# Supplementary material for: Diverse Hormone Response Networks in 41 Independent Drosophila Cell Lines
Source: G3 (Bethesda). 2016 Jan 12;6(3):683–94. doi: 10.1534/g3.115.023366 (PMC4777130; doi:10.1534/g3.115.023366)
Supplement: Supporting Information [file supp_g3.115.023366_TableS4.zip]

Archive with 1 entries (1 files):
- TableS4.csv
