# Supplementary material for: Diverse Hormone Response Networks in 41 Independent Drosophila Cell Lines
Source: G3 (Bethesda). 2016 Jan 12;6(3):683–94. doi: 10.1534/g3.115.023366 (PMC4777130; doi:10.1534/g3.115.023366)
Supplement: Supporting Information [file supp_g3.115.023366_TableS4.zip › TableS4.csv]

CCa 0 Hours	CCa 5 Hours	CCa 0 Hours	CCa 5 Hours	MCW12 0 Hours	MCW12 5 Hours	MCW12 0 Hours	MCW12 5 Hours	BG3-c2 0 Hours	BG3-c2 5 Hours	BG3-c2 0 Hours	BG3-c2 5 Hours	Kc 0 Hours	Kc 5 Hours	Kc 0 Hours	Kc 5 Hours	D9 0 Hours	D9 5 Hours	D1-c4 0 Hours	D1-c4 5 Hours	Jupiter 0 Hours	Jupiter 5 Hours	D1 0 Hours	D1 5 Hours	Sg4 0 Hours	Sg4 5 Hours	D23-c4 0 Hours	D23-c4 5 Hours	Ras-H3 0 Hours	Ras-H3 5 Hours	Rumi-Ras 0 Hours	Rumi-Ras 5 Hours	Ras-H7 0 Hours	Ras-H7 5 Hours	Pten X 0 Hours	Pten X 5 Hours	E-OR 0 Hours	E-OR 5 Hours	G2 0 Hours	G2 5 Hours	PR-8 0 Hours	PR-8 5 Hours	E-CS 0 Hours	E-CS 5 Hours	ML83-26 0 Hours	ML83-26 5 Hours	GM3 0 Hours	GM3 5 Hours	G1 0 Hours	G1 5 Hours
128up_2R_7924803_7924969_+	124	108	110	123	292	210	330	197	140	128	140	129	99	86	117	115	139	208	126	90	87	96	90	107	377	113	58	53	159	120	146	203	128	147	188	153	173	136	66	106	127	115	133	132	140	128	289	235	303
128up_2R_7925102_7925222_+	175	160	174	197	409	349	448	282	209	200	219	190	126	107	148	149	201	308	206	139	123	155	134	140	555	168	94	75	266	174	208	299	202	220	284	238	243	229	116	144	201	215	206	203	232	199	415	338	480
128up_2R_7925276_7926116_+	756	716	662	864	1567	1364	1964	1372	810	768	738	781	1020	964	1129	1105	807	1255	797	611	491	583	690	662	2498	856	399	333	1162	686	867	1212	828	868	1146	1008	869	1136	524	529	683	824	790	833	969	731	1641	1400	1983
128up_2R_7926182_7926356_+	157	134	99	150	243	244	363	235	147	138	124	136	188	216	242	198	146	212	154	103	93	110	97	108	459	141	65	60	176	117	169	232	140	144	191	163	144	190	98	88	132	138	157	157	164	133	302	227	353
14-3-3epsilon_3R_14068253_14068408_+	0	0	1	0	1	0	1	0	0	0	0	0	2	0	1	0	0	1	0	0	0	0	1	0	1	1	0	0	0	0	0	0	1	1	0	1	0	0	0	0	0	0	1	0	0	0	3	0	0
14-3-3epsilon_3R_14068409_14068631_+	2023	2487	2197	2622	2557	2709	3098	3111	3661	3800	3063	3448	3769	3889	2999	3439	1900	3527	2876	2298	1828	2146	2469	2452	5125	2153	1341	1501	3421	3861	5042	5643	3118	3436	3708	3363	3666	5459	2791	3211	2968	3206	3256	3870	4423	3927	5070	4601	4140
14-3-3epsilon_3R_14073155_14073624_+	5187	6149	5424	6660	6494	7191	7970	7828	9260	9752	8150	8534	9613	10214	7401	8030	5049	9044	7595	6373	5100	5713	6385	5912	12998	5456	3606	4020	9278	10062	12215	14165	7900	8506	9697	8922	10242	14626	7051	7878	8181	8740	8351	9717	11632	10105	12298	11415	10782
14-3-3epsilon_3R_14073693_14073873_+	2776	3326	2973	3456	3342	3605	4295	4183	4811	4901	4272	4254	5048	5637	4345	4280	2694	4750	3970	3626	2693	2946	3394	3113	6836	3057	1941	2180	4898	5220	6393	7715	4041	4393	5091	4663	5416	7745	3585	4118	4175	4619	4364	5080	5888	5142	6045	5743	5513
14-3-3epsilon_3R_14073937_14073939_+	646	857	795	868	807	819	1091	1110	1158	1155	924	1008	1283	1330	1123	1094	623	1079	977	914	676	777	822	802	1641	805	533	571	1196	1333	1547	1908	1038	1108	1286	1229	1286	1871	934	1086	945	1084	1114	1302	1418	1245	1527	1472	1252
14-3-3epsilon_3R_14073940_14073942_+	866	1115	1018	1143	1074	1120	1442	1465	1540	1551	1250	1336	1702	1843	1498	1482	859	1460	1333	1205	926	1029	1103	1029	2204	1088	689	733	1571	1748	2186	2618	1370	1464	1711	1627	1726	2502	1231	1421	1245	1391	1463	1706	1923	1668	2049	1980	1703
14-3-3epsilon_3R_14073943_14073954_+	1090	1396	1249	1438	1377	1371	1848	1853	1976	1967	1662	1745	2219	2394	1932	1928	1099	1852	1651	1503	1097	1247	1374	1262	2717	1345	820	925	1940	2134	2743	3374	1729	1834	2065	2009	2098	3033	1491	1752	1539	1727	1763	2164	2340	2040	2529	2505	2144
14-3-3epsilon_3R_14073955_14074301_+	4620	6193	5936	7179	5432	5312	8982	8885	7630	7161	6274	6774	9713	11232	7954	8296	4315	7308	6268	5431	3872	4205	6060	5483	10724	5548	2895	3391	7017	7878	10830	15141	6267	7191	7451	7527	7672	11225	5287	6860	5836	6847	7361	9038	8989	7428	8691	9220	8929
14-3-3epsilon_3R_14074302_14076001_+	2933	4317	4404	5303	3524	3389	4988	4670	5523	5094	4383	4855	7398	8825	5352	5658	3885	6065	4082	3527	2055	2186	5140	4880	7720	3377	2569	2902	3013	4698	6934	8616	4648	5440	4698	4740	5724	6944	3102	3961	4793	5704	5172	6252	6095	5276	5956	5423	5954
14-3-3epsilon_3R_14076002_14076272_+	32	61	51	64	22	16	21	18	107	86	76	75	53	61	41	34	82	118	28	28	17	18	67	51	69	30	60	45	7	30	28	31	71	80	54	44	76	63	23	21	64	64	108	132	50	45	38	31	72
14-3-3zeta_2R_5987182_5987243_+	491	454	460	459	584	366	625	526	651	381	448	409	497	519	429	498	542	663	598	420	347	281	435	354	1396	507	144	105	440	428	1097	848	480	345	509	328	585	463	376	376	661	496	558	563	590	389	820	510	758
14-3-3zeta_2R_5987244_5987355_+	571	514	554	567	746	509	937	681	558	296	386	348	516	552	649	706	453	582	828	492	326	263	554	469	1834	579	151	140	387	350	1189	925	462	321	523	328	567	417	530	551	614	435	700	701	754	544	796	491	855
14-3-3zeta_2R_5988541_5988602_+	408	456	420	517	509	436	649	710	317	389	240	380	556	567	541	734	245	420	305	298	221	295	263	283	1140	581	100	88	380	436	1003	977	336	419	515	458	316	689	251	372	391	551	400	544	336	283	423	373	485
14-3-3zeta_2R_5988603_5988682_+	10	12	14	7	13	10	15	17	8	2	3	8	5	7	5	11	2	14	5	7	7	4	7	16	37	3	6	4	1	3	19	16	8	6	11	14	3	13	3	2	6	5	10	13	11	3	8	7	8
14-3-3zeta_2R_5990627_5990646_+	4	1	0	3	1	1	1	2	0	2	1	3	1	2	2	1	1	0	2	2	1	0	2	2	3	1	0	1	1	0	0	1	3	1	4	2	2	0	1	2	2	2	1	2	6	4	2	3	3
14-3-3zeta_2R_5991620_5991688_+	5	0	0	2	0	5	2	3	2	1	1	3	3	1	2	0	4	2	3	2	1	0	5	3	5	0	0	2	0	3	3	2	1	3	2	1	4	1	0	1	2	1	0	4	6	2	2	1	4
14-3-3zeta_2R_5991761_5991914_+	2849	2737	2716	2988	3716	2916	4397	4000	3030	2356	2523	2395	3351	3547	3254	3505	2622	3559	3177	2261	1820	1804	2501	2191	8395	2984	814	660	2635	2674	6038	5474	2465	2360	3279	2605	3251	3718	2359	2446	3487	3345	3095	3419	3412	2618	3950	2835	3988
14-3-3zeta_2R_5992222_5992335_+	2775	2862	2593	2853	4015	3326	4358	4210	3667	2962	3324	2972	4326	4534	3871	3939	3197	4467	3221	2235	1876	1806	2831	2502	9488	3407	924	764	3184	3097	6087	5831	2968	2831	3638	2972	4104	4310	2984	3071	3872	3800	3210	3519	4317	3386	4444	3463	4289
14-3-3zeta_2R_5992446_5992572_+	3232	3568	3016	3283	4897	4037	5327	4874	4245	3477	3696	3529	5225	5412	5008	4794	3862	5421	3831	2664	2247	2292	3403	3055	11981	4305	1095	936	3748	3685	7079	6686	3728	3282	4373	3435	4805	5008	3633	3689	4489	4617	3720	4003	5236	3968	5156	4172	4719
14-3-3zeta_2R_5993207_5993330_+	2753	3021	2540	2808	4278	3505	4506	3913	3529	3040	3043	3017	4272	4533	4294	4110	3234	4674	3364	2464	1988	2108	3024	2724	11106	3987	1001	851	3070	3256	5945	5781	3208	2776	3912	2936	3988	4409	3060	3152	3858	3988	3150	3336	4424	3364	4400	3384	3641
14-3-3zeta_2R_5993446_5993609_+	1132	1296	1146	1253	1832	1456	2030	1763	1593	1420	1436	1324	1816	2028	1864	1767	1546	2140	2417	1726	890	902	1590	1331	5150	1853	478	394	1346	1442	2569	2516	1372	1220	2700	2002	1778	2027	1370	1448	1636	1687	1457	1406	2107	1593	1944	1392	1514
14-3-3zeta_2R_5993794_5993957_+	692	729	680	760	1066	927	1122	1050	963	740	843	834	1142	1112	1140	1048	801	1050	10	4	474	487	734	647	2527	881	239	219	744	766	1415	1334	786	656	14	2	961	1095	718	640	939	924	790	846	987	754	1043	768	1007
14-3-3zeta_2R_5994139_5994302_+	19	21	28	17	28	23	34	39	258	51	41	63	22	17	19	21	43	70	27	20	168	66	187	35	539	17	14	9	23	56	339	451	49	44	39	30	47	36	27	23	452	403	38	45	231	20	16	18	26
14-3-3zeta_2R_5994972_5995200_+	2749	3077	3000	3136	4223	3314	4806	4240	3853	3209	3210	3387	5297	5484	4780	4465	3884	5013	3489	2349	1995	2098	3340	2702	10344	3853	1033	948	3052	3053	5807	5776	3221	3015	3605	2830	4113	3751	2885	3202	3879	3610	3428	3603	4562	3218	3979	3025	3710
14-3-3zeta_2R_5995201_5995979_+	5839	6446	6332	6905	8871	6903	10246	8748	8165	6507	7058	6977	11843	12977	10183	9307	8077	11073	7481	5130	4746	4761	7600	6334	24108	8302	2483	2163	6601	7040	12279	11414	6927	6662	7796	6251	8957	7287	6512	7128	8535	8135	7271	7263	10176	7291	7949	5969	7933
14-3-3zeta_2R_5995980_5997192_+	147	179	205	184	194	123	227	166	352	249	143	178	75	83	61	63	296	432	99	87	217	180	131	90	517	200	314	285	178	419	175	148	258	288	184	222	422	260	121	135	258	221	158	175	328	235	166	112	283
140up_3R_9949885_9950147_-	0	0	0	0	0	0	0	0	0	0	0	0	0	0	0	0	0	0	0	0	0	0	0	0	0	0	0	0	0	0	0	0	0	0	0	0	0	0	0	0	0	0	0	0	0	0	0	0	0
140up_3R_9950148_9950584_-	46	55	33	57	80	67	63	52	91	93	53	55	107	110	137	140	77	148	58	51	39	38	68	59	218	68	39	35	80	82	141	152	103	102	81	62	65	68	102	97	78	100	102	123	114	112	150	130	185
140up_3R_9950647_9950735_-	28	41	28	34	45	58	52	33	55	57	34	30	54	59	93	94	57	110	39	30	25	31	55	38	147	50	29	20	61	50	99	110	77	81	51	38	54	37	69	67	53	79	70	90	81	81	86	88	109
140up_3R_9950797_9950962_-	32	57	39	42	58	64	76	52	80	62	45	54	99	105	137	121	74	128	58	47	28	43	79	71	221	71	42	30	104	79	138	172	111	115	68	57	73	67	112	90	66	103	108	123	123	118	150	128	149
140up_3R_9951026_9951270_-	26	36	30	39	45	44	55	51	56	44	36	36	77	83	95	97	57	88	36	36	23	28	62	57	176	53	26	16	83	63	102	142	93	92	52	49	45	51	69	78	44	64	73	78	87	81	127	102	107
18w_2R_15999016_16004437_+	11	3	13	4	6	4	7	4	1884	1779	415	573	11	9	48	39	33	126	265	224	317	177	121	125	128	32	532	325	320	184	105	446	888	490	148	267	83	238	1348	1744	154	199	12	8	2	6	8	4	19
26-29-p_3L_13987331_13987500_+	1390	2318	1587	2949	541	404	505	382	840	1515	473	909	400	440	328	336	422	732	167	452	129	174	348	307	954	530	469	811	1068	856	916	930	434	503	680	490	629	509	482	513	394	335	453	454	818	733	961	822	567
26-29-p_3L_13987891_13988880_+	10372	17687	12488	22744	3896	3024	3465	2769	6047	10765	3580	6301	3034	3357	2635	2567	3035	5360	1347	3626	1171	1610	2635	2478	6752	4172	4003	6374	8352	6200	6811	6900	3186	3421	5161	4441	5111	3981	3526	3449	2947	2417	3239	3287	6076	5132	7041	6849	4020
26-29-p_3L_13988960_13989671_+	6449	10777	6952	12789	2314	1801	1895	1618	3606	6519	2128	3673	1752	1981	1301	1330	1725	3089	824	2303	771	956	1599	1492	4264	2650	2587	4048	4922	3621	4085	4117	1902	2022	2936	2604	3204	2485	2184	2105	1677	1403	1932	1997	3449	3079	4197	4137	2523
2mit+CR45109_3R_8947673_8949940_-	1	1	1	1	0	1	0	0	6	2	0	0	0	1	2	2	2	1	1	0	0	0	12	6	9	2	0	0	1	0	1	1	1	2	3	1	3	3	0	0	0	1	4	3	2	7	4	6	0
2mit+CR45109_3R_8949941_8951479_-	0	1	2	1	0	0	0	0	3	3	1	0	1	0	2	3	1	4	1	0	0	0	3	10	7	3	0	2	0	1	0	2	2	2	1	0	2	1	1	0	0	0	3	1	3	4	2	3	0
2mit+CR45109_3R_8951480_8954289_-	4	2	2	2	0	1	1	2	7	3	1	0	10	5	5	4	2	4	0	2	0	0	23	14	15	1	1	1	0	2	0	2	3	0	2	2	7	6	2	3	1	0	7	6	3	7	6	10	1
2mit+CR45109_3R_8957089_8958138_-	2	2	2	1	1	1	1	1	2	1	0	0	0	1	0	1	1	2	0	0	0	0	1	2	1	0	0	0	1	1	0	0	1	0	0	1	0	0	0	1	1	0	0	1	3	3	2	2	0
2mit+CR45109_3R_8958139_8958150_-	2	1	1	0	0	0	0	0	2	0	0	0	0	1	0	1	0	1	0	0	0	0	0	0	0	0	0	0	0	0	0	0	0	0	0	0	0	0	0	0	0	0	0	0	0	0	0	0	0
2mit+CR45109_3R_8958151_8958815_-	2	2	1	0	0	0	0	0	3	0	1	0	0	2	0	1	0	2	0	0	0	0	0	0	0	0	0	0	0	0	0	0	0	0	1	0	0	0	0	0	0	0	0	0	2	0	0	0	0
2mit+CR45109_3R_8980090_8980471_-	0	0	0	3	0	0	0	0	0	0	1	0	0	0	1	0	0	1	1	0	0	0	0	0	0	0	0	0	0	0	0	0	0	1	0	1	0	0	0	0	0	0	2	0	0	1	0	0	0
2mit+CR45109_3R_8981231_8981409_-	0	1	0	0	0	0	0	1	0	0	0	0	0	0	0	0	0	1	1	0	0	0	0	0	0	0	0	0	0	0	0	0	0	1	0	1	0	0	0	0	0	0	0	0	0	0	0	0	0
312_3L_1351116_1351471_+	89	75	77	104	99	89	101	120	132	142	128	149	105	117	115	142	67	120	50	42	44	55	60	49	172	53	49	71	176	131	198	235	98	117	107	135	73	81	138	126	138	174	127	155	109	108	148	155	222
312_3L_1351529_1351789_+	117	128	117	141	118	126	160	150	209	213	183	201	153	167	174	187	91	156	71	50	53	56	101	99	291	94	65	103	245	192	255	315	146	170	157	163	93	111	193	186	199	242	177	216	137	121	209	212	263
312_3L_1351853_1352108_+	70	72	70	94	63	77	99	91	131	141	126	118	92	117	115	116	58	83	43	27	39	30	59	62	172	52	45	67	140	111	135	181	89	99	96	83	48	64	129	104	103	144	112	121	82	74	152	125	172
312_3L_1352109_1352853_+	4	11	7	18	11	4	17	22	16	35	25	41	28	32	17	24	7	14	9	2	2	3	9	7	24	7	16	10	11	7	11	20	9	10	10	3	8	8	14	15	10	4	11	20	9	8	23	12	26
4E-T_4_972168_972703_-	78	122	118	113	113	107	133	125	297	349	270	349	190	195	152	168	134	284	108	92	17	24	186	153	367	145	49	71	54	201	306	453	145	210	153	223	403	576	195	229	188	219	284	360	296	334	244	214	321
4E-T_4_972764_973087_-	121	182	160	192	153	145	193	210	456	458	350	393	261	275	248	245	232	421	187	155	32	28	266	246	509	233	69	93	59	263	434	696	200	283	221	299	582	894	298	356	242	287	421	466	421	433	370	332	462
4E-T_4_974139_974432_-	106	158	144	197	139	155	177	227	411	492	354	405	235	263	242	211	240	409	170	142	25	32	235	217	461	189	70	84	60	235	409	642	204	265	224	270	492	762	276	334	231	269	392	439	408	420	330	316	422
4E-T_4_974433_974525_-	55	98	74	93	75	92	100	109	215	278	182	220	119	138	126	121	131	214	85	62	10	14	134	100	229	93	43	44	39	111	201	307	124	144	115	141	221	371	140	182	121	133	195	208	191	214	175	154	201
4E-T_4_974646_974852_-	61	122	87	108	110	111	101	122	295	369	226	299	153	173	135	143	152	268	93	95	18	20	164	123	273	131	52	68	49	145	263	357	132	164	158	167	275	481	163	233	151	159	266	260	252	258	207	192	251
4E-T_4_975115_975489_-	100	148	126	147	136	120	124	176	355	439	282	408	189	247	217	216	180	360	118	134	26	18	221	219	419	189	74	69	63	201	332	477	152	217	189	202	352	619	231	297	218	200	357	372	329	354	271	265	351
4E-T_4_975547_975676_-	52	83	63	93	79	72	77	95	214	264	143	233	131	129	139	129	105	216	76	73	15	12	135	129	247	101	50	44	40	128	244	332	88	131	121	128	212	382	132	189	133	156	201	236	204	189	159	155	200
4E-T_4_977171_978515_-	245	369	314	325	340	379	427	511	922	1168	726	1028	522	521	578	484	534	948	375	325	40	74	575	490	1058	438	183	202	184	615	1037	1324	468	592	525	581	1031	1758	700	809	560	572	949	1040	917	938	807	690	878
4E-T_4_978632_978749_-	19	36	33	48	30	31	46	56	89	117	68	83	40	28	54	48	59	70	37	25	2	6	43	53	81	40	16	13	12	71	103	118	47	67	42	68	90	136	51	77	46	48	97	106	85	83	70	70	96
4E-T_4_978750_978796_-	6	8	17	20	10	15	17	19	33	31	25	21	12	13	18	19	23	13	18	3	0	2	13	20	29	18	5	3	3	21	29	28	12	28	10	23	28	31	16	19	10	10	18	25	26	20	17	20	28
4E-T_4_978797_978914_-	5	12	13	16	12	13	14	16	28	13	26	17	8	12	17	17	22	12	16	3	0	1	10	14	25	16	4	4	2	18	34	29	10	26	9	18	25	20	16	22	11	5	19	18	25	18	13	17	24
4E-T_4_978915_978939_-	3	11	11	10	9	11	10	11	19	12	15	12	12	11	12	13	11	12	9	6	0	1	11	13	21	13	1	5	4	19	26	21	14	22	8	15	17	12	12	20	9	3	23	15	10	13	13	16	24
4E-T_4_978940_979018_-	4	17	11	14	7	8	8	10	20	17	15	14	11	11	14	13	10	17	7	8	0	0	11	13	20	14	1	4	4	20	23	23	10	22	11	20	16	12	17	19	11	6	26	23	10	12	16	16	25
4EHP+Syx1A_3R_19888799_19889553_-	84	111	122	147	130	96	179	166	156	168	138	123	135	173	185	220	125	220	85	64	67	63	76	72	421	138	67	52	51	100	161	245	104	122	150	135	126	133	71	84	122	102	145	143	160	136	128	97	152
4EHP+Syx1A_3R_19889559_19889782_-	0	3	2	0	2	2	1	0	2	1	3	4	2	3	4	1	3	2	0	0	1	0	0	0	2	0	0	1	0	1	1	1	2	3	4	2	1	1	2	2	6	4	5	4	2	2	3	1	3
4EHP+Syx1A_3R_19889904_19890052_-	30	45	45	50	63	55	70	65	40	41	55	50	50	68	64	91	49	87	32	20	21	29	27	26	140	62	22	24	21	38	55	100	45	56	50	41	49	49	24	33	57	62	50	58	49	44	45	41	77
4EHP+Syx1A_3R_19890199_19893087_-	48	108	175	118	127	93	241	151	159	150	149	129	324	368	266	190	438	539	144	98	19	11	65	67	69	14	100	86	27	45	531	346	84	91	115	90	219	111	172	216	115	112	248	234	72	62	285	175	233
4EHP+Syx1A_3R_19893088_19893786_-	117	131	190	156	122	104	184	179	200	207	144	195	312	334	257	193	401	536	184	111	23	9	110	106	70	18	93	75	31	46	763	536	151	161	161	142	233	158	309	399	189	130	319	277	72	43	401	244	280
4EHP+Syx1A_3R_19927018_19927321_-	72	82	120	99	74	47	113	101	92	122	76	102	158	170	147	83	243	317	102	56	16	4	42	31	20	11	53	47	17	34	461	369	83	91	79	87	149	94	196	213	98	66	225	169	39	11	220	155	195
4EHP+Syx1A_3R_19927322_19927768_-	110	136	208	158	130	105	232	169	161	162	145	180	297	319	285	217	350	467	186	116	25	15	71	57	48	20	108	66	20	66	821	526	110	109	147	113	252	145	261	300	128	91	283	259	59	36	358	167	323
4EHP+Syx1A_3R_19929101_19929293_-	44	50	82	68	58	30	93	69	76	90	72	54	199	148	102	93	141	201	88	59	6	10	95	77	257	75	37	41	14	34	300	206	50	46	55	43	97	40	82	101	49	34	134	105	84	63	133	86	142
4EHP+Syx1A_3R_19929294_19931485_-	459	533	700	513	607	436	874	567	664	710	510	537	1565	1286	1132	762	1277	1701	879	493	92	66	1014	789	2715	661	438	307	166	331	2617	1553	506	342	508	360	923	614	940	1047	538	322	1194	896	1869	1204	1335	789	1273
4EHP+Syx1A_3R_19932547_19933006_-	70	117	90	112	149	123	134	98	103	119	97	101	116	140	133	152	76	153	87	78	40	52	66	46	285	130	58	45	49	82	143	200	95	123	137	103	127	145	78	80	88	126	90	111	149	90	97	99	144
4EHP+Syx1A_3R_19934192_19934682_-	76	125	106	139	122	101	137	138	117	128	99	122	140	147	172	194	91	152	83	60	53	43	63	54	286	97	53	49	43	72	112	190	83	91	132	115	96	128	72	77	81	93	89	123	169	107	117	109	150
5-HT1A_2R_14954660_14955045_+	0	0	0	0	0	0	0	0	0	0	0	0	0	0	0	0	0	0	1	0	0	0	0	0	0	0	0	0	0	1	0	0	0	0	0	0	0	0	0	0	0	0	0	0	1	1	0	0	0
5-HT1A_2R_14977359_14978053_+	0	0	0	0	0	0	0	0	0	0	0	0	0	0	0	0	0	0	0	0	0	0	0	0	0	0	0	0	0	0	0	0	0	0	1	0	0	0	0	1	0	0	0	0	10	1	0	0	2
5-HT1A_2R_14978262_14978963_+	0	0	0	1	0	0	0	0	0	0	0	0	0	0	0	0	0	0	0	0	0	0	0	1	0	0	0	0	0	0	0	0	1	2	0	0	0	0	0	0	0	0	0	0	6	1	0	0	1
5-HT1A_2R_14981545_14981678_+	0	0	0	0	0	0	0	0	0	0	0	0	0	0	0	0	0	0	0	0	0	0	0	0	0	0	0	0	0	0	0	0	0	0	0	0	0	0	0	0	0	0	0	0	3	0	0	0	0
5-HT1A_2R_14983905_14984014_+	0	0	0	0	0	0	1	0	0	0	0	0	0	0	0	0	0	0	1	0	0	0	0	0	0	0	0	0	0	0	0	0	0	0	0	0	0	0	0	0	0	0	0	0	3	0	0	0	0
5-HT1A_2R_14996257_14996446_+	0	0	0	0	0	0	1	0	0	0	0	0	0	0	0	0	0	0	0	0	0	0	0	0	0	0	0	0	0	0	0	0	0	0	0	0	0	0	0	0	0	0	0	0	3	0	0	2	0
5-HT1A_2R_14996516_14996653_+	0	0	0	0	0	0	0	0	0	0	0	0	0	0	0	0	0	0	0	0	0	0	0	0	0	0	0	0	0	0	0	0	0	0	0	0	0	0	0	0	0	0	0	0	0	0	0	1	0
5-HT1A_2R_15001425_15001655_+	0	0	0	0	0	0	0	0	0	0	0	0	0	0	0	0	0	0	0	0	0	0	0	0	0	0	0	0	0	0	0	0	0	0	0	0	0	0	0	0	1	0	1	0	2	0	0	0	0
5-HT1A_2R_15005624_15006499_+	1	0	0	0	0	0	0	0	0	0	1	0	0	0	0	0	0	0	1	0	0	0	0	0	0	0	0	0	0	1	0	0	1	1	0	0	0	0	0	0	1	1	0	0	7	0	0	0	1
5-HT1A_2R_15006867_15006988_+	0	0	0	0	0	0	0	0	0	0	0	0	0	0	0	0	0	0	0	0	0	0	0	0	0	0	0	0	0	0	0	0	0	0	0	1	0	0	0	0	0	0	0	0	3	0	0	0	0
5-HT1A_2R_15008029_15009463_+	0	1	1	0	0	0	0	0	1	0	1	0	1	0	0	0	0	1	1	1	0	0	1	0	1	0	0	0	1	1	0	0	0	0	0	1	0	0	0	0	0	0	1	2	16	1	0	1	1
5-HT1B_2R_14909830_14910875_-	0	0	0	0	0	0	0	0	0	0	0	0	0	0	0	0	0	1	0	0	0	0	0	0	0	0	0	0	0	0	0	0	1	1	0	1	0	0	155	153	0	0	2	0	0	0	0	0	0
5-HT1B_2R_14910876_14911188_-	0	0	0	0	0	0	0	0	0	0	0	0	0	0	0	0	0	0	0	0	0	0	0	0	0	0	0	0	0	0	0	0	0	0	1	1	0	0	91	80	0	0	1	0	0	0	0	0	0
5-HT1B_2R_14911367_14911885_-	0	0	0	0	0	0	0	0	0	0	0	0	0	0	0	0	0	1	0	0	0	0	0	0	0	0	0	0	0	0	0	0	0	0	1	0	1	0	117	99	0	0	1	0	0	0	0	0	0
5-HT1B_2R_14912150_14912314_-	0	0	0	0	0	0	0	0	0	0	0	0	0	0	0	0	0	1	0	0	0	0	0	0	0	0	0	0	0	0	0	0	0	0	0	0	0	0	44	47	0	0	1	0	0	0	0	0	0
5-HT1B_2R_14912315_14912494_-	0	0	0	0	0	0	0	0	0	0	0	0	0	0	0	0	0	0	0	0	0	0	0	0	0	0	0	0	0	0	0	0	0	0	0	0	1	0	24	19	0	0	0	0	0	0	0	0	0
5-HT1B_2R_14913383_14913520_-	0	0	0	0	0	0	0	0	0	0	0	0	0	0	0	0	0	0	0	0	0	0	0	0	0	0	0	0	0	0	0	0	0	0	0	0	1	0	23	26	0	0	0	0	0	0	0	0	0
5-HT1B_2R_14913838_14914027_-	0	0	0	0	0	0	0	0	0	0	0	0	0	0	0	0	0	0	0	0	0	0	0	0	0	0	0	0	0	0	0	0	0	0	0	0	0	0	44	45	0	0	0	0	0	0	0	0	0
5-HT1B_2R_14914113_14914222_-	0	0	0	0	0	0	0	0	0	0	0	0	0	0	0	0	0	0	0	0	0	0	0	0	0	0	0	0	0	0	0	0	0	0	0	0	0	0	34	32	0	0	0	0	0	0	0	0	0
5-HT1B_2R_14914679_14914812_-	0	0	0	0	0	0	0	0	0	0	0	0	0	0	0	0	0	0	0	0	0	0	0	0	0	0	0	0	0	0	0	0	0	0	0	1	0	0	25	29	0	0	0	0	0	0	0	0	0
5-HT1B_2R_14916123_14916750_-	0	0	0	1	0	0	0	0	0	0	0	0	0	0	0	0	0	0	0	0	0	0	0	0	0	0	0	0	0	1	0	0	0	0	0	2	1	0	35	42	0	0	0	0	0	0	0	0	1
5-HT1B_2R_14919545_14920147_-	0	0	0	0	0	0	0	0	0	0	0	0	0	0	0	0	0	1	0	0	1	0	0	0	0	0	0	0	0	0	0	0	0	0	0	0	0	0	18	9	0	0	0	0	0	0	0	0	0
5-HT2A_3R_438592_439072_+	0	0	0	0	0	0	0	0	0	3	0	0	0	0	0	0	0	0	0	0	0	0	0	0	0	0	0	0	0	0	0	0	0	0	0	0	0	0	0	1	2	0	0	0	0	0	0	0	0
5-HT2A_3R_444975_445316_+	0	0	0	0	0	0	0	0	0	0	0	0	0	0	0	0	0	0	0	0	0	0	0	0	0	0	0	0	0	0	0	0	0	0	0	0	0	0	0	0	0	0	3	0	0	0	0	0	1
5-HT2A_3R_448231_449346_+	1	0	0	1	0	0	0	0	5	33	0	5	0	1	2	0	0	3	0	0	1	0	0	0	0	0	0	0	0	3	0	0	2	1	0	1	0	0	2	0	3	2	1	2	0	0	0	0	0
5-HT2A_3R_452695_452919_+	0	0	1	0	0	0	0	0	3	10	1	1	0	1	0	0	0	2	0	0	0	0	0	0	0	0	0	0	0	0	0	0	2	0	0	1	0	0	2	0	0	0	0	0	0	0	0	2	1
5-HT2A_3R_452981_453179_+	0	0	1	0	0	0	0	0	2	10	1	0	0	0	1	0	0	2	0	0	0	0	0	0	0	0	0	0	1	0	0	0	0	0	0	0	0	0	1	0	0	0	0	0	0	0	2	1	2
5-HT2A_3R_453628_454071_+	0	0	0	0	0	0	0	0	0	17	0	0	0	0	0	0	1	0	0	0	0	0	0	0	1	0	0	0	1	0	0	0	0	0	0	0	0	0	1	3	3	1	2	1	2	1	2	1	3
5-HT2A_3R_454072_454784_+	0	0	1	0	0	0	0	0	0	4	0	1	0	0	0	0	0	0	0	0	0	0	0	0	0	0	0	0	0	1	0	0	1	0	0	0	0	0	1	0	1	0	0	0	1	0	0	0	0
5-HT2A_3R_455851_455889_+	0	0	0	0	0	0	0	1	0	0	0	0	0	0	0	0	0	0	0	0	0	0	0	0	0	0	0	0	0	0	0	0	1	0	0	0	0	0	1	1	2	0	0	0	0	0	0	1	0
5-HT2A_3R_455890_455892_+	0	0	0	0	0	0	0	1	0	0	0	0	0	0	0	0	0	0	0	0	0	0	0	0	0	0	0	0	0	0	0	0	1	0	0	0	0	0	1	1	2	0	0	0	0	0	0	0	0
5-HT2A_3R_455893_456243_+	1	0	1	0	0	0	0	1	4	8	0	0	0	0	0	0	1	2	0	0	0	1	0	0	0	0	0	0	1	0	0	1	1	0	0	0	0	0	3	2	4	0	0	0	0	0	2	0	1
5-HT2A_3R_457530_457826_+	1	1	1	0	0	0	0	0	0	7	0	2	0	0	0	0	0	1	0	0	0	1	0	0	0	0	0	0	0	1	0	0	1	0	0	0	0	0	2	1	3	2	1	1	0	0	2	1	1
5-HT2A_3R_457827_458459_+	0	0	0	0	0	0	0	0	0	0	0	0	0	0	0	0	0	0	0	0	1	0	0	0	0	0	0	0	1	0	0	0	0	0	1	0	0	0	0	0	1	0	1	0	0	0	0	0	0
5-HT2A_3R_458460_459026_+	1	1	0	0	0	0	0	0	0	6	0	0	0	0	0	0	0	1	0	0	1	0	1	0	0	0	0	0	2	1	0	0	1	3	0	0	0	0	2	3	3	2	0	1	1	0	1	0	1
5-HT2B_3R_4403927_4404228_+	0	0	1	0	0	0	0	0	0	0	0	0	0	1	0	0	3	2	0	0	0	0	0	0	0	0	0	0	0	0	0	0	0	0	0	0	0	0	0	0	1	0	0	0	0	0	0	0	0
5-HT2B_3R_4416869_4417618_+	0	0	0	1	0	0	0	0	1	0	0	1	26	14	44	60	13	24	0	0	0	0	2	0	2	0	0	0	0	0	0	0	0	0	2	1	1	0	0	0	0	0	1	0	1	0	1	0	1
5-HT2B_3R_4445508_4445740_+	0	0	0	0	0	0	0	0	1	0	0	0	2	3	2	8	0	0	0	0	0	0	0	0	0	0	0	0	0	2	0	0	1	0	0	0	0	0	0	0	0	0	0	0	0	0	0	0	0
5-HT2B_3R_4446026_4446254_+	0	0	0	0	0	0	0	0	0	1	0	0	2	3	4	4	0	0	0	0	0	0	0	0	0	0	0	0	0	0	0	0	1	0	0	0	0	0	0	0	0	0	0	0	0	0	0	0	0
5-HT2B_3R_4447997_4448135_+	0	0	0	0	0	0	0	0	1	1	1	0	2	2	5	4	0	0	0	0	0	0	0	0	0	0	0	0	0	0	0	0	0	1	0	0	0	0	0	0	0	0	0	0	0	0	0	0	0
5-HT2B_3R_4448205_4448579_+	0	1	0	0	0	0	0	0	1	1	1	0	1	3	12	4	0	2	0	0	0	0	0	0	0	0	0	0	1	0	0	0	0	0	4	2	0	0	0	0	0	1	0	0	0	0	1	1	0
5-HT2B_3R_4451414_4453399_+	0	1	2	0	0	0	0	0	0	8	1	3	12	9	44	37	2	6	0	1	0	0	2	0	0	0	1	1	2	2	0	2	0	1	2	4	0	0	0	0	0	0	0	1	2	1	0	0	3
5-HT2B_3R_4453400_4455718_+	0	0	1	0	0	0	1	0	1	3	0	0	5	9	24	20	2	7	0	0	0	0	0	1	0	0	0	0	0	0	0	0	0	0	1	0	0	0	0	0	0	0	1	0	1	0	0	1	1
5-HT7_3R_26793958_26794863_-	0	0	1	1	0	0	0	2	1	2	2	4	0	0	1	0	22	52	7	11	0	1	2	3	2	1	1	6	0	2	0	0	2	1	4	3	2	0	2	0	2	1	1	0	1	0	3	1	1
5-HT7_3R_26794864_26797669_-	0	1	4	3	2	3	2	3	3	8	4	11	0	0	3	0	76	101	9	12	0	2	4	3	10	3	7	7	3	5	0	0	2	4	11	11	8	7	7	10	2	0	1	0	0	0	3	7	4
5-HT7_3R_26803169_26803242_-	0	0	0	0	0	0	0	0	0	0	0	0	0	0	0	0	0	1	0	0	0	1	0	0	0	0	0	0	0	0	0	0	0	0	1	0	0	0	0	0	0	0	0	0	0	0	0	0	0
5-HT7_3R_26841898_26842597_-	0	0	0	0	1	0	0	0	0	0	0	0	0	0	0	1	0	0	4	0	0	0	0	0	0	0	0	0	0	0	0	0	0	0	0	0	0	0	0	0	0	0	0	0	0	0	0	0	0
5.8SrRNA_CR40454_U_3653469_3653591_-	0	0	0	0	0	0	0	0	0	0	0	0	0	0	0	0	1	0	0	0	0	0	0	0	0	0	0	0	0	0	0	0	0	0	0	0	0	0	0	0	0	0	0	0	0	0	0	0	0
5PtaseI_3R_20866149_20866597_-	24	21	11	23	14	11	17	15	29	27	26	41	28	27	29	17	48	84	28	17	25	21	14	14	34	6	18	35	21	24	17	17	31	41	27	17	45	51	41	27	22	21	26	20	33	23	29	24	29
5PtaseI_3R_20866788_20867463_-	36	44	62	61	55	30	53	42	49	47	39	39	33	40	39	50	43	70	31	28	25	16	44	42	109	27	24	25	20	33	82	81	32	39	47	31	61	41	40	49	54	38	78	58	47	51	36	43	65
5PtaseI_3R_20867464_20868403_-	71	67	140	119	140	79	116	99	153	126	119	123	110	103	105	86	94	161	99	58	26	34	97	88	191	56	38	36	53	70	198	184	68	54	125	90	177	118	121	109	113	51	202	182	192	111	106	91	200
5PtaseI_3R_20868948_20869187_-	46	51	60	59	66	46	66	56	103	68	65	86	51	45	53	67	73	101	53	39	34	25	57	52	118	24	28	17	23	34	85	85	32	37	56	60	106	51	57	73	49	45	110	100	90	75	60	51	83
5PtaseI_3R_20869245_20869400_-	30	49	43	48	63	36	58	53	83	51	46	53	35	41	42	51	62	75	44	22	20	22	43	40	95	15	17	14	15	36	61	53	26	39	48	32	71	36	42	55	39	31	86	95	57	55	45	36	68
5PtaseI_3R_20869457_20869544_-	17	31	28	26	43	20	43	42	50	33	31	31	35	31	26	25	37	58	37	20	7	19	37	26	60	17	13	13	9	28	42	41	23	21	30	19	46	27	24	28	26	17	54	50	52	33	32	37	38
5PtaseI_3R_20869603_20869775_-	28	43	42	33	52	25	50	54	62	47	46	47	45	43	42	38	45	107	48	35	10	20	49	43	109	16	18	16	16	37	59	50	32	30	38	27	76	41	32	40	48	25	81	74	68	54	42	38	81
5PtaseI_3R_20869832_20870011_-	31	36	39	43	48	34	36	38	64	38	33	41	40	31	42	34	37	89	36	24	11	12	35	31	96	16	17	14	12	28	57	30	22	27	33	25	65	39	30	35	36	21	81	54	51	39	43	32	85
5PtaseI_3R_20870248_20870478_-	43	30	40	42	54	31	47	24	64	37	41	38	34	26	48	25	54	91	53	20	18	15	32	32	71	15	20	16	22	28	71	39	29	29	46	30	59	53	28	43	41	25	70	45	61	33	51	39	73
5PtaseI_3R_20870694_20870873_-	22	13	20	15	25	18	25	13	28	17	19	16	25	15	25	11	25	45	28	10	9	10	17	9	30	5	10	11	15	16	40	19	20	13	20	14	25	25	12	15	20	13	24	15	22	21	30	17	39
5SrRNA-Psi_CR33356_2R_15652526_15652668_-	0	0	0	0	0	0	0	0	0	0	0	0	0	0	0	0	0	0	0	0	0	0	0	0	0	0	0	0	0	0	0	0	0	0	0	0	0	0	0	0	0	0	0	0	0	0	0	0	0
5SrRNA-Psi_CR33363_2R_15649932_15650075_-	0	0	0	0	0	0	0	0	0	0	0	0	0	0	0	0	0	0	0	0	0	0	0	0	0	0	0	0	0	0	0	0	0	0	0	0	0	0	0	0	0	0	0	0	0	0	0	0	0
5SrRNA-Psi_CR33371_2R_15646979_15647115_-	0	0	0	0	0	0	0	0	0	0	0	0	0	0	0	0	0	0	0	0	0	0	0	0	0	0	0	0	0	0	0	0	0	0	0	0	0	0	0	0	0	0	0	0	0	0	0	0	0
5SrRNA-Psi_CR33416_2R_15630381_15630523_-	0	0	0	0	0	0	0	0	0	0	0	0	0	0	0	0	0	0	0	0	0	0	0	0	0	0	0	0	0	0	0	0	0	0	0	0	0	0	0	0	0	0	0	0	0	0	0	0	0
5SrRNA_CR33353_2R_15653649_15653783_-	0	0	0	0	0	0	0	0	0	0	0	0	0	0	0	0	0	0	0	0	0	0	0	0	0	0	0	0	0	0	0	0	0	0	0	0	0	0	0	0	0	0	0	0	0	0	0	0	0
5SrRNA_CR33354_2R_15653280_15653414_-	0	0	0	0	0	0	0	0	0	0	0	0	0	0	0	0	0	0	0	0	0	0	0	0	0	0	0	0	0	0	0	0	0	0	0	0	0	0	0	0	0	0	0	0	0	0	0	0	0
5SrRNA_CR33355_2R_15652914_15653048_-	0	0	0	0	0	0	0	0	0	0	0	0	0	0	0	0	0	0	0	0	0	0	0	0	0	0	0	0	0	0	0	0	0	0	0	0	0	0	0	0	0	0	0	0	0	0	0	0	0
5SrRNA_CR33357_2R_15652153_15652287_-	0	0	0	0	0	0	0	0	0	0	0	0	0	0	0	0	0	0	0	0	0	0	0	0	0	0	0	0	0	0	0	0	0	0	0	0	0	0	0	0	0	1	0	0	0	0	0	0	0
5SrRNA_CR33358_2R_15651794_15651928_-	0	0	0	0	0	0	0	0	0	0	0	0	0	0	0	0	0	0	0	0	0	0	0	0	0	0	0	0	0	0	0	0	0	0	0	0	0	0	0	0	1	0	0	0	0	0	0	0	0
5SrRNA_CR33359_2R_15651418_15651552_-	0	0	0	0	0	0	0	0	0	0	0	0	0	0	0	0	0	0	0	0	0	0	0	0	0	0	0	0	0	0	0	0	0	0	0	0	0	0	0	0	0	0	0	0	0	0	0	0	0
5SrRNA_CR33360_2R_15651049_15651183_-	0	0	0	0	0	0	0	0	0	0	0	0	0	0	0	0	0	0	0	0	0	0	0	0	0	0	0	0	0	0	0	0	0	0	0	0	0	0	0	0	0	0	0	0	0	0	0	0	0
5SrRNA_CR33361_2R_15650680_15650814_-	0	0	0	0	0	0	0	0	0	0	0	0	0	0	0	0	0	0	0	0	0	0	0	0	0	0	0	0	0	0	0	0	0	0	0	0	0	0	0	0	0	0	0	0	0	0	0	0	0
5SrRNA_CR33362_2R_15650307_15650441_-	0	0	0	0	0	0	0	0	0	0	0	0	0	0	0	0	0	0	0	0	0	0	0	0	0	0	0	0	0	0	0	0	0	0	0	0	0	0	0	0	0	0	0	0	0	0	0	0	0
5SrRNA_CR33364_2R_15649573_15649707_-	0	0	0	0	0	0	0	0	0	0	0	0	0	0	0	0	0	0	0	0	0	0	0	0	0	0	0	0	0	0	0	0	0	0	0	0	0	0	0	0	0	0	0	0	0	0	0	0	0
5SrRNA_CR33365_2R_15649207_15649341_-	0	0	0	0	0	0	0	0	0	0	0	0	0	0	0	0	0	0	0	0	0	0	0	0	0	0	0	0	0	0	0	0	0	0	0	0	0	0	0	0	0	0	0	0	0	0	0	0	0
5SrRNA_CR33366_2R_15648848_15648982_-	0	0	0	0	0	0	0	0	0	0	0	0	0	0	0	0	0	0	0	0	0	0	0	0	0	0	0	0	0	0	0	0	0	0	0	0	0	0	0	0	0	0	0	0	0	0	0	0	0
5SrRNA_CR33367_2R_15648472_15648606_-	0	0	0	0	0	0	0	0	0	0	0	0	0	0	0	0	0	0	0	0	0	0	0	0	0	0	0	0	0	0	0	0	0	0	0	0	0	0	0	0	0	0	0	0	0	0	0	0	0
5SrRNA_CR33368_2R_15648096_15648230_-	0	0	0	0	0	0	0	0	0	0	0	0	0	0	0	0	0	0	0	0	0	0	0	0	0	0	0	0	0	0	0	0	0	0	0	0	0	0	0	0	0	0	0	0	0	0	0	0	0
5SrRNA_CR33369_2R_15647720_15647854_-	0	0	0	0	0	0	0	0	0	0	0	0	0	0	0	0	0	0	0	0	0	0	0	0	0	0	0	0	0	0	0	0	0	0	0	0	0	0	0	0	0	0	0	0	0	0	0	0	0
5SrRNA_CR33370_2R_15647347_15647481_-	0	0	0	0	0	0	0	0	0	0	0	0	0	0	0	0	0	0	0	0	0	0	0	0	0	0	0	0	0	0	0	0	0	0	0	0	0	0	0	0	0	0	0	0	0	0	0	0	0
5SrRNA_CR33372_2R_15646606_15646740_-	0	0	0	0	0	0	0	0	0	0	0	0	0	0	0	0	0	0	0	0	0	0	0	0	0	0	0	0	0	0	0	0	0	0	0	0	0	0	0	0	0	0	0	0	0	0	0	0	0
5SrRNA_CR33373_2R_15646240_15646374_-	0	0	0	0	0	0	0	0	0	0	0	0	0	0	0	0	0	0	0	0	0	0	0	0	0	0	0	0	0	0	0	0	0	0	0	0	0	0	0	0	0	0	0	0	0	0	0	0	0
5SrRNA_CR33374_2R_15645867_15646001_-	0	0	0	0	0	0	0	0	0	0	0	0	0	0	0	0	0	0	0	0	0	0	0	0	0	0	0	0	0	0	0	0	0	0	0	0	0	0	0	0	0	0	0	0	0	0	0	0	0
5SrRNA_CR33375_2R_15645498_15645632_-	0	0	0	0	0	0	0	0	0	0	0	0	0	0	0	0	0	0	0	0	0	0	0	0	0	0	0	0	0	0	0	0	0	0	0	0	0	0	0	0	0	1	0	0	0	0	0	0	0
5SrRNA_CR33376_2R_15645129_15645263_-	0	0	0	0	0	0	0	0	0	0	0	0	0	0	0	0	0	0	0	0	0	0	0	0	0	0	0	0	0	0	0	0	0	0	0	0	0	0	0	0	1	0	0	0	0	0	0	0	0
5SrRNA_CR33377_2R_15644760_15644894_-	0	0	0	0	0	0	0	0	0	0	0	0	0	0	0	0	0	0	0	0	0	0	0	0	0	0	0	0	0	0	0	0	0	0	0	0	0	0	0	0	0	0	0	0	0	0	0	0	0
5SrRNA_CR33378_2R_15644384_15644518_-	0	0	0	0	0	0	0	0	0	0	0	0	0	0	0	0	0	0	0	0	0	0	0	0	0	0	0	0	0	0	0	0	0	0	0	0	0	0	0	0	0	0	0	0	0	0	0	0	0
5SrRNA_CR33379_2R_15644015_15644149_-	0	0	0	0	0	0	0	0	0	0	0	0	0	0	0	0	0	0	0	0	0	0	0	0	0	0	0	0	0	0	0	0	0	0	0	0	0	0	0	0	0	0	0	0	0	0	0	0	0
5SrRNA_CR33380_2R_15643646_15643780_-	0	0	0	0	0	0	0	0	0	0	0	0	0	0	0	0	0	0	0	0	0	0	0	0	0	0	0	0	0	0	0	0	0	0	0	0	0	0	0	0	0	0	0	0	0	0	0	0	0
5SrRNA_CR33381_2R_15643277_15643411_-	0	0	0	0	0	0	0	0	0	0	0	0	0	0	0	0	0	0	0	0	0	0	0	0	0	0	0	0	0	0	0	0	0	0	0	0	0	0	0	0	0	0	0	0	0	0	0	0	0
5SrRNA_CR33382_2R_15642908_15643042_-	0	0	0	0	0	0	0	0	0	0	0	0	0	0	0	0	0	0	0	0	0	0	0	0	0	0	0	0	0	0	0	0	0	0	1	0	0	0	0	0	0	0	0	0	0	0	0	0	0
5SrRNA_CR33383_2R_15642539_15642673_-	0	0	0	0	0	0	0	0	0	0	0	0	0	0	0	0	0	0	0	0	0	0	0	0	0	0	0	0	0	0	0	0	0	0	0	0	0	0	0	0	0	0	0	0	0	0	0	0	0
5SrRNA_CR33384_2R_15642170_15642304_-	0	0	0	0	0	0	0	0	0	0	0	0	0	0	0	0	0	0	0	0	0	0	0	0	0	0	0	0	0	0	0	0	0	0	0	0	0	0	0	0	0	0	0	0	0	0	0	0	0
5SrRNA_CR33385_2R_15641801_15641935_-	0	0	0	0	0	0	0	0	0	0	0	0	0	0	0	0	0	0	0	0	0	0	0	0	0	0	0	0	0	0	0	0	0	0	0	0	0	0	0	0	1	0	0	0	0	0	0	0	0
5SrRNA_CR33386_2R_15641432_15641566_-	0	0	0	0	0	0	0	0	0	0	0	0	0	0	0	0	0	0	0	0	0	0	0	0	0	0	0	0	0	0	0	0	0	0	0	0	0	0	0	0	0	0	0	0	0	0	0	0	0
5SrRNA_CR33387_2R_15641063_15641197_-	0	0	0	0	0	0	0	0	0	0	0	0	0	0	0	0	0	0	0	0	0	0	0	0	0	0	0	0	0	0	0	0	0	0	0	0	0	0	0	0	0	0	0	0	0	0	0	0	0
5SrRNA_CR33388_2R_15640694_15640828_-	0	0	0	0	0	0	0	0	0	0	0	0	0	0	0	0	0	0	0	0	0	0	0	0	0	0	0	0	0	0	0	0	0	0	0	0	0	0	0	0	0	0	0	0	0	0	0	0	0
5SrRNA_CR33389_2R_15640321_15640455_-	0	0	0	0	0	0	0	0	0	0	0	0	0	0	0	0	0	0	0	0	0	0	0	0	0	0	0	0	0	0	0	0	0	0	0	0	0	0	0	0	0	0	0	0	0	0	0	0	0
5SrRNA_CR33390_2R_15639962_15640096_-	0	0	0	0	0	0	0	0	0	0	0	0	0	0	0	0	0	0	0	0	0	0	0	0	0	0	0	0	0	0	0	0	0	0	0	0	0	0	0	0	0	0	0	0	0	0	0	0	0
5SrRNA_CR33391_2R_15639601_15639734_-	0	0	0	0	0	0	0	0	0	0	0	0	0	0	0	0	0	0	0	0	0	0	0	0	0	0	0	0	0	0	0	0	0	0	0	0	0	0	0	0	0	0	0	0	0	0	0	0	0
5SrRNA_CR33392_2R_15639232_15639366_-	0	0	0	0	0	0	0	0	0	0	0	0	0	0	0	0	0	0	0	0	0	0	0	0	0	0	0	0	0	0	0	0	0	0	0	0	0	0	0	0	0	0	0	0	0	0	0	0	0
5SrRNA_CR33393_2R_15638863_15638997_-	0	0	0	0	0	0	0	0	0	0	0	0	0	0	0	0	0	0	0	0	0	0	0	0	0	0	0	0	0	0	0	0	0	0	0	0	0	0	0	0	0	0	0	0	0	0	0	0	0
5SrRNA_CR33394_2R_15638494_15638628_-	0	0	0	0	0	0	0	0	0	0	0	0	0	0	0	0	0	0	0	0	0	0	0	0	0	0	0	0	0	0	0	0	0	0	0	0	0	0	0	0	0	0	0	0	0	0	0	0	0
5SrRNA_CR33395_2R_15638125_15638259_-	0	0	0	0	0	0	0	0	0	0	0	0	0	0	0	0	0	0	0	0	0	0	0	0	0	0	0	0	0	0	0	0	0	0	0	0	0	0	0	0	0	0	0	0	0	0	0	0	0
5SrRNA_CR33396_2R_15637756_15637890_-	0	0	0	0	0	0	0	0	0	0	0	0	0	0	0	0	0	0	0	0	0	0	0	0	0	0	0	0	0	0	0	0	0	0	0	0	0	0	0	0	0	0	0	0	0	0	0	0	0
5SrRNA_CR33397_2R_15637383_15637517_-	0	0	0	0	0	0	0	0	0	0	0	0	0	0	0	0	0	0	0	0	0	0	0	0	0	0	0	0	0	0	0	0	0	0	0	0	0	0	0	0	0	0	0	0	0	0	0	0	0
5SrRNA_CR33398_2R_15637017_15637151_-	0	0	0	0	0	0	0	0	0	0	0	0	0	0	0	0	0	0	0	0	0	0	0	0	0	0	0	0	0	0	0	0	0	0	0	0	0	0	0	0	0	0	0	0	0	0	0	0	0
5SrRNA_CR33399_2R_15636648_15636782_-	0	0	0	0	0	0	0	0	0	0	0	0	0	0	0	0	0	0	0	0	0	0	0	0	0	0	0	0	0	0	0	0	0	0	0	0	0	0	0	0	0	0	0	0	0	0	0	0	0
5SrRNA_CR33400_2R_15636279_15636413_-	0	0	0	0	0	0	0	0	0	0	0	0	0	0	0	0	0	0	0	0	0	0	0	0	0	0	0	0	0	0	0	0	0	0	0	0	0	0	0	0	0	0	0	0	0	0	0	0	0
5SrRNA_CR33401_2R_15635910_15636044_-	0	0	0	0	0	0	0	0	0	0	0	0	0	0	0	0	0	0	0	0	0	0	0	0	0	0	0	0	0	0	0	0	0	0	0	0	0	0	0	0	1	0	0	0	0	0	0	0	0
5SrRNA_CR33402_2R_15635548_15635682_-	0	0	0	0	0	0	0	0	0	0	0	0	0	0	0	0	0	0	0	0	0	0	0	0	0	0	0	0	0	0	0	0	0	0	0	0	0	0	0	0	1	0	0	0	0	0	0	0	0
5SrRNA_CR33403_2R_15635182_15635316_-	0	0	0	0	0	0	0	0	0	0	0	0	0	0	0	0	0	0	0	0	0	0	0	0	0	0	0	0	0	0	0	0	0	0	0	0	0	0	0	0	0	0	0	0	0	0	0	0	0
5SrRNA_CR33404_2R_15634823_15634957_-	0	0	0	0	0	0	0	0	0	0	0	0	0	0	0	0	0	0	0	0	0	0	0	0	0	0	0	0	0	0	0	0	0	0	0	0	0	0	0	0	0	0	0	0	0	0	0	0	0
5SrRNA_CR33405_2R_15634448_15634581_-	0	0	0	0	0	0	0	0	0	0	0	0	0	0	0	0	0	0	0	0	0	0	0	0	0	0	0	0	0	0	0	0	0	0	0	0	0	0	0	0	0	0	0	0	0	0	0	0	0
5SrRNA_CR33406_2R_15634079_15634213_-	0	0	0	0	0	0	0	0	0	0	0	0	0	0	0	0	0	0	0	0	0	0	0	0	0	0	0	0	0	0	0	0	0	0	0	0	0	0	0	0	0	0	0	0	0	0	0	0	0
5SrRNA_CR33407_2R_15633706_15633840_-	0	0	0	0	0	0	0	0	0	0	0	0	0	0	0	0	0	0	0	0	0	0	0	0	0	0	0	0	0	0	0	0	0	0	0	0	0	0	0	0	0	0	0	0	0	0	0	0	0
5SrRNA_CR33408_2R_15633333_15633467_-	0	0	0	0	0	0	0	0	0	0	0	0	0	0	0	0	0	0	0	0	0	0	0	0	0	0	0	0	0	0	0	0	0	0	0	0	0	0	0	0	0	0	0	0	0	0	0	0	0
5SrRNA_CR33409_2R_15632967_15633101_-	0	0	0	0	0	0	0	0	0	0	0	0	0	0	0	0	0	0	0	0	0	0	0	0	0	0	0	0	0	0	0	0	0	0	0	0	0	0	0	0	0	0	0	0	0	0	0	0	0
5SrRNA_CR33410_2R_15632601_15632735_-	0	0	0	0	0	0	0	0	0	0	0	0	0	0	0	0	0	0	0	0	0	0	0	0	0	0	0	0	0	0	0	0	0	0	0	0	0	0	0	0	0	0	0	0	0	0	0	0	0
5SrRNA_CR33411_2R_15632225_15632359_-	0	0	0	0	0	0	0	0	0	0	0	0	0	0	0	0	0	0	0	0	0	0	0	0	0	0	0	0	0	0	0	0	0	0	0	0	0	0	0	0	0	0	0	0	0	0	0	0	0
5SrRNA_CR33412_2R_15631866_15632000_-	0	0	0	0	0	0	0	0	0	0	0	0	0	0	0	0	0	0	0	0	0	0	0	0	0	0	0	0	0	0	0	0	0	0	0	0	0	0	0	0	0	0	0	0	0	0	0	0	0
5SrRNA_CR33413_2R_15631500_15631634_-	0	0	0	0	0	0	0	0	0	0	0	0	0	0	0	0	0	0	0	0	0	0	0	0	0	0	0	0	0	0	0	0	0	0	0	0	0	0	0	0	0	0	0	0	0	0	0	0	0
5SrRNA_CR33414_2R_15631134_15631268_-	0	0	0	0	0	0	0	0	0	0	0	0	0	0	0	0	0	0	0	0	0	0	0	0	0	0	0	0	0	0	0	0	0	0	0	0	0	0	0	0	0	0	0	0	0	0	0	0	0
5SrRNA_CR33415_2R_15630758_15630892_-	0	0	0	0	0	0	0	0	0	0	0	0	0	0	0	0	0	0	0	0	0	0	0	0	0	0	0	0	0	0	0	0	0	0	1	0	0	0	0	0	1	0	0	0	0	0	0	0	0
5SrRNA_CR33417_2R_15630008_15630142_-	0	0	0	0	0	0	0	0	0	0	0	0	0	0	0	0	0	0	0	0	0	0	0	0	0	0	0	0	0	0	0	0	0	0	0	0	0	0	0	0	1	0	0	0	0	0	0	0	0
5SrRNA_CR33418_2R_15629642_15629776_-	0	0	0	0	0	0	0	0	0	0	0	0	0	0	0	0	0	0	0	0	0	0	0	0	0	0	0	0	0	0	0	0	0	0	0	0	0	0	0	0	0	0	0	0	0	0	0	0	0
5SrRNA_CR33419_2R_15629273_15629407_-	0	0	0	0	0	0	0	0	0	0	0	0	0	0	0	0	0	0	0	0	0	0	0	0	0	0	0	0	0	0	0	0	0	0	0	0	0	0	0	0	0	0	0	0	0	0	0	0	0
5SrRNA_CR33420_2R_15628911_15629045_-	0	0	0	0	0	0	0	0	0	0	0	0	0	0	0	0	0	0	0	0	0	0	0	0	0	0	0	0	0	0	0	0	0	0	0	0	0	0	0	0	1	1	0	0	0	0	0	0	0
5SrRNA_CR33421_2R_15628545_15628679_-	0	0	0	0	0	0	0	0	0	0	0	0	0	0	0	0	0	0	0	0	0	0	0	0	0	0	0	0	0	0	0	0	0	0	0	0	0	0	0	0	0	0	0	0	0	0	0	0	0
5SrRNA_CR33422_2R_15628169_15628303_-	0	0	0	0	0	0	0	0	0	0	0	0	0	0	0	0	0	0	0	0	0	0	0	0	0	0	0	0	0	0	0	0	0	0	0	0	0	0	0	0	0	0	0	0	0	0	0	0	0
5SrRNA_CR33423_2R_15627810_15627944_-	0	0	0	0	0	0	0	0	0	0	0	0	0	0	0	0	0	0	0	0	0	0	0	0	0	0	0	0	0	0	0	0	0	0	0	0	0	0	0	0	0	0	0	0	0	0	0	0	0
5SrRNA_CR33424_2R_15627441_15627575_-	0	0	0	0	0	0	0	0	0	0	0	0	0	0	0	0	0	0	0	0	0	0	0	0	0	0	0	0	0	0	0	0	0	0	0	0	0	0	0	0	0	0	0	0	0	0	0	0	0
5SrRNA_CR33425_2R_15627075_15627209_-	0	0	0	0	0	0	0	0	0	0	0	0	0	0	0	0	0	0	0	0	0	0	0	0	0	0	0	0	0	0	0	0	0	0	0	0	0	0	0	0	0	0	0	0	0	0	0	0	0
5SrRNA_CR33426_2R_15626699_15626833_-	0	0	0	0	0	0	0	0	0	0	0	0	0	0	0	0	0	0	0	0	0	0	0	0	0	0	0	0	0	0	0	0	0	0	0	0	0	0	0	0	0	0	0	0	0	0	0	0	0
5SrRNA_CR33427_2R_15626323_15626457_-	0	0	0	0	0	0	0	0	0	0	0	0	0	0	0	0	0	0	0	0	0	0	0	0	0	0	0	0	0	0	0	0	0	0	0	0	0	0	0	0	0	0	0	0	0	0	0	0	0
5SrRNA_CR33428_2R_15625957_15626091_-	0	0	0	0	0	0	0	0	0	0	0	0	0	0	0	0	0	0	0	0	0	0	0	0	0	0	0	0	0	0	0	0	0	0	0	0	0	0	0	0	0	0	0	0	0	0	0	0	0
5SrRNA_CR33429_2R_15625591_15625725_-	0	0	0	0	0	0	0	0	0	0	0	0	0	0	0	0	0	0	0	0	0	0	0	0	0	0	0	0	0	0	0	0	0	0	0	0	0	0	0	0	0	0	0	0	0	0	0	0	0
5SrRNA_CR33430_2R_15625229_15625363_-	0	0	0	0	0	0	0	0	0	0	0	0	0	0	0	0	0	0	0	0	0	0	0	0	0	0	0	0	0	0	0	0	0	0	0	0	0	0	0	0	0	0	0	0	0	0	0	0	0
5SrRNA_CR33431_2R_15624860_15624994_-	0	0	0	0	0	0	0	0	0	0	0	0	0	0	0	0	0	0	0	0	0	0	0	0	0	0	0	0	0	0	0	0	0	0	0	0	0	0	0	0	0	0	0	0	0	0	0	0	0
5SrRNA_CR33432_2R_15624491_15624625_-	0	0	0	0	0	0	0	0	0	0	0	0	0	0	0	0	0	0	0	0	0	0	0	0	0	0	0	0	0	0	0	0	0	0	0	0	0	0	0	0	0	0	0	0	0	0	0	0	0
5SrRNA_CR33433_2R_15624122_15624256_-	0	0	0	0	0	0	0	0	0	0	0	0	0	0	0	0	0	0	0	0	0	0	0	0	0	0	0	0	0	0	0	0	0	0	0	0	0	0	0	0	0	0	0	0	0	0	0	0	0
5SrRNA_CR33434_2R_15623753_15623887_-	0	0	0	0	0	0	0	0	0	0	0	0	0	0	0	0	0	0	0	0	0	0	0	0	0	0	0	0	0	0	0	0	0	0	0	0	0	0	0	0	0	0	0	0	0	0	0	0	0
5SrRNA_CR33435_2R_15623384_15623518_-	0	0	0	0	0	0	0	0	0	0	0	0	0	0	0	0	0	0	0	0	0	0	0	0	0	0	0	0	0	0	0	0	0	0	0	0	0	0	0	0	0	0	0	0	0	0	0	0	0
5SrRNA_CR33436_2R_15623015_15623149_-	0	0	0	0	0	0	0	0	0	0	0	0	0	0	0	0	0	0	0	0	0	0	0	0	0	0	0	0	0	0	0	0	0	0	0	0	0	0	0	0	0	0	0	0	0	0	0	0	0
5SrRNA_CR33437_2R_15622646_15622780_-	0	0	0	0	0	0	0	0	0	0	0	0	0	0	0	0	0	0	0	0	0	0	0	0	0	0	0	0	0	0	0	0	0	0	0	0	0	0	0	0	0	0	0	0	0	0	0	0	0
5SrRNA_CR33438_2R_15622277_15622411_-	0	0	0	0	0	0	0	0	0	0	0	0	0	0	0	0	0	0	0	0	0	0	0	0	0	0	0	0	0	0	0	0	0	0	0	0	0	0	0	0	0	0	0	0	0	0	0	0	0
5SrRNA_CR33439_2R_15621901_15622035_-	0	0	0	0	0	0	0	0	0	0	0	0	0	0	0	0	0	0	0	0	0	0	0	0	0	0	0	0	0	0	0	0	0	0	0	0	0	0	0	0	0	0	0	0	0	0	0	0	0
5SrRNA_CR33440_2R_15621542_15621676_-	0	0	0	0	0	0	0	0	0	0	0	0	0	0	0	0	0	0	0	0	0	0	0	0	0	0	0	0	0	0	0	0	0	0	0	0	0	0	0	0	0	0	0	0	0	0	0	0	0
5SrRNA_CR33441_2R_15621176_15621310_-	0	0	0	0	0	0	0	0	0	0	0	0	0	0	0	0	0	0	0	0	0	0	0	0	0	0	0	0	0	0	0	0	0	0	0	0	0	0	0	0	0	0	0	0	0	0	0	0	0
5SrRNA_CR33442_2R_15620793_15620927_-	0	0	0	0	0	0	0	0	0	0	0	0	0	0	0	0	0	0	0	0	0	0	0	0	0	0	0	0	0	0	0	0	0	0	0	0	0	0	0	0	0	0	0	0	0	0	0	0	0
5SrRNA_CR33443_2R_15620431_15620565_-	0	0	0	0	0	0	0	0	0	0	0	0	0	0	0	0	0	0	0	0	0	0	0	0	0	0	0	0	0	0	0	0	0	0	0	0	0	0	0	0	1	0	0	0	0	0	0	0	0
5SrRNA_CR33444_2R_15620055_15620189_-	0	0	0	0	0	0	0	0	0	0	0	0	0	0	0	0	0	0	0	0	0	0	0	0	0	0	0	0	0	0	0	0	0	0	0	1	0	0	0	0	0	0	0	0	0	0	0	0	0
5SrRNA_CR33445_2R_15619675_15619809_-	0	0	0	0	0	0	0	0	0	0	0	0	0	0	0	0	0	0	0	0	0	0	0	0	0	0	0	0	0	0	0	0	0	0	0	0	0	0	0	0	0	0	0	0	0	0	0	0	0
5SrRNA_CR33446_2R_15619273_15619407_-	0	0	0	0	0	0	0	0	0	0	0	1	0	0	0	0	0	0	0	0	0	0	0	0	0	0	0	0	0	0	0	0	0	0	0	0	0	0	0	0	0	0	0	0	0	0	0	0	0
5SrRNA_CR33447_2R_15618914_15619048_-	0	0	0	0	0	0	0	0	0	0	0	0	0	0	0	0	0	0	0	0	0	0	0	0	0	0	0	0	0	0	0	0	0	0	0	0	0	0	0	0	0	0	0	0	0	0	0	0	0
5SrRNA_CR33448_2R_15618548_15618682_-	0	0	0	0	0	0	0	0	0	0	0	0	0	0	0	0	0	0	0	0	0	0	0	0	0	0	0	0	0	0	0	0	0	0	0	0	0	0	0	0	0	0	0	0	0	0	0	0	0
5SrRNA_CR33449_2R_15618175_15618309_-	0	0	0	0	0	0	0	0	0	0	0	0	0	0	0	0	0	0	0	0	0	0	0	0	0	0	0	0	0	0	0	0	0	0	0	0	0	0	0	0	0	0	0	0	0	0	0	0	0
5SrRNA_CR33450_2R_15617809_15617943_-	0	0	0	0	0	0	0	0	0	0	0	0	0	0	0	0	0	0	0	0	0	0	0	0	0	0	0	0	0	0	0	0	0	0	0	0	0	0	0	0	0	0	0	0	0	0	0	0	0
5SrRNA_CR33451_2R_15617426_15617560_-	0	0	0	0	0	0	0	0	0	0	0	0	0	0	0	0	0	0	0	0	0	0	0	0	0	0	0	0	0	0	0	0	0	0	0	0	0	0	0	0	0	0	0	0	0	0	0	0	0
5SrRNA_CR33452_2R_15617067_15617201_-	0	0	0	0	0	0	0	0	0	0	0	0	0	0	0	0	0	0	0	0	0	0	0	0	0	0	0	0	0	0	0	0	0	0	0	0	0	0	0	0	0	0	0	0	0	0	0	0	0
7B2_3R_1202502_1202672_+	0	0	1	0	0	0	1	0	0	0	0	0	0	0	0	0	0	0	0	0	0	0	0	0	0	0	0	1	0	2	0	0	2	1	1	0	0	0	0	0	0	0	0	0	2	0	0	0	0
7B2_3R_1202721_1202735_+	0	0	0	0	0	0	0	0	0	0	0	0	0	0	0	0	0	0	0	0	0	0	0	0	0	0	0	0	0	0	0	0	0	0	0	0	0	0	0	0	0	0	0	0	0	0	0	0	0
7B2_3R_1202736_1203697_+	0	2	2	5	0	0	1	0	0	0	0	0	2	0	3	0	0	2	0	0	0	2	0	0	0	0	3	2	4	5	2	0	17	6	7	2	0	2	0	0	3	2	0	2	2	6	2	0	0
7SLRNA_CR32864_3R_2648220_2648518_+	3	4	0	0	0	0	1	0	0	2	0	0	0	0	2	1	0	1	0	0	1	0	2	1	1	0	1	0	4	4	1	2	1	2	0	1	0	0	0	4	4	10	0	2	0	0	0	4	1
7SLRNA_CR42652_3R_2645855_2646153_-	0	0	0	0	0	0	0	0	0	0	0	0	0	0	0	0	0	0	0	0	0	0	0	0	0	0	0	0	0	0	0	1	0	0	0	0	0	0	0	0	0	0	0	0	0	0	0	0	0
825-Oak_3L_19464756_19465206_-	0	0	0	0	0	0	0	0	0	0	0	0	0	1	0	1	1	0	0	0	0	1	0	1	1	0	0	1	0	0	0	0	0	1	0	0	0	0	0	1	0	0	0	0	0	0	0	0	0
825-Oak_3L_19465266_19465328_-	0	0	0	0	0	0	0	0	0	0	0	0	0	1	0	0	0	0	0	0	0	0	0	1	1	0	0	0	0	0	0	0	0	0	0	0	0	0	0	0	0	0	0	0	0	0	0	0	0
A16_2L_13019575_13019729_-	67	97	70	85	71	52	77	90	77	76	52	78	59	83	51	46	90	130	39	31	38	44	43	41	132	50	21	35	78	59	75	90	42	56	75	81	77	113	99	107	43	45	119	112	83	72	126	118	131
A16_2L_13019798_13019926_-	138	193	153	175	150	137	156	175	152	176	130	163	135	188	109	94	176	259	84	69	74	88	89	92	277	88	46	56	150	117	144	189	92	129	161	174	177	223	177	243	87	87	225	212	160	169	259	259	287
A16_2L_13020231_13021312_-	475	534	409	479	522	481	425	483	519	606	471	502	468	530	317	336	473	871	298	246	239	271	301	285	747	278	165	197	491	386	471	554	305	351	476	526	641	723	552	703	343	315	673	712	513	533	791	850	910
A2bp1_3L_10474512_10475045_+	0	0	0	0	0	0	0	0	0	0	0	0	0	0	0	0	0	0	0	0	0	0	0	0	0	0	0	0	0	0	0	0	0	0	0	0	0	0	0	0	0	0	0	0	0	0	0	0	0
A2bp1_3L_10499170_10499663_+	0	0	0	0	0	0	0	0	0	0	0	0	0	0	0	0	0	0	0	0	0	0	0	0	0	0	0	0	0	0	0	0	0	0	1	0	0	0	0	0	0	0	0	0	0	0	0	0	0
A2bp1_3L_10509103_10509262_+	3	7	7	10	20	12	21	11	82	43	65	52	9	9	22	18	58	108	19	11	24	15	37	23	55	13	8	6	12	26	155	136	81	55	63	63	75	40	7	11	96	38	35	31	21	21	12	12	2
A2bp1_3L_10509263_10509277_+	2	2	3	4	6	3	3	4	20	10	16	9	1	1	4	6	10	19	4	3	2	1	7	3	14	3	3	2	0	3	21	22	14	8	13	18	6	5	1	2	17	3	4	7	6	4	4	1	0
A2bp1_3L_10511062_10511406_+	11	26	28	18	59	41	59	43	279	159	235	174	34	25	55	59	182	321	47	25	71	55	126	93	192	32	28	17	43	107	505	382	234	165	145	152	229	157	30	38	267	134	113	101	78	62	39	26	2
A2bp1_3L_10561229_10561705_+	14	14	14	10	37	37	33	34	195	120	218	132	33	33	63	46	138	253	44	25	64	50	118	67	145	22	23	9	57	114	550	411	244	155	172	164	227	206	41	33	355	172	95	106	78	59	48	39	3
A2bp1_3L_10564149_10564346_+	1	0	1	0	1	0	0	0	4	0	3	2	0	1	0	0	1	5	0	1	0	0	3	2	1	0	0	0	0	1	3	1	3	2	0	0	0	5	0	0	2	1	1	0	1	0	0	0	1
A2bp1_3L_10566550_10567254_+	40	37	46	29	77	69	83	48	411	270	406	272	60	70	92	64	302	503	79	52	86	53	197	141	243	41	54	32	83	241	901	760	500	248	333	287	505	411	75	59	662	325	187	179	158	114	102	74	11
A2bp1_3L_10567535_10567588_+	18	11	20	17	41	27	41	27	195	116	176	101	23	33	43	26	149	229	27	25	46	23	80	54	119	19	20	15	35	90	341	326	208	103	125	110	219	154	33	33	236	125	74	69	71	59	39	30	2
A2bp1_3L_10568419_10568511_+	16	11	17	17	34	22	42	27	189	120	177	97	21	31	38	29	141	205	24	23	47	22	76	65	118	26	22	22	43	91	336	320	213	118	137	106	212	156	27	42	237	114	76	71	57	54	38	30	1
A2bp1_3L_10569521_10569575_+	17	26	32	18	19	16	23	20	147	74	109	65	14	17	22	12	86	139	18	14	24	13	45	47	85	18	17	15	28	59	223	218	136	81	102	63	133	95	15	28	164	77	52	53	36	29	22	20	1
A2bp1_3L_10570383_10570424_+	4	4	4	3	0	0	2	0	43	12	21	7	0	0	0	0	1	1	0	0	7	5	1	1	7	0	1	0	8	17	62	60	25	15	14	11	17	16	1	1	37	7	1	1	0	1	1	0	0
A2bp1_3L_10573409_10573429_+	8	10	14	6	10	10	14	12	83	44	62	36	9	8	13	8	52	86	14	12	14	10	35	29	42	13	11	6	20	41	150	130	83	43	54	31	88	62	7	11	113	44	34	35	16	15	13	13	0
A2bp1_3L_10574942_10575218_+	1	3	0	2	12	7	10	7	59	28	56	20	13	10	17	9	41	83	16	5	20	7	26	8	40	9	7	3	13	30	187	113	62	25	33	16	91	46	3	3	80	29	32	21	22	10	6	4	0
A2bp1_3L_10577916_10578639_+	57	64	28	36	41	34	28	31	144	114	159	110	13	16	24	23	86	195	26	23	19	12	106	82	111	34	22	18	43	108	297	313	235	139	137	158	216	187	47	40	347	164	71	78	67	64	54	41	2
A2bp1_3L_10580727_10580787_+	16	30	5	10	21	12	18	12	106	45	75	51	14	11	13	12	35	95	14	12	19	12	49	32	59	8	5	7	16	43	216	181	93	67	80	61	100	90	28	16	131	59	39	37	34	27	23	11	3
A2bp1_3L_10580943_10580996_+	2	6	5	2	1	2	4	0	19	7	13	10	2	1	0	2	13	21	3	1	2	1	14	6	10	2	3	2	0	6	38	16	15	9	11	6	12	6	1	1	35	20	10	2	6	6	4	0	0
A2bp1_3L_10581760_10581831_+	3	4	2	2	8	3	6	4	15	4	15	6	2	0	4	4	10	19	2	2	4	1	12	11	5	0	1	1	3	2	8	15	11	5	6	2	12	9	2	0	20	11	6	2	2	5	1	1	2
A2bp1_3L_10582456_10582616_+	27	39	12	12	28	16	16	15	123	59	105	48	14	13	20	17	81	126	20	15	27	16	60	36	73	16	11	8	35	68	283	237	151	88	86	77	128	127	28	21	178	78	58	56	47	37	30	14	6
A2bp1_3L_10583220_10583426_+	1	3	3	1	5	0	2	4	19	9	21	18	2	3	6	4	12	16	1	3	1	2	15	9	5	0	3	2	1	1	26	31	6	11	23	16	17	9	0	2	20	13	4	6	2	1	2	1	1
A2bp1_3L_10583427_10583490_+	29	31	18	12	24	20	23	22	128	74	119	66	13	17	28	19	86	136	23	13	33	18	58	41	72	17	11	7	36	54	273	241	137	87	90	82	139	116	16	23	170	94	52	67	50	31	26	22	6
A2bp1_3L_10583621_10584025_+	111	134	120	91	92	90	135	125	477	286	406	311	61	63	119	93	390	574	100	55	133	84	250	202	339	66	72	40	99	204	1059	948	461	322	360	316	499	415	73	68	545	316	227	194	156	117	108	66	11
A2bp1_3L_10584026_10584067_+	20	39	25	26	28	20	39	43	92	34	66	39	14	10	10	15	99	123	20	21	38	15	48	44	77	23	23	12	24	44	198	248	105	82	85	76	118	76	8	22	117	74	58	49	33	24	24	13	1
A2bp1_3L_10584068_10586503_+	237	354	355	270	379	274	447	423	1852	1004	1504	1032	244	305	442	353	1270	1730	291	215	409	260	786	677	1294	282	301	198	293	770	3625	3460	1545	1053	1021	992	1860	1349	181	261	1876	1224	654	659	438	376	295	229	18
A2bp1_3L_10586504_10587112_+	5	8	9	9	29	16	39	36	138	97	79	72	14	14	10	17	211	263	6	7	51	33	46	39	98	17	31	19	19	71	206	202	104	70	47	43	116	105	12	12	128	102	28	25	52	39	30	15	1
ACC_2R_3861620_3862126_-	223	254	400	462	294	192	355	308	383	191	313	169	393	396	265	258	310	513	181	110	278	143	224	176	578	149	203	70	311	166	1115	669	361	207	460	192	493	257	225	350	512	249	365	317	619	231	513	284	561
ACC_2R_3862195_3862329_-	142	145	229	253	186	121	199	156	247	117	179	91	209	228	166	144	194	266	109	70	136	70	115	84	299	71	119	37	199	89	673	381	231	115	291	123	339	160	126	201	305	145	206	194	319	128	268	200	357
ACC_2R_3862391_3862738_-	231	265	390	394	322	215	341	279	425	212	292	165	402	386	230	255	344	437	147	112	242	128	194	146	514	118	168	76	356	124	1200	667	393	222	526	188	603	286	244	359	626	248	348	363	627	251	541	312	604
ACC_2R_3862809_3863678_-	407	540	683	832	596	394	556	538	802	404	580	327	818	770	480	539	706	994	317	198	475	245	412	328	975	248	291	154	612	271	2253	1229	713	388	929	385	1112	514	540	709	1250	466	711	642	1265	504	1047	659	1183
ACC_2R_3863800_3864228_-	223	247	317	380	297	179	271	248	417	206	273	184	343	331	240	240	325	486	166	98	235	114	200	148	478	114	154	76	284	136	1062	559	335	161	465	164	477	267	244	323	535	238	391	273	602	213	531	295	561
ACC_2R_3864291_3864461_-	123	141	187	188	177	128	143	138	261	119	169	94	180	229	141	146	184	295	108	61	126	73	102	99	260	84	81	30	158	73	573	315	220	114	274	103	289	170	123	176	301	154	224	160	332	126	334	180	323
ACC_2R_3864527_3864829_-	181	221	296	330	251	186	255	198	357	165	245	135	264	349	204	212	294	425	151	85	214	106	155	146	401	116	126	75	247	144	816	455	313	156	354	151	422	211	179	243	458	206	277	259	508	199	464	258	469
ACC_2R_3864894_3868627_-	1652	1857	2785	2838	2223	1512	2214	1861	2840	1401	2193	1161	2525	2458	1823	1928	2601	3752	1173	763	1889	956	1565	1269	3467	970	1196	584	2287	1099	7604	3901	2479	1342	3210	1174	3470	1688	1852	2445	4303	1504	2689	2317	4632	1676	3756	2104	4224
ACC_2R_3868689_3868977_-	143	170	216	233	189	133	180	155	247	131	200	102	230	198	160	162	230	387	118	66	157	84	134	104	281	86	114	53	245	79	627	315	248	147	303	105	304	148	174	232	407	166	248	223	421	144	324	215	364
ACC_2R_3870146_3870512_-	154	160	254	315	212	159	249	192	307	165	231	111	273	230	195	190	259	446	139	73	168	105	163	120	316	91	121	76	231	92	777	373	264	175	318	136	363	169	192	283	451	177	264	256	470	182	395	256	442
ACC_2R_3870981_3871568_-	2	2	7	2	9	4	17	7	3	1	3	0	1	1	2	5	8	5	9	0	0	1	0	4	13	0	7	4	4	1	104	42	11	3	42	4	76	34	27	41	107	34	2	1	37	5	5	3	33
ACC_2R_3872386_3872507_-	85	80	94	154	112	67	83	83	156	69	99	40	108	98	75	80	117	180	65	29	64	44	77	44	126	35	46	21	114	39	307	168	119	65	122	64	132	57	83	125	153	55	132	129	212	80	180	114	211
ACC_2R_3872571_3872956_-	202	248	362	395	264	187	308	253	368	202	251	124	323	296	233	263	331	442	149	85	248	126	199	157	369	119	147	78	302	133	837	432	335	173	357	137	346	187	217	295	404	134	345	326	560	233	478	275	524
ACC_2R_3873107_3873283_-	1	10	12	15	9	9	8	9	18	8	9	6	9	11	11	13	11	18	1	6	11	6	1	2	10	2	1	1	16	3	39	12	14	7	22	5	8	9	11	15	21	5	24	14	6	1	13	10	20
ACC_2R_3874454_3874570_-	0	0	4	1	1	0	2	2	4	1	2	1	1	0	1	0	3	4	1	0	1	1	0	4	3	0	1	1	6	1	3	0	5	0	6	1	1	0	2	6	2	1	5	4	3	0	4	1	9
ACC_2R_3874571_3874742_-	1	0	6	1	3	1	3	2	7	1	2	0	2	1	5	1	8	6	2	0	0	1	1	5	3	1	2	1	10	1	9	0	8	2	14	3	2	0	16	24	5	1	6	3	4	0	3	1	8
ACC_2R_3877021_3877219_-	108	101	182	174	102	81	103	105	241	130	189	87	164	155	105	162	193	249	76	50	128	75	92	84	287	85	80	41	231	66	387	185	211	107	215	75	177	87	107	161	269	97	142	136	257	114	235	129	250
ACC_2R_3879215_3879367_-	0	0	2	4	0	0	2	0	0	0	0	0	0	0	1	0	0	2	0	0	2	1	5	5	6	1	0	0	0	0	1	5	2	2	1	1	0	0	0	0	2	6	3	1	1	1	0	0	0
ACXA_2L_12921091_12921215_+	0	0	0	0	0	0	0	0	0	0	0	0	0	0	0	0	0	0	0	0	0	0	0	0	0	0	0	0	0	0	0	0	0	0	0	0	0	0	0	0	0	0	0	0	0	0	0	0	0
ACXA_2L_12921267_12921407_+	0	0	0	0	0	0	0	0	0	0	0	0	0	0	0	0	0	0	0	0	0	0	0	0	0	0	0	0	0	0	0	0	0	0	0	0	0	0	0	0	0	0	0	0	0	0	0	0	0
ACXA_2L_12921462_12921621_+	0	0	0	0	0	0	0	0	0	0	0	0	0	0	0	0	0	0	0	0	0	0	0	0	0	0	0	0	0	0	0	0	0	0	0	0	0	0	0	0	0	0	0	0	0	0	0	0	0
ACXA_2L_12921774_12922549_+	0	0	0	0	0	0	0	0	0	0	0	0	0	0	0	0	0	0	0	1	0	0	0	0	0	0	0	0	0	0	0	0	0	0	0	0	0	0	0	0	0	0	0	0	0	0	0	0	0
ACXA_2L_12922550_12922554_+	0	0	0	0	0	0	0	0	0	0	0	0	0	0	0	0	0	0	0	0	0	0	0	0	0	0	0	0	0	0	0	0	0	0	0	0	0	0	0	0	0	0	0	0	0	0	0	0	0
ACXA_2L_12922692_12922753_+	0	0	0	0	0	0	0	0	0	0	0	0	0	0	0	0	0	0	0	0	0	0	0	0	0	0	0	0	0	0	0	0	0	0	0	0	0	0	0	0	0	0	0	0	0	0	0	0	0
ACXA_2L_12922754_12922792_+	0	0	0	0	0	0	0	0	0	0	0	0	0	0	0	0	0	0	0	0	0	0	0	0	0	0	0	0	0	0	0	0	0	0	0	0	0	0	0	0	0	0	0	0	0	0	0	0	0
ACXA_2L_12922847_12923192_+	0	0	0	0	0	0	0	0	0	0	0	0	0	0	0	0	2	0	0	0	0	0	0	0	0	0	0	0	0	0	0	0	0	0	0	0	0	0	0	0	0	0	0	0	0	0	0	0	1
ACXA_2L_12923255_12923705_+	0	0	0	0	0	0	0	0	0	0	0	0	0	0	0	0	1	0	0	1	0	0	0	0	0	0	0	0	0	0	0	0	0	0	0	0	0	0	0	0	0	0	0	0	0	0	0	0	0
ACXA_2L_12923766_12924127_+	0	0	0	0	0	0	0	0	0	0	0	0	0	0	0	0	1	0	0	1	0	0	0	0	0	0	0	0	0	0	0	0	0	0	0	0	0	0	0	0	0	0	0	0	0	0	0	0	0
ACXA_2L_12924185_12924279_+	0	0	0	0	0	0	0	0	0	0	0	0	0	0	0	0	0	1	1	0	0	0	0	0	0	0	0	0	0	0	0	0	0	0	0	0	1	0	0	0	0	0	0	0	0	0	0	0	0
ACXA_2L_12924331_12924343_+	0	0	0	0	0	0	0	0	0	0	0	0	0	0	0	0	0	0	0	0	0	0	0	0	0	0	0	0	0	0	0	0	0	0	0	0	1	0	0	0	0	0	0	0	0	0	0	0	0
ACXA_2L_12924344_12924495_+	0	0	0	0	0	0	0	0	0	0	0	0	0	0	0	0	0	0	1	0	0	0	0	0	0	0	0	0	0	0	0	0	0	0	0	0	1	0	0	0	0	0	0	0	0	0	0	0	0
ACXA_2L_12924544_12924558_+	0	0	0	0	0	0	0	0	0	0	0	0	0	0	0	0	0	0	1	0	0	0	0	0	0	0	0	0	0	0	0	0	0	0	0	0	0	0	0	0	0	0	0	0	0	0	0	0	0
ACXA_2L_12924559_12924688_+	0	0	0	0	0	0	0	0	0	0	0	0	0	0	0	0	0	0	1	0	0	0	0	0	0	0	0	0	0	0	0	0	0	0	0	0	0	1	0	0	0	0	0	0	0	0	0	0	0
ACXA_2L_12924759_12925453_+	0	0	0	1	0	0	0	0	0	0	0	0	0	0	0	0	1	1	0	0	0	0	0	0	0	0	0	0	0	0	0	0	0	0	0	0	0	1	0	0	0	0	0	0	0	0	0	0	0
ACXB_2L_12916814_12916999_+	0	0	0	0	0	0	0	0	0	0	0	0	0	0	0	0	0	0	0	0	0	0	0	0	0	0	0	0	0	0	0	0	0	0	0	0	0	0	0	0	0	0	0	0	0	0	0	0	0
ACXB_2L_12917047_12917187_+	0	0	0	0	0	0	0	0	0	0	0	0	0	0	0	0	0	1	0	0	0	0	0	0	0	0	0	0	0	0	0	0	0	0	0	1	0	0	0	0	0	0	0	0	0	0	0	0	0
ACXB_2L_12917246_12917405_+	0	0	0	0	0	0	0	0	0	0	0	1	0	0	0	0	0	0	1	0	0	0	0	0	0	0	0	0	0	0	0	0	0	0	0	1	0	0	0	0	0	0	0	0	0	0	0	0	0
ACXB_2L_12917461_12918244_+	0	0	1	0	0	0	0	0	0	0	0	1	0	0	0	0	0	1	1	0	0	0	0	0	0	0	0	0	0	0	0	0	0	0	0	0	0	0	0	0	0	0	0	0	0	0	0	1	0
ACXB_2L_12918304_12918404_+	0	0	0	0	0	0	0	0	0	0	0	0	0	0	0	0	0	0	0	0	0	0	0	0	0	0	0	0	0	0	0	0	0	0	0	0	0	0	0	0	0	0	0	0	0	0	0	0	0
ACXB_2L_12918458_12918803_+	0	0	0	0	0	0	0	0	1	0	0	0	0	0	0	0	1	1	1	2	0	0	0	0	0	0	0	0	0	1	0	0	0	0	0	1	0	0	0	0	0	0	0	1	0	1	0	0	0
ACXB_2L_12918861_12919308_+	0	0	0	0	0	0	0	0	1	0	0	0	0	0	0	0	2	1	2	3	1	0	0	0	0	0	0	0	0	0	0	0	0	0	0	1	0	0	0	0	0	0	0	1	0	0	0	0	1
ACXB_2L_12919369_12919730_+	0	1	0	0	0	0	0	0	0	0	0	0	0	0	0	0	2	0	2	1	1	0	0	0	0	0	0	0	0	0	0	0	0	0	0	1	0	0	0	0	0	0	0	0	0	0	0	0	0
ACXB_2L_12919789_12919883_+	0	0	0	0	0	0	0	0	0	0	0	0	0	0	0	0	0	0	1	0	0	0	0	0	0	0	1	0	0	0	0	0	0	0	0	0	0	0	0	0	0	0	0	0	0	0	0	0	0
ACXB_2L_12919949_12920100_+	0	0	0	0	0	0	0	0	0	0	0	0	0	0	0	0	0	0	2	1	0	0	0	0	0	0	1	0	0	0	0	0	0	0	0	0	0	0	0	0	0	0	0	0	1	0	0	0	0
ACXB_2L_12920155_12920293_+	0	0	0	0	0	0	0	0	0	0	0	0	0	0	0	0	0	3	3	3	0	0	0	0	0	0	0	0	0	0	0	0	0	0	0	0	0	0	0	0	0	0	0	0	0	0	0	0	0
ACXB_2L_12920366_12921008_+	0	0	0	0	0	0	0	0	0	0	0	0	0	0	0	0	0	5	7	1	0	0	0	0	0	0	0	0	0	0	0	0	0	0	0	0	0	0	0	0	0	0	0	0	0	0	0	1	0
ACXC_2L_12912530_12912699_+	0	0	0	0	0	0	0	0	0	0	0	0	0	0	0	0	4	1	0	2	0	0	0	0	0	0	0	1	0	0	0	0	0	0	0	0	0	0	0	0	0	0	0	1	0	0	0	0	0
ACXC_2L_12912748_12912888_+	0	0	0	0	0	0	0	0	0	0	0	0	0	0	0	0	3	1	1	3	0	0	0	0	0	0	0	1	0	0	0	0	0	1	0	0	0	0	0	0	0	0	1	0	0	0	0	0	1
ACXC_2L_12912945_12913104_+	0	0	0	0	0	0	0	0	0	0	0	0	0	0	0	0	2	0	0	2	0	0	0	0	0	0	0	1	0	0	0	0	0	0	0	0	0	0	0	0	0	0	1	0	0	0	0	0	1
ACXC_2L_12913167_12913950_+	0	0	0	0	0	0	0	0	0	0	0	0	0	0	0	0	3	4	3	2	0	0	0	0	0	0	1	1	0	0	0	0	0	0	1	0	0	0	0	0	0	0	1	0	0	0	0	0	1
ACXC_2L_12914013_12914113_+	0	0	0	0	0	0	0	0	0	0	0	0	0	0	0	0	1	1	1	0	0	0	0	0	0	0	0	0	0	0	0	0	0	0	1	0	0	0	0	0	0	0	0	0	0	0	0	0	1
ACXC_2L_12914114_12914172_+	0	0	0	0	0	0	0	0	0	0	0	0	0	0	0	0	0	0	1	0	0	0	0	0	0	0	0	0	0	0	0	0	0	0	0	0	0	0	0	0	0	0	0	0	0	0	0	0	0
ACXC_2L_12914173_12914512_+	0	0	0	0	0	0	0	0	0	0	0	0	0	0	0	0	1	1	3	3	0	0	0	0	0	0	1	1	0	0	0	0	0	0	0	0	0	0	0	0	0	0	0	1	0	0	0	0	1
ACXC_2L_12914623_12915073_+	0	0	0	0	0	0	0	0	0	0	0	1	0	0	0	0	0	2	10	6	0	0	0	0	0	0	0	6	1	0	0	0	0	1	0	0	0	0	0	0	0	0	0	3	0	0	0	0	0
ACXC_2L_12915124_12915485_+	0	1	0	0	0	0	0	0	0	0	0	0	0	0	0	0	3	3	10	4	1	0	0	0	0	0	0	4	0	0	0	0	0	1	0	0	0	0	0	0	0	0	0	0	0	0	0	0	0
ACXC_2L_12915543_12915637_+	0	0	0	0	0	0	0	0	0	0	0	0	0	1	0	0	2	2	6	3	0	0	0	0	0	0	0	1	0	0	0	0	1	0	0	0	0	0	0	0	0	0	0	1	0	0	0	0	0
ACXC_2L_12915703_12915854_+	0	0	0	0	0	0	0	0	0	0	0	0	0	1	0	0	3	1	8	5	1	0	0	0	0	0	1	1	0	0	0	0	1	0	0	0	0	0	0	0	0	0	1	1	0	0	0	0	0
ACXC_2L_12915913_12916057_+	0	0	0	0	0	0	0	0	0	0	0	0	0	0	0	0	3	2	1	5	0	0	0	0	0	0	1	0	0	0	0	0	1	1	0	0	0	0	0	0	0	0	1	1	0	0	0	0	0
ACXC_2L_12916171_12916774_+	0	0	0	0	0	0	0	0	0	0	0	0	0	0	0	0	0	5	18	8	0	0	0	0	0	0	1	0	0	0	0	0	2	1	0	0	0	0	0	0	0	0	1	0	0	0	0	0	0
ACXD_3L_2237608_2238013_+	8	7	2	2	0	0	0	0	0	0	0	0	0	0	0	0	0	0	0	1	0	0	0	0	0	0	0	0	1	2	0	0	0	0	0	1	0	0	0	0	0	0	0	0	0	0	0	0	1
ACXD_3L_2238308_2238550_+	8	8	3	1	0	0	0	0	0	0	0	0	0	0	0	0	0	0	0	0	0	0	0	0	1	0	0	0	0	0	0	0	0	0	0	0	0	0	0	0	2	0	0	0	0	0	0	0	1
ACXD_3L_2239093_2239916_+	31	28	26	21	0	0	0	1	0	0	0	0	0	0	1	0	0	0	0	0	0	0	0	0	4	0	1	0	1	0	0	0	1	1	0	2	0	0	0	0	7	3	0	0	3	1	1	1	4
ACXD_3L_2239979_2240260_+	22	12	9	6	0	0	0	1	0	0	0	0	0	1	2	0	0	0	0	0	0	0	0	0	0	0	0	1	0	1	0	0	1	0	0	0	0	0	0	0	3	1	1	1	1	0	0	0	3
ACXD_3L_2240759_2241044_+	15	16	6	7	0	0	0	0	0	0	0	0	0	0	0	0	0	1	0	0	0	0	0	0	0	0	0	1	2	0	0	0	1	0	0	1	0	0	0	0	2	0	1	1	0	1	0	0	2
ACXD_3L_2241104_2241109_+	0	1	0	0	0	0	0	0	0	0	0	0	0	0	0	0	0	1	0	0	0	0	0	0	0	0	0	1	0	0	0	0	0	0	0	1	0	0	0	0	0	0	0	0	0	0	0	0	0
ACXD_3L_2241110_2241285_+	10	8	4	3	0	0	0	0	0	0	0	0	0	0	0	0	0	0	1	0	0	0	1	0	0	0	0	1	1	0	0	0	0	0	1	1	0	0	0	0	3	2	0	0	0	0	0	0	1
ACXD_3L_2241348_2241563_+	13	5	13	7	1	0	0	0	1	0	0	0	1	0	0	0	0	0	0	0	0	0	2	0	0	0	0	0	0	0	1	0	1	0	2	0	1	0	1	0	5	3	0	0	0	0	0	0	2
ACXD_3L_2241619_2241943_+	22	22	19	10	0	0	0	0	1	0	0	0	1	0	0	0	1	0	0	0	0	0	82	60	0	0	1	0	1	0	1	1	1	0	1	0	1	0	1	0	3	3	1	0	2	0	1	0	3
ACXD_3L_2242005_2242273_+	26	26	11	9	0	0	0	0	0	0	0	1	0	1	0	0	2	0	1	0	0	1	84	68	0	0	0	0	1	0	0	0	0	0	0	1	1	0	0	0	3	5	1	0	0	1	0	0	4
ACXD_3L_2242335_2242429_+	13	13	5	4	0	0	0	0	0	0	2	2	0	2	0	0	1	1	0	0	0	1	80	36	0	0	0	0	0	0	0	0	0	0	0	1	0	0	0	0	3	5	1	1	0	1	0	0	5
ACXD_3L_2242484_2242635_+	18	18	9	4	0	0	0	0	0	0	1	1	0	1	0	0	1	1	0	0	0	0	111	64	0	0	0	1	0	0	1	0	1	1	0	0	0	0	0	0	3	3	1	1	0	1	0	0	2
ACXD_3L_2242882_2243719_+	35	43	32	20	0	0	1	0	0	0	1	1	2	1	1	0	0	2	0	0	0	0	199	98	3	2	0	2	2	0	4	0	2	1	3	2	0	0	1	0	3	8	0	0	1	1	1	0	4
ACXE_2L_12925611_12925690_+	0	0	0	0	0	0	0	0	0	0	0	0	0	0	0	0	0	0	0	0	0	0	0	0	0	0	0	0	0	0	0	0	0	0	0	0	0	0	0	0	0	0	0	0	0	0	0	0	0
ACXE_2L_12925752_12925892_+	0	0	0	0	0	0	0	0	0	0	0	0	0	0	0	0	0	0	0	0	0	0	0	0	0	0	0	0	0	0	0	0	0	0	0	0	0	0	0	0	0	0	0	0	0	0	0	0	0
ACXE_2L_12926033_12926192_+	0	0	0	0	0	0	0	0	0	0	0	0	0	0	0	0	0	0	0	0	0	0	0	0	0	0	0	0	1	1	0	0	0	0	0	0	0	0	0	0	0	0	0	0	0	0	0	0	0
ACXE_2L_12926256_12927027_+	0	0	0	0	0	0	0	0	0	0	0	0	0	0	0	0	0	0	0	0	1	0	0	0	0	0	0	0	0	0	0	0	0	0	0	0	0	0	0	0	1	0	0	0	0	0	0	0	0
ACXE_2L_12927107_12927207_+	0	0	0	0	0	0	0	0	0	0	0	0	0	0	0	0	1	0	1	0	0	0	0	0	0	0	0	0	0	1	0	0	0	0	0	0	0	0	0	0	0	0	0	0	0	0	0	0	0
ACXE_2L_12927265_12927622_+	0	0	0	0	0	0	0	0	0	0	0	0	0	0	0	0	1	1	1	0	0	0	1	0	0	0	0	0	0	1	0	0	0	0	0	0	0	0	0	0	0	0	0	0	0	0	0	0	0
ACXE_2L_12927686_12928139_+	0	0	0	0	0	0	0	0	0	0	0	0	0	0	0	0	0	1	0	0	0	0	0	0	0	0	0	0	0	0	0	0	0	0	0	0	0	0	0	0	0	0	0	0	0	0	0	0	0
ACXE_2L_12928204_12928565_+	0	0	0	0	0	0	0	0	0	0	0	0	0	0	0	0	0	1	2	0	0	0	0	0	0	0	0	0	0	0	0	0	0	0	0	1	0	0	0	0	1	0	0	0	0	0	0	0	1
ACXE_2L_12928623_12928717_+	0	0	0	0	0	0	0	0	0	0	0	0	0	0	0	0	0	0	2	0	0	0	0	0	0	0	0	0	0	0	0	0	0	0	1	1	0	0	0	0	0	0	0	0	0	0	0	0	0
ACXE_2L_12928778_12928929_+	0	0	0	0	0	0	0	0	0	0	0	0	0	0	0	0	0	0	1	0	0	0	0	0	0	0	0	0	0	0	0	0	0	1	3	5	0	0	0	0	0	0	0	0	0	0	0	0	0
ACXE_2L_12928994_12929129_+	0	1	0	0	0	0	0	0	0	0	0	0	0	0	0	0	0	0	0	0	0	0	0	0	0	0	0	0	0	0	0	0	0	1	8	5	0	0	0	0	0	1	0	0	0	0	0	0	1
ACXE_2L_12929187_12929823_+	0	1	0	1	0	0	0	0	0	0	0	0	0	0	0	0	0	0	0	0	0	0	0	0	0	0	0	0	0	0	0	1	0	3	14	15	0	0	0	0	0	1	1	0	0	0	0	0	2
AGBE_2R_9058906_9059104_+	202	123	159	172	46	30	58	19	206	107	204	80	250	208	107	69	110	77	58	26	116	58	189	92	181	26	63	16	304	38	173	81	318	101	365	121	122	23	152	82	455	112	88	48	150	57	150	79	119
AGBE_2R_9060056_9060225_+	263	199	241	263	54	40	79	25	270	135	294	94	327	263	137	120	119	101	79	42	175	71	279	120	237	42	83	15	421	47	253	118	419	130	474	150	177	27	202	133	640	195	164	100	212	81	215	103	153
AGBE_2R_9060287_9061227_+	732	651	778	733	181	101	215	69	809	427	866	319	1084	855	423	390	398	328	283	116	505	247	891	382	734	112	291	69	1327	171	903	353	1313	430	1489	474	499	89	591	404	1973	669	471	313	629	244	694	277	453
AGBE_2R_9061290_9062301_+	831	643	759	727	175	84	200	65	746	374	825	308	1065	932	412	360	361	288	256	85	561	248	884	385	703	106	277	59	1183	192	824	332	1260	437	1441	443	450	84	585	447	1849	547	497	322	586	208	621	272	406
AGO1_2R_9830892_9831251_-	22	75	84	64	152	121	187	226	194	184	123	157	141	182	44	55	172	190	107	71	19	8	66	98	144	88	96	102	22	102	75	105	95	114	173	220	231	128	86	141	84	96	230	271	87	124	233	194	109
AGO1_2R_9831252_9832913_-	243	419	428	387	909	736	923	1156	1299	1398	820	1339	913	1094	415	462	1216	2049	889	730	92	97	673	645	881	545	586	781	152	671	715	758	528	781	1216	1358	1537	1220	601	861	762	914	1805	1893	1006	1130	1395	1318	819
AGO1_2R_9832914_9835041_-	494	687	717	837	1246	1073	1563	2136	1260	1573	934	1432	900	1107	744	769	1301	2345	989	877	260	343	647	673	1177	627	541	720	230	789	1386	1897	611	969	1383	1561	1547	1678	529	767	714	848	1769	1874	1244	1462	1635	1553	972
AGO1_2R_9835042_9835615_-	402	551	555	612	673	631	785	1356	676	810	495	722	517	547	451	481	702	1262	636	478	161	209	363	346	671	352	308	350	136	466	764	1088	395	592	824	879	836	936	293	427	436	462	947	1047	738	813	886	972	570
AGO1_2R_9835682_9837292_-	705	939	814	987	1273	1126	1158	1724	1061	1407	946	1091	854	971	659	706	1206	2235	1004	718	287	339	674	563	970	546	469	582	301	872	1367	1521	871	1069	1568	1570	1514	1828	624	693	929	806	1626	1577	1428	1541	1609	1707	1093
AGO1_2R_9837355_9837577_-	162	223	236	291	271	262	253	406	220	324	181	246	178	221	153	160	220	496	221	197	63	68	171	127	264	126	100	103	80	201	332	348	205	264	361	363	284	429	134	157	183	194	354	352	286	318	384	426	245
AGO1_2R_9837637_9838422_-	288	446	372	421	571	522	476	767	449	675	395	539	351	419	278	329	500	1057	410	373	124	135	258	239	447	240	171	251	132	392	611	634	383	531	681	720	638	831	271	318	403	356	744	746	642	667	828	880	543
AGO1_2R_9839119_9839193_-	54	73	64	73	99	101	115	199	74	132	61	134	60	65	65	62	54	181	61	70	15	22	46	64	76	48	29	51	26	57	95	116	62	83	114	129	117	157	43	61	55	54	115	132	102	116	130	156	100
AGO1_2R_9840554_9840780_-	79	131	110	157	159	160	237	426	136	215	101	206	97	130	120	129	132	322	144	101	30	39	90	102	112	100	59	100	36	120	155	266	110	184	208	263	142	222	49	100	88	105	213	239	136	170	214	261	150
AGO1_2R_9841417_9841530_-	33	57	55	52	48	59	68	128	54	90	38	80	46	52	50	51	58	114	47	46	11	19	35	38	51	32	26	31	1	41	87	89	44	67	63	105	52	93	35	34	44	47	64	76	70	101	108	124	71
AGO1_2R_9842192_9842354_-	0	0	0	0	0	0	0	0	0	0	0	0	0	0	0	0	0	0	0	0	0	0	0	0	0	0	0	0	0	0	0	0	0	0	0	0	0	0	0	0	0	0	0	0	0	0	0	0	0
AGO1_2R_9843137_9843185_-	0	0	0	0	0	0	0	0	0	0	0	0	0	0	0	0	0	0	0	0	0	0	0	0	0	0	0	0	0	0	0	0	1	0	0	0	0	0	0	0	0	0	0	0	0	0	0	0	0
AGO1_2R_9844678_9844855_-	36	43	49	45	57	37	44	37	80	65	57	44	29	37	27	36	74	96	45	23	24	15	24	20	50	18	23	22	18	27	47	43	23	26	52	28	62	47	26	33	60	26	99	77	79	57	115	82	54
AGO1_2R_9845467_9845594_-	37	40	48	38	58	38	41	33	80	60	58	40	23	33	18	30	69	86	40	19	19	14	18	19	50	14	23	21	23	26	52	48	26	21	56	25	57	40	29	28	59	23	84	81	68	56	105	79	42
AGO2_3L_15547213_15547322_+	247	301	313	394	187	167	166	258	286	273	250	316	375	350	452	509	293	494	267	189	145	203	164	157	324	156	132	158	276	245	354	289	372	320	357	369	206	219	278	343	266	184	260	288	340	269	442	505	246
AGO2_3L_15547323_15547389_+	59	53	49	47	16	6	16	16	30	30	45	52	31	31	37	43	47	66	15	7	20	18	15	8	15	10	20	14	12	22	31	15	37	25	40	24	14	7	18	27	17	12	14	16	20	12	30	29	31
AGO2_3L_15547390_15547572_+	779	1002	1022	1267	638	573	548	878	692	742	655	814	1131	1151	1424	1458	696	1120	720	500	319	455	508	361	829	418	391	420	766	674	905	827	910	865	1101	1095	706	667	867	1089	818	618	910	997	1081	915	1322	1528	597
AGO2_3L_15549923_15549949_+	0	1	1	1	1	1	2	2	0	0	0	1	1	0	2	2	2	6	1	1	0	1	1	1	1	0	0	0	3	1	0	0	0	2	0	1	0	0	1	4	0	2	2	1	0	0	0	0	2
AGO2_3L_15549950_15551217_+	3756	4322	4888	5833	3207	2847	2883	4253	3212	3481	3059	3583	5791	6157	6758	6846	4085	6395	3648	2397	1993	2628	2489	1902	4207	1750	1940	2041	4064	3970	5007	4186	5042	4578	5814	5646	3481	3172	4677	5219	4233	3174	4327	4348	5654	4982	7768	7853	3437
AGO2_3L_15551350_15551438_+	726	775	872	1120	534	512	562	726	625	675	593	745	998	1022	1156	1168	754	1167	704	463	368	531	448	398	821	300	381	398	711	682	936	782	854	873	994	971	652	592	777	932	741	593	754	767	1009	972	1432	1270	596
AGO2_3L_15551494_15552103_+	2160	2318	2606	3238	1548	1434	1610	2015	1823	1925	1778	2206	2625	3014	3127	3083	2060	3395	1984	1471	1139	1554	1247	1140	2409	916	1043	1189	2046	2108	2699	2383	2475	2529	3045	2859	1800	1730	2371	2648	2187	1795	2161	2188	2931	2692	3984	3400	1786
AGO2_3L_15552200_15553216_+	3356	3579	4261	5062	2498	2184	2561	3338	2938	3061	3032	3526	4741	5181	4880	4794	3257	5150	3140	2356	1819	2480	1997	1804	4012	1533	1628	1832	3209	3399	4206	3868	3971	3990	4801	4691	3034	2806	3724	4164	3481	3073	3314	3414	4632	4204	6486	5422	2615
AGO2_3L_15553308_15553678_+	1421	1645	1791	2108	1111	962	1128	1383	1182	1336	1353	1450	2036	2298	2030	1964	1445	2292	1482	1085	848	1099	879	741	1791	655	785	826	1522	1520	1929	1791	1732	1789	2052	2126	1522	1326	1606	1741	1505	1411	1567	1439	2093	1795	2718	2296	1222
AGO2_3L_15553741_15554142_+	299	365	378	458	249	225	274	312	232	275	298	300	411	503	439	392	334	525	354	225	191	244	204	172	396	165	164	175	300	344	412	371	356	412	485	477	336	279	319	348	323	281	332	329	482	392	526	477	285
AGO3_3L_23547693_23547789_+	3	7	5	5	2	2	8	7	0	0	0	0	10	17	26	19	0	0	1	1	0	0	2	4	1	0	0	0	4	20	7	2	5	6	17	5	0	0	6	18	2	1	11	16	10	11	6	9	1
AGO3_3L_23547790_23547990_+	3	2	3	3	0	2	1	1	0	0	0	1	6	8	6	7	0	1	1	0	0	0	1	4	0	0	0	0	1	0	0	1	3	0	2	1	0	0	2	3	0	1	3	1	12	11	2	3	1
AGO3_3L_23549025_23549148_+	3	3	2	1	2	6	9	8	0	0	0	0	13	7	18	22	1	1	1	0	0	0	3	3	0	0	0	0	5	15	1	1	4	2	9	8	0	0	4	12	0	0	17	12	8	6	6	13	1
AGO3_3L_23559939_23560314_+	106	114	126	126	52	36	92	85	5	9	7	4	118	114	161	155	3	9	10	18	4	1	39	22	18	3	0	2	59	177	24	19	40	42	104	99	5	4	126	158	22	15	137	115	40	48	80	72	19
AGO3_3L_23561647_23563058_+	225	383	405	384	153	138	351	317	11	7	11	11	392	431	365	371	13	22	51	36	4	5	112	96	32	9	6	6	152	702	90	43	147	151	402	357	12	7	411	533	35	23	513	460	150	125	314	243	38
AGO3_3L_23576281_23576464_+	71	104	124	104	37	44	92	85	0	2	4	2	62	86	78	74	5	4	18	12	1	1	25	29	9	2	2	3	35	152	16	11	40	38	115	90	9	7	114	149	13	12	166	120	33	17	72	47	12
AGO3_3L_23611574_23611739_+	71	63	89	88	108	128	195	212	1	2	1	2	74	85	58	63	3	1	22	8	0	0	18	27	8	1	2	2	29	112	11	11	33	27	96	78	10	9	85	113	7	3	131	101	193	107	48	40	12
AGO3_3L_23627350_23627482_+	54	53	83	63	150	188	236	218	3	0	2	0	67	95	61	66	3	2	18	6	0	0	19	21	2	2	1	0	32	121	12	7	31	32	93	81	10	7	73	93	5	3	92	98	88	91	42	40	9
AGO3_3L_23642224_23642472_+	85	101	106	95	222	249	327	274	1	1	5	0	121	152	100	90	4	3	34	8	0	1	19	25	8	3	1	1	49	179	16	14	31	42	116	92	10	5	112	142	5	1	124	117	130	127	64	60	15
AGO3_3L_23642473_23642556_+	1	0	3	0	2	1	2	2	0	0	0	0	2	1	1	0	0	0	1	1	0	0	0	0	0	0	0	0	0	0	0	0	1	0	2	1	0	0	1	0	0	0	2	2	3	1	1	1	1
AGO3_3L_23682585_23682740_+	54	73	57	57	83	97	130	117	14	12	11	7	70	78	38	32	5	4	29	5	8	5	11	11	10	2	1	4	26	69	25	9	24	16	55	49	10	3	56	85	11	8	50	46	57	66	32	24	13
AIF_2L_2151754_2152146_+	75	83	83	91	74	72	107	101	106	115	107	133	123	143	140	119	123	256	95	86	84	116	83	82	249	79	64	41	79	58	144	201	174	138	147	121	115	194	82	101	172	156	117	107	120	69	137	136	176
AIF_2L_2152233_2152270_+	42	44	32	44	35	31	38	37	38	51	48	50	53	64	63	55	55	116	40	35	32	42	43	28	106	32	31	13	29	27	60	97	78	66	53	57	72	89	31	51	80	75	48	49	66	37	58	76	72
AIF_2L_2152271_2152462_+	1	1	2	8	0	1	1	2	1	6	1	6	5	2	1	6	3	5	1	0	7	7	3	3	14	4	1	0	10	6	3	6	8	8	4	6	8	1	2	1	4	7	4	0	8	0	5	6	2
AIF_2L_2152463_2152465_+	1	1	2	6	0	0	1	2	0	5	0	2	4	2	0	3	3	2	0	0	5	7	2	2	4	2	1	0	5	3	3	4	5	6	3	3	3	1	1	1	3	2	2	0	4	0	2	3	1
AIF_2L_2152663_2152944_+	112	116	98	135	105	102	130	110	98	131	131	120	170	178	160	170	181	300	117	114	109	118	101	88	288	92	69	40	109	78	188	252	212	184	175	163	182	235	107	145	189	175	115	134	171	109	157	157	194
AIF_2L_2153003_2153105_+	72	70	70	98	80	76	85	79	84	90	97	80	122	136	94	121	130	210	82	69	82	70	68	61	188	62	43	40	71	62	133	158	156	139	115	122	124	182	91	95	131	116	84	113	111	79	115	95	160
AIF_2L_2153282_2153531_+	106	115	124	131	119	113	128	116	127	115	128	134	172	216	135	195	204	324	131	106	121	104	108	96	303	113	64	44	106	90	169	246	185	185	176	156	191	273	128	143	161	176	127	137	178	132	167	206	230
AIF_2L_2153596_2154410_+	282	320	299	360	306	285	371	296	349	305	360	378	491	489	416	451	487	828	304	265	308	328	247	257	867	295	194	119	272	210	525	711	518	469	462	433	454	689	333	349	448	443	310	378	412	282	468	501	493
AIF_2L_2154473_2155105_+	174	209	197	222	200	170	235	218	192	227	254	256	315	383	277	309	311	517	190	193	203	214	170	156	577	186	118	76	196	160	408	479	327	319	316	312	337	500	210	202	314	268	211	285	277	193	303	300	307
AIF_2L_2155106_2155389_+	32	63	53	54	53	35	60	49	44	50	56	43	70	100	65	70	59	103	37	50	42	45	31	41	140	52	26	24	42	23	107	145	55	59	58	79	60	102	45	44	53	46	55	72	65	34	65	53	68
ALiX_3R_23522188_23522553_-	486	466	637	714	366	315	379	372	236	273	223	356	301	342	400	364	451	657	403	249	347	390	219	203	530	237	114	161	721	497	593	520	413	371	407	439	553	461	696	566	255	282	720	557	402	362	341	261	488
ALiX_3R_23522611_23522796_-	316	308	352	363	271	240	274	238	197	226	186	275	243	266	285	288	271	455	276	199	202	247	165	121	340	182	85	121	524	333	421	363	284	277	324	323	420	314	588	445	168	203	452	388	347	297	254	243	346
ALiX_3R_23522857_23524452_-	2284	2213	3037	3497	2080	1920	2243	2090	1337	1880	1368	2061	1703	1976	2321	2350	1984	3501	2127	1478	1721	1819	1426	1209	2792	1176	782	902	3458	2217	3061	2339	1751	1833	2462	2849	2648	2151	4337	3501	1473	1493	4179	3582	2514	2311	2000	1627	2151
ALiX_3R_23524808_23525089_-	390	376	501	557	341	322	352	327	217	291	222	354	267	299	411	410	359	597	313	247	258	293	234	192	438	189	132	165	596	397	488	388	332	297	379	440	423	336	669	567	235	260	709	591	392	343	340	295	379
ALiX_3R_23525157_23525275_-	243	255	346	402	209	214	278	266	168	188	165	255	205	216	303	306	213	386	208	148	189	206	154	154	315	133	68	113	397	250	311	264	221	237	245	300	214	204	431	405	144	149	453	389	262	193	217	203	244
ALiX_3R_23525490_23525832_-	530	493	644	738	430	409	476	510	310	385	298	466	368	370	507	526	402	710	418	307	356	389	287	287	579	233	128	194	729	477	638	534	421	442	500	589	462	392	844	743	297	294	850	772	561	476	444	406	485
AMPKalpha_X_1269569_1269788_+	104	78	103	107	99	98	98	92	124	112	83	81	97	99	86	87	72	144	97	51	33	53	79	53	233	62	48	46	162	92	88	62	93	80	102	94	101	37	107	94	105	54	110	106	136	100	118	118	135
AMPKalpha_X_1269789_1269894_+	17	13	5	7	7	10	4	6	15	13	23	25	11	13	5	10	6	21	11	7	9	9	5	1	11	7	8	11	17	15	15	5	15	14	13	11	15	5	13	8	9	6	10	11	17	9	20	21	16
AMPKalpha_X_1269895_1269902_+	70	58	84	80	59	74	73	64	90	61	62	64	78	69	60	60	58	111	81	32	22	34	57	33	168	45	39	26	133	69	57	37	63	54	69	76	79	33	74	61	89	34	74	76	96	77	93	87	102
AMPKalpha_X_1269903_1270220_+	204	179	214	197	208	181	211	168	268	222	197	177	231	212	172	162	159	297	199	94	86	101	166	127	430	106	139	100	348	185	187	133	216	182	212	214	239	97	199	176	267	111	255	220	292	235	284	239	268
AMPKalpha_X_1270729_1272890_+	993	902	939	964	1117	853	1077	788	1190	1087	922	832	979	977	748	653	547	1097	861	500	526	456	672	509	2162	609	744	501	1627	1060	1019	690	1064	946	1093	1012	1040	497	945	927	1250	716	1290	942	1292	1135	1298	967	1414
AMPKalpha_X_1272891_1272929_+	3	6	1	4	2	2	3	5	0	5	2	8	2	3	3	4	1	2	5	3	3	3	3	2	16	3	3	2	10	6	6	2	3	2	13	4	2	5	8	6	2	2	6	3	3	6	6	0	4
AMPdeam_X_13724774_13724781_-	5	6	3	2	1	0	1	1	0	1	2	4	4	1	2	1	1	3	3	0	1	1	0	0	2	0	1	2	1	4	1	2	4	7	3	1	2	0	1	3	1	0	6	3	1	2	1	1	2
AMPdeam_X_13724782_13725133_-	310	288	312	261	176	70	194	134	172	263	192	297	398	359	327	197	205	240	329	153	115	153	62	50	137	39	60	82	187	269	123	152	265	362	120	177	214	161	224	205	100	82	424	321	160	82	206	107	377
AMPdeam_X_13725201_13725311_-	259	260	260	243	161	58	176	109	156	264	174	260	370	315	290	172	206	233	293	122	114	116	67	36	100	41	64	81	188	220	115	134	214	346	99	137	182	129	215	177	83	75	362	280	151	63	172	93	380
AMPdeam_X_13725373_13725667_-	390	365	407	362	243	91	283	178	251	433	290	458	545	479	432	280	318	362	413	170	160	177	116	75	172	53	91	129	258	342	176	172	339	530	141	201	277	187	310	273	153	125	562	427	218	110	263	131	584
AMPdeam_X_13725735_13726189_-	441	399	482	410	270	112	299	180	317	505	358	543	646	548	533	318	355	366	476	195	154	221	118	108	229	51	102	148	257	385	193	209	399	607	178	212	341	234	407	332	216	153	638	527	250	133	370	173	618
AMPdeam_X_13726250_13726706_-	458	471	573	499	262	119	307	205	289	527	349	552	712	525	564	329	395	398	547	213	155	230	130	109	213	55	97	145	270	382	225	207	447	571	179	230	329	253	425	322	200	148	614	479	238	122	543	285	627
AMPdeam_X_13726779_13726873_-	222	260	271	249	135	55	156	118	131	216	170	284	338	238	262	171	204	205	252	118	77	110	71	52	106	20	43	71	127	176	135	81	208	304	77	107	135	110	194	161	82	52	320	237	113	67	267	155	312
AMPdeam_X_13726937_13727055_-	233	251	257	237	151	54	140	100	127	231	167	292	309	245	263	154	184	200	246	116	81	112	65	54	92	21	46	71	152	182	130	71	194	297	89	114	129	110	194	173	83	43	316	239	125	73	267	147	304
AMPdeam_X_13727056_13727064_-	66	77	76	77	66	24	46	30	57	90	58	117	114	100	94	51	84	82	96	38	28	38	27	18	23	4	13	24	61	64	44	24	61	116	31	44	61	46	78	71	25	13	114	93	56	27	87	48	106
AMPdeam_X_13727065_13728203_-	55	58	63	55	47	10	33	23	40	56	35	67	74	62	67	29	66	67	69	35	10	23	30	23	26	2	13	16	9	32	24	23	39	59	25	27	44	27	60	23	31	17	87	66	35	15	54	27	79
AMPdeam_X_13728204_13728239_-	14	13	8	10	4	1	3	1	10	14	7	12	8	7	13	4	16	9	7	5	2	6	7	3	6	0	2	1	4	9	6	4	12	9	4	5	6	4	8	6	7	6	10	9	6	1	6	6	18
AMPdeam_X_13728240_13728847_-	37	27	23	23	10	4	13	5	28	27	14	31	34	36	33	21	35	33	32	13	6	12	14	8	11	6	2	13	3	11	18	9	26	28	7	13	20	11	23	14	18	10	36	25	19	8	32	14	30
AMPdeam_X_13728848_13729182_-	248	264	279	238	200	68	159	96	160	274	187	326	364	299	303	207	244	240	300	119	82	127	68	44	98	30	59	58	211	275	138	117	274	393	117	158	196	143	226	212	112	78	395	293	158	96	367	210	401
AMPdeam_X_13729411_13730398_-	1	0	2	0	0	0	1	0	4	0	3	4	1	3	5	4	3	4	3	1	1	0	3	0	0	0	1	1	2	1	0	0	4	7	2	0	2	1	2	0	0	0	2	0	3	1	1	1	1
AMPdeam_X_13731646_13731790_-	134	155	178	141	101	34	114	60	92	174	156	183	229	193	196	139	141	147	195	61	52	77	40	27	72	18	37	45	87	128	59	67	157	203	59	91	109	81	138	114	66	37	256	191	104	47	208	114	235
AMPdeam_X_13731885_13732131_-	1	1	2	3	1	0	1	0	1	0	1	5	0	3	1	1	20	5	22	4	0	0	0	1	1	0	0	0	0	3	3	0	2	5	0	0	34	3	2	1	6	2	57	47	2	0	3	3	5
AMPdeam_X_13733595_13733598_-	0	0	0	0	0	0	0	0	0	0	0	0	0	0	0	0	0	0	0	0	0	0	0	0	0	0	0	0	0	0	0	0	0	0	0	0	0	0	0	0	0	0	0	0	0	0	0	0	0
AMPdeam_X_13733599_13734044_-	1	2	2	3	0	0	1	1	1	1	1	0	0	1	1	0	3	2	3	1	0	0	0	0	0	3	2	2	0	1	0	1	0	3	0	1	1	1	1	2	2	1	6	2	1	0	3	0	2
AMPdeam_X_13739385_13739899_-	287	279	337	312	190	73	203	119	194	362	276	394	354	315	355	243	233	271	360	122	102	144	61	48	143	41	71	73	172	257	136	116	289	359	104	159	148	121	242	185	99	83	361	294	190	84	356	186	436
AP-1-2beta_X_19625037_19625122_+	144	154	163	200	109	100	111	91	135	190	100	189	173	173	172	240	160	286	101	91	87	89	72	58	225	105	73	90	203	192	220	206	173	171	184	179	119	203	153	177	71	82	186	195	205	196	264	282	224
AP-1-2beta_X_19625408_19626857_+	1602	1832	1785	2323	1521	1632	1683	1895	1367	2104	1156	1768	2099	2266	2035	2060	1641	3153	1163	965	971	1112	715	645	2335	990	814	1192	2406	1996	2285	2161	1609	1823	1764	2080	1473	2251	1640	1671	897	901	1818	2065	2227	2289	2723	2553	2524
AP-1-2beta_X_19626923_19628614_+	1642	1935	1822	2259	1576	1743	1623	1951	1393	2074	1207	1626	2191	2360	1861	1897	1651	3095	1185	1109	970	1096	641	612	2347	1009	842	1171	2483	2210	2331	2374	1670	1869	1759	2142	1593	2379	1614	1673	885	995	1939	2049	2232	2290	2617	2606	2719
AP-1gamma_X_9002724_9003019_+	1	4	2	4	1	0	1	3	2	1	1	1	4	3	1	7	8	9	0	0	2	0	0	0	1	2	1	0	0	3	1	0	2	0	4	1	0	1	16	6	1	0	2	2	2	0	3	4	2
AP-1gamma_X_9003583_9003727_+	34	37	34	42	20	14	14	14	16	20	13	22	31	21	49	41	50	81	12	19	25	14	12	15	36	8	7	5	14	20	50	43	30	27	19	25	20	28	41	40	29	23	22	44	20	19	40	28	26
AP-1gamma_X_9003728_9003789_+	29	34	26	31	15	14	13	14	17	17	13	23	27	20	42	33	46	72	11	19	14	14	10	14	36	8	6	7	14	15	48	44	27	17	18	21	16	29	31	37	25	20	24	37	22	18	31	27	27
AP-1gamma_X_9003790_9004020_+	41	42	36	36	25	14	14	19	20	24	25	32	31	26	44	41	74	109	11	12	13	23	15	14	32	9	14	16	10	19	52	42	36	33	23	24	26	33	32	51	24	22	41	56	42	31	37	24	39
AP-1gamma_X_9004651_9004674_+	31	34	21	25	8	8	6	11	13	18	17	20	21	26	44	36	63	80	7	13	10	11	10	11	28	5	6	10	7	10	25	19	24	26	19	21	9	22	19	33	8	12	29	37	14	14	25	28	26
AP-1gamma_X_9004675_9004854_+	29	30	21	27	11	8	7	11	11	17	17	27	29	28	48	41	62	90	7	14	11	13	10	11	26	7	8	13	9	12	27	15	27	29	21	21	14	15	18	37	11	14	33	34	16	14	27	33	32
AP-1gamma_X_9004855_9005038_+	98	115	120	128	58	52	47	53	50	62	49	62	100	101	145	118	177	319	35	35	49	45	43	42	89	25	20	36	45	94	142	119	104	86	67	91	77	99	143	151	79	56	80	104	81	83	88	84	109
AP-1gamma_X_9005115_9005176_+	110	124	121	134	62	62	49	63	57	71	46	67	98	119	151	134	174	345	40	42	43	49	55	54	100	32	28	42	55	109	144	135	126	99	73	90	87	124	167	164	92	67	94	107	85	92	102	93	133
AP-1gamma_X_9005420_9005561_+	164	173	168	174	96	81	78	90	82	98	67	89	130	151	223	183	248	453	66	60	62	89	87	67	132	45	44	57	88	144	200	201	172	144	122	131	133	179	242	252	121	96	139	134	139	141	152	149	198
AP-1gamma_X_9005631_9005819_+	188	195	168	191	102	89	73	92	80	113	88	93	166	182	220	191	279	509	78	53	83	107	89	55	135	54	59	57	102	136	197	220	198	186	155	137	143	184	243	282	114	94	163	151	165	165	169	142	220
AP-1gamma_X_9005887_9006125_+	216	260	205	231	109	99	108	126	90	143	128	141	231	237	241	246	354	681	96	69	97	132	108	64	156	71	67	59	128	187	236	277	256	228	185	173	157	225	294	314	144	120	217	196	189	190	209	171	276
AP-1gamma_X_9006196_9006272_+	149	179	127	150	75	56	75	90	62	85	86	90	165	161	174	171	251	408	71	49	65	76	81	53	110	50	42	38	84	118	166	188	157	153	100	134	86	131	208	203	84	74	141	137	124	126	138	138	177
AP-1gamma_X_9006783_9006800_+	8	9	3	6	6	4	3	3	4	10	5	4	10	19	12	8	15	43	13	7	7	1	14	7	7	3	2	5	9	23	26	20	5	7	7	4	5	11	5	12	8	3	28	27	10	7	3	3	17
AP-1gamma_X_9007676_9007932_+	271	281	243	269	147	118	121	124	94	149	138	152	275	256	303	271	393	707	106	81	106	117	133	113	180	65	63	67	135	195	296	299	275	235	159	206	142	235	319	339	148	141	209	248	221	207	222	223	275
AP-1gamma_X_9008008_9008603_+	382	443	414	468	220	214	196	221	171	246	213	257	413	406	476	433	615	1212	178	148	179	222	188	158	299	121	97	111	216	362	476	483	464	398	276	321	265	414	552	546	239	222	382	405	357	339	371	368	436
AP-1gamma_X_9008667_9008805_+	133	165	148	157	123	94	96	100	93	115	106	136	207	189	221	235	280	583	89	72	51	62	81	81	143	57	56	58	54	107	156	167	158	124	141	161	150	204	246	276	111	84	135	127	112	105	168	167	199
AP-1gamma_X_9008871_9009159_+	195	234	214	215	181	141	120	140	135	144	159	192	254	290	343	307	429	867	108	91	87	110	114	111	199	73	91	77	110	174	253	268	229	203	216	231	228	312	356	384	165	164	205	227	174	204	245	212	327
AP-1gamma_X_9009229_9009744_+	284	377	277	330	186	207	166	216	167	203	199	251	365	359	403	371	610	1075	150	137	130	166	143	109	275	102	112	107	213	257	443	441	391	345	303	302	269	414	489	489	245	254	341	383	300	322	293	293	413
AP-1gamma_X_9009798_9009941_+	146	225	165	185	109	87	88	111	87	97	99	116	214	190	229	206	268	507	62	59	86	80	88	74	157	65	37	53	108	121	211	261	216	184	137	141	140	209	243	265	116	132	171	190	165	146	167	154	227
AP-1gamma_X_9010004_9010111_+	131	196	166	165	115	60	73	98	96	76	81	101	174	166	201	185	231	405	49	46	75	72	78	85	142	53	28	45	93	124	188	228	189	160	104	109	116	193	231	238	102	100	159	169	153	125	164	138	203
AP-1gamma_X_9010179_9011772_+	523	658	736	794	371	289	350	400	307	294	250	312	547	614	672	680	854	1653	192	155	271	292	295	251	407	150	148	153	296	478	741	904	571	637	397	465	490	635	603	807	355	427	621	647	458	423	489	420	588
AP-1gamma_X_9011773_9011774_+	0	1	0	0	0	0	0	0	0	0	0	0	1	1	0	0	0	5	0	0	2	0	1	0	0	0	0	0	1	0	0	1	0	1	0	0	0	2	2	1	1	1	0	0	0	1	0	1	0
AP-1gamma_X_9011775_9011777_+	0	0	0	0	0	0	0	0	0	0	0	0	1	1	0	0	0	4	0	0	2	0	1	0	0	0	0	0	0	0	0	1	0	1	0	0	0	1	1	1	1	1	0	0	0	1	0	1	0
AP-1mu_3R_5383434_5384090_-	500	548	535	668	507	537	531	605	517	724	426	562	799	893	682	758	391	827	471	397	251	315	635	633	1616	716	244	380	809	719	598	697	591	730	476	646	723	1093	650	689	442	540	566	712	733	770	1170	1108	1039
AP-1mu_3R_5384150_5385247_-	793	887	826	978	812	884	821	938	766	1198	671	987	1096	1315	1030	1063	656	1313	743	625	348	504	989	919	2445	1000	401	580	1353	1115	933	1087	834	1125	745	973	1024	1661	975	1080	647	831	870	984	1127	1214	1915	1707	1524
AP-1sigma_3R_19784373_19784520_+	122	146	152	191	121	133	187	160	132	212	136	192	228	230	211	227	105	230	101	96	96	116	140	112	584	272	94	77	145	203	309	324	141	189	129	144	155	193	128	152	143	145	157	171	237	220	198	135	319
AP-1sigma_3R_19784754_19784932_+	330	411	400	469	332	374	472	419	376	488	369	502	602	613	582	609	296	619	287	246	242	316	368	320	1487	628	232	239	402	519	804	847	418	506	372	370	410	523	322	374	356	420	424	471	660	619	515	397	885
AP-1sigma_3R_19785002_19785110_+	291	348	350	380	305	319	387	357	354	402	320	434	486	526	490	540	239	557	259	207	188	274	303	261	1194	511	188	218	369	397	680	742	389	445	311	333	358	456	268	317	295	357	383	424	564	568	471	368	763
AP-1sigma_3R_19785178_19785315_+	270	300	327	334	301	299	334	322	355	398	300	383	416	444	428	472	204	485	244	206	182	253	249	241	1122	473	171	201	342	398	639	677	350	418	292	310	329	442	235	270	307	339	332	368	514	502	429	343	679
AP-1sigma_3R_19785615_19785954_+	40	51	55	67	38	27	24	33	42	52	56	80	153	167	93	78	32	36	32	28	14	14	50	39	41	16	26	23	15	17	54	45	32	30	36	44	52	55	23	25	31	27	57	33	76	63	76	56	97
AP-1sigma_3R_19786620_19786840_+	142	195	195	181	253	222	352	369	341	474	365	466	388	424	397	378	167	374	164	121	85	115	98	94	526	189	149	136	120	179	389	478	175	184	137	169	134	229	147	165	95	87	242	313	435	428	306	303	547
AP-1sigma_3R_19786841_19787226_+	151	202	202	233	254	225	451	436	397	517	392	531	427	444	413	426	169	360	165	126	95	126	110	113	578	229	160	178	121	192	416	496	171	189	144	172	164	224	159	153	97	99	226	337	441	439	317	310	541
AP-1sigma_3R_19787773_19788277_+	249	281	351	452	175	181	198	204	65	96	53	83	338	370	269	291	203	416	297	217	211	262	306	315	1227	590	110	147	389	502	649	632	313	439	284	323	331	392	188	246	374	445	247	270	329	278	221	177	404
AP-2alpha_2L_408030_408875_-	148	193	235	316	366	258	382	420	349	545	209	335	230	279	333	330	237	503	192	220	121	126	136	126	512	229	197	265	150	307	482	607	205	344	216	321	251	378	224	287	135	144	429	522	341	377	205	148	370
AP-2alpha_2L_408876_409465_-	347	476	567	658	625	525	635	749	722	1129	484	716	650	763	642	764	570	963	369	326	216	227	302	250	757	328	312	480	175	412	517	644	326	413	463	665	374	628	630	645	316	339	661	839	743	795	366	312	809
AP-2alpha_2L_409532_409736_-	258	303	340	360	387	387	346	388	418	730	320	417	413	479	410	455	364	677	267	215	149	162	213	167	491	190	195	277	151	301	394	522	271	358	331	407	313	578	408	445	227	242	434	524	562	550	275	224	611
AP-2alpha_2L_409790_410073_-	277	367	402	444	469	443	437	529	544	937	448	555	483	662	581	549	418	809	319	261	176	210	256	215	595	225	210	310	201	359	484	558	329	397	380	512	380	646	487	538	277	276	515	632	650	598	312	294	657
AP-2alpha_2L_410127_411060_-	672	829	816	1030	1050	952	873	1157	1215	1975	889	1245	1042	1277	1295	1319	827	1845	660	549	344	440	487	499	1172	516	473	675	421	812	1110	1325	681	780	883	1069	788	1348	1146	1165	543	560	1117	1387	1459	1386	602	596	1412
AP-2alpha_2L_411129_411718_-	447	521	507	666	708	665	581	704	859	1319	560	822	710	750	795	857	636	1143	399	385	248	289	297	301	800	334	276	447	287	590	763	798	450	519	590	670	503	803	718	759	370	398	712	866	983	932	434	360	994
AP-2alpha_2L_411782_412237_-	276	338	318	430	461	378	370	466	471	836	335	530	412	452	501	541	372	691	270	235	156	174	189	174	459	198	183	300	170	335	470	475	258	352	380	444	312	497	431	485	255	253	424	530	572	572	259	217	624
AP-2alpha_2L_412447_412658_-	202	241	235	318	280	249	271	328	350	624	227	380	286	310	363	418	209	469	161	150	90	100	131	130	322	150	124	184	129	197	285	311	177	225	244	284	190	357	309	349	179	147	252	381	384	392	149	180	397
AP-2alpha_2L_412725_412885_-	5	8	4	7	17	13	6	12	12	27	12	11	7	7	6	6	3	12	15	23	2	2	3	2	9	2	7	3	5	9	1	1	2	8	7	3	14	6	4	5	5	3	7	14	17	13	3	5	16
AP-2alpha_2L_413396_413654_-	199	247	231	304	258	262	270	272	418	642	273	407	319	313	356	412	260	554	192	166	125	119	140	137	311	133	123	171	146	243	339	398	219	271	253	317	233	400	284	352	181	164	309	450	448	406	191	157	476
AP-2alpha_2L_414443_414777_-	163	213	216	250	221	175	236	242	328	526	262	369	275	267	344	347	240	473	193	134	127	122	115	128	285	114	117	144	117	241	297	337	175	224	241	273	211	332	248	323	148	165	249	342	412	379	172	121	378
AP-2mu_3R_18288177_18288252_+	41	30	33	46	48	56	55	66	25	54	24	45	68	59	75	84	35	75	44	30	16	23	24	29	151	47	29	33	71	75	74	77	55	52	44	53	23	51	59	57	42	55	52	62	102	97	96	82	78
AP-2mu_3R_18288253_18288312_+	55	44	43	59	64	72	70	88	37	91	50	85	104	96	107	111	48	107	60	50	21	37	33	33	177	64	38	48	118	93	103	101	88	76	72	76	39	64	72	79	59	82	56	83	86	72	134	114	94
AP-2mu_3R_18288313_18288501_+	166	175	147	198	224	218	203	242	163	305	156	263	346	310	315	328	186	349	203	170	88	122	126	113	615	255	131	160	428	329	327	323	292	287	227	278	154	266	256	271	196	226	190	267	448	422	407	405	378
AP-2mu_3R_18288570_18289008_+	477	496	471	585	575	655	586	704	458	735	402	603	860	860	862	835	527	952	561	475	254	328	376	326	1538	796	347	413	985	807	718	838	672	728	594	711	346	638	645	670	515	551	498	694	1010	1122	1005	991	970
AP-2mu_3R_18289065_18289847_+	789	856	799	1045	972	1167	970	1208	785	1207	716	923	1458	1544	1456	1412	879	1651	945	807	462	574	693	621	2733	1365	596	788	1705	1402	1206	1320	1069	1269	1028	1195	687	1213	1073	1126	840	1071	964	1182	1812	1992	1686	1551	1584
AP-2mu_3R_18289848_18289896_+	150	176	129	190	173	201	200	234	172	207	157	179	281	277	256	258	135	304	149	140	84	108	126	119	549	218	105	156	270	270	219	271	175	230	156	217	117	210	183	188	130	223	159	227	333	344	268	245	284
AP-2mu_3R_18289897_18290325_+	219	221	184	256	229	262	278	299	217	277	199	207	354	379	340	328	173	387	198	194	133	162	148	143	692	276	134	182	388	380	289	349	230	313	236	289	184	295	259	254	193	307	214	291	423	459	396	357	363
AP-2sigma_3R_17094931_17095406_-	925	942	981	1115	730	729	773	689	631	832	546	772	1012	1105	926	918	611	980	731	594	441	550	471	396	3418	1367	465	573	1566	1432	1088	1244	907	1155	960	1073	686	912	971	1095	734	782	931	960	1414	1382	1909	1563	1221
AP-2sigma_3R_17095467_17095616_-	716	721	886	995	500	504	647	618	554	677	439	606	777	874	747	773	475	777	578	468	351	402	382	320	2687	1081	363	458	1156	1031	839	902	698	856	702	763	505	686	734	853	527	616	654	769	1011	951	1454	1257	913
AP-2sigma_3R_17095673_17095797_-	344	359	468	511	225	256	324	323	258	326	206	310	345	434	358	389	221	365	273	212	157	184	184	150	1323	531	182	200	559	469	440	432	365	407	332	344	266	305	357	418	226	311	298	410	458	413	709	618	429
APC10_2R_13404766_13405416_-	146	160	153	168	197	202	208	184	181	164	131	106	108	143	179	148	113	189	115	95	91	119	112	85	184	72	89	68	231	205	200	244	190	170	245	182	141	119	154	159	189	178	156	188	158	154	182	167	200
APC10_2R_13405476_13405691_-	55	62	57	61	67	82	69	71	65	67	61	39	42	48	65	66	46	80	31	33	27	38	41	23	73	31	41	18	80	82	76	111	81	53	103	79	60	33	52	65	64	80	67	68	57	61	69	61	92
APC4_X_8976964_8976969_+	0	0	0	2	0	0	0	0	1	0	0	0	1	1	0	2	1	1	1	0	0	0	0	0	0	0	1	0	1	0	0	0	0	0	0	0	0	0	2	5	0	0	0	0	0	0	1	0	0
APC4_X_8976970_8977198_+	10	8	7	13	21	21	15	9	17	5	13	6	15	22	23	17	24	40	9	9	7	17	9	10	31	9	9	7	15	8	42	39	16	9	23	8	10	5	29	40	12	11	9	15	17	16	29	20	17
APC4_X_8977274_8977516_+	25	20	28	47	45	42	48	35	46	22	34	15	45	52	57	56	74	115	17	16	21	17	36	27	81	26	23	18	41	18	70	88	34	33	39	21	37	43	72	75	31	20	44	48	56	46	52	55	55
APC4_X_8977575_8977974_+	74	85	70	106	109	83	99	86	87	53	63	41	118	118	116	129	175	248	42	30	48	32	72	52	190	54	32	33	91	41	76	62	62	58	81	51	86	75	184	158	74	54	105	110	135	93	136	111	89
APC4_X_8978032_8978202_+	43	64	49	59	69	50	64	63	70	30	28	28	65	75	83	89	114	151	28	23	32	12	32	35	115	34	17	15	71	28	42	38	55	42	61	44	52	54	102	119	43	39	62	49	94	56	86	72	58
APC4_X_8978203_8978208_+	14	20	13	21	23	13	14	26	30	8	8	11	17	31	28	33	45	57	13	12	10	6	8	10	40	7	8	5	25	8	9	16	20	14	20	17	15	15	34	37	13	16	16	21	36	20	33	27	18
APC4_X_8978270_8978432_+	42	54	44	58	52	39	58	56	71	25	24	33	49	71	94	87	121	158	33	27	26	14	38	47	114	29	20	18	65	29	47	39	49	32	57	37	71	55	99	124	43	41	55	53	101	56	85	65	63
APC4_X_8978502_8979900_+	187	227	207	232	299	218	226	185	236	152	150	117	314	320	321	333	477	724	147	101	110	104	184	152	490	119	104	77	261	156	234	222	188	140	229	162	262	219	497	475	220	160	267	249	352	255	350	297	255
APC7_X_6491121_6491215_+	3	6	10	6	0	1	2	0	0	2	0	1	2	3	6	5	5	4	5	2	0	0	1	1	1	0	2	1	1	1	8	6	3	1	2	2	6	2	4	3	3	0	5	4	1	1	10	9	4
APC7_X_6491216_6491228_+	0	4	4	3	0	1	2	0	0	1	0	1	3	5	3	4	2	4	4	4	0	0	1	1	0	0	1	3	0	2	11	6	3	1	2	2	3	2	5	3	5	0	2	4	0	0	9	9	1
APC7_X_6491229_6491298_+	3	5	6	7	1	1	2	0	1	2	0	1	1	3	0	2	3	4	6	3	0	0	0	1	0	0	3	2	0	2	3	3	0	1	3	0	4	3	6	5	0	2	2	8	0	1	3	0	1
APC7_X_6491299_6491806_+	22	31	37	47	2	2	6	2	4	10	1	3	45	35	28	31	18	27	20	14	7	2	3	2	3	0	12	11	13	16	68	36	13	11	30	16	19	16	23	12	45	38	19	24	7	7	68	52	13
APC7_X_6491967_6492637_+	49	39	61	73	1	2	3	8	8	6	3	3	66	62	50	42	26	40	26	26	4	8	3	4	4	1	10	14	26	26	110	66	30	34	48	28	19	13	35	23	89	50	38	22	15	11	99	72	17
APC7_X_6492708_6492988_+	37	45	44	55	0	3	4	3	7	3	8	4	41	47	37	46	14	25	11	9	0	3	2	1	6	1	7	6	22	17	65	48	141	128	31	26	12	8	22	17	56	49	20	11	12	11	46	40	11
APC7_X_6493059_6493732_+	22	26	30	30	1	4	3	1	2	4	9	4	43	53	40	36	14	28	4	2	6	7	4	6	12	2	8	8	33	32	58	51	259	261	29	32	7	3	33	25	69	61	10	13	11	14	48	38	8
AQP_2R_9099910_9100437_-	1	0	1	2	1	5	4	3	0	0	0	1	8	1	25	7	0	1	0	0	0	0	0	0	0	1	0	0	2	2	0	0	1	5	5	2	1	1	1	2	3	2	6	1	1	0	13	16	6
AQP_2R_9100438_9100467_-	0	0	1	2	0	1	0	2	0	0	0	0	4	0	2	0	0	1	0	0	0	0	0	0	0	1	0	0	1	0	0	0	0	3	2	0	0	0	0	0	0	0	0	0	1	0	5	4	1
AQP_2R_9100528_9100941_-	0	2	0	1	4	2	1	6	1	0	0	0	4	10	13	17	1	1	1	0	0	0	0	0	1	2	1	0	4	5	3	0	5	1	3	5	1	1	1	1	1	1	3	2	0	1	7	17	4
AQP_2R_9101256_9101436_-	0	0	0	0	3	0	2	2	0	0	0	0	4	2	12	7	0	0	0	0	1	0	0	0	0	0	0	1	1	2	0	0	8	5	2	4	0	0	0	0	4	0	2	1	2	0	9	13	1
AQP_2R_9101576_9101616_-	0	0	1	0	0	3	0	1	0	0	1	0	0	1	5	1	1	1	1	0	0	0	0	0	2	1	0	0	0	2	0	1	3	1	2	1	0	0	0	0	2	0	0	0	0	0	1	4	0
AQP_2R_9101924_9102001_-	0	1	1	2	0	0	1	4	0	0	0	0	1	2	7	8	0	0	1	1	0	0	0	0	1	0	0	0	0	1	0	0	1	0	1	1	0	0	0	1	0	0	2	0	2	0	4	7	1
ARY_3LHet_41054_41223_+	0	0	0	0	0	0	0	0	0	0	0	0	0	0	0	0	0	0	0	0	0	0	0	0	0	0	0	0	0	0	0	0	0	0	0	0	0	0	0	0	0	0	0	0	0	0	0	0	0
ARY_3LHet_41224_41277_+	0	0	0	0	0	0	0	0	0	0	0	0	0	0	0	0	0	0	0	0	0	0	0	0	0	0	0	0	0	0	0	0	0	0	0	0	0	0	0	0	0	0	0	0	0	0	0	0	0
ARY_3LHet_41337_41504_+	0	0	0	0	0	0	0	0	0	0	0	0	0	0	0	0	0	0	0	0	0	0	0	0	0	0	0	0	0	0	0	0	0	0	0	0	0	0	0	0	0	0	0	0	0	0	0	0	0
ARY_3LHet_41556_41725_+	0	0	0	0	0	0	0	0	0	0	0	0	0	0	0	0	0	0	0	0	0	0	0	0	0	0	0	0	0	0	0	0	1	0	0	0	0	0	0	0	0	0	0	0	0	0	0	0	0
ARY_3LHet_41787_42129_+	0	0	0	0	0	0	0	0	0	0	1	0	0	0	0	0	0	0	0	0	0	0	0	0	0	0	0	0	0	0	0	0	1	0	0	0	0	0	0	0	0	0	0	0	0	0	0	0	0
ARY_3LHet_42186_42672_+	0	0	0	0	0	0	0	0	0	0	0	0	0	0	0	0	0	0	0	0	0	0	0	0	0	0	0	0	0	0	0	0	0	0	0	0	0	0	0	0	0	0	0	0	0	0	0	0	0
ASPP_2R_17105361_17106499_-	2	1	0	2	0	0	0	1	0	0	0	0	3	4	2	2	0	0	0	0	8	6	0	0	0	0	101	132	0	1	0	0	3	1	0	1	1	0	29	47	6	2	12	3	2	1	0	0	2
ASPP_2R_17106604_17106806_-	2	0	0	0	0	0	0	0	0	0	0	0	1	1	1	0	0	0	0	0	3	1	0	0	0	0	22	17	0	0	1	0	1	0	0	0	0	0	6	8	1	2	1	3	0	0	0	0	0
ASPP_2R_17106880_17107097_-	1	1	0	0	0	0	0	0	0	0	0	0	2	0	0	0	0	0	0	1	6	3	2	1	0	0	18	13	0	0	1	0	0	1	1	1	0	0	12	10	1	2	1	3	0	0	0	0	0
ASPP_2R_17107178_17109252_-	1	2	1	2	0	0	0	0	0	0	0	1	4	0	3	1	0	0	2	0	15	10	2	1	1	0	66	74	0	1	0	0	4	4	0	4	1	0	64	64	5	4	12	7	3	0	0	0	3
ASPP_2R_17109325_17109545_-	0	2	0	0	0	0	0	0	1	0	0	0	0	0	1	0	0	0	0	0	2	2	0	0	0	0	12	8	0	0	0	0	2	3	0	0	0	0	9	15	0	1	4	0	0	0	0	0	0
ASPP_2R_17110522_17110789_-	0	2	0	0	0	0	0	0	1	0	0	0	0	0	1	0	0	0	0	0	2	2	0	0	0	0	0	1	0	0	0	0	4	0	1	0	0	0	10	15	2	1	3	0	0	0	0	0	2
ASPP_2R_17111112_17111359_-	0	1	0	0	0	0	0	0	0	0	0	0	1	0	0	0	0	0	0	0	0	0	0	0	0	0	1	0	1	0	0	0	0	0	0	0	0	0	1	0	0	0	0	0	0	0	0	0	2
ASPP_2R_17126346_17126404_-	0	0	0	0	0	0	0	0	0	0	0	0	0	0	1	0	0	0	0	0	1	1	1	0	0	0	0	0	0	0	0	0	0	0	1	0	0	0	7	9	1	1	2	0	0	0	0	0	0
ASPP_2R_17138043_17138047_-	0	0	0	0	0	0	0	0	0	0	0	0	0	0	0	0	0	0	0	0	0	0	0	0	0	0	0	0	0	1	0	0	0	0	0	0	0	0	0	0	0	0	0	0	0	0	0	0	0
ASPP_2R_17138048_17138464_-	4	0	1	0	0	0	0	0	0	0	0	0	0	0	1	1	0	0	0	0	2	3	1	0	0	0	0	0	0	1	0	0	0	0	1	0	0	0	19	22	0	2	7	2	1	0	0	0	1
ASPP_2R_17138465_17138655_-	2	0	0	0	0	0	0	0	0	0	0	0	0	0	0	0	0	0	0	0	0	0	0	0	0	0	0	0	0	0	0	0	0	0	0	0	0	0	0	1	0	0	0	0	0	0	0	0	0
ATP7_X_11749055_11750354_+	454	465	497	549	151	145	160	146	246	294	193	230	166	138	193	141	145	240	109	84	98	114	60	53	44	22	188	174	511	437	286	311	239	205	265	269	75	149	444	317	102	112	225	222	225	213	357	362	391
ATP7_X_11754796_11756042_+	544	630	536	726	222	180	192	214	299	301	231	259	219	186	198	193	136	246	153	102	103	140	64	59	64	17	258	237	604	513	153	141	241	239	306	343	100	175	490	327	114	125	254	250	265	246	458	456	499
ATP7_X_11756113_11756904_+	456	494	391	510	149	118	138	153	226	237	164	173	171	147	157	125	93	171	97	82	70	86	50	40	46	11	188	152	405	378	96	90	185	191	245	246	98	153	354	235	91	69	178	181	216	209	369	344	332
ATP7_X_11756970_11757860_+	488	516	499	646	183	119	175	167	256	252	186	227	192	197	194	158	105	201	110	89	104	130	65	48	54	21	193	186	463	412	124	118	221	236	263	320	119	170	387	255	110	117	226	222	225	230	444	368	371
ATP7_X_11757861_11758787_+	217	244	272	338	63	54	82	92	114	117	85	112	89	81	83	51	40	81	39	38	41	59	24	21	32	11	81	81	81	65	62	65	77	103	120	145	41	57	121	61	38	45	102	106	95	93	136	107	146
ATPCL_2R_11881036_11881307_-	3	4	2	2	2	0	3	1	9	11	12	3	2	1	0	2	3	10	4	4	1	2	1	0	1	0	2	5	10	1	6	3	4	3	0	2	0	4	2	3	0	1	1	2	6	2	4	5	0
ATPCL_2R_11881308_11881901_-	739	946	904	1332	703	381	1066	529	571	522	640	446	846	730	443	370	491	651	443	313	643	367	487	448	1600	1113	245	188	1060	497	1505	1992	1115	658	667	450	514	579	947	906	626	714	610	441	889	770	761	564	693
ATPCL_2R_11881967_11882307_-	687	853	826	1177	641	317	875	442	512	474	582	367	771	692	428	362	455	570	428	263	534	309	406	368	1291	911	245	182	883	415	1210	1614	981	537	592	414	512	576	894	805	507	618	535	383	869	719	613	473	642
ATPCL_2R_11882370_11883603_-	1671	2012	1919	2734	1620	872	2010	1025	1189	1194	1449	948	1784	1584	977	823	965	1482	1047	644	1565	1000	1254	981	3621	2500	585	431	2587	1153	3439	4179	2663	1469	1759	1167	1157	1258	2685	2217	1632	1596	1362	959	2002	1775	1741	1341	1816
ATPCL_2R_11883672_11883819_-	374	454	413	644	315	178	420	218	266	261	310	213	354	306	192	181	199	310	197	138	349	234	287	201	680	513	114	96	515	231	704	908	574	328	369	223	244	235	541	494	323	308	285	213	421	373	320	282	376
ATPCL_2R_11883820_11883822_-	176	194	183	289	153	85	182	115	126	113	153	89	167	139	89	72	97	138	89	67	154	99	121	98	270	234	47	45	231	102	292	388	263	151	159	93	109	118	236	217	151	150	117	92	194	176	154	125	179
ATPCL_2R_11883823_11883870_-	235	288	267	403	222	117	237	155	180	165	218	129	220	204	131	103	141	203	136	88	213	147	178	142	407	334	68	62	334	142	421	524	366	195	228	144	139	157	343	297	223	207	170	124	264	249	222	184	247
ATPCL_2R_11884400_11884723_-	512	640	646	913	494	270	597	329	349	325	465	301	524	442	318	238	324	438	343	216	506	322	418	361	1087	838	159	140	874	362	1043	1254	864	460	603	354	325	365	884	761	584	503	431	293	624	579	582	477	572
ATPCL_2R_11884782_11885508_-	1068	1286	1154	1728	981	508	1277	640	708	662	796	569	1062	858	616	525	637	892	617	407	959	589	760	635	2193	1505	357	267	1729	709	2218	2437	1638	824	1116	683	632	739	1809	1487	1108	976	826	595	1211	1157	1200	985	1150
ATPCL_2R_11885572_11885757_-	410	518	458	717	416	233	508	295	291	281	322	219	413	395	267	209	260	336	277	149	400	246	312	247	886	622	128	101	678	304	907	1032	683	349	440	307	264	297	729	616	437	350	347	252	568	504	558	416	449
ATPCL_2R_11887310_11887475_-	258	328	267	430	230	129	255	150	149	131	196	114	217	179	109	90	105	174	137	74	239	125	167	128	395	350	68	56	385	157	538	623	394	184	261	142	128	144	370	331	247	178	182	107	310	280	245	173	229
ATPCL_2R_11887600_11887792_-	80	116	96	173	28	25	60	31	14	2	50	12	46	36	18	6	15	20	11	8	90	32	45	36	72	200	8	15	134	21	242	283	140	46	63	17	5	10	92	80	79	43	24	11	104	132	37	21	52
ATPCL_2R_11888693_11888795_-	0	0	0	0	0	0	0	0	0	0	0	0	0	0	0	0	0	0	0	0	0	0	0	0	0	0	0	0	0	0	0	0	0	0	0	0	0	0	0	0	0	0	0	0	0	0	0	0	0
ATPsyn-Cf6_3R_19180942_19180976_-	0	1	1	1	28	43	43	31	31	33	32	34	7	11	20	15	2	2	40	46	4	4	4	6	12	7	9	15	28	23	1	5	21	20	48	32	19	19	3	3	10	14	5	5	2	2	6	10	6
ATPsyn-Cf6_3R_19180977_19181001_-	9	20	12	10	28	44	44	31	73	98	77	91	7	11	20	16	21	25	109	92	12	15	18	17	72	33	29	40	90	55	17	28	79	73	110	105	58	45	17	21	51	50	22	22	17	18	21	25	6
ATPsyn-Cf6_3R_19181002_19181291_-	869	894	870	1026	1015	958	1133	928	1210	1470	1157	1330	1488	1507	1447	1474	945	1592	1701	1276	893	923	1290	1226	4753	1915	730	788	2148	1260	1169	1488	1696	1779	1633	1601	1049	1013	1046	1034	1637	1673	1206	1251	1345	1063	1869	1615	1374
ATPsyn-Cf6_3R_19181356_19181507_-	672	689	721	790	851	792	990	833	870	1125	841	944	1426	1502	1436	1525	739	1315	1209	897	701	684	1008	949	3688	1621	550	583	1639	965	961	1174	1307	1333	1161	1115	790	732	821	843	1317	1372	949	1008	1109	869	1540	1497	1340
ATPsyn-Cf6_3R_19181585_19181702_-	4	3	7	11	0	0	1	2	6	7	3	2	5	4	6	12	3	3	6	4	4	4	8	8	17	6	4	5	6	7	1	5	5	8	15	8	4	2	9	2	21	17	8	6	3	1	12	5	4
ATPsyn-Cf6_3R_19181703_19181733_-	213	192	240	256	262	233	261	273	298	392	289	345	466	523	481	598	229	450	372	278	210	225	321	303	1298	550	164	163	501	331	333	378	449	413	354	331	251	218	240	278	405	389	298	352	341	311	499	529	428
ATPsyn-Cf6_3R_19181734_19181786_-	85	76	80	102	80	73	82	91	98	106	82	96	173	203	199	225	70	162	114	86	80	71	135	115	527	228	41	52	160	121	139	141	157	142	104	94	90	78	59	90	127	117	113	134	114	117	211	220	141
ATPsyn-b_3L_9723099_9723195_+	190	199	150	207	364	287	310	252	231	172	164	182	192	213	300	369	212	325	240	182	122	165	212	209	1014	316	162	153	455	216	316	331	298	282	293	271	242	154	221	285	350	307	251	237	257	178	340	282	424
ATPsyn-b_3L_9723412_9723740_+	1118	1062	837	1138	1963	1717	2097	1301	1147	1081	1014	1049	1298	1276	1698	1745	1028	1779	1331	924	846	908	1221	1095	5403	1820	798	773	2414	1180	1779	1702	1557	1353	1640	1445	1485	899	1269	1286	2117	1858	1505	1429	1557	1102	1811	1388	1872
ATPsyn-b_3L_9723833_9724324_+	1353	1300	1086	1514	2186	2050	2754	1797	1550	1509	1412	1381	1666	1634	2167	2165	1247	2090	1537	1139	1045	1072	1491	1372	6487	2172	936	813	2845	1360	1996	1893	1768	1605	1968	1712	1842	1072	1537	1429	2462	2160	1880	1753	1949	1451	2177	1673	2083
ATPsyn-beta_4_1052110_1052368_+	0	0	1	0	0	1	0	0	1	0	2	1	0	1	0	0	0	1	0	0	0	0	0	0	0	0	0	0	0	1	0	0	0	1	0	0	1	0	1	0	0	0	0	0	0	0	0	1	0
ATPsyn-beta_4_1052429_1052489_+	9	8	9	9	18	10	15	5	21	26	21	17	16	20	33	36	16	13	19	9	3	5	26	22	100	30	7	6	22	11	18	32	28	24	16	14	30	27	27	21	38	47	34	27	24	18	27	17	38
ATPsyn-beta_4_1052490_1052579_+	384	400	418	505	455	319	576	435	1080	1144	896	984	997	926	1024	1085	485	796	504	393	231	234	1007	853	3351	1311	267	255	797	576	870	982	893	800	779	623	1136	927	1206	1271	1743	1569	1075	1061	1083	837	752	664	1094
ATPsyn-beta_4_1053515_1053532_+	2	2	2	0	0	1	2	2	7	7	3	10	2	5	0	0	2	4	0	1	0	2	4	2	12	2	2	2	2	2	8	6	3	7	3	3	2	1	3	11	8	6	0	2	8	1	3	4	1
ATPsyn-beta_4_1053533_1053844_+	1540	1592	1579	1915	1833	1333	2131	1594	3973	4090	3553	3629	3953	3908	3969	3801	2107	3113	2066	1576	950	1004	4081	3433	13275	4890	1085	1051	3183	2630	3610	4006	3744	3487	3063	2740	4877	3734	4730	5080	7001	6213	4547	4464	4442	3559	3173	2520	4253
ATPsyn-beta_4_1053898_1055183_+	5118	5109	5111	6115	5633	4378	6944	5276	12308	12949	10888	11264	12578	12942	12258	11557	6792	9744	6863	5098	3026	3281	12688	10943	43593	15260	3357	3202	9899	8231	11335	12996	11794	11222	10152	9101	15928	12112	14645	15623	21453	20325	15010	14485	14446	11213	10036	7483	13416
ATPsyn-beta_4_1055184_1055543_+	17	30	50	56	54	24	77	49	133	86	124	85	119	144	89	107	48	61	43	15	22	16	84	94	287	88	40	39	60	68	106	88	115	149	73	78	103	59	99	133	97	95	109	112	94	98	28	17	68
ATPsyn-d_3R_14920722_14920743_+	11	14	13	11	11	9	11	8	10	9	6	2	11	9	15	19	7	18	10	8	6	4	4	6	30	13	6	2	12	10	15	9	8	12	11	9	3	8	5	4	11	5	9	8	5	8	12	19	13
ATPsyn-d_3R_14920744_14920796_+	73	66	74	92	105	74	117	99	72	92	70	84	67	64	89	138	67	106	97	56	39	44	73	60	210	77	39	36	126	61	83	114	88	75	117	81	78	46	55	51	79	63	76	76	83	62	76	73	101
ATPsyn-d_3R_14921119_14921777_+	1785	1814	1804	2117	2273	1787	2677	2157	1635	1668	1727	1562	1776	1837	2300	2095	1580	2271	2225	1556	1121	1152	1662	1539	4754	1975	807	693	3197	1504	2043	2137	1922	1838	2632	2144	1882	1120	1307	1124	2093	1909	1950	1753	1853	1290	2012	1822	2325
ATPsyn-d_3R_14921778_14921790_+	4	8	6	3	2	4	3	3	10	7	9	11	4	2	6	2	7	8	10	7	6	5	3	1	20	3	7	8	8	5	12	9	9	6	27	13	10	5	4	6	7	12	5	6	4	1	4	2	3
ATPsyn-d_3R_14921791_14921993_+	4	5	3	3	2	2	2	2	9	4	10	8	0	0	3	1	4	5	5	4	4	1	1	1	5	0	8	6	0	4	4	3	6	0	12	6	4	0	0	2	3	8	2	2	0	1	1	2	1
ATPsyn-gamma_3R_25573426_25573436_-	5	3	2	4	8	5	7	5	7	4	3	2	2	3	8	5	3	2	6	6	4	1	5	4	29	12	5	2	3	3	3	10	6	4	10	7	11	6	4	5	13	5	3	3	19	11	13	2	9
ATPsyn-gamma_3R_25573437_25574470_-	2213	1961	1787	2176	2918	2313	3680	2397	2595	2435	2629	2372	3992	3992	3993	3543	2128	2839	2937	1890	1547	1513	3274	2738	12517	4346	1523	1269	5097	2018	3388	3365	3246	2838	3331	2445	3464	1646	3080	2815	4509	3241	2995	2236	3830	2420	5064	3701	4214
ATPsyn-gamma_3R_25574471_25574491_-	283	225	221	305	308	248	435	293	383	342	354	380	498	528	540	598	245	334	349	220	208	218	468	445	1966	647	181	144	596	261	464	409	420	372	398	268	382	217	420	400	499	364	347	282	461	319	683	485	551
ATPsyn-gamma_3R_25574492_25574545_-	32	41	42	54	62	42	111	69	84	91	65	73	137	144	162	195	33	57	82	45	22	41	138	120	442	129	46	32	126	57	112	94	85	70	65	52	93	57	104	112	111	83	71	56	134	97	119	100	99
ATPsyn-gamma_3R_25574546_25574591_-	156	116	132	164	156	111	218	147	184	156	171	195	196	192	200	223	123	192	150	101	103	99	164	140	871	273	76	60	266	104	205	183	203	170	168	109	133	84	157	126	215	168	155	110	142	113	266	188	262
ATPsyn-gamma_3R_25574592_25574885_-	0	1	0	2	2	1	7	5	0	0	0	3	0	1	0	1	0	2	0	0	1	0	1	1	4	0	0	0	1	0	0	2	0	2	2	0	0	0	0	0	1	0	1	3	2	0	1	0	4
ATbp_XHet_84821_85101_+	19	14	11	21	31	27	23	22	23	23	14	43	21	13	21	11	19	48	6	4	5	18	6	10	24	7	8	16	11	27	27	31	15	15	17	17	19	22	19	17	18	15	19	34	29	23	45	38	18
ATbp_XHet_85162_87149_+	63	76	67	83	101	95	79	103	99	117	72	109	72	106	69	58	102	190	54	40	33	34	37	37	98	41	36	64	58	105	58	109	41	61	59	95	77	99	72	81	77	77	108	96	129	129	135	131	81
Aac11_2L_17474912_17475842_-	606	734	754	810	1258	988	1197	1230	1114	1058	733	669	704	798	600	642	1321	2206	911	614	388	383	885	903	1514	531	581	575	664	928	1396	1770	1371	1141	1214	1083	1503	1676	1056	887	1006	1306	1127	1169	1141	1006	1653	1299	1332
Aac11_2L_17475910_17476096_-	363	441	413	474	771	546	621	675	738	628	469	434	447	463	369	401	834	1398	614	405	235	241	561	521	869	311	341	353	364	477	727	1015	781	635	808	732	851	982	650	576	651	821	710	727	756	682	968	832	722
Aac11_2L_17476159_17476361_-	333	440	420	459	738	554	647	663	748	636	448	494	443	431	350	417	820	1435	625	404	242	233	578	509	919	291	310	360	385	474	720	1009	697	651	761	735	878	972	634	557	657	785	674	749	747	698	994	756	655
Aac11_2L_17476417_17476617_-	290	399	393	429	655	531	552	610	707	585	459	426	386	400	314	403	742	1372	538	359	226	202	499	479	785	261	302	315	340	464	686	873	672	591	664	669	859	902	597	510	631	718	599	723	674	636	913	744	689
Aac11_2L_17476693_17477226_-	596	752	699	735	1292	1014	1016	1043	1187	1042	862	748	649	688	560	646	1475	2440	1030	653	396	359	890	853	1556	425	578	595	658	888	1281	1565	1343	1100	1383	1310	1590	1719	1127	928	1333	1414	1179	1246	1330	1257	1765	1461	1310
Aac11_2L_17477399_17477560_-	280	333	318	352	564	436	472	484	590	468	401	370	293	294	257	290	653	1073	459	293	176	164	374	395	703	214	239	275	306	399	584	690	583	549	624	537	657	719	529	436	547	595	522	535	559	576	825	698	600
Aac11_2L_17477649_17477888_-	213	264	259	265	405	314	343	395	454	361	303	255	218	251	222	280	464	777	292	207	123	132	290	298	540	166	182	213	188	306	484	527	433	384	462	362	430	493	366	346	399	433	357	410	415	405	613	472	405
Aatf_2L_6717625_6719074_+	678	671	555	551	1216	1037	1428	1204	440	496	620	761	1096	1035	2072	1660	717	1208	666	502	508	636	388	344	1285	381	235	183	543	476	574	933	784	907	1038	887	842	1297	877	1098	868	1029	734	873	497	319	823	778	1347
Aatf_2L_6719137_6719389_+	83	98	56	60	114	113	118	117	46	51	53	73	99	106	180	163	71	139	56	45	49	55	37	41	154	44	29	17	55	49	62	113	84	78	101	98	98	148	95	129	86	98	61	86	49	34	69	62	148
Aats-ala-m_3L_5139198_5139462_+	31	34	47	68	49	35	52	32	81	79	83	76	30	24	39	42	34	56	21	17	17	17	20	18	65	27	19	21	78	35	42	34	56	56	48	38	31	35	48	41	57	54	49	40	37	32	64	61	43
Aats-ala-m_3L_5139525_5139698_+	41	59	65	97	53	48	62	59	108	119	113	126	39	30	65	66	39	73	36	19	20	20	28	30	108	35	31	33	94	59	65	39	61	69	68	67	38	44	73	58	67	75	61	50	49	48	112	87	71
Aats-ala-m_3L_5139758_5139903_+	34	51	54	72	48	50	46	48	94	123	95	107	30	37	48	54	35	64	38	15	18	27	20	27	93	33	25	24	86	64	71	46	60	68	65	61	43	33	66	52	46	58	50	47	40	45	97	92	66
Aats-ala-m_3L_5139958_5140161_+	48	51	60	76	43	47	50	41	60	81	55	65	24	33	29	25	26	46	25	8	22	27	18	12	48	18	16	24	65	45	49	42	46	51	47	35	36	28	41	27	33	40	35	26	44	36	76	51	52
Aats-ala-m_3L_5140222_5140506_+	73	80	63	111	49	60	70	70	124	130	119	130	42	39	37	46	48	80	36	26	29	28	29	22	86	22	32	37	91	55	61	61	65	63	51	41	36	37	60	46	80	93	38	38	63	37	101	92	66
Aats-ala-m_3L_5140562_5141556_+	205	227	261	365	182	168	182	242	509	477	491	521	185	185	198	211	225	282	153	94	109	140	117	130	492	171	124	165	389	244	278	294	329	320	265	223	162	175	243	271	329	311	190	213	214	212	386	423	253
Aats-ala-m_3L_5141615_5141771_+	49	64	76	85	59	68	50	70	153	140	137	132	46	49	61	65	46	86	44	30	26	38	29	30	156	48	34	37	95	67	71	93	94	80	79	59	47	50	70	77	108	89	65	71	66	51	111	119	83
Aats-ala-m_3L_5141830_5142115_+	79	94	119	155	104	123	73	96	217	186	192	178	74	90	108	110	60	121	48	49	36	64	55	47	211	73	50	65	135	92	115	117	112	115	112	93	62	78	106	126	163	131	85	111	106	96	160	177	118
Aats-ala-m_3L_5142178_5142398_+	56	85	102	133	71	74	72	79	179	147	173	153	68	75	92	90	65	89	41	28	32	46	43	38	153	55	41	46	112	70	83	100	87	85	76	73	50	66	84	75	115	120	82	103	73	94	121	139	83
Aats-ala-m_3L_5142453_5142952_+	87	100	131	158	69	80	99	113	209	203	214	244	82	86	109	107	84	110	66	41	53	46	49	50	208	87	45	57	130	78	93	125	113	104	98	100	60	81	123	67	130	159	99	123	102	106	160	156	98
Aats-ala_2L_8378262_8380324_-	4260	4221	4023	4832	5899	5340	6156	5129	2731	2514	2897	2941	4711	4836	7967	6912	3699	5951	3025	2242	2381	2681	2445	2311	8926	2851	2017	1479	3224	2232	3606	4507	3983	3548	4070	3481	6544	8518	7975	8212	3814	4522	8540	9661	5856	4531	4799	3592	8571
Aats-ala_2L_8380448_8381452_-	2042	1988	1828	2246	2602	2384	2628	2252	1335	1163	1279	1393	2095	2030	3440	3027	1682	2764	1334	1059	1090	1335	1179	1042	4077	1323	896	685	2037	1327	1564	1835	1843	1617	2006	1614	2690	3708	3908	3809	1835	1996	3875	4414	2546	1989	2104	1766	3879
Aats-ala_2L_8381453_8381588_-	17	15	19	21	26	16	28	40	14	11	13	12	9	12	52	28	9	23	16	8	8	14	11	17	36	3	15	5	18	14	18	24	25	18	34	19	22	35	54	48	16	19	60	50	47	21	25	16	47
Aats-ala_2L_8381680_8381764_-	184	207	160	212	213	221	250	203	120	125	96	128	192	175	310	299	179	246	125	84	110	124	116	121	455	177	96	53	163	109	153	184	158	136	165	163	205	252	255	267	163	139	340	402	175	165	234	202	267
Aats-arg_X_15735802_15737024_-	705	673	669	844	2266	1893	2060	1761	668	671	573	669	929	1063	1329	1219	688	1146	603	580	336	416	610	525	2132	736	379	438	790	681	1151	1539	827	856	824	787	785	1192	700	727	1594	2007	858	1001	1101	929	1227	1122	1192
Aats-arg_X_15737088_15737417_-	273	263	257	336	888	707	794	724	255	262	219	247	384	384	530	457	246	496	226	202	130	164	274	199	836	311	173	169	304	270	459	603	338	316	348	325	281	486	268	281	665	828	345	386	388	350	470	412	418
Aats-arg_X_15737476_15737822_-	223	234	243	263	786	636	736	592	303	298	218	258	322	322	441	384	251	491	220	183	124	162	184	199	695	253	159	164	235	241	430	569	289	276	285	292	259	330	204	239	550	657	244	308	391	393	438	365	410
Aats-arg_X_15737886_15738014_-	108	95	80	111	336	264	311	245	141	152	89	105	137	135	172	188	122	212	90	81	50	80	75	86	298	79	64	79	106	94	211	267	145	102	128	100	101	147	95	94	257	292	101	121	165	183	177	178	203
Aats-arg_X_15738073_15738178_-	62	48	47	67	234	166	190	137	66	62	41	64	81	92	112	110	61	101	41	35	25	45	37	55	186	49	29	35	60	53	115	127	86	50	70	55	63	101	53	60	168	168	62	75	74	88	97	108	96
Aats-asn_2L_19129469_19129861_-	14	24	23	23	101	88	101	116	9	8	16	14	38	37	44	71	16	30	18	12	46	24	4	6	18	10	26	14	62	54	24	62	52	54	53	49	51	55	92	106	29	18	32	20	34	20	62	50	67
Aats-asn_2L_19129862_19131685_-	2291	2467	1982	2565	9756	9658	10460	9156	2382	2583	2880	3318	8044	8231	9045	8283	3240	5747	2268	1802	4468	3994	1904	1932	8402	2817	1865	1373	3497	2127	4430	9957	3642	3765	4089	3581	7308	12497	10654	10212	4163	5191	3589	4365	4896	4114	6971	6253	14447
Aats-asn_2L_19131797_19131954_-	215	218	176	208	707	643	759	677	241	272	240	316	639	670	727	753	294	505	213	165	262	243	181	198	736	256	166	124	301	180	349	752	314	322	315	288	462	837	675	732	307	370	276	371	429	344	666	649	943
Aats-asp+CR43468_2R_8762669_8763529_+	0	0	0	0	0	0	0	0	0	0	0	0	0	0	0	1	0	0	0	0	0	0	0	0	0	0	0	0	0	0	0	0	0	0	0	0	0	0	1	0	0	0	0	0	0	0	0	1	2
Aats-asp+CR43468_2R_8763587_8764508_+	5	3	4	9	1	0	1	0	3	1	6	6	4	12	5	10	6	11	3	2	2	4	5	3	1	1	2	0	0	3	3	1	0	2	2	3	5	2	2	2	2	1	3	5	5	0	9	9	6
Aats-asp+CR43468_2R_8764509_8764662_+	0	0	2	0	0	0	0	0	0	0	0	2	0	0	0	0	0	1	0	0	0	1	0	0	0	0	0	0	0	0	0	0	0	0	1	1	1	0	0	1	0	0	1	0	0	0	1	1	0
Aats-asp+CR43468_2R_8764663_8764785_+	0	0	0	0	0	0	0	0	0	0	0	0	0	0	0	0	0	0	0	0	0	0	0	0	0	0	0	0	0	0	0	0	0	0	0	0	0	0	0	0	0	0	0	0	0	0	0	0	0
Aats-asp+CR43468_2R_8767673_8767788_+	0	0	0	0	0	0	0	0	0	0	0	0	0	0	0	0	0	0	0	0	0	0	0	0	0	0	0	0	0	0	0	0	0	0	1	0	0	0	0	0	0	0	0	0	0	0	0	0	0
Aats-asp+CR43468_2R_8767789_8767885_+	193	157	195	188	111	114	148	115	84	77	123	148	261	287	419	428	96	189	59	56	124	166	66	59	138	64	38	40	156	134	96	140	208	201	171	146	69	90	292	275	156	194	89	82	98	94	116	97	92
Aats-asp+CR43468_2R_8767937_8767956_+	11	11	16	16	2	3	9	3	1	9	10	14	10	7	26	39	5	15	3	1	16	16	2	3	1	0	5	4	17	19	3	7	27	32	17	13	3	0	13	26	10	21	2	1	8	11	0	1	5
Aats-asp+CR43468_2R_8768275_8768375_+	497	525	510	595	315	321	403	356	250	271	400	492	775	818	1114	1092	339	569	171	149	355	478	179	154	384	170	155	158	467	382	307	461	670	650	466	440	251	267	839	792	556	659	254	251	302	308	326	249	259
Aats-asp+CR43468_2R_8768455_8768780_+	1091	1141	1081	1305	777	799	870	830	477	581	764	1014	1729	1735	2473	2211	834	1308	391	365	799	1066	436	386	973	398	335	335	1138	884	630	1094	1400	1370	1143	1002	625	678	1949	1808	1301	1612	610	609	737	742	700	535	609
Aats-asp+CR43468_2R_8769013_8770037_+	0	0	0	0	0	0	0	0	0	0	0	0	0	0	0	0	0	0	0	0	0	0	0	0	0	0	0	0	0	0	0	0	0	0	0	0	0	0	0	0	0	0	0	0	0	0	0	0	0
Aats-asp+CR43468_2R_8770247_8770673_+	0	0	0	0	0	0	0	0	0	0	0	0	0	0	0	0	0	0	0	0	0	0	0	0	0	0	0	0	0	0	0	0	0	0	0	0	0	0	0	0	0	0	0	0	0	0	0	0	0
Aats-cys_2R_12030652_12030919_+	250	247	267	307	178	154	205	184	135	184	137	187	142	157	193	184	193	310	97	78	45	39	160	152	443	146	94	87	188	168	175	195	189	156	81	84	111	137	387	402	77	95	75	114	219	181	179	160	240
Aats-cys_2R_12030987_12031476_+	525	546	623	693	519	434	606	562	318	401	357	411	463	512	621	564	412	689	222	148	160	213	375	304	962	293	195	199	547	402	408	539	457	446	312	323	339	484	797	860	324	360	244	309	536	497	396	332	747
Aats-cys_2R_12031532_12032218_+	500	469	514	599	626	575	778	703	296	347	354	397	789	818	973	818	329	586	219	142	227	231	428	345	1169	350	143	192	675	552	502	682	619	563	399	423	508	689	945	1015	392	439	403	526	698	640	554	444	950
Aats-cys_2R_12032278_12032422_+	186	203	186	244	224	216	274	242	129	129	145	146	271	289	339	279	124	261	85	55	66	85	140	129	418	117	66	57	271	200	172	244	235	217	145	143	179	231	369	392	118	130	149	194	217	221	227	150	364
Aats-cys_2R_12032485_12033083_+	673	655	642	750	642	650	741	683	412	403	442	478	785	802	945	839	460	825	278	200	227	280	386	352	1155	322	257	256	763	573	547	743	679	631	469	474	453	669	902	1026	432	514	441	481	705	582	655	580	1150
Aats-cys_2R_12033148_12033411_+	298	289	353	362	255	272	374	302	160	205	205	240	344	382	445	341	221	334	134	97	100	146	196	192	625	162	128	131	277	215	224	321	267	216	171	165	185	286	420	437	153	206	205	217	282	239	369	298	444
Aats-gln_3R_21088989_21091443_-	1223	1246	1174	1526	1624	1504	2225	1515	1277	1336	1282	1189	2161	2236	2632	2533	1151	1814	1224	1006	955	1000	967	835	3291	1224	978	868	2102	1058	1696	1619	1354	1227	1728	1446	1690	1482	1381	1301	1334	1302	1434	1325	1650	1251	2139	1687	1679
Aats-glupro_3R_19777858_19779100_-	682	804	831	1028	903	708	912	763	649	637	646	739	1193	1151	1312	1227	778	1322	648	482	538	548	539	437	1835	624	398	261	650	430	1075	1286	1098	852	1039	731	1062	1203	917	871	932	955	718	888	1296	962	871	768	1732
Aats-glupro_3R_19779168_19781027_-	1143	1258	1462	1811	1535	1160	1545	1368	1186	1201	1117	1306	1877	1912	2413	2365	1400	2115	1093	873	911	931	966	863	3082	1096	639	514	1023	712	1649	2122	1812	1452	1747	1322	1765	2005	1712	1724	1567	1535	1239	1354	2125	1561	1539	1353	2824
Aats-glupro_3R_19781174_19781221_-	13	12	24	27	1	0	0	1	0	0	0	1	0	0	0	1	2	2	0	1	0	0	1	0	1	0	1	0	1	1	1	0	1	3	1	1	0	1	0	0	1	0	0	0	1	1	0	1	1
Aats-glupro_3R_19781428_19782490_-	728	780	905	1136	918	734	1049	891	721	708	706	715	1079	1094	1479	1471	900	1395	563	491	599	557	547	493	1763	648	398	304	646	412	1087	1229	1054	862	1042	735	841	1041	1043	983	873	767	778	887	1243	947	899	800	1712
Aats-glupro_3R_19782548_19782719_-	160	163	202	226	252	186	238	191	166	181	192	167	208	202	272	266	204	357	147	112	128	136	99	65	237	114	104	77	159	97	266	300	253	202	179	131	198	218	178	179	178	174	172	223	338	259	200	181	423
Aats-glupro_3R_19782868_19783785_-	470	556	617	730	743	558	676	572	478	488	507	549	739	723	981	951	639	1037	447	332	388	396	413	318	1183	426	271	252	468	317	786	851	757	614	714	545	651	756	717	693	646	543	554	656	960	690	644	616	1297
Aats-glupro_3R_19783965_19784113_-	69	71	74	92	101	58	100	78	70	82	69	89	104	108	134	156	80	152	73	34	56	72	71	48	218	66	39	37	72	36	109	121	126	98	105	85	79	91	103	116	105	77	80	98	129	87	107	96	170
Aats-gly_3L_15088242_15088285_+	76	79	101	104	62	44	48	54	45	65	67	73	132	99	126	129	62	107	46	37	49	52	38	40	138	40	17	22	76	53	83	90	89	69	100	75	68	95	101	85	96	79	46	57	38	27	82	63	75
Aats-gly_3L_15088286_15088354_+	25	23	27	28	9	5	13	11	10	8	10	9	18	19	22	32	8	18	10	7	11	12	4	4	26	8	1	12	23	14	5	15	23	21	22	22	15	16	25	29	23	19	12	6	10	3	12	13	8
Aats-gly_3L_15088355_15088373_+	25	20	31	29	10	6	13	13	14	11	15	14	23	19	24	33	11	24	12	6	13	13	5	5	35	8	0	12	21	14	7	15	27	23	25	19	16	17	34	31	23	18	13	10	11	3	18	12	8
Aats-gly_3L_15088374_15090786_+	3292	3393	3543	4348	2752	2479	2901	2830	2280	2355	2712	3040	4806	4722	5121	4564	3026	4764	2274	1760	2556	2875	1621	1540	6042	2026	1272	1131	4738	3073	2932	3671	4209	3956	4596	4009	3553	4428	3701	3775	4270	4908	2651	2807	2190	1759	3705	3099	2942
Aats-his+Bx_X_18409461_18409715_+	490	477	478	583	593	629	1005	779	261	234	271	354	730	713	1152	1102	369	636	210	177	313	335	247	227	422	124	143	125	447	288	548	820	533	527	481	449	375	533	706	678	520	547	438	523	444	423	453	340	867
Aats-his+Bx_X_18409716_18410327_+	18	15	8	27	17	16	16	28	18	11	17	26	28	24	39	30	24	38	15	12	25	17	18	5	21	5	4	5	16	21	12	33	35	32	35	25	13	33	22	20	17	16	17	27	10	21	10	4	48
Aats-his+Bx_X_18411501_18411646_+	42	41	44	70	44	57	92	80	22	19	30	30	56	43	65	89	23	33	44	26	24	25	35	10	35	6	14	12	39	26	23	48	46	29	45	45	31	28	96	80	38	55	39	45	48	40	65	42	78
Aats-his+Bx_X_18411647_18411772_+	47	63	51	82	68	71	84	94	31	17	42	41	87	58	123	135	30	34	48	30	16	31	27	20	43	11	15	14	62	34	28	48	55	49	51	63	35	35	120	120	42	76	52	63	58	39	55	47	88
Aats-his+Bx_X_18411844_18412059_+	560	624	548	691	723	774	1056	870	275	245	353	346	900	809	1269	1171	449	718	277	198	386	393	256	255	482	144	176	151	598	370	595	892	716	637	604	591	486	700	861	866	650	735	556	619	600	532	474	397	996
Aats-his+Bx_X_18412858_18413286_+	1054	1106	910	1192	1252	1329	1746	1403	495	411	657	641	1457	1322	2169	2003	872	1339	517	375	733	826	483	426	788	220	327	269	906	610	1110	1732	1174	1048	1239	1051	774	1151	1474	1364	1125	1296	865	1022	996	842	872	705	1826
Aats-his+Bx_X_18413348_18413968_+	1223	1222	1079	1372	1233	1337	1803	1430	533	540	720	753	1536	1394	2191	2083	858	1575	570	416	868	864	495	431	830	257	399	283	1014	664	1280	1936	1172	1124	1349	1211	868	1236	1543	1476	1329	1680	965	1090	997	913	1004	825	2236
Aats-his+Bx_X_18414022_18414478_+	710	701	653	789	760	800	1245	997	284	315	410	439	919	902	1358	1246	487	878	304	270	507	497	350	294	519	158	230	161	627	395	726	1137	695	652	688	682	520	761	940	883	719	921	572	646	649	560	616	411	1158
Aats-his+Bx_X_18414751_18415072_+	2	4	5	5	3	1	3	1	5	3	3	5	1	2	7	6	16	14	0	1	3	8	14	7	7	3	0	0	7	8	5	5	9	8	10	5	5	5	6	10	7	5	12	15	2	3	3	4	4
Aats-his+Bx_X_18428696_18429108_+	38	23	45	36	17	7	0	1	23	3	18	4	5	3	8	5	3	1	10	7	12	1	6	3	19	2	26	7	8	1	4	1	35	16	38	16	0	0	28	10	86	52	34	19	8	0	3	1	13
Aats-his+Bx_X_18429109_18429272_+	28	19	36	24	17	3	0	0	13	3	16	4	5	1	2	3	2	2	7	4	3	3	7	4	11	1	12	8	6	3	2	0	19	15	29	15	0	0	24	10	43	25	28	9	4	0	2	2	8
Aats-his+Bx_X_18429273_18429457_+	30	16	37	24	9	7	0	0	18	4	13	4	5	2	5	1	6	4	11	0	7	7	8	2	13	1	11	4	7	4	2	0	20	15	23	15	1	0	15	15	44	29	27	10	4	3	2	0	7
Aats-his+Bx_X_18460339_18460657_+	8	6	6	6	5	3	5	9	22	27	23	30	46	59	78	66	24	40	18	18	22	31	13	14	9	0	10	8	25	28	0	0	14	18	30	29	28	33	33	39	6	5	4	5	7	5	41	25	5
Aats-his+Bx_X_18460729_18461171_+	57	33	53	41	21	17	7	10	67	71	59	52	81	100	111	104	35	71	47	28	50	45	25	18	28	4	54	20	61	44	6	1	55	39	91	59	38	46	55	60	80	42	30	15	23	15	76	39	29
Aats-his+Bx_X_18461544_18461669_+	29	31	33	29	25	8	10	6	42	40	34	35	67	71	66	71	31	38	25	15	28	22	15	9	20	7	38	15	28	25	2	2	38	23	48	40	14	27	24	31	56	30	22	12	16	11	44	29	19
Aats-his+Bx_X_18464597_18465759_+	88	74	86	85	71	35	30	24	161	110	114	123	205	194	186	196	108	162	97	57	93	77	48	28	45	10	86	52	90	89	13	7	106	79	171	127	67	100	85	125	169	72	179	87	28	25	145	101	50
Aats-his+Bx_X_18465760_18466842_+	64	50	90	61	28	20	13	7	62	31	44	22	41	41	39	39	45	71	31	19	45	20	24	17	44	10	75	15	15	23	17	5	56	41	122	68	15	16	40	40	137	66	49	27	11	7	33	19	27
Aats-ile_3L_22281765_22281815_+	56	55	48	61	52	32	49	50	31	20	31	33	64	77	122	115	38	56	40	34	47	38	35	33	96	34	32	19	15	25	71	69	68	37	51	25	46	58	60	71	62	56	44	48	41	34	49	44	92
Aats-ile_3L_22281816_22281840_+	73	80	67	78	83	49	61	66	39	29	39	45	94	102	158	159	55	69	57	38	56	47	46	39	128	43	33	20	28	29	89	97	92	52	70	31	68	77	84	94	77	71	60	56	60	47	66	54	124
Aats-ile_3L_22281841_22281894_+	59	64	51	77	106	60	91	70	42	30	35	51	67	75	156	150	52	69	43	25	65	57	27	34	128	38	29	23	32	33	89	84	78	62	67	35	67	81	110	120	82	73	65	72	60	53	44	39	120
Aats-ile_3L_22281895_22282039_+	266	286	262	333	349	225	337	265	149	118	154	151	353	344	590	561	210	272	201	141	199	214	159	147	579	160	133	63	147	117	351	411	334	241	266	169	322	356	424	441	306	280	274	269	269	190	235	220	682
Aats-ile_3L_22282104_22283355_+	1430	1500	1520	1727	1677	1269	1853	1334	748	547	827	691	1785	1887	2981	2661	1062	1527	1045	698	1047	1141	789	673	2897	775	666	332	811	553	1922	2184	1732	1392	1443	995	1875	2047	2291	2344	1701	1465	1494	1443	1546	1079	1335	1111	3655
Aats-ile_3L_22283413_22284263_+	1047	1097	1089	1267	1235	923	1496	1040	579	349	615	536	1311	1328	2060	1925	735	1100	723	518	755	832	554	563	2245	611	463	237	575	432	1476	1704	1196	1012	1050	758	1406	1543	1627	1687	1245	1102	1016	1050	1075	754	1071	756	2599
Aats-ile_3L_22284329_22284821_+	737	695	710	825	776	567	921	697	412	267	418	352	907	978	1380	1315	493	732	462	353	510	570	369	365	1596	412	349	163	319	252	1019	1180	748	640	672	444	1007	1071	974	1087	804	792	681	690	731	507	709	515	1689
Aats-ile_3L_22284883_22285910_+	1338	1331	1375	1535	1539	1132	1785	1309	643	500	671	707	1767	1952	2637	2362	880	1326	1004	714	1064	1087	762	680	3117	762	683	307	656	475	1911	2389	1524	1245	1227	902	1996	2187	1793	2018	1476	1532	1352	1317	1386	932	1242	940	3067
Aats-leu_3L_4825853_4826042_+	46	45	45	64	34	34	49	46	28	32	36	51	46	42	62	72	29	49	28	17	19	27	35	20	59	34	25	31	46	45	42	47	46	53	27	24	15	28	43	61	49	33	33	31	33	36	66	67	36
Aats-leu_3L_4826095_4827886_+	448	528	557	716	467	466	460	528	320	425	365	466	568	585	737	787	338	649	340	262	252	306	304	258	671	263	314	396	555	537	442	571	514	573	381	392	290	407	530	631	517	482	439	448	539	495	938	756	457
Aats-leu_3L_4827945_4828186_+	123	147	135	172	91	118	102	110	80	77	83	107	137	160	181	195	99	165	72	57	64	81	80	66	180	72	68	115	158	133	113	134	142	156	98	96	65	105	126	146	145	141	121	114	145	143	220	183	112
Aats-leu_3L_4828243_4829038_+	272	253	249	330	191	199	207	205	155	151	173	199	263	324	313	364	158	281	151	119	111	141	106	117	270	99	147	193	284	240	236	258	236	245	199	186	150	220	183	212	226	268	189	177	210	194	378	300	158
Aats-lys_X_9500396_9500586_-	184	216	118	159	233	203	197	206	193	147	207	205	333	326	319	280	311	599	178	138	225	260	165	142	419	131	71	70	445	263	222	332	223	227	299	237	304	400	194	198	210	317	220	262	307	272	197	238	359
Aats-lys_X_9500653_9501600_-	1024	1272	999	1291	1618	1411	1422	1426	1106	1003	1289	1189	2030	2113	2324	2176	2132	3944	1026	767	1411	1673	953	947	2690	1082	498	406	2434	1456	1235	1917	1470	1467	1651	1499	1652	2245	1155	1128	1323	1617	1288	1467	1893	1550	1382	1502	2248
Aats-lys_X_9501662_9502325_-	749	846	753	883	1033	990	947	1036	893	786	891	924	1395	1426	1699	1686	1567	2820	743	571	1057	1247	657	686	1973	759	327	253	1660	1022	892	1410	1119	1056	1201	1024	1050	1526	856	834	953	1125	937	1057	1307	1093	1077	1159	1549
Aats-lys_X_9502455_9502688_-	41	55	42	43	24	24	29	42	27	25	23	21	35	45	72	77	51	115	11	12	44	64	40	27	53	32	10	18	57	56	38	67	59	74	34	44	13	35	47	32	26	52	39	51	50	45	39	40	59
Aats-lys_X_9502689_9502751_-	2	8	4	5	2	0	6	3	9	2	4	6	4	6	18	10	7	11	1	1	13	17	3	8	6	2	0	1	10	6	6	8	16	25	5	5	5	6	8	5	6	7	4	4	3	3	8	1	5
Aats-lys_X_9502752_9502874_-	122	135	126	151	153	171	152	185	160	104	143	155	211	238	293	274	252	488	117	76	193	247	118	124	362	126	49	35	251	132	146	268	171	176	201	150	128	223	133	118	164	174	147	189	210	168	187	194	231
Aats-lys_X_9502875_9502917_-	4	1	4	6	15	11	11	11	9	10	13	22	13	18	29	31	9	18	3	1	5	13	12	5	26	11	4	1	22	5	7	15	7	5	13	6	8	13	11	6	17	10	7	9	10	5	17	18	25
Aats-met_3R_10077105_10077216_-	21	13	25	41	23	9	17	9	12	15	15	12	15	19	23	21	16	32	11	7	14	16	17	15	48	12	22	11	33	21	25	18	25	28	20	11	10	9	23	25	25	27	5	2	26	16	38	32	33
Aats-met_3R_10077217_10077733_-	87	71	104	125	85	70	67	43	93	71	81	52	99	105	111	116	123	161	88	52	55	57	77	70	242	70	102	56	155	96	123	84	158	139	118	91	81	55	134	133	195	113	40	24	116	90	191	158	164
Aats-met_3R_10078353_10078550_-	41	53	75	69	61	47	42	37	83	45	67	45	61	69	71	82	75	116	59	33	41	22	57	51	150	46	74	37	109	59	76	61	96	84	84	74	52	20	82	96	158	74	23	20	58	50	127	90	110
Aats-met_3R_10084353_10084617_-	71	76	96	104	83	61	72	60	109	74	84	81	68	93	110	117	104	150	84	57	58	37	79	102	212	70	90	47	145	83	127	107	107	88	116	88	70	30	130	145	180	123	78	66	95	75	171	115	140
Aats-met_3R_10084685_10085107_-	84	93	96	130	106	64	96	63	93	75	83	66	84	112	155	148	99	151	79	51	57	57	93	108	242	79	51	53	163	74	147	122	151	113	106	70	97	50	137	166	166	125	76	72	109	94	203	148	125
Aats-met_3R_10085189_10085469_-	43	59	79	92	58	56	58	38	79	68	61	45	67	59	99	108	64	102	84	35	43	35	76	73	178	36	61	44	100	46	90	53	110	83	78	75	62	40	95	96	114	85	61	41	91	58	115	109	120
Aats-met_3R_10085536_10085713_-	17	23	27	32	22	18	30	24	29	22	13	6	31	18	49	42	17	14	26	6	18	13	26	36	88	11	8	12	39	17	37	18	44	34	26	29	20	16	41	44	45	44	25	19	44	22	37	41	42
Aats-phe_2R_9855813_9857107_+	628	646	828	982	558	646	646	656	298	414	258	309	697	648	594	715	409	800	152	157	504	608	226	232	920	426	245	369	924	698	527	577	636	679	712	796	388	555	405	462	887	901	410	502	573	562	1027	892	397
Aats-phe_2R_9857177_9857407_+	162	154	181	241	120	154	164	142	67	82	59	90	146	157	135	176	93	186	40	35	136	144	46	54	207	114	59	92	210	151	114	141	136	137	157	178	73	128	90	113	183	208	89	116	128	120	255	196	101
Aats-pro_3L_2650161_2650960_-	76	75	70	85	231	252	213	161	77	57	81	73	150	162	121	104	85	137	82	73	62	40	78	81	296	99	59	56	159	72	282	252	93	65	100	79	161	93	186	156	195	132	158	128	71	52	293	220	187
Aats-pro_3L_2651019_2651280_-	38	35	33	44	115	100	100	67	39	27	28	24	59	59	57	55	36	45	28	30	16	16	45	41	115	37	26	24	62	48	114	105	32	33	39	35	60	38	60	70	86	51	59	52	25	24	111	79	65
Aats-pro_3L_2651334_2651341_-	4	3	0	4	18	15	11	11	3	4	2	4	2	4	3	4	2	2	2	1	4	4	7	1	8	0	2	1	6	6	3	14	2	2	4	3	5	4	4	15	10	4	8	4	1	2	11	6	11
Aats-pro_3L_2651342_2651593_-	45	49	36	41	142	131	159	95	34	40	36	36	51	53	51	36	47	57	51	37	15	12	55	51	144	55	39	28	101	61	127	101	54	44	57	50	45	28	94	90	117	59	55	36	44	35	80	69	59
Aats-pro_3L_2651656_2651850_-	27	29	21	18	67	67	89	55	21	26	30	27	11	8	7	3	29	29	31	21	0	2	25	35	90	38	28	12	53	18	52	42	29	23	40	28	6	2	55	46	68	34	11	17	30	25	7	12	17
Aats-ser_3R_11166389_11167867_+	362	340	381	480	240	205	264	213	263	233	214	208	181	166	222	256	245	385	231	168	288	294	197	192	473	171	207	155	609	311	394	367	292	251	410	346	371	301	226	263	453	367	335	356	370	310	315	228	353
Aats-ser_3R_11167868_11168940_+	20	9	22	32	23	22	15	19	18	17	14	19	32	24	26	30	7	23	16	15	29	34	13	8	26	12	11	6	21	5	15	22	12	6	18	30	19	14	7	18	15	12	18	23	17	14	41	35	36
Aats-thr_2L_12103751_12103834_+	429	421	473	537	505	388	637	430	348	321	469	619	354	330	521	492	542	757	247	149	306	350	138	119	657	213	277	209	512	264	354	486	493	415	449	296	619	623	548	515	424	451	539	622	376	274	381	346	832
Aats-thr_2L_12103835_12104056_+	166	133	212	219	140	104	194	156	90	99	174	222	112	82	183	179	216	300	66	39	119	97	33	39	148	32	128	121	195	111	130	153	201	178	172	147	201	182	273	331	179	176	180	220	240	182	109	111	243
Aats-thr_2L_12104283_12104382_+	122	104	111	132	56	53	76	56	47	40	93	126	50	80	135	142	133	196	31	9	65	67	3	8	32	6	49	29	131	95	71	51	98	92	89	65	67	54	108	104	73	66	129	143	39	27	22	23	178
Aats-thr_2L_12104492_12104552_+	1039	973	1085	1182	1048	892	1343	941	649	611	977	1216	790	735	1169	1114	1263	1830	519	314	696	752	241	262	1245	404	679	470	1273	656	783	927	1060	902	959	729	1457	1321	1266	1203	948	950	1224	1485	872	649	749	742	1983
Aats-thr_2L_12104688_12105121_+	2425	2363	2459	2654	2499	2243	2920	2189	1545	1480	2475	2710	1796	1671	2617	2409	2899	4547	1294	862	1773	1805	657	577	2803	947	1697	1072	3029	1589	1709	2310	2516	2059	2397	1861	3997	3573	2905	2754	2444	2468	3001	3347	2054	1531	1744	1708	4819
Aats-thr_2L_12105176_12106894_+	7046	6704	7137	8062	7279	6650	8308	6490	4500	4396	7616	8023	5187	5314	7673	6538	8075	12834	3937	2721	5333	5233	1985	1684	8390	2626	4595	3201	8272	4727	5248	6808	6858	5957	7188	5474	11821	11373	8204	8077	7179	7662	8499	9586	5831	4658	5136	4365	13641
Aats-thr_2L_12106895_12107170_+	31	47	60	48	14	9	30	23	16	12	17	20	4	20	31	27	34	56	14	10	37	28	6	6	20	9	40	24	51	35	18	28	39	23	28	33	22	21	58	44	30	33	37	37	32	25	12	9	50
Aats-trp_3R_5090749_5091130_-	610	671	576	689	286	262	300	296	228	299	285	413	654	671	954	892	339	579	256	184	295	346	242	217	771	234	173	133	525	434	374	509	701	638	497	475	291	425	736	699	527	656	148	236	450	420	424	366	322
Aats-trp_3R_5091202_5091781_-	1411	1393	1192	1429	673	605	609	639	508	644	680	811	1399	1404	2102	1948	751	1260	568	405	629	769	495	456	1639	537	337	319	1155	1006	767	991	1532	1365	1031	1159	661	915	1726	1681	1149	1366	382	515	1059	879	980	802	678
Aats-trp_3R_5091840_5092251_-	942	956	794	971	448	406	408	395	341	415	455	580	872	894	1331	1301	459	822	345	301	411	506	325	322	1094	369	253	235	765	719	528	669	1016	926	737	761	450	646	1193	1193	765	911	270	306	693	613	660	529	471
Aats-trp_3R_5092318_5092626_-	457	433	362	438	208	191	178	179	200	207	218	286	419	417	622	623	209	404	155	145	180	235	176	154	567	171	108	102	391	347	275	350	482	453	362	364	195	308	535	538	390	428	122	147	320	268	325	245	254
Aats-tyr-m_2R_20669249_20669483_-	42	60	78	69	37	30	53	40	96	79	61	71	39	48	61	66	24	46	35	19	14	11	18	22	121	31	64	56	56	29	56	44	47	46	64	70	42	26	62	51	52	43	58	46	73	75	81	49	56
Aats-tyr-m_2R_20669542_20669730_-	91	105	131	140	68	59	100	69	162	159	143	129	80	86	100	123	53	111	75	48	37	24	41	38	234	52	104	119	107	61	104	90	115	109	121	127	99	50	115	110	102	83	96	100	139	117	132	99	104
Aats-tyr-m_2R_20669789_20670363_-	203	218	244	275	163	107	184	138	335	326	263	259	194	161	261	275	159	247	167	108	81	71	114	73	429	107	226	232	221	154	233	176	235	221	285	280	240	119	239	267	237	174	200	206	311	232	219	208	240
Aats-tyr-m_2R_20670416_20670748_-	169	171	186	243	130	72	143	108	278	223	174	183	143	167	230	210	113	180	118	89	60	46	83	71	378	108	177	193	191	116	184	114	161	138	211	204	159	82	176	228	169	141	172	168	231	183	192	142	157
Aats-tyr-m_2R_20670816_20671023_-	88	100	105	125	71	49	70	59	154	144	92	112	70	91	139	112	61	95	58	54	31	30	44	46	231	60	95	101	94	57	95	60	91	84	112	115	88	41	80	123	86	66	71	74	128	91	110	75	77
Aats-tyr_3L_16410449_16410829_-	276	296	271	390	280	237	276	252	235	270	288	321	333	322	432	345	321	596	249	181	209	204	241	245	657	233	92	123	702	432	380	506	480	490	488	438	301	572	473	379	403	497	356	348	426	397	276	278	500
Aats-tyr_3L_16410889_16411212_-	342	364	371	575	347	318	344	357	310	309	383	403	465	437	561	470	398	776	299	211	252	264	329	302	822	300	122	142	920	540	484	637	603	619	600	600	398	711	556	545	505	638	439	424	578	521	344	388	677
Aats-tyr_3L_16411275_16411641_-	445	518	556	722	450	441	506	536	423	464	468	523	622	623	781	732	638	1159	376	283	347	341	484	459	1097	448	172	186	1180	670	603	889	767	795	728	740	504	834	772	694	656	818	547	559	802	641	473	432	947
Aats-tyr_3L_16411704_16412402_-	560	593	713	864	531	572	586	589	480	558	559	639	704	722	987	937	740	1311	434	329	361	413	546	499	1262	509	221	207	1379	770	689	973	959	905	880	851	561	937	854	812	816	939	664	686	885	739	533	538	1049
Aats-val_2R_9086355_9086424_+	20	22	22	21	20	20	28	24	13	11	8	22	16	19	36	44	16	30	10	5	5	6	9	10	31	10	2	4	6	6	18	26	22	19	16	16	11	19	13	19	11	19	8	10	21	20	20	22	12
Aats-val_2R_9086445_9086465_+	13	13	8	7	10	3	8	4	4	5	7	11	9	5	23	18	8	7	0	4	7	7	0	1	12	2	2	2	4	4	10	6	9	8	12	2	5	4	19	14	9	8	3	8	7	2	4	1	15
Aats-val_2R_9086466_9086478_+	15	20	12	12	16	9	9	9	6	11	12	17	15	9	29	28	8	10	1	4	13	12	1	1	13	2	5	3	6	6	11	10	16	14	17	5	9	7	30	29	13	14	4	9	12	3	4	1	30
Aats-val_2R_9086479_9086689_+	295	290	217	297	277	238	250	249	97	132	153	222	294	318	489	497	182	309	107	59	211	229	77	82	319	110	75	69	189	177	243	231	333	337	248	211	145	265	443	436	207	295	132	180	235	182	219	208	435
Aats-val_2R_9086841_9087008_+	327	326	290	387	316	271	321	337	89	161	186	250	389	404	590	597	234	379	117	95	261	286	92	98	361	123	101	81	237	210	249	291	409	394	317	281	179	309	554	516	282	314	171	225	283	209	260	262	513
Aats-val_2R_9087067_9088329_+	1388	1428	1309	1626	1285	1108	1506	1454	471	684	811	1152	1577	1605	2628	2432	935	1675	520	371	1177	1336	375	370	1557	546	431	335	977	801	1062	1339	1755	1572	1389	1283	803	1301	2348	2133	1247	1411	760	750	1244	943	1079	1005	2087
Aats-val_2R_9088394_9088411_+	3	4	0	0	0	0	1	4	1	0	0	0	1	0	2	2	0	1	0	0	1	0	0	2	0	0	1	0	0	0	0	0	4	0	4	4	0	0	1	0	2	4	1	1	2	1	0	0	0
Aats-val_2R_9088503_9089532_+	1178	1210	1142	1300	1247	1090	1498	1437	422	541	722	1001	1487	1607	2409	2303	800	1482	423	363	1051	1166	349	324	1553	504	396	354	878	699	1003	1265	1525	1444	1197	1215	718	1316	2050	1855	1171	1540	612	614	1186	975	998	871	1916
Aats-val_2R_9089597_9090214_+	537	605	578	632	560	463	597	591	205	283	362	485	742	761	1038	1019	363	678	205	182	517	581	165	130	730	231	181	152	443	346	430	635	767	688	574	612	418	690	913	863	530	704	333	323	587	412	481	420	901
Abd-B_3R_12752932_12753394_-	0	0	0	0	0	0	0	0	0	0	0	0	0	0	0	0	0	0	0	0	0	0	0	7	42	34	0	0	0	0	0	0	0	0	0	0	0	0	0	0	0	0	0	0	0	0	0	0	0
Abd-B_3R_12753395_12755302_-	2	1	1	1	1	0	0	0	1	0	0	1	0	1	2	1	1	2	3	1	1	4	1384	1403	4469	2287	0	0	0	0	2	5	0	0	0	0	0	0	0	0	0	0	0	0	1	1	1	1	4
Abd-B_3R_12755360_12755574_-	1	0	0	1	0	0	0	0	0	0	0	0	0	0	0	0	0	2	2	0	0	0	228	216	727	358	1	0	0	0	1	2	0	0	0	0	0	0	0	0	0	0	0	0	0	0	0	1	2
Abd-B_3R_12756838_12757039_-	0	0	0	0	0	0	0	0	0	0	0	0	0	0	0	0	0	0	1	0	0	0	134	117	370	165	2	0	0	0	1	1	0	0	0	0	0	0	0	0	0	0	0	0	0	0	0	0	0
Abd-B_3R_12757124_12757335_-	0	0	0	0	0	0	0	0	0	0	0	0	0	0	0	0	0	1	0	0	0	0	169	181	492	217	1	0	0	0	0	0	0	0	0	0	0	0	0	0	0	0	0	0	0	0	0	1	0
Abd-B_3R_12758093_12760298_-	0	0	0	0	0	0	0	0	0	1	0	0	0	0	0	0	0	0	0	1	0	0	321	297	346	138	0	0	0	0	1	4	0	0	0	0	0	0	0	0	0	0	0	0	1	0	16	15	1
Abd-B_3R_12761649_12761826_-	1	0	0	0	0	0	0	0	0	0	0	0	0	0	0	0	0	0	0	0	0	0	144	151	542	289	0	0	0	0	0	0	0	0	0	0	0	0	0	1	0	0	0	0	0	0	0	0	0
Abd-B_3R_12768975_12769021_-	0	0	0	0	0	0	0	0	0	0	0	0	0	0	0	0	0	0	0	0	0	0	94	84	381	194	0	0	0	0	0	0	0	0	0	0	0	0	0	0	0	0	0	0	0	0	0	0	0
Abd-B_3R_12769504_12769991_-	0	0	0	0	0	0	0	0	0	0	0	0	0	0	0	0	0	0	0	0	0	0	208	208	526	267	1	0	0	0	0	0	0	0	0	0	0	0	0	0	0	0	0	0	0	0	1	0	0
Abd-B_3R_12785694_12786228_-	0	0	0	0	0	0	0	0	0	0	0	0	0	0	0	0	0	0	0	0	0	0	0	0	189	95	0	0	0	1	0	0	0	0	0	1	0	0	0	0	0	0	0	0	0	0	0	0	0
Abd-B_3R_12788881_12789667_-	0	0	0	0	0	0	0	0	0	0	0	0	0	0	1	0	0	0	0	0	0	0	3	0	118	59	0	0	0	0	0	0	0	0	0	0	0	0	0	0	0	0	0	0	1	0	0	0	0
Abd-B_3R_12797481_12797958_-	0	0	0	0	0	0	0	0	0	0	0	0	0	0	0	0	0	0	0	0	0	0	0	0	0	0	0	0	0	0	0	0	0	0	0	0	0	0	0	0	0	0	0	0	0	0	0	0	0
Abi_3R_9944984_9945950_-	254	270	296	341	436	541	450	769	575	888	605	928	1100	1293	883	999	511	909	528	492	280	379	410	384	870	322	304	447	536	726	934	984	568	789	551	753	560	1034	418	466	342	398	563	582	891	916	1019	973	913
Abi_3R_9946007_9946194_-	91	94	88	101	148	221	126	254	174	311	210	281	366	444	294	270	162	355	192	164	88	124	146	99	274	97	92	131	173	246	320	294	190	279	220	305	199	397	163	146	144	137	173	182	300	300	330	379	311
Abi_3R_9946333_9946344_-	15	14	8	14	29	30	17	31	17	33	13	19	43	49	44	30	10	22	22	19	2	5	23	17	24	6	8	14	13	21	18	22	13	36	32	44	12	44	32	22	21	21	26	25	33	37	29	31	49
Abi_3R_9946417_9946504_-	62	66	66	75	112	161	92	204	133	243	165	207	282	325	243	205	120	238	154	121	59	86	86	81	201	81	73	89	132	185	201	214	143	191	157	244	162	269	103	113	109	96	120	132	222	199	237	276	231
Abi_3R_9946505_9946507_-	39	42	44	47	73	97	60	132	85	151	105	123	172	189	159	131	62	138	103	78	37	59	52	59	138	52	46	55	92	126	124	142	108	132	90	142	117	166	71	75	61	57	81	97	157	139	151	181	147
Abi_3R_9946569_9947191_-	199	241	174	224	350	416	276	488	381	668	471	591	737	862	637	576	322	613	370	311	203	293	259	251	556	232	227	302	465	623	640	673	498	615	442	631	449	687	323	325	294	275	366	393	765	745	701	846	662
Abi_3R_9947468_9947834_-	146	168	150	182	254	298	215	414	319	513	361	442	566	617	429	484	264	519	297	253	171	258	171	186	371	173	167	247	310	472	506	526	384	450	325	470	346	522	216	263	220	231	312	355	558	547	597	671	507
Abi_3R_9947835_9947971_-	6	7	1	7	6	10	9	14	15	21	21	32	9	14	14	18	21	45	25	12	7	14	4	1	7	6	9	11	32	45	27	22	26	32	10	8	24	29	7	14	11	3	2	4	41	34	28	36	22
Abi_3R_9948000_9948084_-	60	64	55	70	99	116	92	186	136	226	146	189	235	260	179	231	116	196	109	88	55	108	65	81	181	74	67	110	124	180	232	235	155	203	116	170	121	197	100	116	82	85	126	143	208	225	285	267	213
Abi_3R_9948085_9948142_-	31	31	21	27	35	47	43	87	77	103	70	86	98	110	75	111	53	90	38	30	16	30	28	34	90	41	28	42	51	84	118	111	69	102	37	58	43	78	34	45	36	42	60	54	101	88	128	141	94
Abl_3L_16608966_16615469_-	222	460	328	534	85	152	114	244	187	262	208	270	126	135	113	133	434	823	158	139	147	184	140	123	138	87	95	128	198	367	265	468	232	360	167	202	546	606	212	328	100	208	247	491	127	154	142	140	416
Abl_3L_16615470_16616388_-	759	1270	801	1284	275	443	281	662	587	811	626	764	361	365	350	366	1089	2219	451	410	481	572	243	238	327	175	283	403	532	1052	738	1299	689	1045	464	640	1288	1861	310	359	404	717	842	1560	709	955	387	477	564
Abl_3L_16616389_16616736_-	263	452	227	390	99	147	67	175	186	239	191	228	100	120	102	106	345	772	143	107	127	155	82	76	102	57	76	102	213	364	185	305	226	316	128	175	408	578	100	127	135	226	289	515	215	296	106	161	192
Abl_3L_16616737_16618374_-	1030	1717	954	1486	370	627	340	785	719	1010	815	980	425	465	469	470	1533	3237	666	554	635	715	327	294	394	225	427	470	854	1455	957	1562	996	1441	639	781	1677	2302	470	434	567	914	1191	2175	940	1335	509	578	807
Abl_3L_16619373_16619627_-	128	228	151	215	26	26	42	63	104	113	106	125	48	64	86	76	200	428	93	56	168	192	97	72	69	44	16	10	100	196	265	439	185	232	92	99	211	215	77	80	112	181	173	279	86	127	32	24	49
Abl_3L_16619628_16619716_-	145	273	126	210	56	68	51	115	114	151	113	157	73	83	63	74	192	444	83	75	81	105	49	48	48	29	55	53	91	173	146	222	120	189	108	110	218	366	86	78	72	114	182	302	137	181	70	85	106
Abl_3L_16619843_16619963_-	164	309	150	259	68	109	61	138	138	189	146	187	105	93	71	78	214	521	100	98	86	124	51	46	61	33	63	77	119	218	159	262	149	214	132	126	276	388	107	93	96	151	222	378	166	214	97	110	120
Abl_3L_16620022_16620292_-	155	305	155	260	79	140	69	123	126	203	154	180	114	88	84	72	257	540	105	95	102	130	50	50	70	36	64	97	130	253	176	291	180	212	128	154	343	436	113	111	104	158	252	382	187	261	108	106	147
Abl_3L_16620602_16621188_-	343	616	405	613	141	247	159	340	296	378	316	355	192	183	217	203	548	1200	245	207	249	307	127	138	181	79	150	194	294	518	354	633	315	466	255	287	600	853	245	218	179	290	508	798	364	550	212	202	277
Abl_3L_16621274_16621689_-	292	484	328	507	134	199	147	335	250	278	268	333	172	148	194	197	452	1064	207	157	197	253	118	105	146	69	137	169	213	421	318	514	297	395	210	220	471	689	193	178	149	249	426	714	306	475	203	219	285
Abl_3L_16621763_16622306_-	238	397	240	383	142	231	143	314	264	343	267	325	161	159	172	155	518	1093	200	164	190	236	113	104	131	62	97	158	229	498	345	509	304	420	212	261	528	748	211	217	189	292	393	740	347	485	179	251	277
Abl_3L_16624477_16624530_-	31	52	34	49	10	20	10	18	49	68	48	49	5	6	2	2	90	189	26	12	37	31	19	10	13	8	16	28	60	87	48	71	57	62	29	34	129	169	51	66	20	43	49	116	58	79	27	30	20
Abl_3L_16639910_16640982_-	523	833	548	847	204	325	235	508	398	559	409	508	248	254	325	271	730	1622	287	241	341	365	184	157	219	114	143	245	403	709	531	858	466	618	319	428	709	994	488	606	240	348	598	1216	537	725	294	327	386
Abp1_3L_13476633_13477346_-	261	327	262	373	179	219	192	332	356	447	242	416	317	375	318	319	230	504	227	262	170	244	155	142	463	272	84	176	470	511	523	746	459	580	331	461	259	603	193	123	198	312	207	334	213	283	497	495	231
Abp1_3L_13477410_13477888_-	208	339	268	338	168	213	143	257	341	464	276	384	302	375	280	291	219	519	252	254	171	216	132	133	371	216	73	128	422	457	398	657	455	597	312	492	229	540	185	155	206	286	226	299	210	297	495	462	252
Abp1_3L_13477951_13478127_-	139	190	154	216	100	124	86	157	221	306	171	249	176	222	193	172	115	317	138	119	96	123	79	79	209	119	26	91	239	263	222	348	304	342	181	286	122	323	108	90	100	167	120	185	121	179	280	264	146
Abp1_3L_13478189_13478640_-	224	312	242	335	161	213	129	270	306	450	242	369	294	339	264	292	207	522	209	206	189	218	134	136	338	244	68	126	443	435	416	642	449	561	338	425	221	557	164	162	187	265	196	281	173	293	453	483	232
Abp1_3L_13478703_13479380_-	219	313	241	308	167	196	132	249	324	451	258	404	288	320	312	302	185	527	217	237	162	242	146	137	374	239	72	120	419	392	402	636	407	553	338	399	226	542	161	141	183	244	218	275	176	291	482	442	208
Ac13E_X_15404910_15405269_-	0	0	0	0	0	0	0	0	0	0	0	0	0	0	0	0	0	0	0	0	0	0	0	0	0	0	0	0	0	0	0	0	0	0	0	0	0	0	0	0	0	0	0	0	0	0	0	0	0
Ac13E_X_15405270_15405490_-	1	7	9	8	4	4	8	16	42	18	14	20	5	6	2	1	7	10	1	2	7	3	0	0	0	0	9	11	1	5	11	15	6	7	9	9	6	0	0	0	0	2	3	0	1	3	14	19	1
Ac13E_X_15405491_15410305_-	130	161	265	199	863	547	219	530	888	871	547	612	643	416	214	108	197	327	70	61	312	212	28	21	29	9	338	297	34	77	293	302	263	231	907	402	172	56	36	28	134	143	323	234	156	71	1055	854	93
Ac13E_X_15410366_15410466_-	6	8	11	11	43	13	17	36	55	52	27	34	25	12	13	3	9	15	5	4	11	14	0	0	1	0	15	11	2	4	31	24	17	15	50	20	17	2	2	0	15	4	21	15	7	5	57	48	9
Ac13E_X_15410536_15411726_-	25	39	58	50	207	131	41	127	225	207	127	135	109	67	52	14	44	85	16	9	76	55	6	5	8	2	86	87	9	23	138	131	62	50	217	103	36	15	7	5	44	32	75	63	40	20	221	184	22
Ac13E_X_15413949_15414226_-	8	24	22	9	72	43	15	44	65	78	57	39	27	18	15	4	12	30	7	3	24	20	4	2	1	1	22	32	6	7	40	34	28	14	73	34	16	4	1	0	14	9	24	21	11	6	30	15	3
Ac13E_X_15415993_15416196_-	0	0	0	0	0	0	0	1	1	0	0	0	0	0	0	0	1	0	0	0	0	0	0	0	0	0	0	0	0	0	1	0	0	0	0	1	0	1	0	0	0	0	0	0	0	0	0	0	0
Ac13E_X_15433439_15433959_-	14	22	25	17	85	53	27	44	80	108	58	61	45	29	16	6	21	39	11	6	21	11	6	1	1	0	25	38	8	8	68	54	24	24	85	33	18	6	2	4	17	10	35	19	16	5	24	10	9
Ac13E_X_15447874_15448311_-	12	19	28	14	76	43	27	64	81	70	39	49	37	25	14	11	36	30	5	6	34	9	2	3	4	0	30	24	1	5	72	44	15	13	65	26	13	1	8	4	8	7	31	19	8	9	14	8	8
Ac3_2L_21632587_21632705_+	10	13	11	10	19	5	6	9	28	25	44	36	4	4	1	2	24	38	2	1	0	1	5	6	3	0	4	3	1	4	0	0	6	2	13	8	4	2	8	11	25	16	72	38	30	17	4	1	5
Ac3_2L_21633266_21633305_+	23	23	22	32	14	13	10	18	21	14	19	17	5	1	0	2	27	45	9	4	3	2	3	4	28	9	8	14	1	2	0	2	7	5	7	7	26	6	11	16	25	12	53	44	26	15	3	3	5
Ac3_2L_21633374_21633915_+	112	91	125	133	127	85	66	75	98	80	101	95	19	28	11	13	179	224	47	28	16	18	23	26	154	45	56	51	15	17	10	7	44	29	95	51	113	48	149	138	138	79	278	235	130	87	41	28	62
Ac3_2L_21634420_21634609_+	47	63	81	79	52	32	34	31	87	79	129	128	20	25	12	3	121	194	36	27	10	14	24	22	69	12	30	33	10	14	6	6	30	29	71	60	38	23	88	104	110	76	158	117	81	62	23	15	33
Ac3_2L_21634726_21635035_+	78	85	127	124	87	62	64	57	139	127	183	193	34	33	13	8	242	298	67	39	14	29	37	34	91	20	52	53	13	19	15	9	49	34	97	76	61	25	145	168	184	131	228	178	128	83	28	23	49
Ac3_2L_21635092_21635210_+	50	51	75	73	48	43	39	42	82	65	95	96	11	9	3	3	141	174	19	16	11	11	24	13	49	14	28	24	1	9	11	7	15	13	54	43	44	22	88	70	92	51	145	130	77	45	16	7	27
Ac3_2L_21635620_21635731_+	1	4	9	4	0	1	2	3	17	12	10	11	2	2	3	0	9	12	4	2	0	1	3	0	0	0	2	3	0	1	0	0	7	2	6	8	0	0	3	8	20	5	21	2	10	2	2	0	0
Ac3_2L_21637659_21637786_+	51	44	63	81	43	31	23	33	101	83	80	69	3	11	1	3	97	133	21	16	10	8	24	24	50	13	39	21	8	14	9	2	23	10	57	45	51	18	70	44	112	44	141	100	64	36	16	7	25
Ac3_2L_21637958_21638116_+	60	72	80	82	50	41	26	33	135	103	116	114	8	11	8	0	135	170	28	25	0	12	27	15	63	14	44	38	10	14	5	3	28	20	72	35	61	21	76	65	116	57	149	126	80	48	19	11	29
Ac3_2L_21638230_21638368_+	59	59	74	84	52	35	21	43	119	105	93	94	4	7	2	2	111	175	30	22	1	6	15	9	67	14	35	39	6	13	9	4	14	17	58	31	60	25	54	63	62	32	107	90	71	38	18	17	36
Ac3_2L_21639241_21639503_+	75	78	115	131	78	52	42	58	142	116	101	133	15	26	14	5	115	208	36	15	8	6	10	12	111	25	50	49	9	20	7	6	16	14	57	38	82	35	77	99	62	39	154	126	100	66	24	23	132
Ac3_2L_21639504_21639620_+	7	5	9	15	1	3	4	1	40	26	19	25	2	7	0	0	22	32	2	1	2	1	6	4	10	2	6	8	0	7	1	2	8	3	13	4	3	1	5	12	12	6	27	20	13	9	3	2	5
Ac3_2L_21639642_21640005_+	72	82	87	107	71	45	41	44	107	85	77	102	9	11	7	6	107	194	49	27	6	6	14	11	85	23	47	51	9	20	7	7	25	20	48	34	76	25	73	81	66	34	152	113	67	67	24	16	148
Ac3_2L_21640728_21641013_+	60	68	99	80	72	53	40	39	85	82	64	87	7	5	4	1	121	201	41	30	3	6	11	8	88	34	40	33	11	17	5	5	19	14	40	24	83	18	75	79	58	27	152	119	53	52	26	15	119
Ac3_2L_21641073_21641145_+	32	40	45	41	27	26	21	12	46	32	33	43	1	5	1	1	50	98	19	16	1	4	3	7	46	12	20	13	4	9	1	2	6	5	31	13	38	8	25	36	32	9	68	47	27	17	10	7	57
Ac3_2L_21641249_21641324_+	32	41	42	48	26	28	20	10	39	36	34	34	1	4	4	2	71	92	20	13	3	2	10	5	44	11	18	14	4	9	3	2	3	6	24	21	29	8	25	30	45	14	66	45	29	18	10	4	65
Ac3_2L_21641379_21641604_+	61	63	90	82	72	36	32	35	105	65	66	86	6	5	4	2	131	166	35	26	4	3	18	12	88	22	51	29	4	28	5	3	7	16	52	30	62	23	59	61	108	66	130	88	71	52	25	13	109
Ac3_2L_21643170_21643252_+	43	44	52	56	50	26	22	31	62	43	41	55	3	2	5	4	73	111	21	11	5	4	5	4	62	18	29	21	3	17	3	4	7	11	41	23	51	20	47	38	59	32	85	64	52	34	10	9	67
Ac3_2L_21643764_21644219_+	86	118	156	157	128	85	53	62	135	103	81	117	12	18	8	7	215	294	50	35	13	9	21	18	149	38	59	66	9	19	11	8	23	26	80	47	134	54	138	113	175	102	231	183	125	109	32	32	179
Ac3_2L_21646595_21647964_+	174	256	361	351	154	102	96	106	494	355	385	400	132	116	69	61	399	479	221	115	71	62	41	34	191	47	123	106	11	38	68	33	73	51	194	143	155	58	367	414	453	342	424	362	214	167	190	104	234
Ac76E_3L_19932387_19932642_+	10	7	12	8	5	1	27	8	3	1	6	8	3	4	28	25	3	5	12	6	2	0	1	1	10	0	6	0	4	4	97	21	10	4	7	3	0	1	10	6	21	4	18	17	16	3	11	2	48
Ac76E_3L_19942362_19942705_+	26	12	21	15	19	6	53	21	6	6	17	10	7	7	43	41	6	10	26	13	5	0	1	1	12	2	11	0	9	6	217	24	18	4	7	6	1	2	10	3	76	33	48	39	37	7	12	4	101
Ac76E_3L_19957368_19957501_+	12	5	8	15	15	5	27	15	3	2	10	2	4	3	25	23	1	7	18	7	4	3	1	0	3	0	5	0	8	2	146	17	9	3	5	5	2	0	6	3	48	26	27	18	24	7	8	0	61
Ac76E_3L_19957722_19957919_+	11	9	13	10	15	2	30	18	1	2	9	9	5	3	30	21	7	11	18	10	2	3	2	0	6	0	5	2	8	2	114	17	2	4	6	8	5	1	1	3	55	33	31	20	20	9	10	2	75
Ac76E_3L_19957980_19958102_+	12	8	15	4	17	3	25	11	2	3	6	7	5	1	31	14	7	5	17	7	3	1	1	0	3	0	6	2	6	1	77	10	1	5	6	6	8	0	0	3	49	31	21	20	22	9	5	2	69
Ac76E_3L_19958827_19959021_+	12	8	9	7	19	1	18	6	2	2	4	3	3	0	38	14	3	5	11	4	4	0	1	0	4	1	4	2	4	2	96	12	4	7	7	6	7	0	0	2	45	29	26	20	16	10	8	2	81
Ac76E_3L_19959329_19959556_+	16	13	16	11	24	6	19	15	24	17	15	20	8	1	32	23	14	27	36	19	9	2	0	0	10	1	18	13	6	5	144	26	7	4	15	8	12	12	5	5	80	31	35	22	16	11	20	4	93
Ac76E_3L_19959834_19959961_+	11	11	12	8	19	7	29	16	27	17	16	22	7	2	34	31	21	30	40	21	6	1	2	1	8	1	21	14	8	5	114	27	6	4	16	8	11	12	2	3	73	24	33	20	19	9	13	4	87
Ac76E_3L_19962182_19962340_+	11	13	12	8	15	5	34	10	28	16	21	23	6	4	31	31	23	35	32	25	6	2	3	2	10	0	20	12	7	3	112	30	3	4	16	11	14	15	4	3	58	38	33	17	22	7	9	4	102
Ac76E_3L_19963960_19964711_+	30	29	17	23	28	17	72	28	50	39	54	48	12	12	81	54	38	71	64	39	9	9	4	1	19	1	49	30	19	4	290	44	22	9	20	17	37	30	16	10	147	68	69	44	54	17	28	11	185
Ac76E_3L_19965024_19965122_+	14	11	10	7	10	2	19	7	17	11	19	17	6	2	27	24	17	24	21	11	1	1	1	2	7	0	11	4	8	2	96	19	13	1	9	2	12	9	6	6	35	20	24	17	24	6	6	1	66
Ac76E_3L_19965953_19966071_+	14	11	14	11	14	1	20	15	24	18	17	17	8	3	30	23	23	25	27	14	2	3	1	4	9	0	12	3	6	4	114	19	12	1	14	4	10	8	4	6	45	23	26	20	25	7	8	2	78
Ac76E_3L_19966441_19966667_+	21	11	14	8	13	2	28	16	24	31	32	23	11	2	31	22	22	34	27	19	7	4	1	1	4	0	16	13	6	5	138	23	10	4	7	8	17	12	5	7	82	33	29	22	26	8	18	3	79
Ac76E_3L_19966736_19966943_+	21	9	7	7	17	5	26	12	18	23	25	27	11	4	38	19	20	41	26	14	9	2	2	2	6	0	25	14	7	4	133	29	8	5	9	5	18	9	10	7	87	43	30	26	26	7	18	4	73
Ac76E_3L_19967368_19967681_+	17	19	17	11	28	10	50	21	38	41	29	28	11	7	50	45	75	94	44	36	11	3	3	2	17	3	37	27	9	3	199	37	10	7	17	6	47	16	10	8	94	67	41	42	44	15	24	9	114
Ac76E_3L_19967769_19967931_+	5	10	8	7	14	6	27	12	34	18	18	11	3	0	23	23	47	76	32	29	7	2	2	1	7	2	11	14	4	0	111	15	6	6	14	6	43	10	2	6	69	33	21	24	28	7	8	5	75
Ac76E_3L_19967990_19968202_+	12	13	17	13	14	8	30	23	35	19	29	20	4	2	31	30	49	90	42	20	5	3	1	1	7	1	17	13	11	4	157	27	7	7	19	4	44	15	2	7	72	24	30	33	30	9	11	3	85
Ac76E_3L_19968471_19968575_+	7	8	11	7	12	4	23	14	20	20	20	13	4	3	28	27	42	42	24	13	6	3	1	2	5	1	16	8	9	5	104	20	3	2	16	6	23	14	3	5	42	11	18	21	19	6	8	1	51
Ac76E_3L_19968699_19968713_+	6	0	2	4	4	0	5	4	5	5	6	7	1	0	6	6	8	15	3	5	2	0	1	0	3	0	5	3	2	1	24	5	0	1	3	2	15	2	0	0	26	11	11	5	7	3	3	2	10
Ac76E_3L_19969191_19969433_+	16	7	13	5	24	7	40	22	30	27	42	30	4	5	39	42	54	89	38	32	9	5	3	2	5	2	21	19	10	5	173	21	19	3	18	12	49	18	7	6	90	25	36	36	34	15	17	1	95
Ac76E_3L_19969964_19971060_+	44	29	30	21	33	22	96	36	63	63	64	59	12	14	93	81	89	170	78	52	21	6	6	4	22	5	47	50	20	10	317	57	18	11	28	21	90	37	15	6	183	93	84	54	59	32	29	11	190
Ac78C_3L_21129547_21130320_-	7	14	14	26	117	104	100	82	0	0	1	0	0	1	0	1	62	110	1	0	1	1	1	1	6	1	2	3	10	11	21	9	6	4	19	29	18	6	41	88	11	7	31	31	447	100	4	1	176
Ac78C_3L_21130458_21130603_-	5	6	6	6	69	42	40	33	0	0	1	0	0	1	0	1	25	47	2	0	0	0	1	1	2	1	2	2	3	5	15	4	11	0	11	11	10	2	25	51	4	2	16	13	233	58	1	1	113
Ac78C_3L_21130666_21130894_-	2	2	10	12	76	42	33	25	0	0	0	0	0	0	0	0	23	34	1	0	0	0	1	0	3	0	0	1	10	13	12	5	4	0	8	9	6	4	24	45	1	1	13	14	205	52	0	2	100
Ac78C_3L_21130954_21131357_-	4	7	20	18	89	62	45	49	0	0	0	0	0	1	1	0	41	56	0	0	3	2	1	0	3	1	1	0	11	18	21	13	7	8	13	9	10	6	29	50	4	1	29	26	279	61	1	1	148
Ac78C_3L_21131431_21131611_-	1	4	9	12	41	33	30	35	0	0	0	0	0	0	0	0	22	29	1	0	2	1	0	1	4	1	0	0	2	6	6	8	5	5	3	10	2	4	7	37	2	2	11	11	155	30	1	0	75
Ac78C_3L_21131753_21131848_-	3	2	7	8	32	21	21	22	0	0	0	0	0	0	0	0	16	22	0	0	0	0	0	1	2	0	0	0	2	4	5	6	2	2	3	7	1	3	5	21	2	2	10	5	127	24	0	0	43
Ac78C_3L_21131904_21132670_-	7	12	12	28	94	88	72	57	0	0	1	1	0	3	0	0	48	104	1	1	1	2	2	0	6	0	4	1	9	14	23	13	8	13	15	15	11	5	38	87	2	2	29	26	422	99	3	1	178
Ac78C_3L_21132767_21132921_-	4	3	6	11	47	32	37	25	0	0	0	0	0	0	1	0	28	47	2	0	0	0	2	0	2	0	2	0	2	4	2	6	1	7	9	8	5	0	17	36	2	2	11	14	179	49	1	0	80
Ac78C_3L_21133050_21133189_-	5	6	5	8	53	34	35	36	0	0	0	0	0	1	0	0	35	43	2	0	2	1	1	0	3	0	0	1	6	7	3	5	3	4	7	6	5	1	21	36	3	2	10	9	163	41	1	1	71
Ac78C_3L_21133252_21133347_-	2	5	1	2	35	29	27	25	0	0	0	0	0	1	0	0	22	26	1	0	2	1	1	0	3	0	0	1	5	8	3	3	3	2	9	3	6	1	15	24	2	1	5	11	119	25	1	2	68
Ac78C_3L_21133410_21133962_-	5	8	5	8	74	52	45	53	0	0	0	0	0	3	0	0	46	47	1	0	2	0	1	0	6	0	0	1	12	18	16	10	6	3	16	13	8	2	34	55	3	1	17	21	249	58	1	2	127
Ac78C_3L_21134191_21134331_-	1	3	3	2	20	18	16	14	0	0	0	0	0	1	0	0	10	12	0	0	0	0	0	1	2	0	0	0	5	1	7	4	4	2	5	5	2	1	17	23	2	2	5	4	79	26	0	0	51
Ac78C_3L_21135464_21135600_-	1	3	2	4	33	21	15	16	0	0	0	1	0	0	0	1	9	13	0	0	0	0	0	1	5	0	0	0	1	4	4	2	3	2	4	7	3	1	15	32	1	1	9	5	90	20	0	1	51
Ac78C_3L_21137284_21137445_-	3	7	1	8	30	25	14	17	0	0	0	1	0	0	0	1	13	17	0	0	2	0	0	2	5	0	2	0	1	2	3	1	2	1	4	2	1	0	17	33	1	0	13	7	114	27	0	1	57
Ac78C_3L_21137748_21137837_-	5	5	0	5	21	28	16	13	0	0	0	0	0	0	0	0	12	18	0	0	2	1	0	1	2	0	1	1	0	0	5	0	2	0	3	0	0	0	9	29	2	0	9	5	108	23	0	0	43
Ac78C_3L_21137908_21138041_-	6	6	2	8	31	34	21	26	0	0	0	0	0	0	0	0	26	24	0	1	1	1	0	0	0	0	1	1	0	0	6	5	3	1	5	2	1	0	8	30	2	1	8	8	123	33	0	0	52
Ac78C_3L_21138820_21139021_-	2	3	2	7	28	19	16	20	0	0	0	0	0	0	0	0	22	15	0	0	1	1	0	0	1	0	0	1	2	1	4	5	3	1	4	3	2	1	6	20	1	1	7	8	104	27	0	0	38
Ac78C_3L_21139092_21139273_-	2	4	2	6	32	13	20	9	0	0	0	0	0	0	0	0	12	10	0	0	0	0	0	0	2	0	0	0	2	0	3	2	0	0	1	5	6	1	9	10	1	1	13	2	79	21	2	0	48
Ac78C_3L_21139407_21139548_-	3	5	2	10	49	27	27	19	0	0	0	0	0	0	0	0	17	19	1	0	1	0	0	0	2	0	0	0	0	0	5	2	0	2	2	6	10	0	12	11	1	1	14	6	109	29	2	0	69
Ac78C_3L_21139686_21139990_-	5	9	5	14	78	49	43	37	0	0	0	0	0	0	0	0	23	27	1	0	1	1	0	0	3	0	2	1	1	3	8	4	2	2	5	8	7	1	25	33	2	1	18	16	176	51	1	0	107
Ac78C_3L_21140234_21140528_-	2	8	5	8	63	38	36	30	0	0	0	0	0	0	0	0	15	26	0	0	1	0	0	0	4	0	2	0	1	5	2	3	3	0	2	5	5	1	17	38	1	0	12	8	157	38	1	0	83
Ac78C_3L_21140529_21140531_-	0	3	3	3	22	9	11	7	0	0	0	0	0	0	0	0	5	7	0	0	0	0	0	0	3	0	0	0	0	2	1	0	2	0	0	1	2	0	4	11	0	0	3	2	51	11	0	0	23
Ac78C_3L_21140595_21141033_-	4	8	8	11	91	55	36	39	0	0	0	0	0	1	0	0	22	27	1	0	2	2	0	0	3	1	1	0	0	5	10	2	3	0	3	10	6	3	28	50	1	1	18	11	213	42	0	2	110
Ac78C_3L_21143311_21143743_-	0	2	0	1	0	0	1	0	0	0	0	0	0	0	0	0	1	0	0	0	0	0	0	0	0	0	0	0	0	0	0	0	0	0	1	0	0	0	0	1	1	0	2	2	8	3	0	0	1
Ac78C_3L_21153738_21154102_-	4	2	5	13	38	33	25	31	0	0	0	0	1	0	0	0	13	24	0	0	3	0	0	0	0	0	0	0	1	1	5	7	2	1	2	5	0	3	15	27	3	1	9	9	131	30	0	0	60
Ac78C_3L_21164752_21165030_-	3	2	2	4	19	21	21	24	0	0	0	0	1	0	0	0	1	6	0	0	0	0	0	0	3	1	1	0	0	0	3	4	1	0	2	2	5	2	13	18	0	1	6	7	119	27	1	0	46
AcCoAS_3L_21263822_21264308_-	1	0	2	4	0	1	2	0	2	4	1	1	5	4	1	0	1	1	2	1	0	1	0	0	0	0	3	4	1	1	8	3	2	3	5	2	3	5	10	12	3	5	4	2	3	2	4	3	1
AcCoAS_3L_21264309_21265253_-	623	539	1177	1184	339	200	431	257	1417	1803	1219	1208	1941	1803	1395	1117	372	466	476	248	379	256	214	156	425	114	771	591	1052	610	4546	2570	576	511	1625	1081	890	202	1069	836	2958	1720	954	662	1057	399	1656	855	2421
AcCoAS_3L_21265348_21265537_-	183	162	380	398	105	63	140	86	457	582	393	433	638	588	464	394	107	160	169	79	122	90	95	65	195	70	229	198	338	185	1422	788	204	152	509	324	292	61	355	277	969	555	292	205	333	120	516	284	801
AcCoAS_3L_21265599_21265767_-	193	146	395	380	97	44	144	76	393	522	347	401	572	547	397	366	121	153	137	88	123	108	100	78	179	65	216	194	339	193	1377	751	174	151	462	298	255	70	272	239	926	511	265	202	316	117	481	242	722
AcCoAS_3L_21265823_21265977_-	191	145	348	372	110	47	118	75	413	508	336	383	563	553	441	338	126	140	109	72	103	97	104	82	226	55	212	180	308	178	1344	761	137	132	436	316	263	60	302	251	900	468	259	197	307	131	473	234	712
AcCoAS_3L_21266051_21266789_-	524	464	970	1051	298	173	351	245	1113	1423	967	977	1627	1491	1244	970	318	370	359	165	248	263	269	175	536	161	611	473	889	526	3645	2079	448	344	1356	919	714	154	893	731	2600	1322	776	599	857	354	1324	709	2083
AcCoAS_3L_21269295_21269445_-	2	1	4	5	0	0	0	0	3	3	7	6	1	7	3	1	0	1	0	0	1	0	1	0	1	0	1	1	1	1	3	1	2	8	1	1	1	3	2	1	4	3	1	0	5	0	4	3	4
AcCoAS_3L_21272575_21273081_-	343	305	751	700	169	105	269	150	677	894	644	634	1025	920	806	615	193	252	243	112	195	166	203	136	390	102	402	306	545	311	2250	1355	316	257	922	548	362	99	540	457	1622	810	476	351	513	213	793	412	1204
AcCoAS_3L_21273082_21273343_-	14	9	14	14	1	2	6	2	5	7	3	9	11	8	13	14	7	6	12	8	6	4	10	4	34	13	9	4	19	10	10	0	15	28	7	7	8	15	8	4	3	2	7	4	12	7	7	14	9
Acam+CG17770_3R_21637633_21638260_+	29	49	24	44	0	0	0	0	10	6	4	2	8	12	24	22	60	69	4	1	12	9	0	0	1	1	8	5	2	7	8	7	51	44	52	49	1	3	0	2	85	78	14	11	7	9	4	3	0
Acam+CG17770_3R_21638261_21638856_+	28	49	22	32	0	0	0	4	4	4	2	4	11	6	23	28	68	75	3	1	12	11	1	2	2	0	9	6	1	9	1	2	48	30	49	41	5	1	2	2	74	86	23	24	9	8	1	0	1
Ace_3R_9048673_9049100_-	1	3	2	1	0	0	0	0	0	0	1	1	0	1	0	0	0	1	0	0	0	0	0	0	0	0	0	0	0	0	0	0	0	0	0	0	0	0	0	0	0	0	0	0	0	0	0	0	1
Ace_3R_9050347_9053963_-	129	157	563	280	0	0	0	0	0	0	3	4	6	9	0	0	2	1	53	18	0	1	1	1	337	36	2	0	0	0	0	0	1	0	2	0	4	1	0	0	2	0	0	1	114	60	16	15	20
Ace_3R_9053964_9055492_-	570	481	979	697	0	0	0	1	1	0	1	0	14	13	0	1	2	3	139	54	0	1	0	2	696	93	1	0	0	1	5	0	1	1	3	2	15	0	0	0	0	0	7	2	479	277	38	23	78
Ace_3R_9058401_9058564_-	140	127	211	156	0	0	0	0	0	0	1	0	7	3	0	0	1	1	56	19	0	0	0	1	151	22	0	0	0	0	1	1	0	0	0	0	3	0	0	0	0	0	2	1	127	68	9	3	15
Ace_3R_9058683_9058846_-	132	128	215	148	1	0	0	0	0	0	0	0	4	3	0	0	1	2	49	22	0	1	0	0	140	16	0	1	0	0	0	1	0	0	0	0	4	0	0	0	0	0	1	1	116	68	6	3	13
Ace_3R_9062851_9063000_-	101	90	162	116	1	0	0	0	0	0	0	0	3	2	1	0	0	1	36	20	0	1	0	0	99	10	0	1	0	0	0	0	0	0	0	0	3	0	0	0	0	0	1	0	101	59	3	5	18
Ace_3R_9063779_9063921_-	106	88	156	104	1	0	0	0	0	0	0	0	3	3	1	1	0	1	30	15	0	0	0	0	96	11	0	2	0	0	0	0	0	0	0	0	5	0	0	0	0	0	1	0	92	65	7	5	22
Ace_3R_9068941_9069148_-	125	122	216	151	0	0	0	1	0	0	0	0	5	2	0	2	0	0	36	12	0	0	0	0	155	16	0	1	0	0	0	0	0	0	0	0	4	0	0	0	0	0	0	0	137	70	9	6	28
Ace_3R_9069308_9069853_-	291	230	433	277	0	0	0	1	0	0	0	0	6	5	1	1	0	2	95	30	0	0	0	2	269	26	2	0	0	0	2	1	0	0	0	0	8	0	0	0	0	0	0	0	305	136	10	14	50
Ace_3R_9069983_9070121_-	143	98	209	130	0	0	0	0	0	0	1	0	0	1	0	2	0	1	43	15	0	0	0	0	132	15	0	2	1	0	0	1	0	1	1	0	7	0	0	0	0	0	1	1	122	66	6	5	21
Ace_3R_9071532_9072376_-	432	365	616	393	0	1	0	0	0	0	1	0	4	8	1	1	1	2	119	52	0	0	2	0	387	45	3	5	1	0	1	0	0	3	0	2	14	0	0	0	0	0	1	4	387	195	16	17	89
Ace_3R_9084025_9084147_-	123	125	199	143	0	0	0	0	0	1	0	0	2	6	1	0	1	0	24	5	0	0	1	0	103	15	0	0	0	0	0	0	0	1	0	0	3	1	0	0	0	0	0	0	120	51	6	6	28
Ace_3R_9084148_9084499_-	112	118	199	126	0	0	0	0	0	1	0	0	4	6	0	0	0	0	56	10	0	0	0	0	160	20	0	2	0	1	0	0	0	0	0	0	5	1	0	0	0	0	0	0	109	44	8	10	26
Ace_3R_9085175_9085239_-	17	19	33	28	0	0	0	0	0	0	0	0	0	1	0	0	1	0	5	1	0	0	1	0	2	1	0	0	0	0	0	0	0	1	0	1	1	1	0	0	0	0	0	0	16	12	0	0	2
Acer_2L_8521933_8522325_+	41	46	84	121	2	2	2	1	38	37	28	35	4	5	6	3	38	55	14	8	10	7	0	2	3	1	24	34	86	103	62	33	30	18	43	38	19	14	51	53	5	1	62	66	47	48	25	27	66
Acer_2L_8522402_8522966_+	154	128	250	314	4	2	1	5	124	139	92	94	13	8	14	12	115	187	41	27	34	27	1	6	9	2	94	116	264	260	125	90	79	49	119	86	42	41	113	115	11	3	188	143	175	140	63	53	226
Acer_2L_8523443_8524684_+	321	325	476	555	10	8	10	7	284	324	183	205	19	23	42	26	250	362	81	54	67	64	8	9	26	3	187	218	555	541	280	215	155	139	282	249	122	82	229	255	36	15	396	347	381	313	164	122	436
Acer_2L_8524743_8524884_+	44	53	80	83	2	0	2	4	49	53	18	33	4	4	5	4	33	58	11	6	7	9	2	1	4	0	22	35	78	80	52	23	27	23	34	36	23	14	33	38	4	1	43	42	55	43	21	17	66
Acer_2L_8524885_8525740_+	11	8	13	16	0	0	0	1	11	8	4	6	0	1	2	0	4	12	2	2	1	3	1	0	0	0	6	8	16	17	15	8	4	8	9	8	4	3	10	5	0	0	10	10	8	13	3	3	21
Acf1_3R_27619703_27620211_+	114	142	119	159	105	120	89	157	251	230	179	183	26	30	31	49	127	218	114	72	80	74	111	104	214	56	43	61	52	79	208	267	129	99	124	126	158	239	120	165	95	107	168	192	176	181	141	166	155
Acf1_3R_27620704_27621934_+	360	433	403	485	345	348	284	478	781	728	569	578	113	139	119	147	403	788	345	272	244	236	326	327	666	193	209	195	171	276	676	875	316	307	392	411	444	670	325	457	347	315	445	599	566	557	477	420	491
Acf1_3R_27621993_27624355_+	694	864	700	855	710	664	547	933	1456	1484	1135	1161	275	268	255	289	807	1502	733	533	473	486	676	640	1423	388	404	440	343	544	1386	1895	548	510	765	809	1006	1231	598	930	614	677	917	1271	1081	1123	968	886	1042
Acf1_3R_27624415_27624590_+	86	110	99	109	83	101	51	110	211	193	168	167	32	44	27	36	95	185	92	79	54	76	87	83	193	57	50	55	34	80	171	279	45	35	94	113	149	184	83	134	84	95	124	156	163	157	109	124	120
Acf1_3R_27624657_27625095_+	178	221	163	222	181	171	137	248	388	380	309	321	72	64	52	58	176	387	195	182	118	135	172	159	403	118	90	108	55	144	341	547	112	82	181	231	287	381	163	242	157	140	240	338	304	263	230	237	267
Acf1_3R_27625161_27625521_+	68	66	48	76	64	56	46	82	134	110	102	100	21	20	11	29	49	130	71	56	39	45	54	48	126	50	34	32	30	46	123	162	33	31	62	67	91	110	51	81	64	52	87	93	104	98	82	78	77
Ack-like_2R_9030339_9030822_-	165	253	190	414	529	753	340	759	178	253	198	232	223	279	142	194	268	755	153	175	240	403	258	282	331	235	69	144	170	332	260	306	200	430	306	554	343	1126	119	166	181	320	407	449	222	256	317	304	149
Ack-like_2R_9030880_9032193_-	634	1147	776	1548	2367	3217	1323	2776	768	1024	735	972	880	1033	716	802	1021	3146	613	644	858	1692	1083	1177	1260	814	307	568	851	1298	1040	1198	927	2010	1299	2285	1345	4109	596	764	851	1355	1278	1272	972	1010	1433	1553	857
Ack-like_2R_9032194_9032196_-	5	7	6	10	18	21	6	15	6	9	2	7	5	8	6	6	10	40	6	2	5	11	12	19	3	2	3	4	4	7	3	7	10	11	10	17	14	43	5	5	9	13	14	9	13	9	14	8	9
Ack-like_2R_9032567_9033717_-	85	148	115	234	444	513	356	661	143	127	79	118	70	76	68	80	243	602	96	74	61	97	143	141	110	72	144	266	29	123	86	70	123	268	193	304	326	911	140	174	85	143	193	179	264	397	222	206	124
Ack-like_2R_9033718_9035959_-	132	229	137	291	663	773	406	818	238	239	133	176	84	122	80	102	363	932	164	120	75	143	203	173	139	99	198	371	47	188	118	104	195	333	313	489	491	1460	225	272	155	222	279	274	468	604	347	313	200
Ack-like_2R_9036176_9036395_-	149	255	205	437	596	863	383	864	170	232	178	218	192	258	180	221	280	864	172	173	195	440	295	298	335	223	95	181	203	298	267	253	221	457	299	555	367	1161	159	205	179	258	295	320	268	299	366	392	177
Ack-like_2R_9036458_9037188_-	450	724	544	1068	1515	2171	1061	2170	482	603	442	645	554	650	428	602	742	2134	398	423	537	970	695	745	809	518	245	429	489	801	742	751	549	1304	814	1369	839	2838	462	565	471	697	702	827	707	748	1007	1030	488
Ack-like_2R_9037255_9038337_-	584	898	585	1336	1955	2664	1216	2617	596	729	548	761	713	746	629	729	955	2494	482	485	680	1231	874	882	973	603	268	531	653	1000	887	943	719	1561	1070	1691	1010	3446	520	701	635	875	911	993	907	1021	1228	1223	667
Ack-like_2R_9038394_9038793_-	234	439	305	633	907	1270	544	1117	298	390	239	418	310	361	298	342	399	1244	237	240	299	532	374	406	470	310	136	262	271	480	454	436	336	782	516	831	465	1530	210	343	290	411	443	509	407	490	603	659	326
Ack-like_2R_9038872_9038941_-	58	142	103	178	229	322	156	335	87	112	62	120	78	93	82	84	94	318	74	62	59	143	98	98	120	83	27	67	61	127	143	114	94	221	148	209	123	359	62	92	79	113	106	140	99	139	188	168	89
Ack-like_2R_9040124_9040182_-	41	100	66	107	123	189	82	197	45	57	32	77	47	58	47	52	57	189	47	38	37	88	64	57	71	52	17	37	34	77	87	66	54	108	77	112	60	187	42	60	48	54	64	83	61	82	100	105	48
Ack_3L_4108186_4108983_+	112	142	171	216	108	127	85	158	118	157	107	147	94	114	261	185	97	159	109	82	85	58	80	68	76	35	73	71	88	92	132	170	168	163	159	137	89	111	169	218	115	100	206	130	118	88	233	192	328
Ack_3L_4110498_4111639_+	388	399	535	770	277	278	196	310	257	295	227	298	397	389	685	544	265	363	284	208	269	210	163	143	263	94	139	168	370	257	338	348	409	332	322	288	224	254	416	450	362	225	549	332	439	290	694	462	968
Ack_3L_4111705_4114157_+	709	740	1034	1440	553	569	384	570	429	555	425	545	718	790	1309	1009	466	664	594	400	495	422	305	271	525	160	261	287	699	455	584	693	712	629	575	504	438	436	751	837	559	425	944	536	875	529	1198	842	1729
Acn_2L_19045355_19045436_+	45	49	45	53	63	60	71	80	86	63	47	49	59	51	66	54	55	116	47	31	20	19	56	47	99	33	20	31	37	40	79	65	44	54	49	27	58	61	68	86	37	39	65	69	56	70	78	88	89
Acn_2L_19045437_19045521_+	91	105	86	116	157	132	128	143	161	145	119	102	127	129	113	111	125	249	96	53	56	46	103	79	189	70	64	64	77	78	141	134	99	96	110	66	157	133	167	203	76	67	139	132	142	123	160	153	155
Acn_2L_19045522_19047047_+	1311	1490	1255	1505	2095	1843	1737	2064	2221	2118	1611	1535	1832	1978	1439	1549	2250	3681	1412	1031	739	792	1563	1437	3107	1163	787	839	1051	1208	2019	2172	1409	1382	1507	1335	2312	1993	2376	2780	1350	1086	2067	2060	2271	1883	2533	2273	2429
Acn_2L_19047152_19047362_+	341	366	258	348	492	431	377	454	546	455	374	400	447	477	313	349	520	888	308	250	148	157	364	340	718	271	187	186	229	286	513	574	349	314	351	307	551	535	541	663	308	284	471	511	553	480	593	572	610
Acn_2L_19047420_19047654_+	391	457	358	463	639	545	560	594	667	645	499	499	588	631	438	467	645	1193	411	301	201	229	456	428	957	359	210	215	295	299	627	693	375	374	432	389	709	650	659	858	379	375	447	469	669	580	748	759	704
Acn_2L_19047716_19047825_+	268	301	260	335	453	350	424	444	449	489	334	350	391	460	301	329	441	794	278	214	148	160	350	324	679	243	126	158	181	186	430	445	239	252	294	252	470	429	473	588	257	251	295	322	441	436	534	518	437
Acn_2L_19047914_19048177_+	324	419	350	416	598	397	476	514	619	620	427	456	540	602	407	443	579	1036	348	286	208	239	421	401	881	312	207	204	261	303	561	634	373	401	414	362	625	615	637	763	340	325	555	544	587	540	670	657	592
Acn_2L_19048178_19048633_+	254	350	271	345	420	324	362	383	489	445	327	377	389	486	338	335	452	807	284	226	189	218	351	327	742	240	174	178	189	272	463	588	300	342	351	293	543	452	494	614	261	299	449	421	482	377	513	400	450
Acn_2L_19048634_19048817_+	10	24	18	26	44	49	44	50	37	24	26	32	29	50	35	36	27	67	21	15	16	27	35	36	71	21	14	21	15	35	38	55	28	40	36	44	36	25	26	64	16	28	32	35	47	31	35	22	24
Acon_2L_21168570_21168650_+	5	6	10	8	2	5	7	8	2	4	3	7	14	9	8	13	3	13	5	6	2	2	8	3	25	9	3	1	8	5	6	5	8	5	3	4	4	1	6	4	7	6	8	5	4	4	11	6	6
Acon_2L_21168651_21168804_+	162	177	193	228	210	155	188	195	182	157	153	147	280	294	257	304	193	342	145	121	95	122	201	183	764	204	75	43	192	116	191	215	257	227	256	210	143	122	301	330	356	288	197	240	181	172	323	265	204
Acon_2L_21170191_21171828_+	1987	2235	2659	3403	2732	1895	2601	2612	1980	1921	1757	1832	3712	4023	3763	3844	2697	4391	1816	1316	1284	1364	2585	2308	9347	3277	897	777	2125	1423	2221	2809	3155	2796	3003	2469	1969	1627	3746	4836	3977	3319	2584	2733	2492	1938	3519	2860	2449
Acon_2L_21171895_21172398_+	885	1079	1256	1569	1188	879	1152	1302	916	851	811	854	1813	1872	1666	1749	1152	2018	892	568	538	581	1129	971	4073	1539	375	328	972	638	1089	1419	1467	1301	1329	1200	970	789	1804	2286	1804	1597	1227	1280	1197	870	1469	1257	1122
Acon_2L_21172460_21172895_+	575	767	1007	1335	916	641	1024	1053	759	663	604	670	1383	1475	1254	1309	860	1450	606	419	447	495	900	807	3414	1229	305	298	690	445	708	997	1012	995	912	843	679	543	1221	1568	1242	1107	852	942	809	620	1025	835	773
Acon_2L_21172896_21173017_+	44	61	158	167	107	55	144	118	90	64	67	58	148	192	131	130	106	169	51	30	61	48	100	101	419	144	34	34	73	69	66	62	122	121	92	87	60	36	84	147	98	104	78	85	59	65	76	71	74
Acon_2L_21173018_21173184_+	9	21	37	38	19	12	24	16	22	36	25	24	48	72	34	36	56	85	14	14	20	22	55	52	170	63	12	14	21	26	17	15	32	44	30	18	15	17	34	44	36	46	24	25	32	28	21	15	23
Acon_2L_21173185_21173185_+	0	0	2	3	2	0	0	0	0	3	3	0	0	2	2	0	4	6	0	1	0	1	2	0	2	1	1	0	1	0	0	0	0	0	0	1	0	0	0	1	1	0	1	2	3	1	1	1	1
Acox57D-d_2R_17276910_17277145_+	3	4	4	2	20	7	28	14	1	0	1	0	1	1	0	0	2	6	0	1	0	4	2	1	3	1	1	0	2	2	18	15	7	7	9	8	1	0	2	0	11	3	12	8	3	0	0	1	0
Acox57D-d_2R_17277564_17277726_+	12	11	14	15	21	12	36	18	4	4	3	4	1	1	1	1	3	8	1	1	7	11	7	1	7	10	4	3	7	7	41	42	28	16	42	37	2	1	5	5	16	10	20	14	2	2	1	0	6
Acox57D-d_2R_17277788_17278080_+	19	23	16	20	25	11	31	18	5	4	4	12	1	7	2	1	9	27	1	3	28	25	12	2	13	14	5	7	13	8	57	51	31	21	65	53	4	1	11	11	18	14	30	27	4	5	2	1	6
Acox57D-d_2R_17278143_17278548_+	22	23	23	25	36	10	44	31	7	12	5	12	2	6	5	1	20	35	2	7	29	40	9	6	16	9	6	10	14	11	58	50	28	20	76	67	3	0	13	12	15	25	36	32	7	7	4	2	8
Acox57D-d_2R_17278603_17279109_+	34	32	29	41	52	14	56	39	7	12	14	21	6	8	6	10	24	57	9	6	44	57	18	15	33	14	8	20	15	15	85	75	39	35	128	106	11	6	21	26	40	41	61	58	10	9	7	2	7
Acox57D-d_2R_17279166_17279271_+	18	9	9	13	15	10	14	17	2	5	6	7	1	2	0	5	8	19	2	2	13	24	8	4	17	7	1	7	4	5	38	39	16	13	55	43	4	5	14	6	14	9	27	32	2	1	1	3	1
Acox57D-d_2R_17279345_17279500_+	12	14	9	9	17	12	18	8	4	5	4	5	1	1	0	3	8	11	4	2	11	14	7	2	15	6	2	9	7	8	34	29	15	10	44	37	2	4	10	5	8	9	18	21	1	2	1	5	1
Acox57D-d_2R_17279560_17279944_+	20	18	17	15	18	17	29	9	5	9	5	4	1	2	4	3	10	17	4	2	17	20	8	4	17	6	4	8	7	14	40	32	19	16	53	37	1	3	8	7	10	14	26	11	7	6	5	3	2
Acox57D-p_2R_17273814_17274130_+	66	92	99	121	25	37	39	22	28	43	14	21	32	38	51	42	30	64	25	17	42	52	47	41	176	80	12	42	17	34	218	156	25	29	22	24	20	25	42	49	34	30	49	38	51	74	54	43	21
Acox57D-p_2R_17274131_17274328_+	157	170	165	227	53	71	64	48	39	62	27	45	68	105	90	85	55	103	53	32	59	73	68	60	322	178	32	64	62	66	392	268	44	49	47	62	44	43	77	79	65	48	83	94	93	116	96	85	63
Acox57D-p_2R_17274420_17274582_+	163	188	182	252	61	71	61	65	53	63	39	67	84	133	108	114	65	137	61	40	70	86	88	77	328	198	42	59	77	72	390	287	48	69	51	70	55	47	94	89	70	53	97	117	102	138	90	96	70
Acox57D-p_2R_17274647_17274939_+	174	229	234	309	97	77	73	74	77	89	60	78	111	139	129	131	85	180	75	56	93	121	123	120	453	254	58	93	103	87	482	377	87	89	68	88	71	58	134	130	66	76	128	125	142	154	137	126	100
Acox57D-p_2R_17275003_17275408_+	230	240	256	362	129	111	106	107	101	145	77	104	126	160	134	145	124	259	102	94	135	167	152	139	595	306	79	113	94	95	569	451	84	92	71	90	83	78	155	175	64	85	132	137	164	142	163	158	112
Acox57D-p_2R_17275470_17276082_+	293	335	394	482	166	156	119	142	137	203	91	144	205	201	217	209	169	315	139	143	220	205	218	189	896	490	90	161	140	139	832	637	130	123	108	124	110	104	199	238	125	106	183	172	234	275	176	192	141
Acox57D-p_2R_17276156_17276311_+	174	172	187	273	59	55	46	48	57	108	42	59	89	93	82	101	79	143	54	70	108	101	97	82	432	231	52	60	71	88	430	298	77	67	48	80	48	44	113	101	62	49	95	73	123	155	99	76	58
Acox57D-p_2R_17276376_17276781_+	230	258	251	329	49	42	38	41	75	108	52	74	71	68	69	73	91	170	71	84	80	102	142	114	582	294	60	89	63	89	429	316	68	71	72	81	50	76	142	129	61	45	79	81	142	176	76	56	46
Acp1_2L_7740562_7741357_-	0	0	2	0	0	0	0	0	0	0	0	0	0	0	0	0	0	0	1	0	0	0	1	1	0	0	0	0	0	0	0	0	0	0	1	1	0	0	0	0	0	0	0	0	0	0	0	0	10
Acp1_2L_7741476_7741537_-	0	0	1	0	0	0	0	0	0	0	0	0	0	0	0	0	0	0	1	0	0	0	2	1	0	0	0	0	0	0	1	0	0	0	0	0	0	0	0	0	0	0	0	1	0	0	0	0	4
Acp24A4_2L_3693184_3693478_-	0	0	0	0	0	0	0	0	0	0	0	0	0	0	0	0	0	0	0	0	0	0	0	0	0	0	0	0	0	0	0	0	0	0	0	0	0	0	0	0	0	0	0	0	0	0	5	22	0
Acp24A4_2L_3693479_3693724_-	0	0	0	0	0	0	0	0	0	0	0	0	0	0	0	0	0	0	0	0	0	0	0	0	0	0	0	0	0	0	0	0	0	0	0	0	0	0	1	1	0	0	0	0	0	0	7	25	0
Acp24A4_2L_3693794_3693889_-	0	0	0	0	0	0	0	0	0	0	0	0	0	0	0	0	0	0	0	0	0	0	0	0	0	0	0	0	0	0	0	0	0	0	0	0	0	0	1	1	0	0	0	0	0	0	1	9	0
Acp24A4_2L_3693890_3693905_-	0	0	0	0	0	0	0	0	0	0	0	0	0	0	0	0	0	0	0	0	0	0	0	0	0	0	0	0	0	0	0	0	0	0	0	0	0	0	0	0	0	0	0	0	0	0	1	3	0
Acp26Aa_2L_5892883_5893781_-	0	1	0	1	0	0	0	0	0	0	0	0	0	0	0	0	0	5	89	48	1	0	4	2	0	0	1	0	0	0	0	0	0	0	52	32	0	0	0	0	1	0	0	0	0	0	0	0	0
Acp26Aa_2L_5893838_5893896_-	0	0	0	0	0	0	0	0	0	0	0	0	0	0	0	0	0	0	14	11	0	0	1	0	0	0	1	0	0	0	0	0	0	0	4	4	0	0	0	0	0	0	0	0	0	0	0	0	0
Acp26Ab_2L_5892298_5892348_-	0	0	0	0	0	0	0	0	0	0	0	0	0	0	0	0	0	0	4	1	0	0	0	0	0	0	0	0	0	0	0	0	0	0	0	0	0	0	0	0	0	0	0	0	0	0	0	0	0
Acp26Ab_2L_5892349_5892393_-	0	0	0	0	0	0	0	0	0	0	0	0	0	0	0	0	0	0	4	1	0	0	0	0	0	0	0	0	0	0	0	0	0	0	0	0	0	0	0	0	0	0	0	0	0	0	0	0	0
Acp26Ab_2L_5892394_5892745_-	1	1	0	0	0	0	0	0	0	0	0	0	0	0	1	0	0	2	53	25	0	0	0	0	0	0	0	0	0	0	0	0	0	1	81	44	0	1	0	0	0	0	0	0	0	0	0	0	0
Acp26Ab_2L_5892807_5892862_-	0	0	0	0	0	0	0	0	0	0	0	0	0	0	1	0	0	1	12	5	0	0	0	0	0	0	0	0	0	0	0	0	0	1	28	11	0	1	0	0	0	0	0	0	0	0	0	0	0
Acp29AB_2L_8392456_8393222_-	0	1	0	0	0	0	0	0	0	0	1	0	0	0	0	0	0	0	0	0	0	0	0	0	0	0	0	0	0	0	0	0	0	0	0	0	0	0	0	0	0	0	0	0	0	0	0	1	1
Acp32CD_2L_11015620_11016423_+	2	3	2	6	0	3	0	3	7	6	2	5	0	1	1	1	2	4	3	3	0	2	0	3	1	0	0	1	1	4	0	2	4	7	8	7	4	11	0	0	1	6	0	3	0	2	4	4	0
Acp32CD_2L_11016490_11016493_+	1	0	3	0	0	0	0	0	0	1	2	3	0	0	0	0	1	0	0	0	0	0	0	0	0	1	0	0	0	0	0	0	0	1	1	1	0	1	0	0	0	1	0	0	0	0	0	0	0
Acp32CD_2L_11016494_11016571_+	1	2	3	1	0	0	0	0	0	2	2	2	0	0	0	1	2	0	0	0	0	0	0	0	0	1	0	0	0	0	0	0	1	1	1	1	0	1	0	0	0	1	0	0	0	0	0	0	0
Acp33A_2L_11591339_11591678_-	0	0	0	0	0	0	0	0	0	0	0	0	0	0	0	0	0	0	0	0	0	0	0	0	0	0	0	1	0	0	0	0	0	0	0	0	0	0	0	0	0	0	0	0	0	0	1	0	0
Acp36DE_2L_18356047_18356124_-	0	0	0	0	0	0	0	0	0	0	0	0	0	0	0	0	0	0	0	0	0	0	0	0	0	0	0	0	0	0	2	1	0	0	0	0	0	0	0	0	0	0	0	0	0	0	0	0	0
Acp36DE_2L_18356125_18358753_-	0	0	0	1	1	2	0	3	0	0	0	1	0	0	0	0	0	0	0	0	2	2	1	0	0	1	0	0	0	0	16	1	1	0	4	23	0	0	0	1	0	0	1	3	1	0	6	1	2
Acp36DE_2L_18358813_18359026_-	0	0	0	0	0	0	1	0	0	0	0	0	0	0	0	0	0	0	0	0	0	0	0	0	0	0	0	0	0	0	2	0	0	0	1	1	0	0	0	0	0	0	0	0	0	0	2	0	0
Acp53C14a_2R_12635339_12635564_-	0	0	0	0	0	0	0	0	0	0	0	0	0	0	0	0	0	0	0	0	0	0	0	0	0	0	0	0	0	0	0	0	0	0	1	0	0	0	0	0	0	0	0	0	0	0	1	1	0
Acp53C14a_2R_12635565_12635958_-	0	0	0	0	0	0	0	0	0	0	0	0	0	0	0	1	0	1	0	0	0	0	0	0	0	0	0	0	0	0	0	0	0	0	0	0	1	0	0	0	0	1	0	0	0	0	0	0	0
Acp53C14a_2R_12636011_12636095_-	0	0	0	0	0	0	0	0	0	0	0	0	0	0	0	0	0	0	0	0	0	0	0	0	0	0	0	0	0	0	0	0	0	0	0	0	0	0	0	0	0	0	0	0	0	0	0	0	0
Acp53C14b_2R_12636320_12636410_-	0	0	0	0	0	0	0	0	0	0	0	0	0	0	0	0	0	0	0	0	0	0	0	0	0	0	0	0	0	0	0	0	0	0	0	0	0	0	0	0	0	0	0	0	0	0	0	0	0
Acp53C14b_2R_12636411_12636828_-	0	0	0	0	0	0	0	0	0	0	1	0	0	0	0	0	0	3	0	0	0	0	0	0	0	0	0	0	1	1	0	0	0	0	0	0	2	0	0	0	2	0	1	2	0	0	1	1	0
Acp53C14b_2R_12636885_12636965_-	0	0	0	0	0	0	0	0	0	0	0	0	0	0	0	0	0	1	0	0	0	1	0	0	0	0	1	0	0	0	0	0	0	0	0	0	0	0	0	0	0	0	0	0	0	0	1	0	0
Acp53C14c_2R_12638281_12638640_-	0	1	0	0	0	0	0	0	0	2	0	0	0	0	0	0	0	0	0	0	1	2	0	0	0	0	0	1	0	1	0	0	0	0	1	0	0	0	2	0	1	1	3	0	0	2	1	1	0
Acp53C14c_2R_12638698_12638802_-	0	1	0	0	0	0	0	2	0	1	0	0	0	0	0	0	0	0	0	0	2	1	0	0	0	0	0	0	0	0	0	0	1	0	1	0	0	0	1	0	0	0	0	0	0	1	0	1	0
Acp53C14c_2R_12638803_12638855_-	1	0	0	0	0	0	0	2	0	0	0	0	0	0	0	0	0	1	0	0	1	1	0	0	0	0	0	0	0	0	0	0	1	0	0	0	0	0	0	0	0	0	0	0	0	0	0	0	0
Acp53C14c_2R_12638955_12639000_-	1	0	0	0	0	0	0	0	0	0	0	0	0	0	0	0	0	1	0	0	0	0	0	0	0	0	0	0	0	0	0	0	0	0	0	0	0	0	0	0	0	0	0	0	0	0	0	0	0
Acp53Ea_2R_12637308_12637681_-	0	0	0	0	0	0	1	0	1	1	0	1	0	0	0	0	0	2	0	0	0	0	0	0	0	0	0	0	1	0	0	0	0	0	0	0	0	0	1	0	0	2	0	1	0	0	0	0	0
Acp53Ea_2R_12637747_12637840_-	0	0	0	0	0	0	0	0	0	0	0	0	0	0	0	0	0	1	0	0	0	0	0	0	0	0	0	0	0	0	0	0	1	0	0	1	0	0	1	0	0	1	0	0	0	0	0	0	0
Acp54A1_2R_13020950_13021255_+	0	0	1	1	0	0	1	0	0	0	0	0	0	0	0	0	0	3	1	1	0	4	0	0	0	0	0	0	0	0	0	0	0	0	1	0	0	0	0	1	1	0	5	4	0	0	0	1	6
Acp62F_3L_2739750_2740228_+	0	0	0	0	1	1	0	1	0	0	1	1	0	1	0	0	0	1	0	1	0	0	0	0	0	0	0	0	0	1	0	3	0	1	0	0	1	3	0	1	0	0	1	2	1	1	0	0	0
Acp63F_3L_3815839_3816046_-	1	0	0	0	0	1	0	1	0	0	0	1	3	3	1	1	0	0	0	2	0	0	5	5	2	1	0	1	0	0	0	2	3	3	1	1	99	77	0	2	0	0	1	2	0	1	1	5	3
Acp63F_3L_3816101_3816256_-	2	3	0	2	1	2	1	2	1	0	0	2	3	3	2	3	0	1	0	4	0	2	6	10	2	0	0	0	0	1	0	1	5	3	1	2	132	119	0	2	2	0	3	3	0	1	3	10	3
Acp63F_3L_3816318_3816354_-	0	4	1	1	1	1	0	1	1	0	2	0	1	0	1	2	1	1	0	2	3	0	3	7	1	0	1	1	0	1	0	0	0	1	2	1	42	48	0	1	1	0	2	2	1	0	0	4	0
Acp65Aa_3L_6145150_6145686_-	0	1	0	0	0	0	0	0	0	0	1	0	0	0	0	0	0	0	0	0	0	0	0	0	0	0	0	0	1	0	0	0	0	1	2	0	0	0	0	1	0	0	0	0	0	0	0	0	0
Acp65Aa_3L_6145768_6145845_-	0	0	0	0	0	0	0	0	0	0	1	0	0	0	0	0	0	0	0	0	0	0	0	0	0	0	0	0	0	0	0	0	0	0	0	0	0	0	0	0	0	0	0	0	0	1	0	0	0
Acp76A_3L_19043857_19044060_-	0	0	0	0	0	0	0	0	25	26	15	22	0	0	0	0	0	0	0	0	0	0	1	1	0	0	0	0	0	0	0	0	0	0	5	0	3	5	0	0	0	0	0	0	0	0	0	0	0
Acp76A_3L_19044061_19044063_-	0	0	0	0	0	0	0	0	5	5	5	7	0	0	0	0	0	0	0	0	0	0	0	1	0	0	0	0	0	0	0	0	0	0	3	0	1	2	0	0	0	0	0	0	0	0	0	0	0
Acp76A_3L_19044133_19045126_-	0	0	0	0	0	0	0	0	182	197	175	262	1	0	1	0	4	3	0	0	0	0	5	8	0	0	1	0	0	1	0	0	0	1	16	9	7	9	2	1	1	0	0	0	2	0	0	0	4
Acp95EF_3R_20054697_20054731_+	0	0	0	0	0	0	0	0	0	0	0	0	0	0	0	0	0	0	0	0	0	0	0	0	0	0	0	0	0	0	0	0	0	0	0	0	0	0	0	0	0	0	0	0	0	0	0	0	0
Acp95EF_3R_20054794_20055001_+	0	0	0	0	0	0	0	0	0	0	0	0	0	0	0	0	0	0	0	0	0	0	0	0	0	0	0	0	0	0	0	0	0	0	0	0	0	0	0	0	0	0	0	0	0	0	0	0	0
Acp98AB_3R_23520605_23520773_+	0	0	1	0	1	0	0	0	0	2	0	1	0	3	1	0	0	5	0	0	2	0	0	0	4	2	1	1	1	0	0	0	0	2	0	0	0	0	2	0	0	0	2	0	0	0	0	0	0
Acph-1_3R_25816866_25817415_-	167	209	216	248	180	140	213	207	441	356	278	260	221	202	148	193	142	275	184	138	89	86	229	141	261	89	300	307	303	278	327	400	180	171	225	218	238	286	184	198	145	156	228	226	282	371	283	284	229
Acph-1_3R_25817476_25817734_-	99	129	129	134	91	83	105	113	249	209	146	168	135	125	89	99	79	157	98	74	47	55	135	89	139	52	159	185	206	189	166	220	114	97	138	132	153	148	125	116	80	90	107	114	157	207	171	162	145
Acph-1_3R_25817805_25818494_-	267	300	285	323	270	237	232	259	599	540	403	430	274	351	260	245	231	444	232	178	115	137	343	209	347	107	426	427	458	443	480	525	247	231	297	321	354	422	308	309	231	180	303	292	404	478	476	454	367
Acph-1_3R_25818551_25818649_-	89	114	89	105	94	85	90	100	227	185	141	129	98	134	83	84	88	143	69	56	29	48	120	79	110	32	153	131	153	147	156	170	67	83	104	102	140	135	124	106	75	63	98	90	147	157	156	154	116
Acph-1_3R_25818708_25818903_-	120	117	116	138	111	99	115	119	276	254	173	148	124	140	113	109	101	181	92	67	43	60	145	94	150	43	180	154	198	178	164	212	94	94	144	110	190	169	161	143	97	85	119	124	186	203	190	188	158
Acph-1_3R_25818904_25818983_-	0	1	2	2	0	0	0	1	2	2	3	1	2	1	0	4	1	4	1	0	0	0	0	0	1	1	0	3	0	1	1	2	1	0	4	1	1	0	2	2	0	0	0	1	0	0	4	3	2
Acph-1_3R_25818984_25818998_-	45	37	40	49	37	24	36	39	106	90	56	61	40	47	40	47	32	62	33	26	19	19	47	29	52	21	57	48	76	68	63	90	32	31	59	48	71	66	63	57	44	39	43	56	63	76	70	68	71
Acph-1_3R_25818999_25819133_-	46	36	39	48	37	28	37	38	103	92	58	57	40	44	40	49	28	60	30	24	18	18	44	30	52	20	54	40	79	71	66	86	35	27	55	44	68	65	60	58	44	39	39	54	63	73	66	66	64
Acsl_2R_4553318_4553375_+	10	12	20	12	1	2	4	18	19	24	1	20	6	9	13	23	7	17	4	2	5	1	8	10	21	2	0	2	2	3	42	19	10	10	5	9	0	2	10	13	12	7	11	17	23	3	11	10	7
Acsl_2R_4553676_4553816_+	85	77	149	144	85	71	162	120	228	260	170	205	266	264	329	288	85	180	51	33	66	52	90	81	289	83	100	83	88	153	363	350	213	149	144	95	88	105	252	195	171	114	125	90	392	251	144	72	171
Acsl_2R_4554273_4554299_+	18	20	40	42	36	31	49	37	59	75	28	32	26	20	35	42	23	48	14	3	12	11	28	33	75	22	29	27	17	31	86	78	52	41	60	31	32	22	40	38	42	33	44	36	103	59	38	25	50
Acsl_2R_4558228_4558325_+	2	9	4	7	5	3	3	5	8	6	10	13	8	7	18	19	3	9	1	2	1	1	3	3	8	5	5	1	6	5	13	8	10	5	10	3	2	4	6	8	8	4	11	6	20	10	11	10	9
Acsl_2R_4559561_4559783_+	10	6	16	11	4	4	13	3	16	11	13	7	14	11	27	20	8	15	6	4	3	3	2	4	15	4	8	2	3	7	11	6	33	16	6	4	10	16	27	15	11	6	11	7	40	15	14	8	16
Acsl_2R_4559784_4559911_+	6	3	7	3	6	3	4	5	15	8	9	4	6	6	12	9	6	13	5	1	1	2	0	2	8	4	4	2	3	7	8	2	21	5	3	3	5	5	3	3	5	4	2	1	22	8	8	3	13
Acsl_2R_4562152_4562376_+	238	228	375	356	288	183	374	352	546	702	402	500	369	338	501	389	221	411	133	99	165	127	218	194	737	198	226	181	206	390	852	815	498	332	359	236	242	300	601	467	466	286	374	286	1060	634	402	229	498
Acsl_2R_4563075_4563213_+	0	0	1	0	0	0	0	0	4	0	0	1	1	0	0	0	0	1	0	1	0	0	0	1	2	0	0	0	0	0	2	0	2	2	1	0	2	0	1	1	1	2	0	1	0	0	1	1	0
Acsl_2R_4563582_4563797_+	2	0	1	0	1	0	0	0	0	3	2	1	1	2	3	1	0	2	2	1	0	0	0	0	3	0	2	2	1	0	2	0	2	0	1	0	1	0	4	0	3	2	1	1	2	1	1	0	1
Acsl_2R_4563798_4563839_+	0	0	1	0	0	0	0	0	0	3	0	2	0	1	2	1	0	1	1	0	0	0	0	0	2	0	1	2	0	0	0	0	1	0	1	0	1	0	6	0	1	0	0	0	1	1	0	0	1
Acsl_2R_4563977_4564112_+	207	200	273	269	267	160	288	281	437	633	379	420	313	299	417	285	179	330	111	86	126	99	173	179	555	143	180	140	184	331	672	684	433	300	292	203	212	267	501	398	386	248	291	241	828	506	340	239	444
Acsl_2R_4565471_4565533_+	0	0	1	0	0	0	1	0	1	0	0	1	0	0	0	0	2	1	0	1	1	0	2	0	0	0	0	0	0	1	3	4	1	0	0	1	0	0	0	1	2	0	1	0	1	1	1	0	3
Acsl_2R_4565935_4566373_+	415	470	601	632	563	402	696	648	1060	1397	861	955	738	749	910	727	458	798	252	190	258	213	408	395	1142	341	410	336	406	707	1547	1541	906	698	649	454	532	565	1117	873	801	564	648	580	1821	1234	756	577	1081
Acsl_2R_4566433_4566639_+	284	331	434	498	407	306	530	533	794	996	661	712	554	512	725	591	354	646	201	152	192	176	297	278	889	288	337	260	294	495	1182	1146	613	515	484	315	396	426	833	622	559	382	474	405	1372	929	618	414	802
Acsl_2R_4567517_4567991_+	436	478	649	653	601	451	738	735	1137	1410	953	1003	905	710	967	731	502	891	300	220	300	285	419	381	1324	416	469	345	435	685	1692	1720	946	735	726	485	603	634	1165	960	853	547	729	586	1926	1244	804	552	1174
Acsl_2R_4568054_4568226_+	220	223	344	328	286	224	361	353	513	675	428	482	400	399	453	378	234	479	147	127	141	116	218	191	665	200	239	167	208	370	771	852	498	348	354	260	292	295	560	428	430	271	342	246	935	606	375	256	614
Acsl_2R_4568290_4568553_+	329	316	533	509	438	335	545	503	798	1057	687	751	666	606	767	618	389	673	237	180	204	205	319	293	1020	295	336	280	309	594	1214	1210	750	552	529	414	483	434	878	680	653	433	520	399	1493	978	614	413	921
Acsl_2R_4568615_4568890_+	299	319	495	475	455	339	534	488	791	1043	693	766	653	598	745	628	388	635	225	175	198	189	316	285	972	320	340	267	309	577	1224	1233	778	552	570	416	467	440	841	670	649	425	519	433	1472	931	604	410	881
Acsl_2R_4568956_4569844_+	611	654	1038	1096	951	639	1262	1125	1676	2009	1370	1462	1304	1240	1446	1133	765	1298	443	391	452	415	655	574	2226	673	728	626	629	1145	2605	2684	1498	1122	1108	791	887	856	1565	1261	1187	869	1024	809	2662	1871	1172	750	1511
Acsl_2R_4569845_4570296_+	125	162	293	290	272	182	409	374	566	656	414	481	254	282	285	251	217	347	119	105	145	125	162	164	712	194	273	217	213	380	756	776	481	403	297	263	277	214	362	341	279	266	266	214	611	419	265	188	405
Acsl_2R_4570297_4570527_+	5	9	7	8	14	9	19	17	48	71	28	32	4	5	11	13	15	37	9	9	10	10	12	11	46	16	11	16	24	38	42	34	44	55	32	25	30	19	30	28	25	21	14	7	25	28	7	7	21
Act42A_2R_1901415_1902927_-	7615	8427	8837	10147	38956	37461	60922	59592	12612	32192	17339	40588	11322	13344	12776	13070	8792	18347	16217	16516	8563	9987	4529	3888	8237	2838	4184	8347	47243	40201	8987	8833	14950	20304	34980	35898	16754	44656	23412	24000	5521	6272	22215	22826	35697	33290	14883	11721	50828
Act42A_2R_1903082_1903194_-	634	731	790	939	3129	2826	5884	5405	1092	2615	1330	3761	924	1074	1192	1517	434	935	1188	1278	677	767	391	356	891	306	179	393	3320	3003	830	700	1230	1711	2537	2682	1102	3074	1771	2073	413	511	1670	2003	2608	2629	1314	1029	3755
Act57B+snoRNA_660_2R_16831526_16831661_+	0	0	2	0	0	0	0	0	275	1115	361	1029	0	1	1	0	0	0	33	23	31	72	0	1	3	3	0	1	71	52	5	2	2	0	0	0	0	0	0	0	105	24	0	0	0	0	0	0	2
Act57B+snoRNA_660_2R_16832349_16833474_+	4	5	5	5	0	0	1	0	2674	10950	3552	9757	10	7	1	1	1	3	411	294	325	734	1	4	17	3	6	13	770	733	30	11	33	30	0	5	0	0	4	2	1062	377	2	0	1	0	0	0	12
Act57B+snoRNA_660_2R_16833475_16833570_+	1	3	1	0	0	0	0	0	641	2537	851	2390	2	2	1	1	0	0	103	69	84	162	1	0	5	0	2	3	169	153	6	1	9	5	0	0	0	0	0	0	211	92	0	0	0	0	0	0	6
Act57B+snoRNA_660_2R_16833571_16833936_+	2	3	1	0	0	0	0	0	746	2942	959	2889	1	2	1	1	0	0	129	83	106	200	1	0	2	0	1	3	178	200	10	7	5	9	0	1	0	0	1	0	238	100	1	1	0	0	0	0	5
Act5C_X_5794894_5795046_+	2017	2505	2948	3516	2008	2982	1961	2640	3460	6303	2993	5834	3414	4044	4542	4567	2307	7991	4916	4402	3656	5598	1313	1138	5010	2532	1583	3429	12810	8888	5857	8343	3195	5273	3304	4496	6296	9557	561	786	2419	3520	3031	4855	4278	3373	5306	4540	1830
Act5C_X_5796015_5796129_+	1499	1815	1678	2185	1952	1753	1568	1525	1629	1779	1198	1672	1542	1796	1348	1402	1804	3601	1126	767	670	1002	384	332	2517	1170	838	1110	1652	1229	3003	2852	1732	1721	1634	1545	2128	1270	735	745	2784	2969	2475	2633	1318	1063	1628	1304	1659
Act5C_X_5796723_5798206_+	50435	59997	58072	70296	51319	64495	44302	58221	76194	133272	67009	114719	81901	92866	83350	80624	67427	170259	99163	82515	61788	89868	26139	24748	108360	54775	40013	77657	234763	184682	137962	162483	69971	93524	78914	100089	146351	216712	21393	23065	60457	79872	88451	113438	98874	78450	118242	100164	60303
Act5C_X_5798207_5798497_+	8516	10792	11134	13274	8635	10078	10033	13041	14037	22123	11366	21034	15260	18861	13759	13006	13041	30720	13434	10939	10365	13754	4381	4009	19640	10535	7421	13890	36605	29100	25042	31958	10437	14942	12580	16055	20905	22989	2817	3550	8749	11389	17521	21861	15252	10871	14902	12118	9141
Act5C_X_5798498_5798821_+	75	121	132	150	133	118	167	121	1494	2256	968	1857	433	526	288	230	933	1643	439	288	394	379	251	193	1546	635	613	978	1725	1480	744	566	376	552	306	319	715	438	148	196	422	399	890	782	405	236	197	138	262
Act5C_X_5798822_5799260_+	6	7	6	4	12	16	14	11	7	11	13	26	19	27	10	7	21	65	5	2	18	19	3	9	13	3	67	108	65	77	15	6	10	11	8	10	21	61	7	6	6	4	47	33	27	33	16	22	28
Act5C_X_5799261_5799432_+	0	1	3	1	1	0	1	1	0	1	1	3	0	1	2	0	5	10	0	0	1	1	0	0	1	0	5	17	6	3	2	1	2	5	2	0	3	9	0	1	0	1	3	5	8	4	3	2	6
Act79B_3L_21978310_21978348_+	1	4	0	2	0	0	0	0	0	1	5	2	0	0	0	0	0	1	0	0	171	206	1	0	0	0	2	1	21	9	0	0	2	1	1	0	0	0	0	0	0	0	0	0	0	0	0	0	0
Act79B_3L_21978349_21978424_+	1	4	0	3	0	0	0	0	0	0	6	2	0	0	0	0	0	1	0	0	228	270	1	0	0	0	5	1	29	14	0	0	2	2	1	1	0	0	0	0	1	0	0	0	0	0	0	0	0
Act79B_3L_21978425_21979375_+	23	34	36	52	0	0	0	0	16	22	96	48	0	0	0	0	0	2	0	0	3545	4206	18	9	0	0	38	12	292	119	2	0	16	14	4	3	3	1	0	0	3	1	0	0	0	0	0	0	3
Act79B_3L_21979738_21980290_+	14	18	13	28	0	0	0	0	5	13	46	27	0	1	0	1	0	0	0	1	1944	2280	7	2	0	0	30	4	153	50	2	0	10	9	1	3	3	1	0	0	2	0	1	1	0	0	0	0	0
Act87E_3R_9251705_9251764_+	0	0	0	0	0	0	0	0	0	0	0	0	0	0	0	0	0	0	0	0	0	0	0	0	0	0	0	0	0	0	0	0	0	0	0	0	0	0	0	0	0	0	0	0	0	0	0	0	0
Act87E_3R_9252169_9252304_+	1	0	0	1	0	0	0	0	0	0	2	0	0	0	0	0	0	0	0	0	2	0	0	0	0	0	0	0	0	0	0	0	0	0	0	0	0	0	0	0	0	0	0	0	1	0	0	0	0
Act87E_3R_9252305_9253811_+	40	35	64	31	0	0	0	0	91	50	85	36	4	2	1	1	2	6	8	4	494	177	10	14	429	68	2	0	1657	371	461	207	113	67	0	2	14	0	1	1	165	26	8	5	5	8	3	2	152
Act87E_3R_9253812_9254097_+	0	0	0	0	0	0	0	0	0	2	0	1	0	0	0	0	1	7	2	1	4	1	0	0	2	6	1	0	4	2	1	3	1	2	0	0	1	0	0	0	1	0	0	1	0	0	1	0	1
Act88F_3R_11265691_11265768_+	0	1	0	0	0	0	0	0	1	1	1	0	0	0	0	0	2	6	0	0	0	1	0	0	0	0	0	1	0	0	0	0	1	0	0	0	0	0	0	1	0	0	0	0	0	1	0	0	0
Act88F_3R_11266322_11267262_+	2	3	1	1	0	1	0	3	1	3	4	10	2	1	2	4	7	26	0	0	1	7	0	0	1	3	0	3	0	2	8	7	2	3	5	4	0	3	3	12	3	5	3	5	0	9	2	3	1
Act88F_3R_11267324_11267899_+	0	1	4	0	0	1	0	2	0	2	0	3	0	1	0	1	3	23	0	0	0	7	0	0	1	2	0	2	0	2	3	4	0	1	0	1	0	1	2	6	2	1	1	2	1	1	1	3	0
Actbeta_4_1097957_1098455_-	0	1	0	0	0	0	0	0	2	0	0	0	0	0	0	0	1	4	0	1	0	0	0	0	0	0	0	0	0	1	0	0	1	1	2	3	2	0	0	1	0	1	0	0	0	0	0	0	1
Actbeta_4_1098512_1099145_-	1	1	1	2	0	1	0	0	2	2	1	1	0	0	0	0	11	26	0	1	0	0	1	1	0	0	0	1	0	0	0	0	2	3	10	9	5	0	1	6	2	4	1	1	0	2	0	0	0
Actbeta_4_1099199_1099455_-	1	1	1	0	0	0	0	0	0	1	0	1	0	0	0	0	0	13	0	0	0	0	1	0	1	0	0	0	0	0	0	2	1	0	6	4	2	0	0	3	1	1	0	0	1	2	1	0	1
Actbeta_4_1100883_1101833_-	3	3	1	1	0	1	0	1	0	1	2	0	1	1	0	0	12	19	1	0	0	1	0	0	2	1	0	1	1	2	0	2	3	5	13	15	0	1	0	4	4	3	2	1	0	1	2	1	1
Actbeta_4_1102753_1103899_-	4	1	0	0	0	1	0	1	2	0	2	2	2	0	0	0	18	20	0	0	0	0	0	1	2	1	1	0	1	5	0	1	2	2	7	5	0	1	1	2	6	4	2	2	0	1	0	1	0
Actbeta_4_1105240_1105422_-	0	0	0	0	0	0	0	1	0	0	0	0	0	0	0	0	2	1	0	0	0	0	0	0	0	0	0	0	0	0	0	0	0	0	1	0	0	0	0	0	0	0	0	0	0	0	0	0	0
Actn+usp_X_1917855_1918788_-	1	1	2	2	0	0	1	3	1	6	1	1	0	4	1	3	1	2	1	1	0	0	0	0	2	0	2	0	0	3	1	2	2	3	0	0	5	7	0	1	0	2	3	5	4	3	1	2	0
Actn+usp_X_1918789_1919148_-	2	5	6	9	3	4	7	6	16	12	8	9	2	7	1	3	7	14	2	2	3	0	0	0	2	1	3	4	0	8	4	2	5	5	7	3	29	22	2	4	2	4	7	8	7	6	9	8	1
Actn+usp_X_1919149_1919732_-	157	195	210	227	166	191	203	238	510	505	304	353	108	146	102	101	169	373	92	98	59	66	0	1	3	0	70	106	171	153	135	190	102	99	216	215	25	20	131	161	166	146	96	112	217	224	171	225	219
Actn+usp_X_1919808_1920942_-	517	620	582	627	572	641	468	770	1690	1790	1134	1243	435	456	343	308	576	1246	334	279	188	215	202	181	194	81	228	354	588	548	437	552	368	391	766	766	278	419	503	577	606	456	409	423	782	906	699	769	727
Actn+usp_X_1921217_1921222_-	1	0	1	2	0	4	0	0	10	14	5	13	1	2	1	0	0	3	2	1	0	3	0	5	5	2	1	3	1	4	3	0	1	3	3	5	1	5	0	1	4	2	2	3	4	4	0	3	0
Actn+usp_X_1921317_1921495_-	128	158	118	175	156	149	147	201	495	420	309	338	123	124	74	85	156	329	80	61	40	66	73	68	64	35	67	98	153	152	106	152	101	104	199	177	77	126	120	171	174	112	102	104	201	235	165	212	195
Actn+usp_X_1921554_1921904_-	194	259	197	244	224	251	199	251	655	673	423	448	154	162	120	121	235	516	119	108	58	61	100	93	107	54	103	162	234	204	154	216	134	154	341	291	104	187	195	243	247	143	144	166	341	363	270	288	330
Actn+usp_X_1921968_1922060_-	93	144	115	158	124	157	121	139	382	370	231	220	73	71	72	83	146	253	68	65	30	34	55	45	55	21	56	97	114	106	100	119	84	78	170	173	57	109	106	125	99	61	78	80	160	195	152	157	144
Actn+usp_X_1922698_1922783_-	88	140	107	131	134	140	114	150	335	334	196	197	74	77	81	82	152	248	62	58	33	43	63	50	48	25	52	84	95	98	95	91	81	74	134	150	49	84	99	122	66	28	82	77	147	196	151	145	123
Actn+usp_X_1923808_1923873_-	7	8	5	8	2	5	2	7	38	27	33	25	4	4	0	3	13	26	2	3	6	7	11	14	17	3	0	3	9	11	31	33	15	13	12	17	11	9	1	9	29	21	2	6	9	11	1	1	4
Actn+usp_X_1923874_1923959_-	8	7	9	10	5	6	9	9	72	85	72	72	3	3	5	3	26	37	3	3	15	16	7	17	24	6	1	3	19	20	53	56	27	18	21	23	14	18	2	12	76	45	4	7	13	12	2	4	6
Actn+usp_X_1924248_1924401_-	129	175	149	181	153	154	153	194	384	383	248	286	85	100	111	96	164	311	82	75	35	55	64	62	52	25	69	103	140	131	105	120	88	89	178	176	57	104	126	160	128	74	104	109	187	231	184	180	157
Actn+usp_X_1924476_1924892_-	213	285	233	257	242	285	224	309	566	642	379	452	157	169	133	134	241	484	139	113	60	74	92	86	74	34	102	138	242	221	160	185	121	161	284	265	109	152	223	250	226	151	250	304	357	406	280	317	324
Actn+usp_X_1928988_1929228_-	95	133	114	139	97	123	102	172	301	301	174	228	85	87	61	63	119	213	73	43	26	36	38	38	37	13	48	55	92	108	83	91	58	74	137	105	39	63	105	107	95	65	135	149	127	147	115	146	144
Actn+usp_X_1929229_1929231_-	4	8	3	7	2	7	3	10	13	18	14	20	7	0	2	2	11	13	5	4	2	2	1	1	0	1	1	2	10	5	3	4	7	3	20	8	0	6	3	4	10	8	1	1	4	3	5	15	12
Actn+usp_X_1929232_1929234_-	2	7	3	6	1	3	2	6	8	12	12	18	4	0	0	1	8	9	3	0	1	1	0	1	0	1	0	0	7	4	2	3	6	3	15	5	0	4	2	2	6	6	1	1	3	3	3	9	12
Actn+usp_X_1929235_1929444_-	2	4	3	4	2	2	4	8	12	19	16	26	4	2	0	2	11	12	2	1	2	2	0	0	0	2	1	2	4	3	8	6	2	3	0	3	1	6	3	4	2	3	5	2	4	7	10	11	5
Actn+usp_X_1930440_1930499_-	1	6	1	6	0	2	0	1	13	11	6	11	0	1	0	0	4	4	0	0	0	0	0	2	0	0	0	0	8	4	2	0	6	1	16	3	2	0	1	2	8	5	1	2	0	1	2	2	31
Actn+usp_X_1930614_1930652_-	1	0	0	0	0	1	0	0	3	4	0	5	0	0	0	0	1	1	0	0	0	2	0	0	0	0	0	0	0	0	0	1	0	0	0	0	0	0	0	0	0	0	1	0	0	0	2	1	25
Actn+usp_X_1932831_1935345_-	653	857	672	902	898	1077	782	1247	1638	2146	1383	1888	497	605	380	389	672	1557	501	454	552	725	561	470	1429	649	566	810	859	903	1034	1449	773	886	902	1052	981	1598	593	621	778	933	839	1047	1078	1470	1104	1193	919
Actn+usp_X_1935346_1935419_-	7	5	3	4	1	5	3	2	12	10	14	21	8	2	1	0	7	11	3	1	3	5	1	2	2	0	1	2	0	9	8	7	3	9	6	6	6	12	3	4	7	8	5	3	6	8	4	7	4
Actn+usp_X_1935494_1935677_-	8	5	4	4	3	4	3	4	9	14	13	19	6	5	3	2	2	6	2	0	3	2	1	2	2	0	1	4	1	5	4	14	8	5	8	2	5	13	0	1	7	7	11	0	5	8	8	7	3
Actn+usp_X_1936080_1936344_-	0	0	0	0	0	0	0	0	0	0	0	0	0	0	0	0	0	0	0	0	0	0	0	0	0	0	0	0	0	0	0	0	0	0	0	0	0	0	0	0	0	0	0	0	0	0	0	0	0
Actn3_3R_12801607_12803168_-	0	0	0	0	0	0	0	0	0	0	1	0	0	0	0	0	0	0	0	0	0	0	0	0	0	0	1	5	0	0	0	0	0	0	0	0	0	0	0	0	0	0	0	1	0	0	0	1	0
Actn3_3R_12803224_12803517_-	0	0	0	0	0	0	0	0	0	1	0	1	0	0	0	0	0	0	0	0	0	0	0	0	0	0	0	3	0	0	0	0	0	0	0	0	0	0	0	0	0	0	0	0	0	0	1	0	0
Acyp2_3R_11618410_11618623_+	113	94	70	112	107	97	111	78	92	104	61	95	80	74	107	133	91	151	100	98	51	65	76	65	275	79	59	64	153	181	190	190	156	158	164	123	125	106	189	195	160	142	119	158	120	115	123	112	120
Acyp2_3R_11618679_11618695_+	85	72	46	78	65	72	76	53	65	65	42	69	59	55	73	89	65	87	77	60	35	38	49	44	183	50	42	46	100	110	124	128	112	110	109	91	89	70	131	140	105	91	86	127	81	89	81	77	87
Acyp2_3R_11618764_11618873_+	142	111	86	123	106	106	125	91	123	116	78	103	112	107	110	131	96	144	112	100	54	67	72	71	307	85	69	69	191	188	229	199	169	145	156	142	154	111	190	218	152	155	146	180	135	139	120	127	133
Acyp2_3R_11618932_11619133_+	105	75	65	93	79	80	110	68	115	109	77	81	104	93	94	93	66	99	72	70	46	47	46	43	245	59	56	50	139	139	189	138	106	87	107	102	103	76	131	148	107	106	122	115	95	99	106	95	100
Acyp2_3R_11619134_11619209_+	11	5	4	10	15	8	15	7	11	11	9	15	13	13	12	12	8	10	1	5	3	2	6	6	13	5	3	6	9	8	15	14	5	8	10	12	5	1	15	11	9	3	11	6	5	10	20	7	17
Acyp_2L_13912083_13912596_+	3	1	2	0	0	0	0	0	0	0	0	0	0	0	0	0	0	0	0	0	0	0	0	0	0	0	0	0	0	0	0	0	0	0	0	0	0	0	0	0	0	0	0	0	0	0	0	1	0
Acyp_2L_13912597_13912652_+	1	1	1	0	0	0	0	0	0	0	0	0	0	0	0	0	0	0	0	0	0	0	0	0	0	0	0	0	0	0	0	0	0	0	0	0	0	0	0	0	0	0	0	0	0	0	0	0	0
AdSL_3R_12844502_12846842_-	461	411	488	619	1023	775	1015	911	790	839	840	746	762	860	746	753	542	910	807	589	387	371	374	300	1616	460	401	365	1111	713	1090	1066	760	756	980	880	711	859	454	445	645	614	766	850	872	635	1126	979	1075
AdSS_3R_16650389_16651290_-	3770	3235	4119	4313	2330	1564	2722	1950	1683	1530	2429	1981	4963	4659	5622	4639	2543	3718	3102	1946	2161	1903	2029	1864	5900	1433	1264	762	4695	2031	3259	2070	3108	2171	2572	1566	1979	1563	2796	2613	3433	2907	3034	3259	3460	2759	6192	5971	3173
AdSS_3R_16651355_16651715_-	2052	1776	1978	2135	1342	868	1363	959	957	827	1335	1091	2644	2502	2799	2476	1369	2099	1674	1004	1139	1070	1017	1002	2777	642	696	377	2670	1074	1706	1115	1773	1172	1392	915	1138	892	1587	1416	2128	1725	1594	1689	1902	1522	3375	3383	1762
AdSS_3R_16651786_16652065_-	1035	842	934	1006	664	424	658	444	473	385	629	542	1151	1132	1370	1171	662	979	746	483	577	499	454	474	1335	288	333	195	1331	501	836	529	853	563	701	477	554	402	699	625	1008	819	699	769	902	749	1627	1550	822
AdSS_3R_16653702_16653804_-	0	0	0	0	0	0	0	0	0	0	0	0	0	0	0	0	0	0	0	0	0	0	0	0	0	0	0	0	0	0	0	0	0	0	0	0	0	0	0	0	0	0	0	0	0	0	0	0	0
AdSS_3R_16655998_16656302_-	648	577	591	632	518	396	526	343	362	309	502	477	1038	1028	1285	1071	531	810	631	429	494	424	443	481	1226	278	259	159	1052	460	560	344	625	476	573	341	416	374	633	573	791	648	675	699	765	632	1499	1432	564
Ada1-1_2L_11996809_11996833_+	0	0	0	0	2	2	0	1	0	0	0	0	0	0	0	0	0	0	0	0	0	0	0	1	3	0	0	0	0	0	1	0	0	0	0	0	0	0	1	1	0	0	0	0	0	0	2	2	0
Ada1-1_2L_11996834_11997703_+	0	0	0	1	54	58	36	49	1	4	1	6	0	0	0	0	2	1	0	0	0	0	6	10	33	4	1	0	0	0	12	25	0	0	0	0	6	11	17	16	1	0	1	3	0	0	17	14	1
Ada1-1_2L_11997768_11997965_+	0	0	1	0	6	7	4	5	2	5	2	7	0	0	0	0	3	2	0	0	0	0	2	2	10	1	2	0	0	0	4	11	0	1	0	0	0	0	6	8	2	0	4	6	0	1	10	6	2
Ada1-2_2L_11992902_11993792_+	98	106	99	124	101	110	81	98	66	95	47	84	94	108	93	107	76	146	49	35	30	31	43	38	121	42	17	27	100	142	120	143	80	93	79	137	89	104	75	92	67	94	121	102	153	146	126	132	175
Ada1-2_2L_11993857_11994054_+	15	14	16	17	18	13	12	10	6	9	4	3	10	15	9	15	10	21	4	5	4	3	2	3	14	4	1	1	13	22	9	20	7	10	9	19	16	17	3	9	6	6	5	10	14	15	11	12	16
Ada2b_3R_4062354_4062835_-	0	0	0	0	0	0	0	0	0	0	0	0	0	0	0	0	0	0	0	0	0	0	0	0	0	0	0	0	0	0	0	0	0	0	0	0	0	0	0	0	0	0	0	0	0	0	0	0	0
Ada2b_3R_4062836_4063757_-	276	268	246	235	165	209	158	189	245	294	265	324	201	196	217	190	307	512	224	173	160	206	206	177	256	108	110	148	354	345	369	289	412	333	348	321	258	218	267	197	227	200	294	241	357	318	258	189	236
Ada2b_3R_4063825_4063904_-	120	120	111	110	69	82	56	74	109	120	110	126	86	83	105	73	126	200	77	67	58	72	90	71	106	32	38	60	143	134	113	119	168	134	153	118	99	103	98	73	91	72	105	93	137	119	91	78	100
Ada2b_3R_4063905_4063974_-	51	57	43	49	34	36	28	40	58	58	65	57	44	44	53	32	64	101	33	33	32	31	49	42	50	19	15	27	72	86	55	55	90	83	69	59	53	44	45	39	36	31	49	44	62	65	41	34	39
Ada2b_3R_4064453_4065328_-	425	438	401	430	297	284	294	340	423	425	454	506	286	304	351	318	509	815	339	236	247	286	351	324	387	160	203	199	586	587	493	460	648	566	607	455	357	347	336	321	356	307	467	421	581	486	332	331	377
Ada2b_3R_4066032_4066237_-	75	89	82	69	62	58	64	68	83	112	98	123	48	46	64	57	75	122	69	46	53	50	69	62	95	47	44	47	108	86	103	89	129	95	101	83	75	70	57	59	66	51	103	96	102	71	68	64	96
Ada_3R_4890905_4892025_+	74	68	86	90	123	121	144	127	160	232	122	181	305	327	346	359	62	172	196	157	82	57	288	313	470	177	36	80	218	178	259	252	156	170	254	264	174	197	277	257	213	208	252	330	146	131	203	213	252
Adam_2R_5856434_5856568_+	0	2	2	0	1	0	1	0	0	0	1	0	1	0	1	2	0	1	0	0	0	0	0	0	0	0	1	1	0	2	1	0	0	1	0	1	1	1	0	0	0	1	2	0	1	0	1	1	0
Adam_2R_5856569_5856740_+	325	341	317	366	587	455	662	572	322	343	317	378	520	541	596	573	267	460	283	191	152	220	212	146	883	288	181	155	326	260	373	443	468	493	424	395	320	435	432	434	333	360	309	334	513	424	438	393	518
Adam_2R_5856966_5857057_+	417	464	415	513	751	562	909	774	423	445	426	477	705	728	762	730	369	626	395	271	227	271	277	192	1158	406	225	203	422	361	489	609	596	650	576	544	439	567	558	607	474	552	438	477	704	556	570	570	730
Adam_2R_5857246_5857359_+	562	627	561	649	981	816	1270	1039	528	519	535	594	934	914	1004	953	466	773	504	410	326	341	371	304	1587	535	295	308	524	517	592	740	757	798	822	716	613	753	704	847	666	724	578	656	941	762	755	763	984
Adam_2R_5857424_5857712_+	987	1111	907	1054	1733	1360	2091	1620	893	919	924	1020	1618	1699	1731	1615	755	1268	848	711	540	622	671	554	2834	909	529	539	860	876	1008	1278	1344	1279	1317	1211	1050	1229	1241	1366	1217	1302	964	1094	1680	1309	1362	1240	1586
Adam_2R_5857777_5857913_+	669	707	643	737	1180	865	1475	1167	599	649	645	728	1075	1142	1167	1085	520	866	561	444	365	398	470	369	2002	623	350	323	533	573	653	873	852	873	816	744	672	795	872	899	791	923	657	703	1156	899	945	748	1006
Adam_2R_5857979_5858402_+	688	729	700	816	1207	875	1683	1324	629	626	607	742	1129	1214	1201	1074	489	884	587	443	372	408	484	364	2100	659	372	344	499	587	673	907	804	864	751	714	684	811	747	877	740	877	622	777	1043	849	882	662	971
AdamTS-A_3R_11267968_11269059_-	202	434	363	677	114	937	97	1403	231	585	269	1174	74	287	200	558	158	1625	108	149	138	643	5	33	705	517	28	157	30	277	2084	7040	85	288	78	255	28	712	145	643	356	896	230	1110	49	1239	15	46	75
AdamTS-A_3R_11269126_11269845_-	138	323	272	470	87	718	60	984	218	534	249	955	37	185	106	405	117	1113	73	119	91	480	4	22	441	341	22	122	43	175	1357	4511	53	196	52	234	27	572	101	440	247	550	156	777	32	851	11	36	64
AdamTS-A_3R_11269907_11270275_-	75	191	132	251	45	456	45	615	131	296	134	525	25	108	73	230	78	741	57	76	57	292	5	7	226	193	14	76	21	99	791	2529	37	109	42	139	16	347	54	265	125	302	100	467	18	505	5	27	30
AdamTS-A_3R_11270334_11270507_-	45	97	75	183	37	320	28	450	73	199	82	319	16	69	38	158	47	490	32	40	37	138	1	7	141	118	4	52	18	63	453	1491	18	64	26	64	9	231	36	160	65	179	28	154	6	322	1	11	16
AdamTS-A_3R_11270564_11270728_-	46	104	97	204	39	326	31	441	73	188	82	339	21	71	45	175	55	475	38	35	44	183	0	11	180	161	5	51	23	69	530	1747	22	73	28	76	14	232	38	174	74	185	48	245	10	303	1	12	20
AdamTS-A_3R_11270793_11270994_-	44	98	81	137	33	269	14	329	71	160	71	297	8	55	34	128	50	406	37	26	32	163	0	8	168	132	5	34	21	52	518	1569	24	64	22	72	14	247	39	169	74	172	58	248	17	286	1	8	23
AdamTS-A_3R_11271062_11271342_-	50	109	103	156	32	265	21	325	69	175	66	290	7	57	39	145	43	398	23	32	27	169	0	5	173	137	4	37	14	58	522	1606	26	62	13	77	8	224	39	195	87	186	55	286	13	228	2	14	24
AdamTS-A_3R_11271403_11271626_-	47	113	110	196	32	251	23	352	73	167	71	312	16	64	31	161	52	431	31	45	27	169	2	9	187	124	6	52	11	72	529	1669	23	63	13	73	7	216	33	162	101	191	41	238	7	234	2	13	25
AdamTS-A_3R_11272443_11272580_-	39	90	74	140	27	226	18	293	55	135	59	235	17	56	26	118	47	336	21	33	28	131	2	6	138	99	9	36	12	58	376	1267	18	35	16	58	3	152	36	142	72	155	45	216	10	213	1	10	22
AdamTS-A_3R_11272704_11272874_-	42	93	66	119	30	222	11	261	40	147	44	220	14	46	26	98	29	299	24	29	29	120	2	3	132	96	11	27	13	45	372	1180	19	50	14	57	4	206	38	149	61	151	61	235	13	210	1	12	20
AdamTS-A_3R_11272946_11273526_-	77	162	133	225	42	429	31	523	105	249	90	430	25	71	50	197	58	630	49	64	49	260	5	8	255	212	13	52	17	100	742	2343	43	102	30	112	12	378	56	254	134	254	91	443	17	428	3	24	37
AdamTS-A_3R_11273592_11273750_-	30	64	42	80	17	160	10	191	52	113	62	190	9	34	13	89	15	276	20	14	16	96	1	5	74	62	6	19	4	30	286	861	15	23	11	39	3	135	24	88	55	81	27	166	6	177	2	10	17
AdamTS-A_3R_11273826_11273975_-	29	61	49	94	20	169	19	218	41	96	54	160	7	29	21	94	19	291	21	17	17	88	1	4	80	61	6	29	8	36	311	850	10	33	10	41	9	173	19	90	38	108	39	193	8	181	2	7	9
AdamTS-A_3R_11274037_11274557_-	75	172	125	242	37	468	43	596	102	256	110	405	22	92	44	229	64	626	53	57	43	266	1	9	248	169	8	71	26	110	735	2248	43	115	25	95	19	382	41	257	127	269	100	457	22	454	4	18	26
AdamTS-A_3R_11274697_11274998_-	44	97	74	139	24	244	14	290	59	139	63	253	10	54	32	142	45	366	28	40	22	142	2	4	131	92	6	31	11	71	435	1388	27	54	18	63	5	262	29	148	79	168	47	242	12	257	1	12	15
AdamTS-A_3R_11275059_11275467_-	75	148	109	211	29	324	23	452	68	183	92	341	18	77	55	197	60	529	34	62	44	220	3	8	210	157	12	40	11	78	609	1817	30	62	14	77	10	304	40	198	114	210	68	349	10	344	4	9	34
AdamTS-A_3R_11286530_11286803_-	1	2	1	3	0	1	0	1	9	15	2	17	0	0	0	0	0	1	0	0	0	0	0	0	1	1	0	0	0	2	5	4	0	0	0	1	1	0	2	0	5	26	0	1	0	1	0	0	0
AdamTS-A_3R_11288726_11289231_-	3	7	5	4	0	16	0	13	9	50	5	120	0	0	0	0	0	45	0	0	1	76	0	0	1	0	0	1	3	36	286	812	3	22	3	3	0	37	0	1	18	140	0	10	1	15	0	0	0
AdamTS-A_3R_11300609_11301915_-	125	266	224	399	59	642	52	908	151	380	187	577	39	127	93	351	93	889	75	95	105	250	5	9	429	296	15	102	41	69	727	1312	55	119	15	122	16	527	71	399	213	230	141	598	28	728	7	33	57
Adar+CG42666_X_1667752_1667757_+	0	0	0	0	0	0	0	0	0	0	0	0	0	0	0	0	0	1	0	0	0	0	0	0	0	1	1	0	0	0	0	0	0	0	0	0	0	0	0	1	0	0	0	0	0	0	0	0	0
Adar+CG42666_X_1667758_1668228_+	59	72	59	50	102	83	84	127	252	311	182	259	71	73	76	54	110	210	100	83	30	41	99	79	103	26	42	55	43	96	154	171	64	88	76	91	91	138	89	114	88	89	153	124	139	160	144	150	120
Adar+CG42666_X_1668229_1668255_+	10	31	18	25	31	23	22	45	112	103	54	101	9	14	10	12	36	84	19	30	12	19	38	28	40	7	11	21	15	30	52	61	16	36	19	35	31	44	27	36	37	32	53	33	44	47	57	40	21
Adar+CG42666_X_1668560_1669136_+	23	26	38	34	40	21	34	63	96	104	69	82	23	16	25	34	65	127	55	27	11	11	36	50	36	20	18	25	9	36	63	64	20	26	18	19	65	80	23	35	19	25	61	60	87	77	56	39	51
Adar+CG42666_X_1669683_1669731_+	2	7	9	7	16	2	14	20	34	37	18	25	5	6	7	7	17	34	18	6	4	5	17	15	13	7	4	5	2	9	13	16	7	9	8	8	10	14	6	7	5	5	12	16	12	21	12	15	14
Adar+CG42666_X_1669732_1669768_+	3	10	12	16	29	16	29	38	95	103	52	85	6	8	8	9	39	75	18	16	12	14	34	28	37	10	16	13	11	25	25	46	19	25	28	24	25	42	11	11	33	23	30	34	28	33	25	19	23
Adar+CG42666_X_1669769_1669771_+	3	6	3	11	23	12	23	28	78	71	34	60	4	8	4	2	25	60	11	15	7	12	25	24	28	7	12	10	9	13	21	36	11	16	23	16	16	30	9	7	25	11	19	30	23	25	20	16	18
Adar+CG42666_X_1672403_1672593_+	12	16	17	21	30	12	16	35	35	50	15	24	13	13	12	18	32	60	34	24	9	6	40	44	41	21	6	15	3	24	40	50	8	15	7	5	26	44	96	115	10	13	38	41	41	47	36	35	24
Adar+CG42666_X_1672594_1672644_+	8	11	11	8	19	8	8	14	15	20	13	10	10	9	4	9	20	31	14	11	3	1	16	10	22	6	4	7	1	11	14	23	8	3	1	1	12	19	34	38	2	3	16	15	14	28	12	14	11
Adar+CG42666_X_1672645_1672732_+	31	44	21	41	72	45	52	73	162	168	87	129	34	44	37	25	78	111	52	55	9	23	68	61	71	25	20	34	20	43	62	106	41	45	52	36	50	78	115	118	49	43	76	78	71	96	86	81	60
Adar+CG42666_X_1672848_1672993_+	41	56	48	41	86	66	72	94	210	217	138	183	54	64	48	46	89	140	95	65	17	35	90	65	67	31	33	52	24	54	63	131	62	44	67	51	70	109	146	153	57	49	97	97	101	116	105	92	87
Adar+CG42666_X_1673123_1673291_+	37	68	56	40	70	76	70	77	215	225	167	183	56	65	58	57	79	145	101	67	23	34	94	67	73	31	42	53	30	60	82	143	59	64	68	61	79	121	146	199	64	45	126	121	108	124	118	95	115
Adar+CG42666_X_1673292_1673402_+	21	38	31	28	41	52	53	60	108	125	99	107	35	40	47	38	55	104	54	39	17	22	70	53	56	19	41	31	19	34	52	79	38	44	37	37	52	91	106	126	42	36	73	100	74	83	84	64	94
Adar+CG42666_X_1673403_1674094_+	16	35	24	27	66	57	51	95	153	110	95	120	33	24	28	38	69	108	87	71	13	21	41	32	35	11	26	34	24	45	48	72	39	38	42	43	61	84	97	101	62	45	61	71	84	93	69	71	47
Adar+CG42666_X_1674095_1674277_+	41	61	51	55	75	76	71	101	254	270	203	218	73	80	63	48	95	200	100	71	31	38	102	81	98	40	61	52	34	59	95	159	75	86	57	59	94	163	200	214	71	65	117	151	138	149	137	125	130
Adar+CG42666_X_1674364_1674644_+	56	91	84	101	108	119	94	160	398	428	292	374	120	114	99	80	152	288	175	108	41	51	138	134	183	64	68	75	43	100	150	233	106	115	118	107	178	222	290	320	111	101	182	209	192	204	182	154	189
Adar+CG42666_X_1674708_1674858_+	45	67	69	81	76	67	78	121	261	293	188	244	89	87	68	56	103	199	121	83	34	34	99	104	114	37	36	49	26	83	111	158	66	80	68	84	111	137	208	208	81	75	107	131	141	124	127	86	110
Adar+CG42666_X_1674859_1675193_+	15	27	20	29	54	36	53	90	94	89	81	79	37	35	27	20	53	80	38	29	21	15	39	41	57	19	19	23	6	32	54	81	24	36	19	21	45	103	104	115	33	42	69	52	61	67	65	36	52
Adar+CG42666_X_1675194_1675215_+	0	3	6	3	7	2	5	15	10	4	5	7	1	3	4	1	8	3	4	1	1	0	0	3	4	0	2	3	0	1	4	4	3	6	0	1	2	2	4	5	1	0	4	4	4	9	3	2	3
Adar+CG42666_X_1675216_1675233_+	0	0	2	3	6	0	3	9	4	2	2	6	1	0	1	2	6	3	1	1	0	0	1	0	3	0	0	2	0	0	1	3	1	3	0	1	1	1	3	4	0	0	5	3	4	7	3	1	1
Adar+CG42666_X_1675751_1675916_+	26	40	37	38	13	13	18	22	130	148	83	98	22	38	17	27	43	81	57	32	19	16	41	45	26	12	16	26	13	50	60	71	42	43	46	30	45	47	96	56	40	26	38	42	54	54	58	51	35
Adar+CG42666_X_1676969_1677068_+	13	37	28	33	16	19	15	22	113	138	78	115	23	43	23	34	55	101	50	34	19	17	40	41	22	15	25	26	20	37	49	78	39	39	38	27	53	48	96	80	42	35	45	51	53	64	57	46	54
Adar+CG42666_X_1677142_1677621_+	44	69	70	82	35	36	34	55	275	314	196	265	81	84	59	76	135	227	133	83	48	42	91	81	56	29	58	68	44	94	123	179	93	98	96	75	116	113	197	193	91	96	104	123	128	128	129	133	122
Adar+CG42666_X_1677689_1678034_+	39	50	55	61	30	30	44	43	227	265	125	209	55	73	55	51	78	161	93	68	33	26	87	63	57	21	35	52	26	80	96	124	68	69	64	63	83	70	115	138	56	78	81	83	91	87	92	101	66
Adar+CG42666_X_1678035_1682098_+	155	260	340	330	197	150	181	277	965	1151	635	965	292	363	173	189	572	1060	204	167	56	61	197	185	160	89	183	232	72	272	432	525	299	345	210	247	388	246	668	817	265	305	421	380	362	445	322	297	361
Adar+CG42666_X_1682697_1682801_+	1	0	0	1	0	0	2	0	2	2	4	2	1	1	3	0	2	0	2	1	0	0	3	0	0	0	0	0	0	1	1	1	0	2	0	1	1	0	0	1	3	2	3	1	3	0	0	0	3
Adar+CG42666_X_1718195_1718305_+	0	0	0	1	0	0	0	0	0	0	0	2	1	0	0	0	0	3	0	0	0	2	0	0	0	0	0	0	0	1	0	0	0	2	0	0	0	1	0	0	0	0	0	2	1	1	1	0	0
Adar+CG42666_X_1718976_1719095_+	11	34	7	39	1	12	0	15	0	8	3	23	0	2	3	4	3	34	0	2	0	22	0	1	1	2	0	12	7	24	1	5	10	34	1	18	1	41	1	8	0	20	2	26	1	16	0	4	0
Adar+CG42666_X_1719096_1720014_+	269	944	278	1000	3	391	3	679	25	210	36	458	0	83	25	132	72	719	15	65	50	306	1	3	14	82	19	236	57	411	1	218	93	516	105	434	25	749	39	173	8	329	28	707	28	386	0	168	3
Adar+CG42666_X_1721380_1721453_+	2	21	1	10	0	7	0	15	0	14	3	35	0	0	0	5	4	55	1	1	6	17	0	0	1	2	0	16	6	35	1	15	5	25	9	21	1	73	1	2	2	21	3	39	1	12	0	5	2
Adar+CG42666_X_1725336_1726092_+	125	179	181	177	83	191	98	348	220	404	369	750	47	89	97	123	104	463	124	70	131	204	17	22	19	89	74	181	122	331	296	594	174	246	239	376	32	519	191	248	208	503	386	735	145	410	79	135	217
Adar+CG42666_X_1732273_1732496_+	11	37	17	38	1	11	0	18	3	14	11	38	2	4	0	10	6	50	0	9	5	25	0	0	1	1	0	15	4	33	5	13	8	34	4	24	1	154	4	7	3	23	4	24	1	8	2	7	1
Adar+CG42666_X_1736661_1736888_+	10	44	21	39	0	8	0	16	3	13	3	34	1	2	7	9	4	55	1	14	3	12	4	2	0	6	1	11	6	39	3	7	12	35	9	27	1	199	3	3	2	36	3	8	1	7	2	15	1
Adar+CG42666_X_1736889_1736916_+	3	25	13	15	0	3	0	5	3	6	2	10	2	1	6	4	1	21	2	4	2	5	2	1	0	2	1	5	2	19	0	5	5	12	5	8	1	72	2	0	1	13	1	1	0	4	1	9	0
Adar+CG42666_X_1737379_1737477_+	80	70	77	58	15	7	12	14	8	22	25	56	38	44	112	70	35	71	23	18	34	39	0	0	0	2	5	9	25	37	35	13	65	41	63	37	18	119	10	12	15	27	20	11	28	20	6	8	22
Adar+CG42666_X_1737478_1737611_+	143	125	151	119	29	10	21	29	17	34	52	95	89	94	252	148	71	127	35	31	69	79	3	1	1	3	11	15	43	77	58	20	101	75	108	82	34	191	22	17	29	41	37	19	56	37	12	15	32
Adar+CG42666_X_1737725_1738120_+	432	752	521	829	124	437	118	705	222	483	423	895	288	303	587	405	260	987	168	129	259	453	27	24	13	120	87	289	204	529	314	538	343	518	379	641	85	1101	209	375	165	548	441	984	264	617	70	185	251
Adar+CG42666_X_1744653_1746899_+	1376	2382	1593	2508	449	1430	384	2075	735	1620	1480	3051	939	1071	1845	1270	838	3102	661	474	997	1665	67	104	60	402	307	903	699	1813	1207	2034	1154	1994	1459	2247	305	4152	717	1015	593	2137	1485	3110	904	2279	247	604	832
Adar+CG42666_X_1746900_1746966_+	34	118	106	142	13	54	17	125	33	75	52	153	35	47	76	44	43	118	22	16	33	46	3	6	0	14	19	42	29	72	60	89	31	80	52	86	7	108	21	37	11	65	48	107	21	62	13	19	31
Adar+CG42666_X_1746967_1747700_+	174	541	483	705	84	271	116	528	238	330	336	695	228	297	342	264	230	511	106	63	201	255	6	13	11	76	63	260	123	397	317	527	296	485	306	481	53	387	122	169	101	424	245	548	131	445	48	129	145
AdenoK_3L_13012815_13013081_-	5	3	5	4	2	6	1	1	5	8	4	6	1	6	0	4	1	3	1	2	1	2	2	0	3	1	6	13	4	1	7	3	2	1	6	3	2	3	1	1	0	0	4	3	9	5	0	2	7
AdenoK_3L_13013082_13013926_-	897	1574	1309	3193	517	431	701	505	646	1395	650	1173	708	770	915	864	331	736	438	750	247	390	342	290	1399	557	480	1849	535	258	634	990	308	352	767	1775	422	496	342	341	270	331	368	473	735	617	681	603	1441
AdenoK_3L_13014174_13014657_-	533	931	722	1638	331	309	449	301	382	841	446	756	429	425	543	543	199	491	265	461	154	267	221	163	772	321	254	938	333	183	418	677	218	224	509	1134	265	349	237	216	196	205	279	333	478	417	476	331	987
AdenoK_3L_13014728_13014785_-	29	73	43	190	0	1	0	1	14	49	14	43	4	6	2	4	1	14	15	46	3	2	1	1	4	1	10	113	1	0	2	1	0	1	24	91	1	1	0	2	0	0	1	1	0	2	2	0	48
AdenoK_3L_13015538_13015788_-	156	223	163	331	131	127	206	137	150	236	164	198	202	184	287	263	92	189	75	99	65	96	108	76	354	154	62	156	99	78	189	271	91	95	153	228	98	130	92	103	78	76	117	149	180	163	213	158	289
Adf1_2R_2549770_2549774_+	0	0	2	0	0	0	0	0	0	0	0	0	2	0	1	2	0	1	0	0	0	0	1	0	0	0	0	0	0	1	0	0	0	0	0	0	0	0	1	0	0	0	0	0	0	0	0	0	1
Adf1_2R_2549775_2549941_+	84	79	92	83	101	108	99	134	141	145	102	130	132	113	129	122	75	180	68	39	45	48	83	76	131	73	51	56	68	99	124	162	49	80	65	96	110	115	68	70	62	80	111	95	122	125	143	130	102
Adf1_2R_2549942_2549953_+	53	55	67	63	73	78	70	94	111	104	78	85	101	90	85	96	57	144	43	26	28	39	58	53	93	44	40	37	52	75	86	100	36	46	57	59	87	86	48	50	50	59	72	77	83	77	99	96	67
Adf1_2R_2549954_2550073_+	27	23	34	23	37	27	35	29	38	47	37	33	34	25	31	30	20	61	21	13	13	30	28	28	57	14	15	18	15	41	57	46	24	22	21	8	73	47	26	18	33	28	37	23	30	25	31	25	28
Adf1_2R_2550074_2550262_+	171	147	175	204	232	245	208	248	288	310	206	236	259	273	346	263	214	389	129	85	103	127	192	153	371	140	92	120	175	245	295	314	123	137	162	173	308	305	173	194	191	202	294	277	276	337	345	273	267
Adf1_2R_2554225_2554518_+	200	181	192	209	299	322	278	324	340	418	297	281	344	363	441	328	275	472	170	115	122	153	229	212	483	154	100	152	230	302	352	380	157	181	223	206	410	385	262	242	238	240	477	389	356	443	419	350	371
Adf1_2R_2554578_2555590_+	409	420	468	488	772	713	732	735	799	878	510	595	661	781	969	713	516	902	361	275	263	337	480	483	1013	387	269	329	402	627	841	828	300	379	431	440	771	693	477	467	474	511	1115	882	758	806	863	664	688
Adgf-A+Msi_3L_17744831_17746179_-	911	935	1241	1291	3841	1879	4552	1928	2375	653	2046	536	2788	2128	2625	1799	98	129	520	317	681	292	87	49	366	26	1228	405	1524	659	777	847	799	715	718	434	97	93	7051	8612	245	83	2661	3410	1975	1532	7908	4823	1020
Adgf-A+Msi_3L_17746235_17746417_-	223	236	305	331	961	458	1196	502	604	169	464	118	685	497	689	499	25	31	134	83	149	61	30	16	98	5	294	116	339	157	182	180	190	173	170	107	10	35	1648	2176	63	24	584	823	479	351	1966	1184	278
Adgf-A+Msi_3L_17746567_17747521_-	688	666	881	930	2777	1414	3019	1413	1824	488	1533	443	2043	1425	2051	1409	71	109	363	203	434	192	73	40	246	25	929	330	1190	514	539	521	622	519	486	357	70	68	5450	6408	208	64	2014	2384	1525	1170	5801	3607	785
Adgf-A+Msi_3L_17747522_17747525_-	62	58	68	77	242	135	230	129	169	55	109	55	158	111	184	124	6	10	25	11	38	9	5	1	19	5	84	34	113	41	45	42	66	48	37	32	6	3	497	623	18	5	166	227	111	90	525	353	79
Adgf-A+Msi_3L_17748036_17748673_-	16	10	15	11	33	11	37	9	39	13	18	9	34	24	32	36	1	0	11	7	6	0	3	1	2	0	15	8	17	9	5	9	15	12	10	6	2	2	18	13	7	2	30	36	21	23	46	36	15
Adgf-A+Msi_3L_17748733_17748915_-	7	5	12	7	15	1	17	4	12	9	12	1	10	16	11	16	0	0	5	3	3	0	0	0	0	0	7	4	3	5	3	4	11	6	4	1	1	0	11	4	2	1	20	16	6	7	32	18	4
Adgf-A+Msi_3L_17749044_17749919_-	42	45	55	51	38	10	35	14	52	21	46	17	46	29	79	62	6	6	22	14	20	4	0	0	4	0	37	22	19	9	13	11	23	21	54	26	3	5	32	19	8	5	70	72	33	24	142	69	19
Adgf-A+Msi_3L_17749920_17749925_-	4	9	7	4	3	1	6	2	3	1	5	3	4	1	8	10	0	0	4	0	3	0	0	0	0	0	5	2	0	2	1	0	1	0	5	0	0	0	0	4	0	0	6	7	2	1	13	10	5
Adgf-A+Msi_3L_17749926_17750036_-	4	10	15	5	6	2	10	2	8	1	11	2	6	3	11	13	0	1	5	0	3	0	0	0	0	0	5	4	0	2	0	0	2	0	7	1	3	0	1	6	0	1	9	12	3	4	21	13	6
Adgf-A+Msi_3L_17757162_17757258_-	80	73	97	107	324	173	328	160	244	66	151	84	215	147	238	177	9	12	44	15	44	17	7	2	29	6	101	40	157	56	68	52	75	65	49	37	8	5	660	817	24	7	226	310	149	114	694	470	98
Adgf-B_3L_17741933_17742568_-	0	0	0	0	1	0	0	0	0	0	0	0	0	0	0	1	0	0	0	0	0	0	0	0	0	0	0	0	1	0	0	0	2	0	0	0	0	0	1	0	0	0	1	2	103	87	1	2	0
Adgf-B_3L_17742631_17743688_-	0	0	0	1	0	0	0	0	0	0	0	0	0	0	0	0	0	0	0	0	0	0	0	0	0	0	0	0	2	0	0	0	0	1	0	0	0	0	0	0	0	0	2	2	131	94	0	2	0
Adgf-C_3R_9532479_9532725_+	2	0	0	0	1	0	0	0	0	0	0	0	1	0	0	0	0	1	0	0	0	0	0	0	26	1	0	0	1	2	4	5	0	1	1	1	0	0	0	0	1	0	2	1	0	2	2	0	0
Adgf-C_3R_9533146_9533643_+	0	2	2	2	1	0	0	0	0	0	0	1	0	1	0	0	1	2	0	0	0	0	1	0	59	5	0	3	0	2	9	16	1	1	2	3	0	0	0	1	4	1	19	6	0	3	3	1	1
Adgf-C_3R_9533699_9533868_+	0	2	3	4	0	1	0	0	0	0	0	0	0	1	0	0	1	2	0	0	1	1	0	0	42	7	2	3	1	1	6	6	1	1	0	0	0	0	0	1	1	1	7	3	0	0	1	2	1
Adgf-C_3R_9533923_9534104_+	1	2	2	6	0	0	0	1	0	0	0	0	0	1	0	0	2	0	0	0	1	0	0	0	36	8	2	3	1	2	7	8	0	2	2	1	0	0	1	2	1	0	10	4	1	0	1	3	1
Adgf-C_3R_9534157_9534293_+	0	3	1	6	0	0	0	1	0	0	0	1	0	1	0	0	0	0	1	0	0	1	0	0	26	4	0	2	0	4	3	8	1	0	1	1	0	0	1	0	2	0	9	3	5	0	1	2	1
Adgf-C_3R_9534349_9534851_+	3	9	6	5	0	1	0	0	0	0	1	1	0	1	0	1	1	1	0	0	0	1	0	0	56	8	2	3	3	5	10	14	2	1	2	2	1	2	1	2	3	0	17	10	8	1	2	2	3
Adgf-D_3R_9528806_9529292_-	1	0	2	6	1	0	1	0	1	0	0	2	0	0	0	0	0	2	7	2	0	0	0	0	3	0	4	2	7	5	329	198	3	2	6	2	0	0	1	1	7	1	19	11	1	2	5	3	1
Adgf-D_3R_9529349_9529485_-	1	1	5	3	0	0	0	0	0	0	0	4	0	1	0	0	0	1	8	1	0	0	0	0	0	0	3	1	6	3	203	115	2	1	4	3	1	0	0	0	5	2	20	11	1	1	3	3	0
Adgf-D_3R_9529594_9529775_-	0	3	5	3	0	0	0	0	1	0	0	1	0	1	1	0	0	3	7	1	1	2	0	0	1	0	1	1	1	3	220	159	5	3	3	4	3	0	1	1	4	1	20	13	0	0	4	4	1
Adgf-D_3R_9529832_9530001_-	1	6	4	2	0	0	0	0	1	0	0	1	1	0	0	0	0	2	0	0	0	2	0	0	1	0	1	0	0	3	215	157	4	2	2	1	2	0	0	0	1	0	12	9	0	1	2	3	0
Adgf-D_3R_9530055_9530540_-	2	7	4	6	0	1	0	0	0	2	0	1	0	1	1	0	1	1	5	4	0	1	0	0	1	0	1	1	3	6	385	235	5	4	3	2	1	0	1	1	4	1	20	13	2	1	6	3	1
Adgf-D_3R_9530974_9531124_-	1	2	1	0	1	0	0	0	1	1	0	0	0	0	0	0	0	1	1	0	0	0	0	0	2	1	1	0	0	1	133	88	3	2	2	3	0	0	0	1	0	0	6	6	0	0	0	0	2
Adgf-E_2R_10544303_10545004_-	0	1	0	0	0	0	0	0	0	0	0	0	0	0	0	0	0	0	0	0	0	0	0	0	0	0	0	0	0	0	0	0	0	1	0	0	1	0	0	0	0	0	0	0	0	0	0	0	0
Adgf-E_2R_10545172_10546260_-	0	2	0	0	0	0	0	0	0	0	0	0	0	0	0	0	0	0	0	0	0	0	0	0	0	0	0	0	0	0	0	0	0	0	0	0	0	0	0	0	0	2	0	0	0	0	1	0	1
Adhr+Adh_2L_14615552_14615643_+	0	0	0	0	1	0	0	0	40	11	81	39	11	6	0	0	0	0	1	0	37	18	164	129	1	0	56	19	5	2	1	0	128	58	353	79	0	0	3	3	0	1	2	0	1	0	2	1	3
Adhr+Adh_2L_14616129_14616266_+	0	0	0	0	0	0	1	0	3	1	11	5	0	0	0	0	0	0	0	1	1	0	6	8	0	0	5	1	0	0	0	0	37	12	22	15	0	0	1	1	0	0	0	0	0	0	0	0	0
Adhr+Adh_2L_14616267_14616302_+	0	0	0	0	0	0	1	0	2	1	13	4	1	0	0	0	0	0	1	1	1	0	6	8	0	0	4	2	1	0	0	0	27	9	26	14	0	0	1	1	0	0	0	0	0	0	0	0	1
Adhr+Adh_2L_14616303_14616437_+	0	0	0	0	1	1	1	0	77	19	212	85	25	19	0	0	0	0	2	1	64	45	229	230	1	0	139	45	17	4	2	0	310	139	743	171	0	0	11	10	0	2	3	0	2	0	7	1	5
Adhr+Adh_2L_14616503_14616907_+	0	0	1	1	0	1	1	0	125	42	380	137	60	38	0	1	1	2	1	1	124	92	362	370	2	1	234	80	33	6	1	0	636	262	1322	371	0	0	29	17	1	2	2	1	5	0	10	6	5
Adhr+Adh_2L_14616978_14617402_+	0	0	0	0	0	1	1	1	93	26	241	70	27	20	0	0	0	1	0	3	83	54	208	228	0	0	144	45	17	4	0	0	315	125	782	234	0	0	21	12	1	0	0	0	2	0	4	2	1
Adhr+Adh_2L_14617403_14617510_+	0	0	0	0	0	0	0	0	2	2	8	2	0	0	0	0	0	0	0	0	2	0	14	14	0	0	5	1	0	0	0	0	9	6	14	12	0	0	1	1	0	0	0	0	0	0	0	0	0
Adhr+Adh_2L_14617511_14617643_+	0	0	0	0	0	0	0	0	1	1	6	1	0	0	0	0	0	0	0	0	0	0	16	20	0	0	2	2	2	0	0	0	3	0	3	5	0	0	0	0	0	0	0	0	0	0	0	0	0
Adhr+Adh_2L_14618070_14618474_+	0	0	0	0	0	0	0	0	4	5	11	5	0	0	0	1	0	0	0	0	6	32	43	39	0	0	7	1	1	3	0	0	4	2	14	4	0	0	0	0	0	0	0	0	0	0	1	0	0
Adhr+Adh_2L_14618526_14618902_+	0	0	0	0	0	0	0	0	2	0	6	1	0	0	0	0	0	0	0	0	2	23	29	26	0	0	3	0	0	0	0	0	2	4	8	1	0	0	0	0	1	0	0	0	0	0	2	0	0
AdipoR_3R_18369415_18369838_-	59	63	67	88	62	67	118	95	123	157	103	142	97	91	26	37	61	144	20	20	56	51	79	99	119	43	80	96	90	126	128	102	130	147	97	108	73	132	120	123	46	61	90	110	230	231	69	50	109
AdipoR_3R_18369839_18370279_-	396	433	397	537	284	304	469	472	346	489	301	477	506	564	479	455	290	574	299	264	198	230	344	293	773	279	239	303	355	435	594	699	394	468	305	412	267	437	418	543	260	341	461	478	679	698	422	350	407
AdipoR_3R_18370337_18370416_-	170	183	187	257	130	150	185	218	169	238	128	211	267	288	220	220	121	260	135	124	79	108	141	130	334	145	119	123	186	190	232	345	198	206	132	181	108	209	209	243	117	181	214	204	313	339	201	156	209
AdipoR_3R_18370480_18370781_-	370	368	352	434	292	314	401	388	323	474	283	443	493	507	469	480	248	543	289	268	145	194	291	296	653	280	233	252	371	368	581	684	392	433	306	379	214	408	454	544	261	354	387	409	613	639	456	334	404
AdipoR_3R_18370840_18371192_-	400	452	396	503	320	362	465	444	387	500	343	496	567	566	508	551	280	584	323	269	154	191	355	327	724	297	241	269	397	456	629	788	429	521	363	417	270	463	508	582	325	355	434	487	701	716	535	430	500
AdipoR_3R_18371407_18371505_-	193	215	205	274	152	165	192	197	187	287	179	262	295	291	238	256	151	287	158	124	93	112	168	146	362	147	119	135	215	225	305	392	216	276	164	229	140	248	279	305	176	179	213	255	378	350	271	229	279
AdipoR_3R_18371598_18371753_-	7	5	3	3	1	1	0	3	1	4	3	2	18	3	3	8	1	5	5	1	1	2	0	4	12	3	0	2	0	0	1	0	6	1	3	1	0	2	0	0	1	2	2	4	4	7	1	4	9
AdipoR_3R_18371809_18371995_-	1	4	1	0	2	1	0	5	1	1	3	3	4	2	5	2	2	2	5	2	0	2	4	1	7	1	1	1	1	1	4	2	2	4	0	2	0	0	0	0	3	3	2	3	10	3	0	1	7
AdipoR_3R_18372434_18372845_-	267	324	282	332	231	237	271	265	270	394	245	355	352	378	349	339	207	394	223	176	133	149	217	212	447	196	150	188	347	316	475	549	348	395	234	330	208	378	403	436	244	257	310	373	543	513	380	353	344
AdipoR_3R_18372846_18372920_-	0	2	0	1	1	1	1	1	0	0	2	1	3	1	1	2	1	1	0	0	0	0	0	0	1	0	1	0	0	2	0	0	0	0	0	2	1	0	0	0	0	0	1	0	1	0	0	0	1
AdipoR_3R_18373106_18373287_-	3	5	2	3	4	5	2	2	4	0	1	2	6	8	8	2	1	8	2	1	0	1	3	2	5	2	1	1	0	2	2	1	5	4	3	2	0	3	10	4	1	1	9	3	4	3	8	3	8
AdipoR_3R_18373381_18373568_-	76	85	83	97	64	74	88	74	52	104	71	99	88	106	102	112	50	108	61	50	39	36	69	77	136	55	35	51	115	92	167	156	96	116	66	79	58	117	106	113	84	94	82	103	158	170	113	101	78
Adk1_3L_12193422_12193493_-	10	7	10	9	19	11	20	13	11	3	12	7	4	5	9	6	8	11	3	5	7	4	6	5	8	2	4	6	9	2	8	8	15	7	16	6	9	12	6	3	10	1	12	8	1	4	15	9	33
Adk1_3L_12193494_12193738_-	42	23	35	33	80	56	85	40	57	22	67	16	32	36	36	35	33	59	27	17	38	13	20	15	22	11	27	18	40	20	38	41	72	34	75	32	44	34	40	25	52	15	79	41	21	27	57	43	165
Adk1_3L_12193812_12194189_-	59	50	51	55	139	75	142	59	112	32	92	32	64	59	51	46	52	90	30	15	48	17	34	15	32	15	46	21	51	35	61	43	130	51	125	43	58	52	68	45	74	29	137	78	38	35	79	70	272
Adk1_3L_12194474_12194596_-	23	26	32	40	76	31	74	41	53	21	54	20	24	29	25	25	20	49	15	9	24	12	17	12	12	11	18	13	29	13	28	29	56	16	64	19	24	23	32	20	30	9	66	28	19	14	38	30	132
Adk1_3L_12194879_12194962_-	3	3	1	3	4	3	4	1	3	2	5	0	2	1	2	2	3	2	0	1	4	2	0	3	8	0	1	0	2	4	7	1	7	4	4	1	2	4	2	4	5	0	13	4	1	0	5	3	7
Adk1_3L_12196819_12197035_-	26	28	37	31	64	35	54	45	51	29	52	31	34	31	23	33	37	63	25	20	16	14	19	14	25	11	24	18	28	21	38	40	63	27	59	16	34	26	32	21	34	12	49	26	22	19	55	38	175
Adk1_3L_12197036_12197182_-	7	8	12	8	14	11	4	6	7	16	8	17	14	17	12	16	22	45	15	13	6	5	8	10	17	5	8	12	1	8	15	20	12	13	8	9	22	19	7	5	6	2	5	10	9	10	33	20	82
Adk2_2R_19911730_19911943_+	0	0	0	0	0	0	0	0	0	0	0	0	0	0	0	0	0	0	0	0	0	0	0	0	0	0	0	0	0	0	0	0	0	0	0	0	0	0	0	0	0	0	0	0	0	0	0	0	0
Adk2_2R_19912423_19912659_+	0	0	0	0	0	0	0	0	0	0	0	0	0	0	0	0	0	0	0	0	0	0	0	0	0	0	0	0	0	0	0	0	0	0	0	0	0	0	0	0	0	0	0	0	0	0	0	0	0
Adk2_2R_19912723_19912890_+	0	0	0	0	0	0	0	0	0	0	0	0	0	0	0	0	0	0	0	0	0	0	0	0	0	0	0	0	0	0	0	0	0	0	0	0	0	0	0	0	0	0	0	0	0	0	0	0	0
Adk2_2R_19912955_19913400_+	0	0	1	0	0	0	0	0	0	0	0	0	0	1	1	0	0	0	1	0	0	0	0	0	0	0	0	0	0	0	0	0	0	0	0	0	0	0	0	0	0	1	0	1	0	0	0	0	0
Adk3_3R_6713067_6713287_-	51	67	43	47	10	4	9	12	41	100	26	49	20	19	16	15	19	39	32	25	7	6	22	19	83	45	35	42	7	13	44	88	25	39	25	34	25	74	7	4	11	28	10	7	10	46	11	25	12
Adk3_3R_6713288_6714065_-	320	472	227	294	68	51	68	72	283	651	182	342	178	160	118	94	138	409	259	223	51	55	245	243	742	487	215	327	94	121	384	643	207	254	162	294	187	699	83	94	125	181	62	58	147	385	174	198	163
Adk3_3R_6714788_6714794_-	42	59	24	41	5	4	7	10	29	119	20	56	19	10	11	8	14	47	29	27	9	8	37	35	104	81	32	43	9	15	51	99	25	36	12	36	15	97	18	6	17	25	5	4	15	57	20	24	25
Adk3_3R_6714795_6715003_-	59	84	35	58	10	6	10	17	52	177	39	86	42	17	17	16	26	85	38	43	13	16	51	66	164	108	53	66	14	26	82	162	44	51	26	59	27	145	26	13	32	35	11	7	25	74	27	37	43
Adk3_3R_6715004_6715310_-	4	8	4	6	7	2	3	6	10	12	15	11	12	14	9	6	16	23	5	4	2	8	6	6	8	6	7	6	5	4	14	6	11	12	14	5	14	6	6	6	14	4	13	5	11	7	6	8	15
AdoR_3R_25960578_25962141_-	1	1	0	1	12	23	13	12	1	2	1	5	0	2	5	7	123	102	5	31	5	60	0	0	0	0	15	114	10	37	3	0	3	12	7	6	0	0	9	28	9	7	2	3	3	5	0	0	4
AdoR_3R_25962208_25962213_-	0	0	0	0	1	2	0	0	0	0	0	0	0	0	1	2	3	2	0	0	1	4	0	1	0	0	2	4	0	3	0	0	0	0	0	0	0	0	0	1	0	0	0	0	0	0	0	0	1
AdoR_3R_25962214_25962703_-	0	0	0	0	7	4	2	5	0	0	0	1	0	0	2	4	31	23	2	6	5	20	0	1	0	0	2	29	2	9	0	0	0	2	1	1	2	0	1	8	4	2	0	0	0	0	0	1	1
AdoR_3R_25962796_25963007_-	0	1	0	0	6	6	1	2	0	0	1	2	0	0	1	1	25	20	1	4	0	12	0	0	1	0	4	27	2	8	0	0	0	3	1	1	2	0	2	5	1	1	0	0	1	0	0	0	0
AdoR_3R_25963776_25964584_-	0	1	2	0	13	12	4	10	0	1	0	3	0	0	1	3	46	46	3	9	4	26	0	1	0	0	6	47	9	20	0	2	3	3	1	3	0	0	8	19	6	3	2	0	2	3	1	0	2
AdoR_3R_25974883_25975328_-	0	0	0	1	7	5	3	3	2	0	0	2	0	0	1	2	0	2	1	2	2	12	0	0	0	1	2	21	1	5	0	1	2	1	1	0	0	0	2	9	0	3	0	0	2	1	0	0	1
Ady43A_2R_3130529_3132020_-	1564	1210	1427	1361	379	257	304	351	230	209	233	190	84	76	108	88	134	197	62	40	303	208	59	54	245	118	142	74	601	301	269	433	425	349	394	331	142	79	144	111	790	821	229	163	308	127	155	125	383
Ady43A_2R_3132493_3132648_-	296	213	297	211	106	76	80	59	64	66	75	53	37	17	38	33	39	67	15	13	94	40	29	22	52	15	35	21	192	76	84	122	122	128	123	94	44	18	53	48	159	155	63	43	120	35	41	50	123
Ady43A_2R_3132727_3133281_-	526	386	474	398	146	97	158	104	119	107	116	100	65	28	57	58	67	105	21	16	169	69	35	26	76	17	45	36	234	108	105	181	165	170	180	127	60	29	73	77	226	221	89	79	150	51	80	68	162
Aef1_3L_21426522_21426527_+	0	0	0	0	0	0	0	0	0	0	0	0	0	0	0	1	0	0	0	0	0	1	0	0	0	0	0	0	0	1	0	0	0	1	1	0	0	0	0	0	0	1	0	0	0	0	0	0	0
Aef1_3L_21426528_21426801_+	63	69	71	88	52	50	74	91	67	95	52	95	130	130	122	102	50	104	67	60	28	38	62	41	116	51	22	31	22	36	86	95	64	71	74	68	64	79	85	95	49	55	69	68	82	70	94	77	119
Aef1_3L_21426973_21427147_+	2	3	1	1	4	0	5	4	2	6	4	4	4	9	5	10	4	8	1	0	4	1	2	5	9	0	0	2	0	2	1	8	5	8	17	12	3	1	4	5	2	4	4	3	3	4	3	5	10
Aef1_3L_21428125_21428230_+	65	65	70	104	71	52	91	110	77	113	65	92	130	152	138	107	57	116	71	59	30	41	76	46	162	51	30	41	27	51	89	119	68	78	97	74	67	98	108	122	50	71	73	74	110	82	92	91	124
Aef1_3L_21428231_21428292_+	52	45	51	86	51	44	76	73	55	88	52	74	90	112	92	83	46	87	64	40	25	34	56	31	121	38	23	29	26	40	71	88	53	63	79	52	51	67	85	92	35	60	51	66	85	67	65	53	105
Aef1_3L_21428293_21429109_+	150	173	158	234	162	130	162	184	180	218	149	230	349	338	297	270	154	312	200	173	87	124	139	137	393	129	78	94	60	126	212	304	201	232	214	214	166	254	240	294	143	175	197	229	262	213	208	246	375
Aef1_3L_21429173_21430591_+	297	422	382	432	330	259	334	411	365	481	291	424	666	768	664	582	309	599	408	285	135	182	264	265	766	240	161	185	110	237	436	733	378	442	404	431	331	511	448	568	235	333	378	444	478	392	465	408	614
Aef1_3L_21430592_21431739_+	97	140	157	182	116	88	143	150	121	153	94	123	210	250	177	160	127	231	211	140	65	73	96	115	331	114	74	81	32	89	165	249	147	169	160	189	118	177	159	201	115	129	127	147	154	127	186	162	197
Afti_3R_10145913_10146798_-	24	22	29	29	39	36	71	61	52	57	54	54	50	49	29	41	53	86	50	32	20	30	50	27	62	18	20	31	23	29	77	63	59	55	74	57	58	53	50	40	22	34	50	59	58	54	55	59	55
Afti_3R_10146799_10147100_-	5	7	12	8	18	12	36	17	25	32	28	30	26	18	14	25	29	49	32	11	9	16	24	14	29	5	8	16	12	27	35	33	38	26	17	14	36	30	26	32	20	9	23	30	26	30	29	28	28
Afti_3R_10147101_10149009_-	65	70	95	92	174	155	161	165	202	247	182	196	175	227	169	147	204	342	152	104	97	113	156	136	194	56	91	102	179	170	246	252	243	241	235	268	241	243	260	207	131	121	181	190	250	194	302	270	305
Afti_3R_10150282_10150420_-	5	8	11	5	20	16	25	16	23	35	18	19	15	32	21	8	24	29	20	13	7	15	20	18	21	5	10	8	27	21	23	29	35	28	29	30	22	30	40	35	24	13	16	22	33	26	41	29	40
Afti_3R_10150479_10151800_-	50	59	62	69	114	86	112	122	171	193	139	155	108	132	116	118	140	260	103	73	76	86	107	87	152	45	62	71	122	158	178	179	146	155	184	153	131	146	150	162	124	108	115	125	155	123	229	162	194
Afti_3R_10151859_10152411_-	24	20	29	32	52	30	59	61	60	82	48	51	46	54	44	51	58	86	35	24	17	32	41	35	48	15	22	20	46	59	60	49	60	51	71	46	49	46	56	52	49	23	57	42	67	54	103	78	80
Ag5r2_X_14676995_14677279_-	0	0	1	0	0	0	0	0	0	0	0	0	0	0	0	0	0	0	0	0	0	0	0	0	0	0	0	0	0	0	0	0	0	0	0	0	0	0	1	0	0	0	1	2	0	0	0	0	0
Ag5r2_X_14677522_14678085_-	0	0	0	0	0	0	0	0	0	0	0	0	0	0	0	0	0	0	0	0	0	0	0	0	0	0	0	0	0	1	0	0	0	0	0	0	0	0	0	0	0	0	2	4	0	0	0	1	0
Ag5r_X_14678697_14679131_-	1	2	2	1	0	0	0	0	2	0	4	0	2	0	0	0	1	4	0	0	1	1	0	0	0	0	0	1	0	0	0	0	1	0	1	1	0	1	1	0	0	2	26	17	1	0	1	0	0
Ag5r_X_14679132_14679998_-	28	14	21	15	0	1	0	1	2	3	10	20	2	0	0	0	3	9	1	1	0	1	0	0	0	0	1	5	1	3	0	0	2	3	2	0	1	1	3	2	1	5	96	72	1	1	4	2	0
Ag5r_X_14680127_14680270_-	5	5	3	4	0	0	0	0	1	1	2	2	0	1	0	0	2	1	1	0	0	1	0	1	0	0	1	0	0	0	0	0	0	0	0	1	0	0	0	1	0	0	15	18	0	0	0	0	0
Ag5r_X_14680271_14680584_-	3	0	0	1	0	0	0	0	1	0	1	0	0	1	0	0	2	0	1	0	0	0	0	0	0	0	0	0	0	0	0	0	0	0	0	1	0	0	0	1	0	0	6	11	0	0	0	0	0
Ahcy13_X_15344294_15344448_+	451	471	410	569	2008	1645	1879	1114	491	439	406	451	1036	992	1354	1340	373	462	404	332	347	378	367	372	2404	1021	301	320	810	296	535	697	678	600	780	585	468	603	282	283	619	693	483	428	449	324	974	1173	553
Ahcy13_X_15344700_15344890_+	694	719	688	891	3306	2809	2983	1837	823	743	708	694	1739	1626	2110	1972	572	787	649	515	565	613	605	570	3839	1649	545	512	1321	491	780	1056	1101	977	1254	995	785	1021	435	443	1026	1122	744	661	741	493	1523	1978	1039
Ahcy13_X_15345428_15346679_+	2301	2377	2334	3026	10591	9473	9574	6298	2532	2351	2413	2249	5815	5481	6512	6014	1839	2744	2255	1708	1947	2095	1966	1741	12305	5202	1873	1733	4403	1889	2584	3724	3706	3281	4194	3493	2886	3445	1461	1333	3367	3853	2526	2332	2454	1761	4721	6656	3707
Ahcy13_X_15346680_15347200_+	22	24	29	40	151	103	121	83	57	45	43	69	48	50	70	66	19	46	41	22	28	40	37	40	223	81	88	95	99	73	32	66	102	131	94	74	50	74	32	39	55	88	28	38	30	13	31	28	43
Ahcy89E_3R_12804161_12804245_-	0	2	0	0	0	0	0	0	4	18	5	14	0	1	0	1	0	0	0	1	3	20	0	0	0	0	13	45	0	0	0	0	0	0	0	0	0	0	0	0	0	0	0	0	0	0	1	0	0
Ahcy89E_3R_12804246_12804311_-	0	0	0	0	0	0	0	0	0	1	0	0	0	0	0	0	0	0	0	0	1	0	0	0	0	0	0	0	0	0	0	0	0	0	0	0	0	0	0	0	0	0	0	0	0	0	0	0	0
Ahcy89E_3R_12804312_12804432_-	6	2	1	1	0	0	0	0	20	76	26	89	0	2	1	2	1	0	7	21	10	86	0	0	0	1	76	241	0	0	1	0	0	0	0	0	0	0	3	0	0	0	0	1	0	1	2	0	1
Ahcy89E_3R_12804502_12804745_-	10	0	2	1	0	1	0	2	41	167	60	234	0	3	2	2	4	2	26	54	24	206	1	0	0	3	187	523	2	0	1	0	0	1	0	1	0	0	7	1	0	0	0	1	0	1	3	3	1
Ahcy89E_3R_12804809_12805127_-	8	9	3	3	0	0	0	6	51	195	79	292	1	2	5	5	5	7	38	62	42	242	0	0	0	4	263	667	2	1	0	0	0	1	1	1	0	0	5	3	1	2	1	1	0	0	7	3	1
Ahcy89E_3R_12805199_12805865_-	6	7	5	2	0	0	0	2	73	281	132	391	3	5	8	6	5	5	42	92	64	321	0	0	5	5	366	843	1	1	0	0	1	1	2	1	0	0	9	5	1	2	1	1	0	0	9	1	1
Ahcy89E_3R_12806016_12806085_-	3	2	0	2	0	1	0	1	19	77	43	123	2	2	1	1	1	2	11	26	23	98	0	0	2	1	101	238	2	0	0	0	0	1	0	2	0	0	1	0	0	2	0	0	0	0	1	1	0
Ahcy89E_3R_12807361_12807421_-	2	0	0	1	0	1	0	0	16	71	39	113	1	1	0	3	2	6	14	34	12	100	0	0	2	2	90	223	2	0	0	0	0	0	0	1	0	0	1	1	0	2	0	0	0	0	1	0	0
Ahcy89E_3R_12807545_12807757_-	4	0	0	1	0	1	0	1	26	107	46	164	1	3	0	3	0	0	22	38	20	137	0	0	1	2	130	327	2	1	0	0	0	1	0	1	0	1	2	3	0	2	0	0	0	1	0	1	0
Ahcy89E_3R_12807758_12807880_-	3	0	0	0	0	0	0	0	16	45	15	73	1	2	0	1	1	1	9	12	9	55	0	0	0	0	50	115	0	0	0	0	0	1	0	0	0	1	0	1	0	0	0	0	0	0	0	1	0
Ak6_2R_8456519_8456910_-	50	65	36	38	190	171	283	115	119	63	98	65	125	132	282	297	44	67	79	71	41	36	101	81	386	85	70	33	48	42	32	65	102	125	129	113	94	101	57	63	91	127	95	135	118	59	154	130	172
Ak6_2R_8456966_8457117_-	46	44	28	44	193	151	255	99	84	56	73	59	101	100	257	271	37	63	77	58	33	32	80	71	359	84	52	28	39	43	33	58	87	94	106	78	70	90	60	45	80	111	72	86	95	51	124	101	132
Ak6_2R_8457186_8457352_-	26	24	21	32	121	86	138	60	46	36	36	37	56	62	157	170	26	39	42	35	18	21	43	42	220	50	36	20	18	21	26	38	45	62	62	43	38	50	37	26	48	59	35	45	52	25	70	57	70
Akap200_2L_8415690_8415742_+	6	18	14	21	19	15	23	27	15	32	14	27	9	9	18	24	5	32	14	26	12	10	4	3	12	11	8	13	31	32	24	22	22	41	30	40	24	45	8	7	23	18	24	26	17	22	40	39	17
Akap200_2L_8415743_8415886_+	884	1466	855	1452	1234	1495	1156	2044	1481	2004	1012	1752	729	899	936	1230	1075	2403	2502	2042	828	1126	111	117	251	196	502	870	1631	2490	1389	1843	1328	1914	1918	2456	1952	3920	942	1166	689	947	2463	3441	1306	1758	1857	1774	1112
Akap200_2L_8419872_8420064_+	387	767	400	730	298	303	222	349	885	1857	554	1531	1087	1250	792	863	368	1367	840	590	341	446	119	117	263	184	364	766	462	1065	609	1566	229	630	462	996	1234	3466	520	631	106	388	1026	1375	189	336	1802	1355	756
Akap200_2L_8426773_8426873_+	1	2	2	1	2	0	4	3	1	1	0	3	1	1	0	3	1	5	3	1	0	0	78	95	4	3	0	0	1	2	2	6	4	7	2	9	1	5	1	0	1	2	8	10	2	3	8	7	2
Akap200_2L_8426874_8427093_+	2053	3905	2133	3679	2575	3228	2207	4030	4188	6849	2960	5423	3099	3462	2707	3297	2405	6519	5858	4462	1882	2736	437	469	796	602	1353	2573	3887	6087	3224	5679	2842	4481	4271	6246	5882	12491	2551	3202	1491	2489	6202	8598	2716	3580	5608	5375	3386
Akap200_2L_8427158_8427553_+	2609	4864	2450	4186	3459	4503	2604	4738	5296	8857	3834	6774	3870	4317	3187	3766	3031	8734	7705	5923	2490	3723	605	603	1163	836	1828	3352	5121	7948	4102	7015	3776	5924	5374	8544	7648	15934	3582	4235	2088	3490	8037	11059	3657	4907	7690	7277	4517
Akap200_2L_8427615_8428067_+	2798	5340	2460	4364	3704	4814	2748	5145	5299	8851	4132	6649	4293	4867	3486	3581	3309	9544	8383	6112	2488	3594	655	610	1098	900	1794	3255	5293	8405	4570	7754	3891	6422	5802	9625	8518	17079	3798	4617	2316	3902	9027	11786	4018	5258	7944	7915	5044
Akap200_2L_8428068_8428319_+	224	551	225	458	144	170	140	337	203	220	151	224	123	139	173	177	266	639	214	166	106	196	38	44	167	135	20	57	136	282	450	853	141	245	163	211	518	775	429	556	118	171	511	537	277	333	96	106	452
Akap200_2L_8428320_8429462_+	2982	5829	2833	5492	2453	2799	2277	3641	2927	4326	2392	3811	2808	3348	3110	3737	3960	10052	4553	3289	1917	2780	948	974	2226	1474	573	1162	2264	4465	8269	13342	2611	4279	4021	5992	9241	17518	4997	6207	3039	5153	8313	11216	5096	5990	5344	4830	4671
Akap200_2L_8430281_8430544_+	1497	3483	2179	3706	1965	2464	2143	3762	3478	4907	2386	4118	2759	3301	2341	2581	1980	5609	4775	3397	1490	1895	411	382	755	635	1121	2116	2718	4090	2393	5047	1957	3535	3055	5225	5250	9843	1781	2696	1240	2339	4888	6798	2012	2586	3570	3761	2535
Akap200_2L_8430545_8430977_+	2416	5480	3243	5717	2519	2873	2768	5256	5299	7880	3502	6161	4138	5254	3722	3843	3136	7685	6839	5111	2109	2699	613	617	1095	894	1653	3233	3584	6279	3739	7330	2559	4446	4328	7471	7992	14455	2399	3628	1587	2976	7174	9923	3219	4419	4917	4611	3367
Akap200_2L_8430978_8431297_+	11	46	45	71	21	30	47	61	67	84	25	57	25	33	21	23	50	97	53	66	22	30	10	8	16	6	24	55	31	64	29	99	31	62	33	63	118	200	7	33	24	42	58	123	43	48	41	40	32
Akh_3L_4141467_4141654_+	1	2	2	2	1	0	2	1	1	2	3	5	6	2	2	0	3	7	2	1	3	1	0	0	1	0	2	0	2	1	4	1	5	2	1	0	0	1	2	4	1	4	1	1	1	0	4	1	4
Akh_3L_4141723_4142070_+	2	3	3	4	5	1	1	2	4	6	2	4	6	5	6	5	9	11	4	1	6	10	2	0	2	1	6	4	1	6	4	2	10	1	2	3	2	2	2	6	1	6	2	6	2	2	15	4	8
AkhR_2L_6711286_6711742_-	0	0	0	0	0	0	0	0	0	0	0	0	0	0	0	0	1	0	0	0	3	2	0	0	0	0	0	0	0	0	0	0	1	0	0	0	0	0	0	0	0	1	0	1	0	0	2	1	1
AkhR_2L_6711743_6712337_-	2	0	0	0	0	0	0	0	0	0	0	0	0	0	0	0	1	1	0	0	0	2	0	0	0	0	0	0	0	1	0	0	2	0	0	0	0	0	0	0	0	2	0	1	0	0	0	0	0
AkhR_2L_6712338_6712346_-	0	0	0	0	0	0	0	0	0	0	0	0	0	0	0	0	0	0	0	0	0	0	0	0	0	0	0	0	0	0	0	0	1	0	0	0	0	0	0	0	0	0	0	0	0	0	0	0	0
AkhR_2L_6712347_6712675_-	0	0	0	1	0	0	0	0	0	0	0	0	0	0	0	0	0	0	0	0	0	0	0	0	0	0	0	0	0	0	0	0	1	0	0	0	0	0	0	0	0	1	0	0	1	0	1	1	0
AkhR_2L_6712740_6713228_-	1	0	0	0	0	0	0	0	0	0	0	0	0	0	0	0	1	0	1	0	2	0	0	1	0	0	0	0	0	1	0	0	0	0	1	0	0	0	0	0	0	1	0	1	0	0	1	2	1
AkhR_2L_6713366_6713465_-	0	0	0	0	0	0	0	0	0	0	0	0	1	0	0	0	0	0	0	0	2	0	0	1	0	0	0	0	0	0	0	0	0	0	0	0	0	0	0	0	0	0	0	0	0	0	1	0	1
AkhR_2L_6713575_6713847_-	0	0	0	0	0	0	0	0	0	0	0	0	0	0	0	0	1	0	0	0	1	0	0	0	0	0	0	0	1	0	0	0	1	0	1	0	0	0	0	0	0	1	0	0	0	0	3	1	0
AkhR_2L_6714555_6714767_-	0	0	0	0	0	0	0	0	0	0	0	0	0	0	0	1	1	1	0	0	1	2	0	0	0	0	0	0	0	0	0	0	0	0	0	0	0	0	0	0	0	0	0	0	0	0	2	0	0
AkhR_2L_6714768_6715168_-	0	0	0	0	0	0	0	0	0	0	0	0	0	0	0	0	0	0	0	0	0	0	0	0	1	0	0	0	0	0	0	0	0	0	0	0	0	0	0	0	0	0	0	0	0	0	1	0	0
AkhR_2L_6715169_6715323_-	0	0	0	0	0	0	0	0	0	0	0	0	0	0	0	0	0	0	0	0	0	0	0	0	1	0	0	0	0	0	0	0	0	0	1	0	0	0	0	0	0	0	0	0	0	0	0	0	0
AkhR_2L_6716026_6716186_-	0	0	0	0	0	0	0	0	0	0	0	0	0	0	0	0	0	1	0	0	0	1	0	0	0	0	0	0	0	0	0	0	0	0	0	0	0	0	0	0	0	0	0	0	0	0	3	0	0
Akt1_3R_11924950_11925317_+	150	181	146	165	91	116	124	156	126	200	93	202	181	212	203	238	140	255	179	163	90	137	119	133	251	146	79	105	70	176	230	338	122	142	131	169	205	332	155	176	111	114	235	274	289	306	250	271	330
Akt1_3R_11925318_11925382_+	28	46	31	29	21	26	26	39	41	39	32	34	22	48	51	60	23	38	45	25	11	12	22	21	34	28	13	16	9	27	39	63	23	21	20	32	44	56	25	29	28	23	50	50	45	57	54	72	63
Akt1_3R_11926482_11926501_+	9	7	5	2	0	1	0	2	9	11	4	9	2	4	2	14	4	11	8	2	13	11	2	1	13	4	6	5	6	4	4	4	2	4	5	5	8	3	4	4	4	3	6	6	3	8	5	3	5
Akt1_3R_11926622_11927448_+	538	747	551	633	338	357	412	581	509	727	515	661	668	717	732	793	531	1162	814	611	467	518	415	431	886	499	295	418	339	805	923	1080	473	627	500	628	776	1296	549	620	385	453	867	929	1060	1175	855	988	1306
Akt1_3R_11927517_11927714_+	171	256	187	210	118	139	142	196	167	249	204	220	213	262	191	272	181	374	273	214	165	188	152	137	298	171	92	145	118	301	321	401	165	223	182	206	275	439	195	219	132	152	318	352	388	434	321	305	417
Akt1_3R_11927780_11928169_+	356	430	360	396	215	275	278	365	329	495	328	455	458	475	418	529	310	686	483	445	306	311	278	293	668	315	183	270	192	518	604	755	277	351	301	351	542	830	368	366	207	272	513	606	675	761	590	617	755
Akt1_3R_11928233_11928466_+	244	270	232	285	128	142	170	252	208	290	185	309	319	320	349	333	242	425	359	303	175	230	166	181	432	221	135	176	129	357	390	532	187	226	208	247	363	559	233	245	144	192	317	420	440	476	361	393	505
Akt1_3R_11928535_11928681_+	181	205	181	235	101	107	130	161	197	249	149	214	225	232	253	238	166	376	263	240	158	187	131	113	338	163	104	118	97	252	318	435	156	186	159	195	287	427	177	185	108	155	277	316	377	386	266	297	392
Akt1_3R_11928753_11930237_+	513	642	632	708	339	372	544	620	616	789	464	713	636	742	709	735	513	1175	726	631	383	422	437	464	1025	557	287	423	279	857	998	1311	411	626	423	633	841	1204	438	576	314	469	831	1038	1032	1193	769	774	469
Akt1_3R_11930238_11931392_+	50	76	96	94	66	63	65	72	124	159	62	122	46	71	59	69	176	312	72	85	29	36	62	92	212	88	61	65	32	123	115	108	91	121	69	95	145	135	93	132	69	67	111	137	162	128	72	76	15
Alas_2R_19852295_19853650_+	784	746	1165	1304	379	226	509	317	167	99	209	153	520	470	549	292	422	528	114	52	221	166	233	161	707	143	308	205	526	309	339	218	1107	725	547	340	209	67	1028	670	649	379	244	127	495	258	212	142	422
Alas_2R_19853795_19854280_+	391	378	609	749	181	147	265	177	107	87	118	108	256	217	336	178	248	335	65	31	118	106	123	91	465	85	167	119	280	169	171	128	528	403	317	196	118	63	519	373	327	221	167	85	250	150	133	74	204
Ald_3R_22079791_22080324_-	67	68	114	87	21	18	28	24	26	11	18	6	28	30	18	19	127	47	63	28	38	20	159	94	247	58	37	31	33	25	38	10	177	50	49	27	13	1	78	81	334	90	29	14	40	25	59	27	18
Ald_3R_22080325_22080925_-	3050	3376	5585	5589	687	610	1209	1208	1125	442	1140	547	2213	2491	1185	1775	1860	678	1275	490	1490	782	2276	1552	1646	349	662	770	941	386	1803	285	5082	1731	1517	464	644	60	1635	1641	4504	1467	720	445	1373	567	940	459	460
Ald_3R_22080926_22081153_-	2626	2348	3292	3337	476	477	671	760	794	347	874	375	1549	1757	789	1061	1256	501	926	304	1006	685	1767	905	1062	201	440	518	825	281	1209	218	4108	1293	1512	441	575	71	1409	1406	4442	1178	550	302	1270	442	655	409	453
Ald_3R_22081688_22082029_-	396	402	274	269	88	202	120	325	30	34	91	61	333	361	124	198	334	211	210	119	47	30	436	339	157	118	13	26	72	40	159	91	693	507	228	132	172	88	309	240	557	260	52	32	289	172	238	198	62
Ald_3R_22082196_22082345_-	74	62	96	43	22	23	20	41	16	12	17	8	46	42	21	27	53	16	43	10	17	1	87	74	15	8	12	8	9	14	44	11	183	92	67	28	17	2	30	22	161	62	16	7	31	11	36	18	11
Ald_3R_22082655_22082854_-	3764	3267	3262	3466	587	742	644	857	745	404	979	461	2076	2073	893	1276	1618	860	1282	508	1276	917	2220	1180	1279	316	452	548	1217	400	1713	370	6298	2182	2197	694	930	151	2265	2061	7018	1932	834	403	2069	793	1132	757	633
Ald_3R_22082947_22083763_-	10096	9138	10237	10379	1561	1918	1805	2368	2015	1073	2865	1250	5863	5785	2720	3650	4497	2282	3514	1352	3491	2444	5938	3196	3609	869	1216	1404	3116	1009	4386	928	15646	5344	5214	1632	2129	334	5576	4927	18622	5109	2225	1132	5024	1916	2749	1743	1578
Ald_3R_22083764_22084001_-	31	29	38	22	6	9	4	6	11	6	11	7	10	22	8	15	30	9	13	1	9	3	18	16	16	4	3	5	10	7	12	5	70	24	40	10	8	1	20	15	71	29	23	11	14	4	10	0	14
Ald_3R_22084709_22084935_-	142	88	127	103	7	7	10	14	7	9	16	9	55	44	19	29	87	39	38	6	32	16	37	13	42	11	6	3	30	8	76	19	239	63	52	17	20	3	42	25	179	53	31	10	31	15	14	6	15
Ald_3R_22085524_22085557_-	331	289	372	356	4	6	4	5	15	2	25	5	57	53	18	30	108	36	91	33	55	30	30	14	180	29	7	4	27	9	185	38	247	65	36	4	38	5	17	15	329	94	21	11	69	25	7	11	9
Ald_3R_22086876_22086879_-	2	1	2	1	0	1	0	0	0	0	0	0	0	0	0	0	0	0	0	0	1	0	2	0	0	0	0	0	0	0	0	0	3	2	0	0	0	0	1	0	1	0	0	0	0	0	0	1	0
Ald_3R_22086880_22087057_-	2	1	2	1	0	1	0	0	0	0	0	0	0	0	0	0	1	0	0	0	1	1	2	0	0	0	0	0	0	0	0	0	4	3	0	0	0	0	1	1	2	0	0	0	1	0	0	1	0
Ald_3R_22087058_22087134_-	0	0	0	0	0	0	0	0	0	0	0	0	0	0	0	0	0	0	0	0	0	0	0	0	0	0	0	0	0	0	0	0	0	0	0	0	0	0	0	0	0	0	0	0	0	0	0	0	0
Ald_3R_22087135_22087313_-	1	1	0	0	0	0	1	0	0	0	0	0	1	1	0	0	1	0	0	0	0	0	1	0	0	0	0	0	0	0	0	0	1	0	0	1	0	0	0	0	0	0	1	0	0	0	0	0	0
Aldh-III_2R_3354384_3354555_-	29	27	45	32	215	266	83	159	55	34	48	42	57	48	15	8	42	58	9	11	7	11	16	7	31	4	39	39	28	17	113	48	39	20	28	13	21	32	27	30	26	15	104	82	129	81	33	27	77
Aldh-III_2R_3354556_3354725_-	69	73	97	104	286	403	136	249	56	60	55	57	103	120	54	43	83	176	31	29	35	43	33	31	81	18	48	43	62	75	141	127	82	52	48	53	59	125	17	24	67	51	153	133	119	130	42	44	43
Aldh-III_2R_3354726_3354821_-	131	148	178	190	428	708	214	324	95	91	88	98	198	221	99	91	161	359	78	53	80	78	62	58	183	46	71	78	148	147	322	285	177	108	105	104	135	290	38	35	140	128	284	287	223	243	112	90	110
Aldh-III_2R_3354979_3354987_-	27	23	37	46	51	88	24	42	9	7	7	4	29	36	24	12	16	37	7	5	20	13	9	10	41	12	10	10	18	25	27	19	23	29	18	20	29	42	7	4	32	30	44	43	29	24	9	13	10
Aldh-III_2R_3354988_3355138_-	259	252	326	348	888	1269	398	621	197	229	189	166	377	370	203	166	277	588	150	87	144	104	102	104	315	83	151	188	292	253	585	466	304	184	185	157	249	581	106	105	245	192	610	497	600	484	203	209	310
Aldh-III_2R_3355196_3355331_-	271	288	340	396	945	1300	420	738	224	259	198	160	401	402	223	194	309	605	145	93	124	92	109	122	332	102	138	192	310	255	573	468	314	201	160	156	250	615	109	100	269	184	668	541	599	493	185	205	342
Aldh-III_2R_3355927_3356042_-	254	290	300	397	651	923	306	505	105	125	83	79	386	364	199	175	171	333	124	84	32	23	83	102	306	85	128	144	129	113	544	447	191	119	68	93	108	246	88	90	171	128	596	487	441	325	169	175	219
Aldh-III_2R_3356615_3356730_-	59	67	70	69	515	660	218	380	141	170	143	91	87	66	41	32	280	507	78	57	111	75	61	52	94	17	65	74	202	172	209	191	218	113	111	98	228	470	41	33	143	130	418	286	314	218	62	69	180
Aldh-III_2R_3356865_3357062_-	390	400	444	547	1142	1720	580	885	254	286	207	193	530	544	283	240	419	822	182	123	163	115	152	159	432	98	214	201	408	334	825	702	430	294	225	207	356	745	150	141	344	236	932	711	786	662	290	269	367
Aldh-III_2R_3357120_3357350_-	392	411	529	581	1248	1816	622	897	294	301	244	218	597	577	298	275	438	875	221	157	166	136	172	156	412	122	215	259	413	354	817	690	446	334	233	221	372	806	133	164	343	282	944	760	850	651	253	278	368
Aldh-III_2R_3357414_3357577_-	258	277	350	351	789	1221	380	640	195	236	178	169	376	373	166	197	275	573	149	93	106	86	127	96	280	73	140	190	244	226	512	496	262	193	166	149	248	492	89	103	246	188	547	450	561	416	149	191	267
Aldh-III_2R_3357899_3358120_-	291	271	314	367	847	1374	366	657	194	227	169	206	377	380	171	211	272	624	160	106	106	82	117	112	256	65	145	187	257	235	560	530	309	225	175	151	261	592	106	103	263	203	631	506	539	448	167	229	303
Aldh-III_2R_3358207_3358387_-	374	356	433	540	1185	1682	510	924	243	284	214	245	576	520	256	275	393	782	220	142	165	124	149	139	365	95	171	212	401	297	817	690	406	299	228	206	331	746	140	145	331	249	870	745	709	599	212	275	389
Aldh-III_2R_3360793_3360851_-	257	267	307	370	861	1244	362	686	197	230	165	174	423	388	212	192	312	540	156	99	121	90	118	90	289	67	128	130	319	233	609	505	310	227	170	164	247	548	114	116	234	180	719	575	519	472	164	184	290
Aldh-III_2R_3361227_3361348_-	314	334	360	427	1036	1450	443	866	253	266	187	187	464	460	253	219	399	666	163	114	135	111	139	117	328	72	162	158	384	281	719	608	321	244	225	220	308	648	130	147	267	203	871	674	644	572	195	199	334
Aldh-III_2R_3361349_3361420_-	74	77	71	101	287	392	113	199	71	63	58	50	71	85	37	34	91	138	42	28	17	21	35	33	75	12	37	33	100	43	176	96	66	49	23	18	73	96	31	17	41	24	143	111	108	99	48	45	66
Aldh-III_2R_3361421_3361509_-	89	96	139	154	303	452	163	317	88	71	51	53	132	144	104	89	152	266	46	36	65	49	32	20	64	18	36	63	115	100	249	229	113	92	124	112	84	221	33	52	105	91	355	256	256	192	60	74	130
Aldh-III_2R_3361510_3361635_-	62	66	94	107	207	295	119	205	55	49	32	34	79	88	64	57	92	178	33	29	41	32	1	1	3	2	22	43	76	65	172	154	82	60	65	52	57	155	2	1	58	56	196	169	165	125	35	56	78
Aldh-III_2R_3362077_3362130_-	11	13	3	5	0	0	0	1	5	5	3	0	24	22	3	1	1	0	5	3	0	0	0	0	1	1	10	7	0	0	0	1	0	1	0	0	0	0	0	0	0	0	0	0	2	1	2	0	1
Aldh-III_2R_3362131_3362164_-	6	12	3	4	1	5	0	3	5	2	2	1	15	14	1	2	3	1	4	2	0	0	0	0	2	1	9	2	2	2	2	2	0	1	0	0	1	4	0	1	0	0	2	1	2	2	0	0	1
Aldh-III_2R_3362847_3362882_-	0	1	0	1	1	0	1	0	0	0	0	0	0	0	1	0	0	0	0	1	0	0	0	0	0	0	0	1	0	0	0	0	0	0	1	0	0	0	0	0	0	0	1	1	0	0	0	0	0
Aldh-III_2R_3362883_3362885_-	0	0	0	0	0	0	0	0	0	0	0	0	0	0	1	0	0	0	0	0	0	0	0	0	0	0	0	1	0	0	0	0	0	0	0	0	0	0	0	0	0	0	0	0	0	0	0	0	0
Aldh-III_2R_3362945_3363064_-	0	0	0	0	0	0	0	0	0	0	0	0	2	0	1	0	0	1	0	0	0	0	0	0	0	0	0	1	0	0	0	0	0	0	1	1	0	0	0	0	0	0	0	0	0	0	0	0	0
Aldh-III_2R_3363752_3363968_-	0	1	0	0	0	0	0	0	0	0	0	0	0	1	1	0	0	0	0	0	0	0	0	0	0	0	0	0	1	0	1	0	0	0	0	0	0	0	0	0	0	0	0	0	0	0	1	0	0
Aldh-III_2R_3363969_3364146_-	1	1	0	1	0	0	0	0	0	0	0	0	0	2	1	0	0	0	1	1	0	0	0	0	0	0	0	0	1	1	0	0	0	0	0	0	0	0	0	0	0	1	0	0	0	0	1	0	0
Aldh-III_2R_3364147_3364393_-	0	0	1	1	0	0	0	0	0	0	0	0	1	1	1	0	0	0	0	1	0	0	0	0	0	0	0	0	0	1	0	0	0	0	0	0	0	0	0	0	0	1	0	0	0	0	0	1	0
Aldh-III_2R_3364394_3364667_-	0	0	1	0	0	0	0	0	0	0	0	0	1	0	1	0	1	0	0	0	0	0	0	0	0	0	0	1	0	0	0	0	0	0	0	0	0	0	0	0	1	0	0	0	0	0	0	0	0
Aldh_2L_9387389_9387558_+	2	7	12	8	0	0	0	0	0	0	0	0	0	0	1	0	0	0	0	0	1	0	0	0	2	2	0	0	0	0	0	0	13	24	10	4	0	0	0	0	13	7	1	1	0	0	0	0	0
Aldh_2L_9387559_9387890_+	2550	1891	3006	2976	1112	327	1487	383	1342	52	1204	114	2410	1593	2072	1432	1063	361	990	277	784	278	503	219	4694	413	958	147	2740	392	1313	242	2054	765	4152	1127	2877	175	1682	1250	3519	1096	2819	1285	1445	260	3515	1282	1380
Aldh_2L_9389829_9389977_+	3147	2342	3585	3560	1535	440	1940	498	1578	63	1573	117	3036	2002	2426	1678	1348	448	1213	354	930	357	664	303	6147	517	1148	145	3459	453	1591	249	2545	905	5177	1473	3660	213	2101	1548	4505	1248	3490	1473	1815	329	4334	1562	1834
Aldh_2L_9390040_9390136_+	2377	1774	2504	2522	1266	382	1571	412	1248	57	1299	90	2336	1578	1804	1243	1057	365	945	281	709	273	548	244	5090	415	955	131	2801	350	1220	181	2079	667	4194	1194	3042	191	1738	1213	3683	1005	2688	1153	1412	260	3373	1282	1562
Aldh_2L_9390246_9391567_+	13967	10157	15459	14986	7533	2203	9296	2324	7999	302	7571	621	13520	9230	10656	7157	6482	2022	5821	1557	4661	1674	3487	1539	33106	2575	6004	829	16971	2372	7652	1283	12660	4412	25219	6914	17872	1108	10716	6923	20710	6388	17502	7561	8583	1476	20213	7266	9340
Alg-2_3RHet_1894569_1895349_-	275	282	238	276	297	299	419	275	334	398	308	377	464	585	367	361	255	417	451	365	156	174	195	176	634	209	201	224	230	499	601	525	307	382	413	405	282	332	228	222	312	311	273	271	499	447	349	250	352
Alg-2_3RHet_1898554_1898929_-	921	908	748	916	1043	1043	1421	941	1054	1273	930	1198	1612	1805	1417	1508	838	1229	1423	1213	430	475	761	640	2360	755	635	642	776	1532	2056	1734	1046	1226	1342	1389	898	1011	915	880	1052	1007	825	884	1397	1240	1243	935	1131
Alg-2_3RHet_1898984_1899116_-	282	265	233	264	361	306	394	272	383	383	286	383	465	515	461	527	261	397	417	371	117	153	232	205	746	246	189	170	252	478	632	575	319	384	406	428	257	314	273	267	333	285	231	279	408	338	371	330	359
Alg10_3L_11158071_11158328_+	111	120	92	115	106	61	89	65	135	63	91	59	93	117	91	106	91	141	72	49	43	36	80	59	245	74	49	31	135	66	177	89	86	59	89	59	127	56	83	91	75	34	90	75	127	93	85	78	98
Alg10_3L_11158386_11158856_+	231	226	206	222	225	141	183	102	274	148	189	123	211	199	172	209	179	281	148	112	97	82	162	121	482	143	85	47	315	147	308	203	156	131	178	115	257	118	161	161	164	87	194	163	236	172	188	147	218
Alg10_3L_11158921_11159720_+	246	262	230	259	224	148	198	125	299	159	185	138	254	248	200	201	219	294	184	132	92	103	159	156	555	174	99	55	392	159	310	236	193	133	201	126	283	141	165	146	175	100	234	189	249	173	215	156	250
Alh_3R_2920318_2921237_-	20	51	18	34	35	80	23	112	233	167	143	123	47	86	57	120	136	460	35	33	304	186	34	69	49	52	170	98	355	341	19	35	92	102	259	256	106	162	71	177	38	74	144	256	32	87	469	279	83
Alh_3R_2921302_2921565_-	5	35	8	16	20	52	13	58	149	93	90	68	21	35	31	67	96	296	25	20	190	111	17	38	26	33	103	61	225	230	15	17	65	65	164	138	64	121	28	107	11	48	98	159	21	39	301	184	55
Alh_3R_2922014_2922106_-	1	2	5	4	7	18	6	22	24	15	16	13	7	2	5	10	15	54	7	4	17	5	4	4	11	11	26	19	17	30	5	4	10	9	38	26	9	12	14	29	2	9	12	20	8	16	33	21	15
Alh_3R_2922107_2922237_-	5	4	4	2	6	12	4	21	25	20	22	16	6	5	5	13	19	50	7	4	9	6	5	3	13	8	22	20	27	24	3	4	7	11	36	25	15	9	16	49	6	5	12	16	6	9	27	22	19
Alh_3R_2922238_2922542_-	11	31	9	8	17	45	11	62	105	83	65	62	19	31	14	39	76	240	26	22	151	87	11	6	27	22	73	57	209	202	8	13	37	43	107	65	52	87	37	95	16	30	67	118	16	25	249	158	48
Alh_3R_2922609_2922972_-	2	23	9	11	20	48	7	54	124	73	64	57	18	28	17	32	84	231	25	15	192	100	10	9	20	28	87	47	221	203	9	12	34	27	99	69	63	95	28	76	8	11	83	140	18	36	268	180	39
Alh_3R_2922973_2923068_-	1	4	2	2	1	3	1	8	31	13	19	18	6	7	0	6	16	68	9	4	20	16	2	4	4	2	20	9	32	31	2	2	11	6	20	16	20	22	2	19	2	3	13	15	3	5	25	17	10
Alh_3R_2923405_2924040_-	41	155	82	220	70	174	83	315	237	219	279	282	142	222	173	243	146	381	90	75	315	177	43	133	61	128	120	69	258	257	89	224	280	278	375	248	132	428	123	234	107	278	259	593	60	123	320	173	419
Alh_3R_2924041_2924205_-	31	113	49	136	48	159	46	197	171	153	182	184	101	169	99	176	105	342	58	51	267	149	20	59	41	93	110	52	286	227	49	131	171	184	284	182	98	327	92	203	79	165	197	370	44	99	316	189	265
Alh_3R_2924277_2924454_-	34	120	45	116	53	160	55	227	171	158	203	184	112	148	116	157	115	381	64	65	297	173	21	67	29	86	119	64	315	246	42	131	191	185	300	204	104	356	111	225	72	165	197	413	43	98	327	211	294
Alh_3R_2924548_2925244_-	123	298	108	278	143	369	103	545	449	417	545	434	225	381	250	399	328	987	189	165	700	445	89	175	106	202	283	172	777	662	122	314	507	467	710	531	289	817	257	547	163	459	504	1039	140	263	831	558	739
Alh_3R_2925245_2926267_-	17	27	11	23	10	13	6	32	45	44	41	38	19	45	22	35	16	55	15	15	33	27	17	24	10	15	14	10	53	51	7	28	71	60	72	37	24	46	31	40	86	92	44	64	10	24	72	47	57
Alh_3R_2926859_2927219_-	87	188	52	202	86	258	53	278	285	245	302	299	112	228	152	232	207	603	93	111	403	244	58	112	72	101	149	102	449	428	72	193	298	253	427	316	187	501	179	348	161	277	287	666	81	145	506	349	457
Alh_3R_2927321_2927819_-	74	199	69	224	75	272	68	333	359	306	379	354	137	297	188	267	234	642	152	117	448	280	72	134	74	120	172	109	323	269	105	236	309	321	522	354	213	585	210	396	71	264	368	743	90	166	551	398	504
Alh_3R_2932800_2934146_-	47	224	35	230	46	375	37	512	470	369	525	431	153	331	154	359	261	882	105	143	559	338	27	136	9	157	241	98	626	521	7	235	444	424	590	484	153	769	205	632	36	317	418	1250	11	179	345	432	609
Alh_3R_2937683_2937805_-	0	0	0	0	1	0	0	0	0	0	0	0	0	0	0	0	0	0	0	0	0	0	0	1	0	0	1	0	4	16	0	0	0	0	0	0	1	0	0	0	0	0	1	0	0	0	1	1	0
Alh_3R_2944680_2944770_-	19	27	16	29	18	17	9	16	24	42	16	38	11	26	23	22	24	36	15	12	9	8	12	15	27	11	13	11	14	21	27	22	17	22	26	20	37	41	21	26	13	14	42	44	24	31	37	29	24
Alh_3R_2945157_2945183_-	3	2	2	3	5	2	1	0	3	8	5	8	3	6	4	6	9	10	7	1	2	0	9	9	7	3	2	1	8	5	16	7	4	6	5	7	9	14	4	8	4	4	23	11	10	7	7	5	9
Alh_3R_2945184_2946604_-	135	191	130	205	93	119	100	155	186	261	155	214	135	165	139	172	165	338	108	117	64	84	96	112	176	96	64	82	111	221	218	284	117	164	169	179	183	295	131	192	77	101	203	200	186	215	289	241	235
Alh_3R_2946664_2946860_-	15	31	17	27	11	9	20	33	29	26	22	19	29	25	20	17	26	47	16	13	8	17	14	15	19	9	3	15	17	33	23	36	9	28	17	24	23	34	16	29	15	17	25	28	27	21	32	25	28
Alh_3R_2946997_2947475_-	45	97	44	92	35	41	51	70	83	98	52	81	62	61	57	62	61	143	33	34	23	39	52	46	52	38	16	44	39	73	70	99	35	68	71	57	54	108	63	65	33	33	94	86	83	82	108	92	88
Alh_3R_2949362_2949460_-	3	8	3	15	3	2	3	1	0	1	3	5	4	6	1	5	6	9	0	0	1	2	0	4	9	8	1	2	3	2	2	3	3	5	4	3	1	3	7	3	0	1	4	5	4	7	2	5	2
Alh_3R_2949626_2949907_-	16	33	28	36	14	21	25	29	41	45	22	34	27	22	27	19	27	58	18	14	14	13	23	20	18	14	10	17	14	27	34	47	16	22	26	18	25	47	26	28	14	12	40	37	43	35	51	44	57
Alk_2R_12512798_12513606_-	2	1	0	0	0	0	1	0	0	1	0	0	0	0	0	0	1	2	3	2	0	0	0	0	1	0	1	1	0	0	0	0	1	0	0	1	0	0	0	0	0	0	0	0	0	0	0	0	0
Alk_2R_12513607_12518093_-	994	813	1077	643	1	0	0	0	279	747	192	389	11	12	3	1	430	553	937	341	98	232	802	598	322	76	247	359	154	382	13	6	17	19	41	79	212	65	2	0	65	39	3	4	14	6	9	9	4
Alk_2R_12518157_12518364_-	157	126	157	92	0	0	0	0	55	123	22	75	3	4	0	0	56	108	142	41	11	30	83	75	43	13	34	40	22	49	2	0	1	1	2	16	28	10	1	0	8	4	0	1	3	1	0	1	0
Alk_2R_12518424_12519457_-	376	291	367	210	0	0	1	1	160	359	74	204	8	5	1	1	199	268	438	123	48	107	378	271	132	31	108	146	59	139	4	8	3	7	20	36	94	33	0	1	24	18	5	1	5	3	9	0	2
Alk_2R_12519524_12519701_-	125	96	128	77	1	0	2	0	47	79	22	57	0	1	2	0	57	79	130	32	9	36	109	76	30	12	27	46	15	38	1	1	0	2	2	6	20	7	0	0	4	8	0	1	2	4	3	0	0
Alk_2R_12519768_12519955_-	141	107	129	86	0	0	1	0	55	94	24	53	0	0	1	0	58	89	121	39	15	42	125	84	33	19	26	43	18	41	3	3	0	2	1	7	20	11	0	0	9	7	0	3	1	3	1	0	0
Alk_2R_12520023_12520515_-	245	170	221	137	0	0	0	0	90	186	44	95	3	2	0	2	130	163	204	81	33	53	198	177	75	20	62	75	41	88	3	2	0	4	8	15	43	19	1	0	18	6	1	2	5	2	6	0	0
Alk_2R_12520586_12521279_-	346	248	309	191	0	0	0	0	95	228	62	117	4	3	0	2	157	182	317	108	32	70	272	181	77	27	82	102	50	110	0	0	9	4	9	19	66	26	0	1	14	3	0	1	10	8	6	2	0
Alk_2R_12521364_12522408_-	377	314	306	179	0	0	0	1	115	248	64	131	4	1	0	1	147	196	356	120	27	70	264	180	85	27	93	109	51	110	4	1	11	4	10	26	63	19	0	0	21	7	0	1	6	1	3	0	3
Alk_2R_12525153_12525480_-	3	2	2	0	0	0	0	0	0	1	0	0	0	0	0	0	2	0	6	1	0	1	20	13	0	0	1	0	0	0	0	0	0	0	0	0	0	0	0	0	0	0	1	0	0	0	0	0	0
Alk_2R_12527251_12527516_-	87	64	82	58	0	0	0	0	33	51	9	30	1	0	1	0	35	49	82	28	7	26	74	57	26	4	22	24	5	20	2	0	2	1	1	4	15	1	0	0	2	2	0	0	0	0	0	0	2
AlkB_X_15752167_15752570_-	82	77	85	122	316	266	324	219	103	97	69	98	136	179	189	159	108	177	72	60	56	41	101	97	210	38	32	46	101	137	222	191	100	103	138	117	108	86	94	100	486	573	201	173	146	127	178	141	125
AlkB_X_15752633_15753174_-	165	144	184	209	538	470	537	381	198	180	116	147	253	315	300	284	173	293	122	114	61	73	175	173	351	94	61	77	158	228	330	348	165	160	227	201	217	156	166	185	880	1031	315	313	264	216	287	251	208
AlkB_X_15753226_15753412_-	33	57	62	67	121	123	140	132	57	46	22	38	62	82	76	93	49	72	36	24	13	24	34	49	102	31	23	27	44	74	80	87	52	38	50	54	43	37	49	59	301	330	91	89	74	63	65	58	59
Ama_3R_2588315_2588718_+	0	0	0	1	0	0	0	2	0	4	0	4	0	1	0	0	0	6	2	21	0	1	0	5	0	1	0	4	1	5	0	0	0	5	0	9	2	6	0	0	28	30	0	0	0	0	0	0	21
Ama_3R_2589126_2589222_+	0	7	0	16	0	3	0	3	2	63	1	100	1	6	2	4	99	382	136	349	7	103	1	21	0	4	12	173	6	80	0	1	2	85	30	196	122	523	2	0	2	17	0	3	0	2	2	6	43
Ama_3R_2589223_2589238_+	0	13	1	18	1	5	0	3	2	75	1	132	1	8	2	6	126	552	202	499	7	153	9	30	0	5	12	240	18	124	1	2	1	127	41	295	160	744	2	0	3	26	0	2	0	6	4	6	59
Ama_3R_2589555_2590983_+	21	439	35	632	51	147	23	57	72	3163	100	3645	146	374	96	246	4788	20982	8217	18765	227	5843	230	1486	3	291	728	8993	576	3971	12	83	198	4694	1777	11545	6422	27818	19	33	690	1689	17	73	9	231	53	206	3564
Amnionless_2L_287252_288932_-	1	0	0	1	0	0	0	0	14	2	8	2	0	1	1	2	0	3	0	0	261	225	4	0	22	11	2	1	7	2	1	0	25	14	7	6	3	1	4	0	89	52	3	1	0	0	6	1	2
Amnionless_2L_288933_289144_-	0	1	0	0	0	0	0	0	1	0	0	0	0	1	0	0	0	1	0	0	1	3	1	0	1	0	0	0	0	0	0	0	6	2	2	1	0	0	0	0	3	1	2	0	0	0	2	1	0
Amph_2R_8481109_8481573_+	17	13	18	15	20	10	21	15	52	38	22	31	33	28	32	16	12	26	15	12	9	6	16	16	29	12	11	8	11	17	29	22	17	15	42	28	22	17	17	12	20	20	25	30	25	6	42	44	31
Amph_2R_8494420_8494555_+	17	11	24	15	21	7	27	16	55	41	25	33	37	32	27	19	14	26	9	14	5	3	18	14	28	8	9	11	9	21	27	30	21	16	52	45	30	20	19	12	19	19	22	32	30	8	59	44	25
Amph_2R_8494629_8494819_+	21	28	30	16	28	15	33	24	58	59	28	27	53	54	36	31	13	31	18	15	9	10	20	16	36	9	13	4	18	26	35	48	29	17	97	50	39	28	24	15	23	30	35	32	38	9	81	67	26
Amph_2R_8494883_8494987_+	17	25	24	13	25	16	28	19	54	60	30	37	61	55	39	30	15	23	18	14	7	8	19	24	47	5	14	7	14	25	45	41	30	18	105	48	25	28	21	16	18	24	32	34	42	8	76	75	26
Amph_2R_8495049_8495219_+	17	27	37	24	38	24	36	15	84	76	40	55	73	72	64	44	33	36	25	24	12	11	27	29	68	7	20	16	20	37	81	54	39	31	131	74	33	38	19	24	45	42	43	57	61	13	82	92	39
Amph_2R_8495421_8495502_+	11	28	28	16	27	19	29	18	64	55	31	40	61	53	56	26	27	35	20	18	5	8	23	16	46	9	18	15	14	25	70	48	29	25	81	57	27	30	16	26	29	33	34	48	49	13	56	74	36
Amph_2R_8495561_8495683_+	18	25	28	21	32	15	34	19	63	63	40	47	65	57	61	29	25	43	16	11	5	8	24	12	55	14	17	19	16	15	52	46	32	32	82	49	36	38	14	31	37	28	43	40	41	14	71	85	35
Amph_2R_8496674_8496733_+	12	12	19	17	18	13	19	12	35	46	25	25	47	40	31	24	13	25	11	9	2	2	17	8	13	4	10	13	10	7	11	11	10	8	53	26	24	24	13	17	7	5	32	19	23	8	53	63	23
Amph_2R_8496734_8497141_+	33	34	38	46	42	33	48	35	81	123	53	58	122	93	79	69	45	61	36	24	9	10	31	28	69	17	30	23	30	33	65	66	56	50	138	95	67	60	31	41	28	31	69	53	72	17	153	151	71
Amph_2R_8497142_8497381_+	2	0	3	1	2	0	6	3	10	9	4	3	18	12	12	7	4	6	6	6	2	3	3	2	11	0	1	3	6	5	17	15	10	9	6	6	6	3	4	5	13	8	4	5	7	3	15	20	1
Amph_2R_8498084_8498226_+	23	21	28	22	31	19	31	24	70	79	42	52	72	45	51	37	22	37	29	22	7	12	26	21	61	8	16	7	15	28	40	33	30	26	85	78	37	38	33	29	43	32	45	40	54	14	85	121	31
Amph_2R_8498493_8498513_+	0	0	0	0	0	0	0	0	0	1	1	0	0	0	0	0	1	0	0	0	0	0	0	1	0	0	0	0	0	0	0	0	0	0	1	0	0	0	0	0	0	0	0	0	1	0	0	1	1
Amph_2R_8498514_8499573_+	77	65	99	73	100	70	105	70	199	209	155	125	222	175	163	122	58	112	54	51	30	32	65	57	197	29	61	49	47	120	142	132	111	112	270	199	123	108	85	91	97	76	138	142	140	61	260	280	111
Amun_X_11604153_11604856_-	284	408	394	501	455	350	540	531	480	389	337	316	287	354	194	171	310	537	253	194	163	152	298	239	251	143	158	196	254	315	482	624	248	346	373	389	469	378	232	284	308	301	520	478	318	240	451	451	405
Amun_X_11604857_11606399_-	1602	2076	1691	1981	2579	2082	2155	2144	2629	2495	1778	1891	1768	1816	1201	1215	2229	4014	1638	1309	899	1104	1680	1608	2999	1353	768	940	1276	1693	3266	3850	1366	1634	2144	2056	2771	3295	1504	1605	1802	1642	3470	3281	2368	2048	3026	2850	2484
Amun_X_11606802_11607717_-	992	1330	1003	1205	1656	1378	1265	1236	1540	1529	1144	1092	1046	1164	763	658	1291	2299	983	776	570	724	1193	977	2345	1019	484	561	828	1158	2186	2528	995	1043	1305	1315	1795	2186	1081	1078	1354	1040	2322	2127	1672	1445	2057	1849	1645
Amun_X_11607718_11607721_-	148	222	161	210	287	219	234	216	286	292	209	215	189	209	139	132	228	431	159	156	74	120	196	166	369	178	81	123	149	184	403	429	175	163	207	212	276	323	176	196	209	165	347	377	283	241	361	333	315
Amun_X_11607722_11607787_-	8	7	4	5	18	7	17	17	27	44	23	38	10	14	8	9	19	31	11	15	10	13	5	3	17	7	12	18	19	19	24	31	8	8	13	8	13	24	5	15	6	6	13	16	25	18	28	32	16
Amun_X_11607788_11607838_-	192	253	197	258	341	275	318	266	337	349	241	254	250	282	195	176	276	528	201	186	102	156	236	217	456	220	96	155	163	229	508	585	211	215	248	257	341	405	223	245	257	206	428	493	354	320	465	437	375
Amun_X_11607839_11607841_-	91	107	95	108	153	133	147	132	152	149	103	116	130	151	115	115	130	242	95	85	55	83	127	116	226	97	41	68	69	104	273	299	97	105	98	116	169	202	94	112	130	108	208	249	176	156	249	192	177
Amun_X_11607842_11607880_-	4	5	6	3	5	4	5	11	11	4	5	3	10	16	10	7	9	18	8	5	4	7	5	10	6	5	4	5	10	6	10	14	6	10	6	8	6	16	3	7	7	8	17	14	8	13	9	8	11
Amun_X_11608055_11608244_-	23	23	16	20	30	21	32	27	20	28	16	20	20	30	14	23	20	52	17	17	14	14	31	20	30	19	11	9	9	14	50	44	20	20	23	28	29	28	14	15	20	20	43	51	35	30	50	29	31
Amun_X_11608273_11608350_-	11	5	3	5	10	6	9	9	4	9	3	1	14	8	5	9	10	16	5	1	8	3	11	8	13	8	4	1	4	2	15	13	8	3	9	11	12	12	7	9	17	6	19	19	9	13	11	9	10
Amun_X_11608508_11608590_-	68	82	47	58	98	86	90	89	82	85	59	82	101	107	82	78	86	151	46	49	57	67	72	67	134	62	14	40	34	40	218	274	70	71	67	80	106	144	61	91	74	67	118	144	120	114	161	145	120
Amun_X_11608591_11608810_-	235	250	250	272	311	285	293	272	247	239	157	171	324	348	205	198	231	428	150	126	97	148	248	256	463	198	73	113	106	171	643	700	224	211	172	177	311	357	179	204	222	186	459	501	375	291	497	427	324
Amun_X_11608811_11608938_-	104	97	89	91	82	67	74	70	59	63	39	38	118	116	59	51	54	127	39	25	24	32	66	81	143	57	21	20	21	26	228	236	62	58	23	37	74	86	38	52	52	50	162	156	111	89	129	122	75
Amun_X_11608939_11609013_-	43	37	41	41	20	12	19	15	18	19	11	6	54	47	20	12	16	51	10	6	7	8	13	23	60	23	15	12	7	9	76	80	18	21	8	7	22	18	12	13	22	12	60	70	40	33	45	40	20
Amun_X_11609014_11609063_-	34	34	32	28	23	13	19	16	9	9	7	4	50	47	15	11	4	27	5	4	6	6	25	27	67	25	8	10	3	3	54	62	18	16	7	4	17	21	10	11	20	12	46	62	31	23	50	39	24
Amun_X_11609305_11609598_-	1	1	2	3	7	3	7	3	1	3	0	1	0	1	2	3	3	3	2	3	0	0	0	3	1	1	0	0	0	1	11	5	1	0	1	0	3	1	0	1	0	1	15	14	8	3	5	0	3
Amy-d_2R_13012269_13013874_+	1	1	0	1	0	0	1	0	3	0	59	49	0	0	0	0	1	1	1	0	0	0	1	0	11	7	0	1	2	0	0	0	0	0	0	0	0	0	8	2	4	1	4	3	0	0	8	4	2
Amy-p_2R_13006141_13006213_-	0	0	0	0	0	0	0	0	0	0	0	1	0	0	2	0	0	1	0	0	0	0	0	0	0	0	0	0	0	0	0	0	0	0	1	0	0	0	1	0	0	0	0	0	1	0	1	1	0
Amy-p_2R_13006214_13007808_-	0	2	0	0	0	0	2	0	0	2	26	29	0	2	0	0	1	0	0	3	0	1	1	1	23	11	1	0	3	2	0	0	1	2	1	0	0	0	8	5	0	0	2	1	1	1	12	6	16
Amyrel_2R_12538600_12539492_-	3193	3240	2253	2641	1	0	0	0	2	11	1	1	0	0	0	0	0	0	6	10	60	110	0	0	1	1	38	77	0	1	0	0	0	0	0	1	0	0	11	4	0	1	0	0	0	0	2	1	4
Amyrel_2R_12539549_12540204_-	2553	2518	1777	2170	2	0	0	0	2	9	0	4	0	0	0	0	0	1	6	4	48	80	0	0	0	4	37	41	0	2	0	0	0	0	0	1	0	0	7	3	0	0	0	0	0	0	3	2	2
Ance-2_2L_13909333_13909660_+	7	3	4	6	0	0	0	0	0	0	0	2	7	18	3	3	0	0	0	0	0	0	0	0	179	140	0	1	0	1	0	0	0	0	0	0	0	0	0	2	0	0	0	0	1	0	0	0	1
Ance-2_2L_13909717_13910663_+	15	10	24	8	0	0	0	0	0	0	0	1	15	18	6	5	0	0	1	0	0	0	0	0	84	57	0	1	0	0	0	0	0	0	0	0	0	0	0	0	0	0	0	1	0	0	2	0	0
Ance-2_2L_13910716_13911276_+	18	4	14	4	0	0	0	0	0	0	0	0	16	15	7	3	1	0	0	2	0	0	0	0	67	43	0	0	0	1	0	0	0	0	0	0	0	0	0	1	0	0	0	0	0	2	3	3	0
Ance-2_2L_13911334_13911719_+	6	7	3	5	0	0	0	1	0	0	0	0	12	8	4	1	1	0	0	0	0	0	0	0	30	16	0	1	0	1	0	0	0	0	0	0	0	0	0	0	0	0	0	0	0	0	0	2	0
Ance-3_2L_13914725_13915250_+	26	25	30	25	0	0	0	0	0	0	0	0	0	0	0	0	0	0	0	0	0	0	0	0	0	0	0	0	0	0	0	0	0	0	0	0	0	0	0	0	0	0	0	0	0	0	1	1	0
Ance-3_2L_13915399_13915905_+	58	56	74	63	0	0	0	1	0	0	0	0	0	0	0	0	0	0	0	0	0	0	0	0	0	0	0	0	0	0	0	0	0	1	0	0	0	0	0	1	0	0	0	1	0	0	0	3	0
Ance-3_2L_13916406_13916564_+	34	22	32	29	0	0	0	0	0	0	0	0	0	0	0	0	0	0	0	0	0	0	0	0	0	0	0	0	0	1	0	0	0	1	0	1	0	0	0	1	0	0	1	0	0	0	0	0	0
Ance-3_2L_13916621_13916861_+	44	26	38	40	0	0	0	0	0	0	0	0	0	0	0	0	0	0	0	0	0	0	0	0	0	0	0	0	0	1	0	0	0	0	0	1	0	0	0	0	1	0	1	0	1	0	0	0	0
Ance-3_2L_13916926_13917650_+	86	78	86	92	0	0	0	0	0	1	0	0	0	0	0	0	0	0	0	0	0	0	0	0	0	1	0	0	1	4	0	0	0	0	0	0	0	0	0	1	0	1	1	1	0	0	2	0	0
Ance-3_2L_13917977_13918080_+	24	23	32	36	0	0	0	0	0	0	1	0	0	0	0	0	1	0	0	0	0	0	0	0	0	0	0	0	0	0	0	0	0	1	0	0	0	0	0	1	0	0	0	1	0	0	0	0	0
Ance-3_2L_13918147_13918245_+	22	20	25	29	0	0	0	0	0	0	1	0	0	0	0	0	2	3	0	0	0	0	0	0	0	0	0	0	0	0	0	0	0	1	0	0	0	0	0	0	0	1	0	1	0	0	0	1	0
Ance-3_2L_13954717_13954857_+	49	35	36	34	0	0	0	0	0	0	0	0	0	1	0	0	216	321	0	0	0	1	8	10	0	0	0	0	6	4	0	0	4	3	6	5	0	0	0	0	5	7	0	0	18	15	0	1	0
Ance-3_2L_13955265_13955743_+	68	74	61	54	0	0	0	0	2	0	0	0	27	36	1	1	518	707	0	0	2	0	797	1009	0	0	0	2	6	6	0	0	10	7	16	19	0	0	0	0	11	11	1	1	34	21	0	1	0
Ance-3_2L_13955744_13956188_+	6	4	11	8	0	0	0	0	0	0	0	0	0	0	0	0	107	145	0	0	0	0	28	24	0	0	0	0	0	1	0	0	4	1	0	5	0	0	0	0	3	0	0	0	4	2	0	0	0
Ance-4_2R_4927233_4927306_-	1	0	0	0	0	0	0	0	0	0	0	0	0	0	0	0	0	0	0	0	0	0	0	0	0	0	0	0	0	0	0	0	0	0	0	0	0	0	0	0	0	0	0	0	0	0	0	0	0
Ance-4_2R_4927364_4927542_-	1	0	0	0	0	0	0	0	0	0	0	0	1	0	0	0	0	0	0	1	0	0	0	0	0	0	0	0	0	0	0	0	0	0	0	0	0	0	1	0	0	0	0	0	2	0	2	1	0
Ance-4_2R_4927601_4927723_-	0	0	0	0	0	0	0	0	0	0	0	0	0	0	0	0	0	0	0	0	0	0	0	0	0	0	0	0	0	0	0	0	0	0	0	0	0	0	1	0	0	0	0	0	2	0	3	1	0
Ance-4_2R_4927778_4927995_-	0	0	0	0	0	0	0	0	0	0	0	0	0	0	0	0	0	0	0	0	0	0	0	0	1	0	0	0	1	0	0	0	0	0	0	0	0	1	0	0	0	0	0	0	2	0	2	0	1
Ance-4_2R_4928060_4929316_-	0	0	0	0	0	0	0	0	0	0	0	0	0	1	0	0	0	0	0	0	0	0	0	0	2	1	1	0	0	0	0	0	0	0	0	0	0	1	0	0	0	0	0	0	4	0	4	0	1
Ance-4_2R_4929377_4929436_-	0	0	0	0	0	0	0	0	0	0	0	0	0	0	0	0	0	0	0	0	0	0	0	0	0	0	0	0	0	0	0	0	0	0	0	0	0	0	0	0	0	0	0	0	0	0	0	0	0
Ance-4_2R_4929551_4929647_-	0	0	0	0	0	0	0	0	0	0	0	0	0	0	0	0	0	0	0	0	0	0	0	0	0	0	0	0	0	0	0	0	0	0	0	0	0	0	0	0	0	0	0	0	2	0	0	0	0
Ance-5_2R_20776151_20776284_-	4	1	2	6	20	6	12	8	0	1	0	1	2	0	0	1	1	5	2	1	0	0	0	1	1	0	64	32	0	0	0	0	1	0	10	8	1	2	1	1	0	0	0	2	140	85	1	4	1167
Ance-5_2R_20776345_20776658_-	10	9	10	12	92	52	69	52	3	2	3	7	5	7	1	1	15	20	8	3	2	3	3	3	4	0	316	152	4	4	0	1	5	8	37	24	3	6	5	8	0	2	1	4	618	394	5	12	4979
Ance-5_2R_20776718_20777284_-	26	16	18	12	151	106	134	81	7	2	7	6	7	8	2	1	19	21	7	4	3	2	1	7	3	1	508	255	5	10	0	2	11	5	34	21	4	9	4	9	1	3	2	6	851	536	9	12	6665
Ance-5_2R_20777446_20778546_-	32	24	18	22	195	115	154	91	4	7	4	4	4	7	4	2	22	20	15	7	0	4	2	2	4	3	640	340	8	6	2	2	16	7	44	27	4	12	5	17	2	3	8	5	1163	759	10	14	9363
Ance_2L_13905645_13905718_+	5	4	6	6	3	1	1	3	1	2	1	2	132	121	2	12	0	0	9	15	0	0	11	12	2027	1374	10	8	0	0	0	0	0	2	0	3	0	1	2	2	0	0	3	4	1	1	7	3	5
Ance_2L_13906429_13906433_+	0	0	0	0	0	0	0	0	0	0	0	0	7	3	4	0	0	0	0	0	0	0	0	1	4	3	0	0	0	0	0	0	0	0	0	0	0	0	0	0	0	0	0	0	0	0	0	1	0
Ance_2L_13906434_13906504_+	0	0	0	0	0	0	0	1	0	0	0	0	7	3	4	0	0	0	0	0	0	0	0	1	17	9	0	0	0	0	0	0	0	1	0	0	0	0	0	0	0	0	0	0	0	0	0	1	0
Ance_2L_13906505_13906565_+	0	0	0	1	0	0	0	0	0	0	0	0	2	1	0	0	0	0	0	0	0	0	0	1	10	7	0	0	0	0	0	0	0	1	0	0	0	0	0	0	0	0	0	0	0	0	0	0	0
Ance_2L_13906566_13907172_+	36	27	47	56	17	13	10	10	10	21	6	7	1428	1531	158	166	2	14	61	44	4	3	81	80	12579	8080	67	45	4	4	1	0	3	4	7	13	4	4	13	10	2	4	18	14	5	5	56	39	22
Ance_2L_13907599_13907962_+	33	31	51	56	17	15	6	5	6	9	6	7	1201	1215	138	140	4	9	43	28	2	3	67	48	9544	6397	45	34	5	6	1	1	3	3	5	4	3	3	15	7	2	0	19	11	13	8	34	36	14
Ance_2L_13908024_13908590_+	55	44	96	65	24	20	11	11	5	18	9	16	1723	1706	184	225	8	17	65	63	1	1	87	90	15031	10176	63	44	5	3	0	1	6	5	10	11	4	4	16	18	0	3	21	23	19	11	55	48	20
Ance_2L_13908648_13908788_+	16	18	37	25	7	3	3	4	1	8	3	3	780	788	82	91	4	7	27	19	1	0	36	40	6004	4120	26	21	2	3	0	0	3	3	8	2	1	2	8	3	0	1	11	7	7	2	31	30	9
Ance_2L_13908856_13909028_+	7	7	21	21	5	0	0	3	2	4	3	3	553	573	64	57	2	4	21	17	0	0	35	31	4517	3152	19	21	0	1	0	0	1	2	8	2	1	1	5	2	0	0	10	2	8	1	23	16	5
Ance_2L_13909093_13909170_+	3	1	6	5	2	0	0	1	1	0	0	0	129	164	17	15	1	0	4	8	0	0	12	12	1217	791	5	7	0	0	0	0	0	2	1	1	0	0	0	2	0	0	2	0	3	0	3	5	1
Ance_2L_13909171_13909212_+	1	1	4	1	0	0	0	0	0	0	0	0	14	19	3	2	0	0	1	1	0	0	2	2	106	72	0	0	0	0	0	0	0	0	0	0	0	0	0	0	0	0	0	0	0	0	1	0	0
Andorra_X_18072559_18073505_-	0	0	0	0	0	0	0	0	0	0	0	0	0	0	0	0	0	2	0	0	0	0	1	0	0	0	0	0	1	0	1	0	0	0	1	0	0	0	0	0	0	0	0	0	0	0	1	0	0
Ank2+CG44195_3L_7648489_7649303_-	0	1	0	3	0	0	2	0	1	0	0	0	0	0	1	0	60	76	1	1	0	0	0	0	0	0	2	3	0	0	0	0	6	3	3	1	7	0	0	0	3	2	36	34	0	1	1	1	3
Ank2+CG44195_3L_7649475_7651508_-	10	5	5	5	2	0	2	2	1	0	3	3	0	1	3	2	187	294	1	2	1	1	0	0	2	1	5	6	4	9	1	0	11	10	10	8	30	4	0	1	11	12	189	107	3	1	4	2	5
Ank2+CG44195_3L_7651509_7654606_-	6	4	13	7	0	1	0	3	1	0	2	1	2	0	4	4	231	359	1	1	1	5	0	1	4	1	4	4	4	7	0	0	10	23	18	16	32	2	1	3	14	6	240	117	5	4	2	3	9
Ank2+CG44195_3L_7655081_7655353_-	0	0	0	0	0	0	0	0	0	0	0	0	0	0	0	0	4	11	0	0	0	0	0	0	0	0	0	0	0	0	0	0	0	1	1	0	0	0	0	0	0	0	0	3	0	0	0	0	0
Ank2+CG44195_3L_7655354_7655356_-	0	0	0	0	0	0	0	0	0	0	0	0	0	0	0	0	1	5	0	0	0	0	0	0	0	0	0	0	0	0	0	0	0	1	0	0	0	0	0	0	0	0	0	1	0	0	0	0	0
Ank2+CG44195_3L_7655357_7655398_-	0	0	0	0	0	0	0	0	0	0	0	0	0	0	0	0	2	7	0	0	0	0	0	0	0	0	0	0	0	0	0	0	0	1	0	0	0	0	0	0	0	0	0	1	0	0	0	0	0
Ank2+CG44195_3L_7655571_7655990_-	1	1	1	0	0	0	0	0	0	0	0	0	0	1	0	0	19	38	0	0	0	0	0	0	0	0	1	0	0	0	0	0	1	1	0	0	3	2	1	0	1	0	23	8	0	0	1	0	0
Ank2+CG44195_3L_7656359_7656424_-	1	0	1	1	0	1	0	0	0	0	0	0	0	1	0	0	18	29	0	1	0	0	0	0	0	0	0	0	0	0	0	0	1	1	2	0	1	1	0	0	0	0	19	15	0	0	0	0	0
Ank2+CG44195_3L_7656793_7659082_-	5	2	2	4	0	1	0	0	0	0	1	0	0	1	1	1	55	95	1	1	3	0	0	0	0	0	1	1	1	5	1	1	5	3	1	0	4	1	0	1	4	2	144	70	0	1	2	1	4
Ank2+CG44195_3L_7659266_7686955_-	4	6	1	3	0	0	2	1	0	0	0	0	1	0	1	0	74	133	0	1	0	1	0	0	0	0	0	0	0	4	1	1	6	2	2	0	3	0	0	0	10	2	246	122	3	0	1	2	3
Ank2+CG44195_3L_7688476_7688754_-	0	1	0	0	0	0	0	0	0	0	0	0	0	0	0	0	2	0	0	0	0	0	0	0	0	0	0	0	0	0	0	0	0	0	0	0	0	1	0	0	0	0	0	2	0	0	0	0	0
Ank2+CG44195_3L_7689611_7689743_-	0	0	0	0	0	0	0	0	0	0	0	0	0	0	0	0	1	0	0	0	0	0	0	0	0	0	0	1	0	0	0	0	0	0	0	0	0	0	0	0	0	0	0	0	0	0	0	0	0
Ank2+CG44195_3L_7689744_7689824_-	2	1	3	0	0	1	0	0	0	0	0	0	0	0	0	0	11	26	0	0	0	0	0	0	0	0	0	1	0	1	0	0	1	3	1	0	1	1	0	0	0	0	0	0	0	0	0	0	0
Ank2+CG44195_3L_7689880_7689978_-	2	1	3	0	0	1	0	0	0	0	0	0	0	0	0	0	14	29	0	0	0	0	0	0	0	0	0	1	0	1	0	0	1	4	2	0	2	1	0	0	0	0	0	0	1	0	0	0	0
Ank2+CG44195_3L_7690038_7692473_-	5	8	9	4	0	0	1	0	0	0	0	0	0	1	1	1	166	244	0	0	4	0	0	0	2	0	2	6	0	6	0	0	8	6	6	4	31	2	1	1	4	2	1	5	2	2	1	2	3
Ank2+CG44195_3L_7692586_7693424_-	1	0	2	1	0	1	0	0	0	0	0	0	1	0	0	1	43	68	0	0	1	1	0	0	0	0	1	1	1	1	0	0	3	1	3	2	7	0	0	1	0	2	2	0	1	1	1	0	0
Ank2+CG44195_3L_7693489_7693648_-	0	0	2	1	0	0	0	0	0	0	0	0	1	0	0	0	11	24	0	0	1	2	0	0	0	0	0	1	1	0	0	0	1	0	0	2	1	0	0	1	0	0	0	0	0	0	0	0	1
Ank2+CG44195_3L_7696946_7697150_-	0	1	0	0	0	0	0	0	0	0	0	0	0	0	0	0	6	5	0	0	0	0	0	0	0	0	0	1	0	1	0	0	2	1	0	3	1	0	0	1	0	0	0	0	0	0	0	0	1
Ank2+CG44195_3L_7697918_7698802_-	0	1	0	0	0	0	0	0	0	0	0	0	0	0	0	0	5	2	0	0	1	0	1	0	0	0	0	0	1	0	0	0	1	3	1	1	2	0	0	0	2	0	0	1	0	2	0	0	0
Ank2+CG44195_3L_7698803_7699014_-	0	2	0	0	0	0	0	0	0	0	1	0	0	0	0	0	2	1	0	0	0	0	0	0	0	0	0	1	1	1	0	0	2	2	2	1	0	0	0	0	0	0	0	0	0	0	0	0	0
Ank2+CG44195_3L_7699073_7699479_-	1	0	1	1	0	0	0	0	0	0	1	0	0	0	0	1	1	2	0	0	1	0	0	0	0	0	0	1	1	1	0	0	3	6	3	3	0	0	0	0	0	0	0	0	0	0	0	0	1
Ank2+CG44195_3L_7699561_7699843_-	0	0	0	0	0	0	0	0	0	0	0	0	0	0	0	1	3	5	0	0	1	1	0	0	0	0	0	0	0	0	0	0	1	2	2	2	0	0	0	0	1	0	0	1	0	0	2	0	2
Ank2+CG44195_3L_7700728_7700820_-	0	0	0	0	0	0	0	0	0	0	0	0	0	0	0	0	1	1	0	0	0	1	0	0	0	0	0	0	0	0	1	0	1	0	0	0	0	0	0	0	0	0	0	0	0	0	0	0	0
Ank2+CG44195_3L_7700989_7701916_-	1	0	1	3	0	0	0	0	0	0	0	0	0	0	0	0	2	2	0	0	3	4	0	0	0	0	1	0	0	3	0	0	5	3	5	1	1	0	0	0	2	0	0	1	0	0	2	0	0
Ank2+CG44195_3L_7702020_7702246_-	18	17	26	24	0	2	1	1	0	0	0	0	0	0	0	0	0	3	0	0	3	1	2	0	1	2	0	0	0	0	0	0	1	1	2	1	0	0	0	3	2	0	2	1	0	1	3	1	0
Ank2+CG44195_3L_7702247_7702450_-	44	37	63	44	2	3	5	1	0	0	1	1	1	1	0	1	2	5	1	0	1	0	1	0	2	3	0	1	2	1	0	1	4	2	6	1	1	0	0	5	3	0	8	6	2	1	3	2	1
Ank2+CG44195_3L_7702619_7703383_-	123	92	105	95	2	1	6	1	0	0	2	2	2	3	3	1	8	11	1	2	4	5	4	2	1	1	2	1	4	4	0	1	7	7	16	2	0	0	6	8	4	0	16	12	3	0	3	7	7
Ank2+CG44195_3L_7703449_7703901_-	50	37	42	27	1	1	5	0	0	0	0	1	0	0	1	0	4	3	0	0	0	5	2	0	2	1	2	2	5	2	0	0	6	5	7	1	1	1	5	4	1	1	8	9	3	0	1	5	2
Ank2+CG44195_3L_7703968_7704069_-	15	4	11	9	2	0	1	1	0	0	0	2	0	0	0	0	1	1	1	0	1	2	0	0	1	0	1	1	2	1	0	0	1	3	2	1	0	0	3	3	0	0	1	2	1	0	1	2	3
Ank2+CG44195_3L_7706238_7706747_-	10	3	9	3	0	1	0	0	0	0	0	0	0	0	0	0	1	1	1	0	1	2	2	0	0	0	0	0	0	0	0	0	6	5	2	0	0	0	0	0	0	0	4	2	0	1	0	0	0
Ank2+CG44195_3L_7706748_7706750_-	3	1	1	0	0	0	0	0	0	0	0	0	0	0	0	0	0	0	0	0	0	0	0	0	0	0	0	0	0	0	0	0	1	0	0	0	0	0	0	0	0	0	2	1	0	0	0	0	0
Ank2+CG44195_3L_7709268_7709424_-	1	1	0	0	0	0	0	0	0	0	0	0	0	0	0	0	0	1	0	0	0	1	0	0	0	0	0	0	1	0	0	0	2	0	0	1	0	0	0	0	0	0	1	1	0	0	0	0	0
Ank2+CG44195_3L_7710467_7711495_-	6	4	9	3	4	0	3	4	0	2	2	2	0	1	2	0	8	6	2	0	4	4	2	0	1	0	0	1	5	3	0	1	7	3	5	4	1	0	4	6	2	1	5	4	1	0	3	5	6
Ank_4_135700_135828_-	9	4	10	8	10	3	5	3	17	20	22	23	23	18	6	9	20	27	8	8	3	6	24	20	55	16	1	9	4	13	32	33	22	25	15	12	40	42	11	3	25	21	38	23	12	16	10	12	27
Ank_4_135884_136630_-	30	38	26	23	24	11	13	22	53	74	62	100	59	85	23	35	71	93	23	25	11	12	76	43	193	50	15	27	10	45	101	67	60	74	37	37	117	88	23	33	57	40	106	86	38	47	49	44	103
Ank_4_137015_137256_-	52	76	71	97	85	66	80	110	322	327	213	252	222	286	171	176	127	222	125	94	26	32	95	88	143	34	50	69	34	102	413	330	166	184	150	196	351	320	189	255	126	122	267	293	259	252	168	115	213
Ank_4_137312_139127_-	780	928	878	1012	1110	952	1010	1278	3918	4218	2840	3537	2863	3215	2315	2175	1617	2739	1685	1258	365	448	1281	1025	1752	441	660	750	453	1293	4837	3894	1963	2289	2194	2423	4262	4351	2636	3098	1914	1648	3587	3423	4049	3581	1988	1459	3036
Ank_4_139181_139405_-	134	145	136	173	188	164	167	187	654	738	475	565	465	478	381	353	304	458	261	253	67	86	216	144	257	52	123	121	84	233	841	611	339	423	367	397	727	720	489	542	320	236	600	549	799	600	340	273	513
Ank_4_139464_139557_-	101	100	91	123	118	103	120	133	479	520	339	391	299	343	243	257	211	318	200	147	42	47	135	99	148	31	73	90	53	156	577	387	224	281	254	261	482	455	320	401	202	170	389	401	514	410	228	188	370
Ank_4_140514_140838_-	224	234	220	285	277	238	284	340	1011	1074	685	929	668	744	556	590	393	671	412	310	90	106	311	255	371	76	142	199	114	350	1220	852	514	534	548	586	922	1024	679	863	485	360	911	815	986	914	575	437	731
Ank_4_141484_142425_-	344	401	367	439	468	407	471	558	1564	1650	1122	1475	1021	1104	873	919	633	1148	624	512	131	218	461	382	468	102	276	282	187	537	1795	1382	805	875	867	945	1420	1576	1100	1326	805	582	1430	1398	1682	1342	857	688	1172
Ank_4_142479_142582_-	54	60	64	69	75	57	83	99	254	256	167	228	193	176	161	185	114	179	107	98	19	31	55	55	45	10	38	47	37	98	296	236	140	148	138	167	237	255	196	214	130	104	233	225	265	258	130	112	210
Ank_4_142935_144048_-	397	484	468	500	533	472	530	688	1772	1982	1333	1700	1217	1174	1165	1160	796	1337	763	581	161	214	486	424	288	75	299	335	220	626	2296	1532	940	1087	1060	1060	1689	1782	1358	1659	945	690	1695	1632	1932	1734	1062	830	1516
Ank_4_144411_144518_-	107	113	121	116	136	117	127	180	483	513	315	396	328	288	271	298	191	335	175	136	44	48	110	78	53	12	74	79	42	132	557	353	204	233	276	249	372	377	317	398	231	140	414	408	458	376	229	191	319
Ank_4_149948_150068_-	77	77	83	80	90	79	93	127	361	365	238	272	232	199	176	231	116	206	123	98	27	34	39	17	27	12	48	52	31	85	370	248	147	137	183	169	234	260	200	269	153	77	274	264	287	237	156	125	223
Ank_4_150069_150078_-	5	7	7	3	8	5	9	5	32	20	24	16	5	9	8	10	10	7	11	7	1	0	3	2	1	3	2	1	5	4	21	15	14	6	10	7	17	25	10	10	9	1	28	21	11	12	6	8	7
Ank_4_150181_150295_-	4	12	13	7	10	5	16	19	48	32	24	28	29	35	19	36	7	15	12	11	2	2	2	3	3	0	7	5	2	10	45	29	18	14	22	22	22	21	30	40	11	8	30	24	30	19	15	14	16
Ank_4_150296_150380_-	13	9	6	13	14	11	11	18	55	51	34	61	37	36	31	51	12	40	23	14	2	9	3	7	9	5	7	6	6	20	55	44	27	24	29	23	26	35	32	39	18	13	37	51	40	29	25	11	36
Ank_4_150424_150475_-	0	1	0	0	1	0	0	1	1	2	0	1	4	2	5	5	0	3	0	0	0	1	2	7	13	4	0	1	0	2	5	3	0	1	0	2	0	2	0	1	2	1	0	1	3	0	0	0	0
Anp_3R_26035670_26035802_+	0	0	1	0	0	0	0	0	0	0	0	0	0	0	0	0	0	0	0	0	1	0	0	0	0	0	0	0	0	0	0	0	33	24	0	0	1	0	0	0	5	0	1	1	0	0	0	0	0
Anp_3R_26035865_26036003_+	0	0	1	0	0	0	0	0	0	0	0	0	0	0	0	0	0	0	0	1	0	0	0	0	0	0	0	1	0	0	0	0	35	23	1	0	1	0	0	0	5	0	1	1	0	0	0	0	0
Anp_3R_26036004_26036104_+	0	0	1	0	0	0	0	0	0	0	0	0	0	0	0	0	0	0	0	0	0	0	0	0	0	0	0	1	0	0	0	0	9	5	1	0	1	0	0	0	1	0	0	0	0	0	0	0	0
Antp_3R_2721975_2723386_-	0	0	0	0	0	0	0	1	0	0	0	1	0	0	0	0	6	5	1	0	0	0	0	1	0	0	0	0	0	0	0	0	1	0	0	0	0	0	0	0	1	1	0	0	0	0	0	0	0
Antp_3R_2723387_2724260_-	0	1	0	0	0	0	0	0	0	0	2	0	0	0	0	0	2	3	0	0	0	0	0	1	0	0	0	0	0	1	0	1	0	0	1	0	0	1	0	0	0	1	2	1	0	0	0	0	1
Antp_3R_2732740_2734234_-	0	0	0	0	0	0	0	0	0	0	0	0	0	0	0	0	1	0	0	0	0	0	0	0	0	0	0	0	0	0	0	0	0	0	0	0	1	0	0	0	0	0	0	0	0	0	0	0	0
Antp_3R_2734235_2734246_-	0	1	0	0	0	0	0	0	0	0	1	0	0	0	0	0	0	0	0	0	0	0	0	0	0	0	0	0	0	0	0	0	0	0	0	0	0	1	0	0	0	0	1	0	0	0	0	0	0
Antp_3R_2734247_2734460_-	0	1	0	0	0	0	0	0	0	0	1	0	0	0	0	0	1	0	0	0	0	0	0	0	1	0	0	0	0	0	0	0	0	0	0	0	0	1	0	0	1	0	1	0	0	0	0	0	1
Antp_3R_2734595_2734633_-	0	0	0	0	0	0	0	0	0	0	0	0	0	0	0	0	2	1	0	0	0	0	0	0	1	0	0	0	0	0	0	0	0	0	0	0	0	0	0	0	1	0	0	0	0	0	0	0	0
Antp_3R_2735012_2735788_-	0	0	0	0	0	0	0	0	0	0	0	1	0	0	0	0	6	6	0	0	0	0	0	0	1	0	0	0	0	0	0	0	0	0	0	0	0	0	0	0	1	0	0	0	1	0	0	0	1
Antp_3R_2735942_2736193_-	0	0	0	0	0	0	0	0	0	1	0	1	0	0	0	0	1	2	0	0	1	0	0	0	0	0	0	0	0	0	1	0	0	0	0	0	0	1	0	0	0	0	0	0	0	0	0	0	0
Antp_3R_2757241_2758562_-	0	0	0	0	0	0	1	0	0	0	2	1	0	0	0	0	3	9	0	0	0	0	0	1	0	0	0	0	0	0	1	0	0	0	0	0	1	1	0	0	2	0	0	0	0	0	0	0	1
Antp_3R_2796305_2796392_-	0	0	0	0	0	0	0	0	0	0	0	0	0	0	0	0	0	0	0	0	0	0	0	0	0	0	0	0	0	0	0	0	0	0	0	0	0	0	0	0	0	0	0	0	0	0	0	0	0
Antp_3R_2823928_2824950_-	1	0	0	0	0	0	0	0	0	0	0	0	0	0	0	0	0	0	0	0	0	0	0	0	0	0	0	0	0	0	0	1	0	0	0	0	0	1	0	0	0	0	0	0	0	0	0	0	1
AnxB10_X_20065478_20065681_-	139	126	148	148	136	163	220	173	82	143	124	137	125	147	147	120	85	149	53	36	66	118	72	52	206	86	49	73	253	149	255	234	119	109	168	168	100	148	255	244	88	82	152	155	204	139	182	131	211
AnxB10_X_20065962_20065964_-	99	80	97	99	102	121	164	127	59	106	85	96	81	94	92	82	63	109	34	26	58	101	41	26	135	54	34	47	193	104	167	163	101	93	141	135	64	120	173	151	55	65	94	88	152	109	119	99	144
AnxB10_X_20066074_20066255_-	236	221	257	280	261	273	354	307	143	241	198	225	234	265	270	222	153	270	96	70	131	165	120	81	318	124	93	109	445	243	464	426	216	206	269	280	169	232	447	428	182	162	208	207	352	219	316	255	356
AnxB10_X_20066338_20067049_-	1420	1414	1402	1744	1658	1533	1961	1791	755	1336	997	1335	1483	1519	1558	1293	884	1617	610	498	743	870	698	512	1837	708	600	614	2672	1452	2942	2363	1093	1161	1602	1710	1136	1321	2565	2509	1052	1025	1640	1670	2072	1449	2073	1714	1943
AnxB10_X_20067402_20067547_-	352	405	433	509	394	388	622	513	231	352	291	388	408	396	431	426	240	396	143	141	214	256	222	126	572	213	160	189	704	410	800	651	291	281	425	409	285	294	660	710	245	271	414	452	511	411	561	464	463
AnxB11_X_16310991_16311535_-	0	0	0	0	0	0	0	0	0	0	0	0	0	0	0	0	0	0	0	0	0	0	0	0	0	0	0	0	0	0	0	0	0	0	0	0	0	0	0	0	0	0	0	0	0	0	0	0	0
AnxB11_X_16311536_16311731_-	413	451	550	593	202	147	373	289	697	618	723	768	567	713	868	811	494	784	153	132	198	205	109	104	614	261	225	182	467	493	588	548	436	418	390	371	221	243	298	379	221	218	459	456	937	731	738	557	352
AnxB11_X_16311732_16311928_-	1152	1253	1494	1661	575	440	900	797	1783	1698	1889	2055	1613	1767	2311	2112	1449	2232	480	372	555	626	353	327	1898	690	689	610	1408	1324	1618	1479	1243	1184	1172	1030	633	697	808	1010	648	649	1276	1280	2632	1985	1980	1552	994
AnxB11_X_16311989_16312057_-	924	961	1111	1262	467	329	642	582	1297	1260	1382	1467	1245	1269	1726	1587	1120	1770	397	283	433	513	301	270	1512	529	557	516	1123	989	1185	1053	1009	905	932	822	498	545	638	732	534	542	940	945	2043	1548	1503	1249	794
AnxB11_X_16312114_16312323_-	1588	1576	1901	2042	815	557	1110	993	2163	2104	2338	2442	2097	2158	2850	2759	1984	2838	690	490	751	892	480	452	2456	880	914	932	1846	1710	2014	1771	1679	1506	1594	1391	836	942	1141	1244	894	896	1627	1616	3554	2547	2549	2219	1374
AnxB11_X_16312393_16312622_-	1380	1375	1625	1784	721	532	951	882	2122	2078	2314	2370	1842	1942	2528	2425	1817	2633	663	423	670	857	391	362	2087	815	866	877	1735	1509	1830	1605	1508	1434	1406	1234	780	892	1040	1150	826	768	1513	1467	3316	2373	2238	1985	1284
AnxB11_X_16312701_16313082_-	2033	2101	2437	2633	1059	790	1359	1242	3071	2969	3408	3363	2711	2939	3916	3612	2797	3945	970	613	995	1196	617	538	3102	1154	1289	1275	2623	2336	2660	2400	2248	2108	2058	1856	1132	1268	1626	1785	1299	1190	2267	2230	5036	3462	3442	2915	1944
AnxB11_X_16313237_16313803_-	742	813	915	946	288	212	379	422	751	781	698	694	556	630	848	778	571	795	159	68	218	282	182	150	608	239	315	347	449	473	682	736	394	405	563	520	357	446	518	592	289	259	538	540	980	654	658	699	568
AnxB11_X_16314083_16314151_-	616	661	715	762	344	224	420	373	940	887	1051	1045	800	882	1258	1249	872	1198	290	189	266	337	168	173	984	368	364	330	824	730	889	760	710	645	658	526	325	349	510	568	386	347	709	720	1576	1031	1079	958	587
AnxB11_X_16314152_16314158_-	6	13	12	8	4	1	1	0	10	10	14	20	1	7	7	11	18	21	3	5	2	8	12	16	13	2	3	1	4	9	19	8	9	4	9	10	5	3	5	7	6	3	12	11	19	17	7	6	3
AnxB11_X_16314406_16314425_-	5	10	9	18	0	0	1	4	17	10	11	14	10	5	13	9	23	37	6	6	12	13	8	8	13	6	6	3	4	13	18	16	21	16	27	28	2	3	0	9	5	6	15	8	10	12	6	4	2
AnxB11_X_16315814_16316199_-	36	25	38	28	7	5	13	18	51	41	43	55	52	42	50	44	46	69	25	12	18	13	37	19	42	12	18	7	12	25	73	35	18	12	44	29	18	19	21	23	23	16	28	41	55	38	27	36	23
AnxB11_X_16316200_16316275_-	350	403	410	443	189	129	258	225	567	556	606	636	472	512	707	788	488	701	160	103	159	179	105	104	561	241	223	192	468	425	521	466	400	363	384	292	182	205	302	323	194	215	377	412	926	573	657	597	364
AnxB11_X_16316277_16316298_-	32	30	40	43	10	5	12	17	27	20	19	24	31	29	54	54	26	52	10	3	11	18	9	5	26	9	8	5	12	7	50	31	14	20	18	22	11	11	20	13	22	20	19	21	38	21	35	30	14
AnxB9_3R_16890963_16891007_+	287	257	362	322	472	339	614	380	394	288	478	457	604	589	702	626	285	347	318	162	202	119	108	63	994	143	203	105	1020	315	931	363	370	212	397	236	356	98	405	299	334	170	584	485	1033	581	576	385	527
AnxB9_3R_16891008_16891032_+	45	47	58	68	81	47	87	67	43	33	53	64	101	69	112	81	32	39	42	21	45	26	16	14	185	20	27	11	113	45	176	73	47	30	63	30	44	11	68	42	46	28	99	67	162	90	75	48	91
AnxB9_3R_16891033_16891123_+	18	16	13	24	24	8	25	17	7	9	14	19	32	28	36	27	6	16	13	6	8	4	17	13	115	17	4	5	24	10	59	22	11	9	23	16	25	8	54	35	20	12	17	26	34	26	19	5	64
AnxB9_3R_16891605_16891673_+	7	2	4	2	1	3	2	0	4	0	2	7	7	6	9	14	1	1	1	1	3	1	0	3	2	0	1	0	10	2	2	6	3	4	2	6	2	1	2	2	4	4	11	4	4	2	10	6	4
AnxB9_3R_16893168_16893221_+	639	515	657	646	932	710	1123	690	741	547	920	875	1140	1141	1386	1131	551	681	623	314	411	263	228	142	1991	280	410	193	2068	680	1833	757	721	404	865	515	760	198	869	606	714	364	1198	919	2176	1099	1193	743	1087
AnxB9_3R_16893791_16894499_+	3322	2641	3433	3296	5561	4082	6157	3763	3841	2785	5106	4219	6228	6107	6663	5493	3156	3557	3336	1648	2573	1589	1212	745	9873	1449	2383	1112	11920	3887	9189	3743	4014	2187	4748	2848	4488	1250	4636	3148	4154	2057	6412	4927	11840	5906	6180	3785	6359
AnxB9_3R_16894560_16894741_+	1092	879	1047	1061	2247	1591	2759	1739	1208	906	1761	1381	2863	2835	3103	2633	975	1126	1142	566	1025	619	395	232	2853	469	776	384	3910	1363	2894	1216	1300	737	1587	1009	1804	509	1579	1101	1308	696	2695	2136	3886	1985	2092	1371	2165
AnxB9_3R_16895035_16895476_+	810	687	881	927	2186	1708	3259	1950	976	666	1298	1170	2681	2671	3189	2504	698	856	1243	625	823	497	393	213	2092	351	506	293	2336	1050	2371	1091	885	560	1121	704	1525	510	1397	1037	1168	755	2324	1846	2604	1571	1773	1022	1577
AnxB9_3R_16896000_16896261_+	203	174	161	194	131	81	122	87	150	135	223	211	125	141	101	84	83	81	26	18	68	44	29	16	632	121	186	98	389	150	358	174	146	95	177	136	67	24	88	70	55	31	227	196	720	388	199	121	186
AnxB9_3R_16896446_16896639_+	0	0	0	0	0	0	0	0	0	0	0	0	0	0	0	0	0	0	0	0	0	0	0	0	0	0	0	0	0	0	0	0	0	0	0	0	0	0	0	0	0	0	0	0	0	0	0	0	0
Aos1_3R_8258255_8258794_-	632	654	503	575	691	677	695	621	852	658	633	551	822	970	844	797	545	886	539	475	540	514	598	562	1520	483	263	249	1223	636	1116	1447	627	545	765	649	837	815	526	661	864	844	690	784	944	794	1692	1356	842
Aos1_3R_8258851_8259279_-	739	826	644	775	914	876	898	762	1079	829	822	664	1085	1169	1145	1027	746	1134	715	594	696	710	766	691	1853	630	369	325	1546	816	1481	1769	703	692	955	847	1079	1055	743	842	1087	1045	852	1070	1217	1072	2215	2024	1099
Aos1_3R_8259347_8259544_-	288	305	228	279	332	328	355	260	419	327	283	283	373	381	420	417	249	409	255	204	238	246	280	294	696	200	136	116	580	282	574	639	257	237	342	300	362	380	248	306	381	389	303	429	417	362	801	711	380
Apc2_3R_19989688_19990531_+	119	113	106	141	132	125	110	142	163	152	81	97	114	103	110	82	105	215	48	38	92	96	125	91	226	62	48	46	158	141	154	165	98	99	146	180	132	146	74	90	146	99	123	129	107	105	161	172	139
Apc2_3R_19990595_19992808_+	331	348	360	488	424	418	373	520	449	433	376	349	337	396	339	294	337	608	176	131	287	303	339	308	735	208	167	189	557	361	508	557	333	363	451	522	413	440	271	247	418	422	377	378	313	290	558	507	321
Apc2_3R_19993006_19993485_+	71	78	99	100	89	118	104	160	125	113	117	85	134	136	108	122	126	204	60	42	113	128	73	71	216	64	61	56	156	102	183	180	113	111	99	144	160	140	116	131	139	118	106	102	105	104	116	144	134
Apc_3R_24658023_24662208_-	1040	1350	1225	1769	807	703	542	776	852	1292	790	1126	987	997	686	648	818	1185	1098	739	640	795	757	667	1676	544	263	318	367	599	1995	2713	459	651	452	537	950	1098	483	595	435	501	703	682	2258	1513	1053	962	1415
Apc_3R_24662269_24662407_-	76	86	83	115	56	43	48	54	56	98	63	66	57	47	43	36	54	87	68	61	36	65	56	55	119	34	22	22	19	42	130	167	31	41	35	38	71	79	25	39	26	27	55	47	172	122	77	67	97
Apc_3R_24662621_24666547_-	924	1199	1022	1577	683	638	455	688	749	1099	615	903	723	775	595	579	800	1156	1016	623	535	729	709	599	1433	466	228	262	307	472	1731	2022	390	508	356	407	697	850	465	555	431	382	579	649	2107	1258	978	934	1341
Apc_3R_24667941_24668005_-	24	32	9	31	1	1	1	2	0	0	1	1	1	0	1	0	1	1	0	0	3	2	2	0	3	2	0	0	0	1	1	1	0	2	3	1	0	0	0	0	4	2	0	1	2	2	1	1	0
Apc_3R_24670282_24670470_-	15	26	15	17	39	27	24	42	52	82	37	50	43	42	33	38	44	54	54	41	19	31	34	29	79	26	18	13	12	23	100	120	16	27	22	23	31	40	21	27	31	26	27	33	111	78	44	52	76
ApepP_2L_16908229_16910184_-	1287	1264	1344	1583	2880	3024	2715	3508	1156	1306	849	928	1887	2084	1371	1247	1612	2758	1723	1288	847	924	1296	1165	4028	979	932	1564	2416	1843	1958	2188	1162	1260	1961	2323	1990	2526	1701	1923	1121	1251	1601	1848	1575	1480	4365	3316	1492
ApepP_2L_16910185_16910308_-	0	2	0	0	4	5	2	12	1	3	0	1	1	0	3	1	3	3	2	3	0	1	1	2	12	4	3	16	0	6	2	6	3	3	4	1	2	3	4	5	2	0	0	0	6	2	6	4	2
ApepP_2L_16910309_16910418_-	60	74	68	78	120	146	122	152	54	55	35	46	92	99	65	66	71	136	67	61	45	45	64	66	206	41	52	57	118	97	97	131	64	66	103	115	74	122	86	87	59	66	80	96	85	57	219	187	85
Apf_2L_9938178_9938510_-	0	0	0	0	0	0	0	0	0	0	0	0	0	0	0	0	0	0	0	0	0	0	0	0	0	0	0	0	0	0	0	0	0	0	0	0	0	0	0	0	0	0	0	0	0	0	0	0	0
Apf_2L_9938569_9938790_-	0	0	0	0	0	0	0	0	0	0	0	0	0	0	0	0	0	0	0	0	0	0	0	0	0	0	0	0	0	0	0	0	0	0	0	0	0	0	0	0	0	0	0	0	0	0	0	0	0
Aph-4_3R_26874651_26875041_+	9	6	2	5	0	1	0	1	0	1	6	4	2	2	0	0	14	9	3	0	0	1	1	1	0	2	12	6	8	1	0	0	37	14	3	1	2	1	10	12	1	0	2	2	2	1	0	0	12
Aph-4_3R_26875531_26875789_+	0	1	0	0	0	0	0	0	1	0	0	0	0	0	0	0	3	3	1	1	0	0	0	0	1	0	0	0	0	0	0	0	1	0	0	0	1	0	1	0	0	0	0	0	0	0	0	0	0
Aph-4_3R_26876374_26876615_+	6	3	5	7	1	1	2	3	2	1	7	13	2	1	0	0	38	37	5	0	2	0	8	4	5	0	14	14	2	1	1	0	37	12	2	3	1	6	11	6	3	1	1	1	0	1	1	2	12
Aph-4_3R_26876683_26877646_+	13	14	10	10	1	4	1	3	4	7	16	17	2	3	1	2	65	120	9	2	0	1	12	8	5	4	27	18	5	1	0	0	72	28	6	7	9	8	41	22	4	3	6	2	7	4	3	2	22
Aph-4_3R_26877707_26878262_+	5	7	4	3	1	4	1	3	3	6	13	14	1	0	1	1	49	52	5	2	2	0	6	7	5	2	16	7	6	2	0	1	28	24	11	5	8	7	27	11	3	2	4	3	3	0	1	1	9
Aplip1_3L_1196317_1196655_+	4	12	7	12	7	7	9	10	1	1	1	0	31	45	176	153	29	87	11	4	906	1185	104	84	12	3	24	23	55	32	50	60	48	56	229	194	6	9	16	10	4	4	185	169	7	3	16	11	542
Aplip1_3L_1196937_1197313_+	6	13	8	10	5	7	13	13	3	3	2	2	37	53	211	170	43	79	18	12	1183	1593	152	104	24	2	28	31	58	39	72	81	51	68	291	236	7	10	22	22	5	3	223	246	6	6	13	13	639
Aplip1_3L_1197509_1197529_+	2	3	5	6	0	6	3	3	0	0	0	1	21	14	56	59	14	15	5	8	275	386	54	31	5	1	7	9	15	5	20	21	11	30	80	66	3	3	6	5	3	0	60	59	2	2	1	5	226
Aplip1_3L_1197530_1198230_+	15	21	29	37	12	12	17	19	2	5	4	5	79	80	334	313	85	135	31	27	1907	2501	266	183	25	10	50	57	104	72	117	138	120	94	492	473	16	15	51	30	8	4	401	359	18	13	35	26	1382
Aplip1_3L_1198299_1198486_+	11	6	13	14	6	4	5	11	0	2	0	0	20	32	100	107	42	47	7	6	532	716	83	73	10	1	11	17	49	25	36	44	38	30	169	134	6	4	13	6	1	2	125	131	5	4	10	7	479
Aplip1_3L_1198555_1199339_+	6	6	9	17	10	4	9	11	2	1	0	3	27	37	111	104	31	71	4	2	610	814	57	43	6	3	15	13	19	19	36	33	25	33	122	113	4	6	12	19	1	0	111	143	5	4	11	14	645
Apoltp_2L_9634179_9634328_+	15	28	19	37	16	5	1	0	157	326	124	312	4	4	5	4	172	282	63	81	23	46	89	61	175	83	60	142	30	200	39	33	18	12	30	29	39	56	2	1	0	0	41	19	62	38	5	10	43
Apoltp_2L_9641681_9641818_+	28	44	23	49	27	8	1	0	225	493	193	432	5	6	6	5	278	420	88	125	37	70	140	110	175	82	102	212	45	302	67	46	25	22	43	47	52	81	4	1	0	0	57	29	92	60	11	15	66
Apoltp_2L_9641913_9642646_+	80	121	76	159	82	26	2	3	550	1301	504	1153	23	17	9	17	841	1276	306	383	127	215	422	307	523	239	309	598	145	841	194	122	55	76	105	127	181	267	13	7	3	0	181	85	288	216	39	34	162
Apoltp_2L_9642717_9642876_+	32	33	27	53	28	10	1	0	194	454	156	404	12	3	1	1	290	431	95	127	41	64	138	101	155	72	92	180	42	246	50	33	19	21	24	47	73	80	5	4	2	0	60	22	56	44	18	16	50
Apoltp_2L_9642934_9643177_+	42	57	44	81	37	16	2	0	322	680	237	561	11	6	3	5	447	633	129	194	67	95	220	154	235	120	133	295	74	469	93	65	32	47	48	64	98	143	8	5	1	0	94	43	101	90	29	16	86
Apoltp_2L_9643249_9645790_+	227	408	326	592	269	98	10	5	2087	4442	1788	4098	63	55	28	39	2890	4178	897	1289	402	789	1451	1079	1810	881	1017	2084	461	3057	701	442	229	286	387	491	651	854	33	24	12	5	647	300	903	721	205	109	589
Apoltp_2L_9645858_9646201_+	56	99	77	145	57	23	2	1	398	891	390	880	10	14	6	8	584	878	190	288	81	138	297	232	389	182	201	453	88	629	129	89	41	66	81	90	115	163	8	8	1	0	131	70	177	161	39	10	124
Apoltp_2L_9646265_9646475_+	43	40	39	92	45	22	3	1	391	786	357	756	7	6	11	10	517	769	137	267	72	137	273	206	376	159	211	394	87	511	122	72	37	60	81	81	106	146	4	12	1	0	79	34	160	122	25	13	116
Apoltp_2L_9646538_9646896_+	44	71	70	137	61	20	3	3	520	1027	434	937	15	13	17	11	622	924	217	288	88	162	330	227	444	212	239	494	96	624	144	116	40	62	90	98	165	196	4	9	2	2	128	43	227	148	48	31	108
Apoltp_2L_9646955_9648917_+	218	398	338	617	259	89	20	9	1986	4352	1819	4273	68	57	58	33	2684	4202	959	1328	409	786	1455	1165	2025	963	1048	2264	431	2661	702	436	182	287	327	420	713	809	17	37	12	10	572	259	858	671	203	107	481
Apoltp_2L_9648989_9649147_+	36	74	64	112	54	8	5	1	386	857	342	792	8	9	11	5	447	753	169	250	73	142	262	210	358	179	199	391	66	427	107	66	27	39	56	78	126	155	4	9	4	5	115	40	121	81	30	12	88
Apoltp_2L_9649205_9650751_+	148	315	242	477	218	73	18	9	1580	3577	1539	3556	52	49	47	23	2142	3260	784	1116	382	629	1231	952	1707	804	870	1840	370	2161	543	415	176	220	305	432	634	797	23	22	6	7	514	254	682	563	178	99	444
Apoltp_2L_9650809_9651433_+	91	178	159	285	138	46	8	6	980	2042	912	2131	29	39	19	29	1355	1954	488	689	213	366	690	507	935	497	577	1159	225	1453	348	265	108	163	176	289	437	546	13	20	7	3	298	137	429	338	81	55	243
Apoltp_2L_9651492_9653760_+	316	546	532	899	435	143	20	11	3202	7075	3124	7268	99	116	57	72	4176	6471	1582	2439	746	1186	2178	1713	3444	1727	1823	3697	594	3796	1047	841	311	453	550	740	1485	1695	44	48	16	15	951	448	1350	1073	341	189	790
Apoltp_2L_9653822_9653991_+	40	98	75	147	66	21	2	2	494	1155	482	1197	22	18	14	11	692	1024	263	415	146	176	307	252	547	283	304	595	112	708	165	153	61	82	130	128	280	315	10	5	3	3	152	74	199	187	30	33	149
Apoltp_2L_9654045_9654131_+	35	71	66	119	55	22	2	2	387	906	391	934	23	17	12	11	564	823	217	321	117	167	271	238	456	233	273	485	94	564	149	122	44	68	102	85	200	263	11	5	4	1	117	54	165	164	32	30	107
Apoltp_2L_9654194_9654753_+	107	175	178	310	134	54	13	3	800	1893	887	1983	47	44	20	24	1141	1837	453	700	221	352	772	565	1190	627	515	1074	244	1163	307	283	102	126	212	248	565	602	18	13	8	4	333	159	344	293	105	69	278
Apoltp_2L_9654811_9655011_+	56	83	99	163	47	22	4	2	148	296	152	352	18	18	13	14	185	306	82	133	100	193	383	291	618	338	79	182	131	597	162	183	50	72	88	111	185	189	8	7	3	3	169	82	144	116	55	31	136
Apoltp_2L_9655079_9655769_+	113	215	211	372	172	63	10	2	1100	2559	1236	2705	43	57	29	23	1508	2379	672	961	330	517	942	697	1525	777	693	1413	324	1551	402	427	117	182	255	400	733	754	23	22	10	10	383	204	484	398	138	77	370
Apoltp_2L_9655851_9656026_+	32	51	38	74	35	11	3	0	236	610	289	595	8	14	6	7	315	520	148	206	60	109	189	155	340	173	151	295	80	387	99	90	34	38	68	104	111	121	4	4	4	2	86	35	124	112	20	15	59
Appl_X_424534_424567_+	4	2	5	3	0	1	0	0	0	2	0	1	0	0	2	0	3	5	10	0	8	22	3	4	0	1	2	1	10	11	3	4	7	5	4	13	10	20	3	3	13	12	22	15	6	2	12	10	3
Appl_X_425203_425222_+	0	1	0	0	0	0	0	0	0	0	0	0	0	0	0	0	0	0	0	0	1	0	0	0	0	0	0	0	0	0	1	0	1	0	0	0	0	0	0	1	0	0	0	0	0	0	1	0	1
Appl_X_425660_425909_+	3	5	10	14	3	2	4	4	3	0	1	0	0	0	0	1	6	18	15	4	23	41	8	9	1	1	7	3	23	34	12	6	16	15	22	34	30	32	5	8	31	23	48	40	10	5	29	26	4
Appl_X_454639_454809_+	5	7	7	4	5	1	5	4	0	0	0	0	0	0	1	1	5	7	4	3	23	19	5	4	2	0	4	1	15	14	7	2	10	14	18	18	31	14	7	6	25	18	32	36	6	1	11	5	2
Appl_X_464895_465033_+	6	6	7	4	5	1	6	5	1	0	1	0	5	8	4	5	14	13	6	0	23	17	5	4	4	0	1	1	15	16	6	1	14	16	14	18	36	20	5	6	27	16	42	31	8	0	9	7	2
Appl_X_465164_465166_+	2	3	3	2	1	0	2	3	1	0	1	0	3	5	2	5	7	6	1	0	8	8	2	2	1	1	0	1	5	5	2	0	7	9	8	6	15	10	1	3	9	6	17	8	4	1	2	6	2
Appl_X_465167_465385_+	9	8	11	8	6	3	6	5	3	0	2	0	16	16	7	8	16	16	3	4	27	36	5	11	5	1	1	5	14	25	5	2	20	17	29	27	40	23	6	9	37	18	49	46	5	5	15	11	13
Appl_X_465460_466091_+	16	20	22	19	13	5	7	9	5	4	6	3	21	41	20	22	24	54	11	9	57	82	19	20	9	2	5	7	41	56	13	11	61	43	79	63	84	38	22	14	72	39	124	109	15	10	37	21	19
Appl_X_466092_466103_+	1	2	3	3	1	0	1	2	1	1	2	0	0	8	4	4	4	3	1	2	10	12	3	1	0	0	1	0	3	8	1	2	9	7	12	7	9	7	0	0	8	10	13	10	6	1	3	2	0
Appl_X_466170_466181_+	2	1	1	1	0	0	0	0	0	0	3	2	3	4	3	4	1	4	0	3	10	6	6	2	1	0	1	0	2	7	4	1	6	2	5	8	4	3	2	4	8	0	10	11	2	1	1	1	2
Appl_X_466182_466322_+	5	6	7	4	2	1	3	2	1	1	5	3	9	21	9	10	14	11	3	6	30	26	13	4	4	1	2	2	12	18	5	2	19	19	23	19	30	22	8	7	30	14	34	36	8	3	7	4	6
Appl_X_467886_467897_+	2	2	2	0	0	1	2	0	0	1	2	2	4	6	3	2	6	5	1	3	7	8	6	0	2	1	0	1	4	7	0	0	10	5	4	5	8	7	1	3	10	5	13	17	2	1	2	0	2
Appl_X_467898_468035_+	3	10	6	6	2	2	2	2	1	0	3	2	9	11	7	9	14	12	3	5	22	17	12	2	2	1	1	3	9	15	3	0	12	16	17	16	33	13	7	6	28	12	44	27	6	2	9	7	10
Appl_X_468229_468911_+	12	22	15	13	3	3	5	10	3	4	1	3	22	32	13	26	31	29	19	9	44	35	19	9	3	2	6	3	34	37	12	3	33	41	51	52	97	47	15	19	71	33	102	90	12	6	26	28	19
Appl_X_468975_468977_+	1	3	4	0	1	0	3	0	0	1	0	1	4	7	1	2	5	2	2	0	7	6	3	0	0	0	3	1	4	4	2	0	4	6	7	3	6	5	4	2	13	4	14	8	2	0	2	3	1
Appl_X_468978_469122_+	3	7	8	1	1	0	4	1	1	2	2	1	11	13	5	7	8	8	4	3	13	20	5	6	1	2	3	3	11	20	3	1	11	16	17	13	28	13	9	5	25	12	37	20	3	1	4	10	1
Appl_X_469201_469383_+	5	6	8	6	0	0	2	5	1	1	3	1	16	8	9	14	8	13	4	3	11	29	6	9	1	2	2	3	17	28	5	3	13	15	30	18	39	16	6	6	28	17	45	33	3	0	5	10	2
Appl_X_469384_469395_+	1	1	2	2	0	0	0	2	0	0	1	0	1	0	0	1	2	1	0	0	2	1	0	2	0	0	1	0	3	5	1	1	1	0	2	5	3	3	0	0	5	4	10	6	1	0	0	1	1
Appl_X_469504_472163_+	18	28	25	18	8	9	8	11	6	5	7	3	21	22	16	15	9	20	11	11	68	78	18	19	5	1	7	6	41	97	18	13	86	54	94	78	107	47	36	23	72	48	232	160	12	3	23	16	12
Appl_X_472164_473077_+	1	4	3	5	4	1	1	1	1	1	1	0	2	1	2	2	1	0	3	3	13	3	4	1	4	0	1	2	4	13	1	3	16	15	20	15	17	4	5	6	12	4	31	33	2	1	2	2	4
Aprt_3L_1883795_1883891_-	0	2	0	0	0	0	0	0	0	1	0	1	2	0	0	0	0	0	0	0	0	0	2	0	5	4	1	0	2	0	1	0	1	0	1	0	0	0	8	10	0	0	0	0	2	1	0	0	14
Aprt_3L_1883892_1884248_-	86	90	66	94	109	118	126	109	129	227	83	170	112	117	100	104	48	97	71	58	23	33	60	54	211	91	51	83	187	206	182	229	162	202	118	136	48	77	441	496	65	104	75	109	109	83	129	117	526
Aprt_3L_1884323_1884560_-	85	99	104	113	144	145	113	102	118	260	93	186	113	130	102	114	45	90	87	68	25	44	58	56	207	110	51	93	195	197	187	213	190	245	113	162	30	93	475	500	86	105	81	120	99	91	145	101	512
Aprt_3L_1884691_1884892_-	64	74	82	87	102	98	89	88	68	208	75	150	72	97	75	83	25	64	65	47	15	36	29	27	130	57	53	84	129	130	125	146	144	150	73	88	13	46	232	260	64	76	58	93	47	55	97	76	261
Aprt_3L_1884893_1885019_-	0	1	1	1	1	3	4	4	4	3	2	3	0	0	1	3	3	13	1	0	0	0	0	0	1	0	1	3	8	0	1	2	1	2	2	3	0	0	2	2	0	0	3	1	0	0	1	2	2
Aps_3L_10887876_10888546_-	625	774	757	822	474	350	597	508	1134	802	820	665	778	847	585	520	806	1300	591	510	291	263	843	778	1574	609	415	420	241	535	968	1382	686	732	643	545	1217	915	594	677	790	980	1131	990	722	648	383	358	604
Aps_3L_10888547_10889509_-	1396	1903	1608	1786	1017	935	1544	1452	3164	2420	2319	1859	2060	2168	1491	1431	2035	3232	1618	1198	661	725	1942	1743	3113	1243	1031	956	707	1333	2297	3447	1701	1940	1942	1605	2772	2751	1428	1678	1791	2116	2212	2247	1788	1619	1361	1334	1520
Aps_3L_10889569_10889724_-	381	530	410	410	314	271	318	356	799	730	652	464	535	576	332	377	607	978	428	335	175	199	524	444	872	333	290	277	227	379	653	933	522	602	610	493	838	817	486	512	557	556	610	619	567	416	412	411	454
Aps_3L_10889879_10889977_-	378	535	426	463	313	239	331	345	943	765	687	522	579	608	431	433	679	988	477	362	162	196	490	437	836	353	289	278	230	404	614	963	508	584	623	499	770	796	461	517	512	532	637	638	562	427	428	441	473
Aps_3L_10890998_10891077_-	25	23	16	21	1	0	0	2	7	12	5	2	6	4	2	4	14	23	4	4	0	2	11	4	5	2	1	2	0	3	5	7	1	5	13	8	7	4	5	4	11	11	1	0	5	4	6	4	7
Aps_3L_10891078_10891544_-	955	1342	1075	1168	635	549	855	889	2246	1786	1636	1336	1377	1399	987	1019	1494	2219	1134	838	343	415	1123	898	1527	716	664	655	463	867	1378	2310	1152	1229	1319	1095	1647	1703	880	1033	1016	1137	1395	1375	1141	948	848	911	1052
Aps_3L_10891545_10891673_-	435	581	491	514	237	221	374	413	1001	671	624	569	529	557	417	389	614	879	469	334	148	164	537	431	688	323	297	320	172	333	563	923	418	453	570	462	644	675	360	470	409	498	591	582	451	359	315	341	387
Aps_3L_10891674_10891835_-	477	614	558	653	294	262	461	489	1081	719	691	619	560	618	458	413	704	1011	512	385	179	208	610	550	892	400	313	362	204	404	662	964	517	506	633	535	723	808	442	541	529	611	701	661	524	436	350	397	443
Aps_3L_10891836_10892223_-	586	708	580	692	371	335	486	513	1089	857	785	683	662	714	527	523	842	1185	594	456	214	288	735	702	1080	490	364	387	242	535	843	1174	700	682	768	646	898	1019	586	632	655	729	829	763	643	568	548	510	552
Arc1_2R_10245432_10247802_-	6843	7139	5980	6493	2473	1807	4582	3632	4799	4235	10391	10038	4943	5318	16405	13986	10542	14252	4088	2709	2076	2197	1623	1119	2814	783	7082	5415	42533	18585	2205	2001	23975	19224	15146	10550	3706	2247	5452	5171	6483	7374	3741	3176	4649	3208	2863	2021	1564
Arc2_2R_10249429_10250330_+	1768	1844	1378	1595	485	397	698	452	906	909	1652	1690	1013	1046	1600	1373	1252	2063	638	490	476	657	510	420	608	137	504	374	2328	2512	942	1054	2633	2420	1209	809	680	459	2135	2412	908	1262	663	640	1536	1243	922	588	600
Arc42_3R_15703459_15703633_+	107	114	131	142	109	73	113	77	94	68	85	71	139	132	185	175	92	154	82	99	83	72	128	104	325	118	62	67	307	178	128	123	172	190	173	158	74	77	157	196	153	149	114	148	146	143	218	156	157
Arc42_3R_15703721_15703930_+	245	275	290	351	238	213	227	195	220	177	193	183	355	353	394	388	235	371	233	225	199	186	314	251	787	290	152	161	843	469	301	303	492	483	479	384	219	216	432	464	406	359	299	345	428	367	508	440	384
Arc42_3R_15703999_15705031_+	660	675	814	951	634	580	573	601	600	632	527	489	1017	1087	1033	1054	631	1003	673	600	518	496	846	710	2282	791	476	501	2494	1287	938	860	1401	1252	1356	1099	626	638	1274	1283	1051	1033	898	934	1101	970	1426	1308	1073
Arf102F_4_1144793_1144957_+	212	264	201	260	325	338	490	406	409	504	362	578	173	222	226	254	131	313	225	171	84	92	307	277	895	295	149	172	334	554	890	857	364	441	354	397	568	719	609	747	406	404	410	528	635	602	453	393	785
Arf102F_4_1145062_1145324_+	601	631	543	674	857	947	1267	1051	1062	1375	984	1366	466	555	592	658	412	823	587	474	221	257	803	795	2221	706	392	455	969	1469	2253	2150	936	1153	939	1116	1480	2178	1596	1923	969	1127	1103	1404	1840	1606	1217	962	2197
Arf102F_4_1145394_1145519_+	379	400	339	392	567	611	814	612	664	901	636	805	324	334	382	449	275	495	379	318	139	157	521	522	1391	422	269	302	658	1010	1389	1367	580	772	638	747	969	1554	1030	1240	605	742	728	892	1245	1042	791	573	1565
Arf102F_4_1145576_1145739_+	205	243	239	238	315	360	479	374	411	529	423	478	218	197	205	266	157	285	199	186	83	95	314	321	870	256	155	187	392	656	869	854	404	491	397	452	621	889	655	792	356	429	408	538	721	621	424	305	940
Arf102F_4_1145740_1145951_+	35	58	91	86	76	75	137	130	137	158	137	116	48	62	16	28	44	67	35	32	14	24	86	96	206	51	44	47	78	174	249	206	137	131	99	116	155	148	184	214	73	93	112	137	145	175	62	61	195
Arf51F_2R_11210006_11210217_+	216	181	194	169	275	277	280	287	502	526	472	435	502	511	330	330	190	373	384	193	134	116	218	210	507	148	352	117	309	421	625	569	289	262	334	270	341	462	300	308	217	215	262	315	685	498	454	273	537
Arf51F_2R_11210218_11210246_+	163	119	146	125	247	205	223	226	407	406	376	353	453	410	272	273	165	274	280	149	87	92	154	135	367	109	303	89	236	307	475	435	246	202	133	129	281	373	241	256	173	162	235	274	572	385	410	243	459
Arf51F_2R_11210308_11210535_+	22	22	17	19	15	23	26	33	46	19	29	28	50	46	37	30	16	42	16	9	12	9	38	24	44	9	11	4	24	32	62	52	46	17	76	45	42	40	30	29	57	47	26	37	98	39	46	25	50
Arf51F_2R_11210629_11210646_+	45	23	50	41	25	38	39	52	84	82	79	68	88	74	55	40	39	60	64	23	25	20	44	36	132	25	40	10	36	53	101	96	60	29	123	93	37	53	38	39	39	43	40	47	133	76	48	31	55
Arf51F_2R_11210954_11211070_+	473	369	469	415	534	559	617	586	1017	916	948	783	1067	1054	727	664	419	739	833	402	290	259	510	500	1214	310	912	280	541	774	1144	1070	634	407	617	500	623	826	557	584	398	383	512	584	1472	929	873	501	1025
Arf51F_2R_11211350_11211652_+	762	676	837	681	845	854	1024	994	1573	1302	1539	1200	1737	1785	1114	1017	691	1098	1369	728	439	416	814	766	1942	532	1488	505	802	1203	1769	1745	970	672	913	671	928	1269	791	866	558	607	806	889	2201	1420	1240	793	1563
Arf51F_2R_11211707_11212397_+	941	935	1172	963	1120	1046	1658	1545	2144	1680	1845	1483	2262	2390	1523	1434	929	1414	1705	1004	631	547	1123	1054	2898	816	2117	701	1020	1550	2335	2492	1058	839	1182	872	1267	1673	907	1154	777	855	1176	1270	2563	1903	1421	930	1794
Arf51F_2R_11212398_11212995_+	39	62	72	52	51	49	75	77	80	62	74	65	153	178	117	89	67	92	104	55	46	34	64	65	149	54	149	36	60	75	103	104	50	51	87	61	82	101	54	68	46	52	66	77	128	102	64	42	92
Arf79F_3L_22861480_22861607_-	0	3	13	12	5	8	12	10	6	6	9	7	15	25	15	5	4	6	5	2	1	4	3	6	9	3	7	3	4	7	3	14	6	11	4	14	4	0	11	15	11	14	4	4	7	3	7	1	9
Arf79F_3L_22861608_22862346_-	3723	4769	4850	5769	3705	3731	4249	5495	6122	8167	4811	7112	7405	8257	6447	6628	3813	6885	4444	3399	3287	4232	5077	5006	13086	5468	2675	3503	5236	8343	8571	10402	6616	7705	6462	6881	4978	8214	6582	7944	4856	5961	5038	6902	6823	6837	7368	6450	6620
Arf79F_3L_22862446_22862571_-	1749	2231	2203	2664	1709	1764	1793	2409	2921	3923	2411	3330	3484	3964	3120	3380	1776	3289	2098	1548	1561	2023	2378	2280	5951	2454	1277	1620	2563	3924	4063	4722	3229	3686	3233	3223	2363	4044	3403	3928	2231	2690	2465	3154	3424	3387	3701	3259	3179
Arf79F_3L_22862765_22862874_-	1827	2210	2324	2822	1726	1748	1919	2448	2971	3850	2395	3393	3294	3763	3161	3454	1863	3316	2044	1634	1584	2065	2437	2399	6231	2636	1254	1633	2573	3880	4044	4779	3114	3629	3055	3187	2300	3858	3354	3921	2189	2597	2530	3130	3401	3343	3703	3073	3073
Arf79F_3L_22862942_22863165_-	2791	3133	3328	3941	2462	2519	2812	3645	3986	5321	3185	4586	4617	5094	4404	4652	2647	4622	2988	2398	2305	2970	3507	3498	9072	3738	1731	2320	3698	5559	5745	6555	4357	5108	4281	4562	3181	5683	4635	5551	3345	3939	3384	4440	4790	4735	5050	4235	4192
Arf79F_3L_22863166_22863250_-	1287	1421	1591	1799	1096	1143	1290	1678	1717	2443	1475	2235	2112	2278	2017	2138	1118	2100	1330	1066	1059	1378	1586	1521	4047	1653	782	1063	1672	2515	2604	2963	2032	2434	1899	1981	1437	2546	2122	2508	1582	1858	1475	2016	2059	1999	2207	2006	1804
Arf79F_3L_22863315_22863394_-	8	17	11	22	16	12	7	23	14	19	17	29	13	18	20	20	15	28	20	5	12	26	25	19	22	14	16	19	11	29	20	17	20	32	25	33	12	35	25	24	17	28	17	16	34	14	14	23	13
Arf79F_3L_22863947_22864187_-	44	60	98	101	41	46	39	60	44	59	40	72	67	62	120	97	77	135	43	43	108	120	73	58	125	28	51	68	76	100	89	73	176	172	191	163	54	95	143	136	82	85	84	91	106	101	69	68	91
Arf79F_3L_22864420_22864559_-	55	63	70	78	36	37	43	64	75	98	65	123	89	126	115	104	55	104	39	31	68	71	84	80	164	57	40	46	67	105	157	174	88	115	101	106	76	106	95	121	52	55	64	60	101	92	82	62	74
Arf79F_3L_22864560_22864659_-	451	536	629	701	332	337	433	528	518	678	385	652	595	619	622	724	379	675	417	340	325	436	535	525	1359	527	266	342	589	886	820	867	792	806	697	710	433	641	746	900	562	706	487	676	628	623	665	607	527
Arf79F_3L_22864660_22864824_-	16	4	10	18	18	14	17	28	32	45	18	38	12	17	22	18	16	33	10	23	11	12	31	24	61	11	16	18	24	51	38	48	71	71	47	54	26	30	57	77	26	35	28	40	42	35	30	24	31
Arf79F_3L_22865024_22865152_-	404	440	404	499	417	454	547	611	727	987	562	920	794	861	673	737	338	707	488	419	294	376	584	558	1591	669	256	371	525	794	934	1184	561	689	486	536	577	1175	642	807	468	620	475	710	795	790	888	820	761
Arf79F_3L_22865157_22865331_-	20	23	18	16	14	10	8	21	4	9	6	8	22	11	15	20	15	24	5	0	4	5	5	10	18	5	7	4	13	16	11	7	18	25	6	17	2	7	11	14	4	10	16	17	7	7	34	21	18
ArfGAP1_3L_12408126_12408969_-	630	666	581	723	418	535	453	557	294	487	244	390	687	740	613	580	377	801	309	257	196	286	313	310	1234	582	238	340	356	432	495	714	467	621	308	428	414	745	461	513	220	352	399	488	447	455	789	714	805
ArfGAP1_3L_12409045_12409104_-	142	157	158	208	128	121	100	159	63	130	48	104	201	196	182	158	114	196	76	81	46	74	80	60	299	137	60	87	72	105	103	172	109	153	85	90	125	229	109	133	63	87	100	115	125	111	197	174	190
ArfGAP1_3L_12409375_12409579_-	307	348	292	402	238	246	204	306	149	277	132	229	375	373	327	276	213	391	182	138	101	151	172	180	649	269	124	176	170	210	220	331	223	315	190	211	229	409	241	269	141	204	217	238	242	288	355	342	411
ArfGAP1_3L_12409640_12410187_-	515	563	454	615	369	412	314	467	222	452	235	361	576	592	473	486	332	610	293	239	156	233	237	301	970	432	181	263	302	310	356	563	342	471	289	369	347	643	431	470	246	330	328	363	410	444	618	610	723
ArfGAP1_3L_12410253_12410680_-	343	367	297	400	217	268	231	302	144	286	160	214	343	334	335	311	211	367	198	149	101	161	184	171	634	292	127	157	179	189	231	350	228	256	174	254	198	390	228	291	151	205	208	215	243	278	405	353	411
ArfGAP3_3L_22707413_22707507_-	27	49	39	27	44	44	57	52	33	32	35	50	67	67	43	41	41	54	13	18	28	23	44	28	158	37	31	25	28	40	63	76	32	28	34	19	42	56	39	49	19	24	48	48	54	43	63	70	70
ArfGAP3_3L_22707508_22708189_-	344	426	415	442	500	466	586	519	348	450	370	502	791	933	614	660	459	682	335	230	274	298	381	384	1424	407	238	231	342	369	685	657	338	362	377	415	534	683	510	604	285	297	551	640	586	472	883	729	883
ArfGAP3_3L_22708255_22709098_-	605	694	600	720	814	738	868	841	655	768	658	730	1365	1486	1058	1204	665	1139	585	466	435	470	579	517	2059	658	309	276	576	554	997	933	586	591	680	657	893	1114	996	959	579	508	932	998	1010	753	1406	1322	1553
ArfGAP3_3L_22709156_22709302_-	156	180	135	193	234	206	218	196	179	212	165	188	334	391	234	303	165	334	128	129	106	123	144	107	463	154	80	72	135	148	232	242	173	164	188	182	214	297	263	224	160	127	262	248	257	163	372	329	412
ArfGAP3_3L_22709303_22709305_-	7	19	7	13	29	19	43	34	22	26	20	24	35	39	33	32	25	40	13	16	16	20	17	15	65	19	9	11	14	20	28	20	16	17	18	22	27	33	32	29	15	8	21	17	39	21	39	39	31
ArfGAP3_3L_22709398_22709406_-	72	99	88	118	124	119	148	124	99	123	91	103	188	207	130	166	94	182	73	72	53	69	85	61	268	101	36	37	62	86	126	134	93	87	98	83	124	152	139	128	85	71	138	125	130	78	211	169	202
ArfGAP3_3L_22709407_22709514_-	138	172	163	187	213	181	218	212	169	196	154	187	328	352	244	264	158	301	133	115	91	117	136	115	434	154	81	64	135	135	210	227	163	145	173	153	215	250	239	215	169	118	231	219	230	155	326	312	352
ArfGAP3_3L_22709669_22709992_-	289	294	281	331	353	354	404	412	310	356	306	329	592	646	490	479	304	516	274	186	180	222	254	233	792	226	161	126	260	262	399	379	241	260	295	299	381	480	430	423	291	229	409	414	454	337	524	544	696
ArfGAP3_3L_22710071_22710166_-	164	165	165	204	221	206	227	221	196	228	190	211	329	400	281	276	166	303	142	104	93	118	151	108	469	134	92	71	158	142	240	208	139	155	175	171	207	261	262	253	137	118	228	258	255	197	300	293	390
ArfGAP3_3L_22710167_22710180_-	79	93	111	119	150	109	128	118	122	144	119	158	189	228	167	180	90	180	77	61	60	70	74	58	289	78	49	45	88	86	155	145	77	92	108	98	126	146	177	160	73	68	128	156	140	111	184	170	228
ArfGAP3_3L_22710181_22710293_-	98	100	123	130	156	121	143	129	140	167	127	186	187	243	171	205	96	210	94	75	63	70	86	64	336	84	53	62	97	98	181	154	96	115	126	98	137	170	200	175	98	75	162	175	151	126	182	203	236
ArfGAP3_3L_22710294_22710376_-	52	54	55	81	77	58	81	64	57	87	61	92	103	104	88	101	42	100	54	36	35	35	43	36	191	51	26	36	43	45	103	61	53	66	66	51	74	100	84	73	56	39	84	78	80	72	118	114	125
ArfGAP3_3L_22710377_22710449_-	1	2	3	3	4	3	2	1	5	4	5	5	3	5	7	5	6	11	4	1	2	1	1	0	4	1	2	3	2	2	5	3	2	4	2	2	2	5	1	2	1	1	1	4	1	1	2	4	3
ArfGAP3_3L_22710450_22710463_-	0	0	0	0	0	0	0	0	0	0	0	0	0	0	0	0	0	0	0	0	0	0	0	0	0	0	0	0	0	0	0	0	0	0	0	0	0	0	0	0	0	0	0	0	0	0	0	0	0
ArfGAP3_3L_22710591_22710677_-	0	0	0	0	0	0	0	0	0	0	0	0	0	0	0	0	0	0	0	0	0	0	0	0	0	0	0	0	0	0	0	0	0	0	0	0	0	0	1	0	0	0	0	1	0	0	0	0	0
Arfip_3R_7058151_7058848_-	181	194	211	256	301	399	472	605	317	368	194	239	217	309	361	378	124	232	99	116	87	127	110	103	281	174	146	175	199	211	217	275	267	307	185	207	153	247	500	558	134	158	219	216	249	216	198	185	319
Arfip_3R_7058939_7059046_-	72	80	105	115	148	190	217	265	165	192	90	122	108	149	177	184	60	111	50	49	45	64	55	43	117	74	51	77	101	111	101	115	165	117	89	89	79	90	233	246	68	67	109	115	126	98	90	78	158
Arfip_3R_7059124_7059292_-	85	103	137	143	181	216	223	321	186	219	124	143	142	149	210	174	71	138	43	65	47	81	55	59	138	100	77	88	112	131	132	131	176	162	114	121	80	118	296	305	105	88	129	116	153	141	109	107	221
Arfip_3R_7059644_7060166_-	170	203	217	257	320	447	334	573	321	360	240	279	227	282	339	305	148	270	106	117	94	147	111	110	267	168	121	168	246	267	268	263	284	329	216	282	184	273	586	559	182	177	245	228	311	265	232	217	452
Arfip_3R_7060230_7060735_-	160	159	168	204	287	387	300	468	280	304	216	246	213	280	285	295	136	229	90	97	75	117	90	83	225	127	119	127	197	226	207	245	249	297	181	221	136	237	491	517	137	151	195	200	243	230	191	253	445
Arfrp1_X_9001102_9001270_+	44	51	42	49	60	41	36	43	56	68	50	60	56	59	56	64	70	119	28	20	23	15	27	18	83	19	17	21	34	52	54	76	30	39	38	36	45	63	95	79	32	29	56	54	48	56	62	55	53
Arfrp1_X_9001338_9001590_+	90	97	72	101	108	95	71	78	103	138	93	129	104	103	103	110	164	232	64	45	47	46	47	42	156	52	30	42	68	99	141	167	72	90	84	85	79	93	170	168	54	52	119	96	107	105	127	110	100
Arfrp1_X_9001709_9002387_+	120	126	114	139	136	148	108	111	146	156	130	175	148	133	163	140	220	364	83	72	65	69	69	72	213	99	63	75	97	139	206	248	94	107	115	111	111	119	214	251	72	105	136	116	159	156	171	137	145
Argk_3L_9041881_9041911_-	1	1	2	4	0	0	0	1	10	3	4	1	0	1	3	4	0	0	0	1	1	1	0	0	0	0	6	0	84	40	0	0	5	5	3	5	4	0	0	0	0	4	0	0	60	8	0	0	1
Argk_3L_9041912_9041979_-	24	13	12	16	0	1	1	1	117	46	16	45	5	7	42	35	3	2	19	2	13	26	0	1	0	0	50	7	1212	547	0	0	78	64	51	58	43	2	1	1	4	94	0	0	680	93	1	2	8
Argk_3L_9041980_9043456_-	394	306	316	288	8	10	4	10	2940	1608	887	1018	150	170	995	979	109	132	339	97	267	338	3	5	5	1	937	162	34100	14658	6	7	1912	1845	1694	1435	1378	81	8	8	112	2501	3	7	17016	2238	35	18	182
Argk_3L_9043457_9043459_-	25	13	31	18	1	0	0	1	160	92	58	67	26	16	143	138	8	14	6	5	16	29	0	0	0	1	52	8	1962	904	0	0	115	129	122	119	72	3	0	0	6	127	0	0	856	98	2	2	10
Argk_3L_9044230_9044817_-	2	1	1	0	0	1	0	0	13	10	5	4	0	1	4	5	1	0	0	0	2	2	1	0	0	0	3	1	23	20	0	0	19	15	8	12	5	0	0	0	0	2	0	0	27	5	0	0	0
Argk_3L_9044818_9045001_-	2	0	0	0	0	0	0	0	4	3	1	1	1	0	4	0	0	0	0	0	0	0	0	0	0	0	0	0	6	12	0	0	6	2	5	3	3	0	0	0	0	0	0	0	14	2	1	0	0
Argk_3L_9046620_9046661_-	0	0	0	1	0	0	0	0	3	3	0	3	0	1	1	1	0	1	0	0	0	0	0	0	0	0	1	0	1	4	0	0	1	1	0	0	0	0	0	0	1	0	0	0	1	0	0	0	1
Argk_3L_9050643_9050681_-	21	5	18	13	0	0	0	0	122	68	35	42	0	0	0	1	0	3	3	3	9	11	0	0	0	0	33	6	1269	468	0	0	78	77	51	30	62	4	0	0	5	113	0	0	691	80	0	1	2
Argk_3L_9055007_9055567_-	8	19	4	11	5	2	2	7	25	20	46	29	75	90	574	559	28	38	20	8	16	44	0	0	0	1	9	14	1714	1427	0	0	68	92	226	314	3	0	6	6	4	10	3	3	17	3	6	2	35
Argk_3L_9055912_9056048_-	0	1	1	3	1	0	0	2	4	3	2	6	5	10	64	78	4	3	2	2	1	4	0	0	0	0	0	3	209	204	0	0	3	9	35	36	0	0	0	0	0	0	0	0	2	0	0	0	0
Argk_3L_9057564_9057617_-	2	0	0	0	0	1	0	1	3	0	8	1	0	0	0	0	2	1	5	0	1	2	0	0	0	0	0	3	3	4	0	0	14	1	5	1	0	0	1	1	0	2	1	1	0	0	0	0	1
Argk_3L_9058808_9059127_-	3	1	1	1	0	0	0	2	8	1	12	5	0	0	1	0	4	7	9	3	3	1	0	0	0	0	1	4	15	3	0	0	24	5	12	2	0	0	0	1	0	0	1	0	1	0	0	0	6
Ark_2R_12907532_12907746_+	62	208	96	356	42	101	44	234	40	167	38	213	43	69	54	131	33	119	28	55	27	149	35	74	46	74	14	147	20	123	31	115	30	134	34	109	23	128	30	70	25	81	47	83	37	163	50	88	24
Ark_2R_12908895_12909295_+	238	724	302	1108	111	329	108	682	147	594	132	655	121	229	139	331	116	446	78	197	88	512	99	218	133	256	38	450	100	378	108	371	88	425	107	350	81	393	107	254	100	249	141	277	124	530	145	295	106
Ark_2R_12909417_12910054_+	387	1060	415	1634	148	497	147	966	184	826	221	944	191	351	177	448	195	627	110	310	117	721	138	279	169	395	62	618	120	546	151	580	136	587	134	469	115	570	141	360	138	326	158	341	131	713	205	479	163
Ark_2R_12910108_12910231_+	144	351	163	556	53	159	50	312	67	268	80	340	65	122	51	150	67	202	41	114	50	299	52	84	64	138	29	208	48	186	63	205	56	206	41	158	37	204	46	117	45	125	61	107	41	245	64	149	61
Ark_2R_12910295_12910485_+	159	428	209	617	75	180	60	343	67	279	77	337	65	134	74	161	58	254	41	121	49	314	66	104	64	145	18	251	47	200	73	222	67	219	47	162	47	198	49	121	51	150	71	125	56	255	87	147	62
Ark_2R_12910590_12910834_+	169	493	226	747	75	222	75	434	78	365	104	456	82	178	105	205	85	283	47	150	66	336	72	136	84	133	26	311	59	247	70	257	68	260	54	245	58	290	71	149	53	183	82	169	65	324	92	205	63
Ark_2R_12910835_12910893_+	1	3	0	3	0	0	0	1	0	2	0	1	0	0	1	0	0	3	0	1	0	2	2	0	3	0	0	0	0	0	1	0	1	2	1	0	0	1	0	0	1	1	2	2	0	2	1	0	0
Ark_2R_12910894_12911083_+	63	181	75	317	25	101	34	182	31	138	48	196	32	70	45	99	34	118	22	59	25	115	40	60	41	46	10	112	24	102	27	108	40	115	29	118	24	115	37	53	25	84	28	55	21	120	36	74	31
Ark_2R_12911203_12912796_+	0	0	0	0	0	0	0	0	0	0	0	0	0	0	0	0	0	0	0	0	0	0	0	0	0	0	0	0	0	0	0	0	0	0	0	0	0	0	0	0	0	0	0	0	0	0	0	0	0
Ark_2R_12912864_12912983_+	0	0	0	0	0	0	0	0	0	0	0	0	0	0	0	0	0	0	0	0	0	0	0	0	0	0	0	0	0	0	0	0	0	0	0	0	0	0	0	0	0	0	0	0	0	0	0	0	0
Ark_2R_12913039_12913185_+	0	0	0	0	0	0	0	0	0	0	0	0	0	0	0	0	0	0	0	0	0	0	0	0	0	0	0	0	0	0	0	0	0	0	0	0	0	0	0	0	0	0	0	0	0	0	0	0	0
Ark_2R_12913250_12914208_+	0	0	0	0	0	0	0	0	0	0	0	0	0	0	0	0	0	0	0	0	0	0	0	0	0	0	0	0	0	0	0	0	0	0	0	0	0	0	0	0	0	0	0	0	0	0	0	0	0
Arl1_3L_15976235_15976380_+	207	173	203	262	148	178	195	180	157	212	147	196	204	216	227	229	138	257	142	142	120	166	140	109	601	273	99	127	371	285	387	384	229	274	284	304	188	304	221	224	268	252	165	219	258	250	238	229	301
Arl1_3L_15976478_15976694_+	380	398	359	482	311	416	372	349	324	444	309	409	441	479	429	434	277	572	315	308	223	306	307	269	1187	560	247	262	792	631	854	825	518	570	579	670	420	659	461	531	516	547	329	436	567	519	556	530	707
Arl1_3L_15976963_15977462_+	429	457	446	518	363	436	409	409	380	507	325	459	486	549	466	476	315	618	371	329	275	343	370	312	1394	586	285	319	928	720	915	921	554	617	644	697	473	775	515	548	531	682	412	493	642	603	636	504	789
Arl2_3R_4166822_4166965_+	98	99	103	115	88	80	102	71	90	115	98	102	86	104	128	106	61	120	83	84	50	52	122	124	199	103	58	84	174	152	208	188	106	101	97	107	92	111	102	97	91	103	81	110	130	100	143	115	98
Arl2_3R_4167025_4167379_+	185	198	201	228	155	184	221	160	180	233	179	196	188	212	226	231	152	294	200	173	118	96	257	233	428	181	129	166	345	311	395	360	188	216	230	250	206	248	217	192	211	229	170	211	299	244	321	255	222
Arl2_3R_4167438_4167594_+	0	0	0	0	0	0	0	0	0	0	0	0	0	0	0	0	0	0	0	0	0	0	0	0	0	0	0	0	0	0	0	0	0	0	0	0	0	0	0	0	0	0	0	0	0	0	0	0	0
Arl4_4_197974_198063_-	15	27	16	21	8	8	10	18	29	46	28	57	36	50	23	25	23	49	11	19	5	8	36	36	53	15	14	7	7	47	32	47	27	50	27	34	38	46	41	49	28	31	27	29	24	47	25	19	43
Arl4_4_198064_198618_-	222	311	234	267	213	224	225	234	604	821	458	770	559	675	483	457	355	606	211	185	66	100	428	373	803	326	207	200	138	598	576	703	427	593	350	469	590	767	563	681	331	390	451	501	704	755	565	422	668
Arl4_4_199404_199462_-	78	111	113	96	102	87	99	93	226	336	184	283	219	250	180	182	135	237	86	64	20	32	147	152	303	152	79	88	51	236	235	272	163	214	137	184	198	307	222	254	127	150	198	197	268	283	217	150	259
Arl4_4_199463_199506_-	54	91	94	76	76	61	78	79	155	237	121	203	179	183	136	130	99	204	67	47	13	24	120	120	214	111	63	70	34	185	172	201	118	159	106	135	155	210	159	196	85	113	145	157	208	198	164	119	199
Arl4_4_199563_199660_-	92	136	131	123	117	111	140	136	276	399	190	313	261	294	251	236	160	314	116	91	26	38	207	214	374	167	90	123	84	288	294	350	210	275	185	227	283	402	277	340	180	217	252	280	345	340	266	206	316
Arl4_4_199718_199837_-	103	138	113	124	120	104	143	133	288	390	208	333	272	279	254	231	153	324	114	101	27	39	218	215	384	158	84	121	93	320	304	343	185	279	183	209	296	429	285	356	199	243	251	274	324	348	292	228	288
Arl4_4_199887_199889_-	5	18	3	11	7	5	9	9	22	30	12	17	11	15	9	12	8	24	6	7	3	2	11	13	16	8	1	6	8	13	20	17	12	22	12	15	27	38	19	20	14	21	19	25	16	13	17	6	17
Arl4_4_199890_200015_-	59	84	53	75	55	48	77	66	156	205	101	170	142	136	119	128	72	167	60	46	14	22	117	106	203	91	43	52	52	165	165	174	85	151	98	100	151	236	165	189	108	127	127	139	140	174	162	135	146
Arl6_2R_15331684_15331899_+	2	2	0	0	1	1	0	0	0	1	1	3	0	2	2	0	1	1	0	1	1	0	0	0	1	1	5	6	0	1	3	1	3	2	0	1	5	5	3	2	0	1	0	2	3	2	2	2	9
Arl6_2R_15331949_15331951_+	2	0	0	0	0	0	0	0	0	1	0	1	2	0	0	0	0	0	0	0	0	0	1	0	0	0	2	3	0	1	2	0	1	1	0	0	1	0	2	1	0	0	0	0	0	0	0	2	0
Arl6_2R_15331952_15332083_+	3	0	0	0	0	0	1	0	0	1	0	1	3	2	3	4	0	2	1	0	1	0	1	0	0	1	5	5	1	3	2	1	3	1	1	0	2	2	3	1	0	1	0	0	2	1	0	4	5
Arl6_2R_15332139_15332267_+	1	2	2	0	0	0	2	1	0	1	2	2	2	3	3	4	0	2	0	0	0	0	0	0	3	2	5	5	2	3	0	1	1	1	2	1	1	2	1	1	0	2	0	0	3	4	1	3	4
Arl6_2R_15332335_15332563_+	0	1	1	0	0	0	2	2	0	0	1	1	1	1	1	2	0	1	1	0	1	0	0	0	6	1	4	6	2	3	0	2	2	2	1	1	0	2	1	2	0	3	1	1	1	4	1	3	5
Arp10_X_19538564_19539615_-	513	568	435	535	438	470	376	338	265	300	241	309	503	498	436	425	382	694	292	218	170	220	262	226	714	278	148	193	954	565	547	549	422	465	492	498	577	612	294	300	375	444	535	543	699	609	758	628	553
Arp10_X_19539666_19539818_-	186	210	216	235	186	177	159	162	104	124	85	124	193	192	182	157	167	273	100	69	76	73	84	91	252	120	57	85	306	205	192	210	146	158	165	157	183	196	118	92	148	138	200	176	236	195	288	241	201
Arp10_X_19539879_19540047_-	101	121	122	145	104	102	96	86	64	75	53	72	101	111	109	96	95	166	56	32	42	40	44	48	144	80	41	54	179	115	127	125	85	100	97	102	73	121	77	58	85	79	116	93	143	119	165	152	110
Arp10_X_19540048_19540209_-	3	5	7	5	8	5	7	6	7	3	5	2	1	5	12	9	5	12	3	2	0	1	0	1	7	2	5	6	1	0	9	8	2	8	4	7	1	1	10	5	6	1	4	3	8	8	12	11	2
Arp1_3R_8517465_8517591_+	0	0	0	0	0	0	0	0	0	0	0	0	0	0	0	0	0	0	0	0	0	0	0	0	0	0	0	0	0	0	0	0	0	0	0	0	0	0	0	0	0	0	0	0	0	0	0	0	0
Arp1_3R_8518365_8518429_+	122	98	88	108	77	108	86	122	96	162	110	173	86	108	97	104	96	161	78	89	52	79	53	55	137	77	71	94	214	160	114	141	131	138	129	143	132	161	108	106	114	131	100	108	132	144	185	180	155
Arp1_3R_8518492_8518666_+	353	366	327	402	285	394	376	401	352	557	348	603	319	403	322	339	320	627	300	285	227	258	204	219	498	281	223	288	717	550	361	461	432	506	464	538	389	580	395	347	420	495	290	359	441	470	646	653	495
Arp1_3R_8518726_8518877_+	366	455	361	467	360	437	402	450	390	598	398	625	372	438	346	382	352	743	364	354	280	328	258	259	575	294	239	308	815	635	440	512	502	613	544	636	462	688	434	430	493	556	283	397	523	553	738	783	608
Arp1_3R_8518937_8519483_+	666	814	574	850	595	745	677	749	614	1047	787	1027	624	787	676	699	669	1407	715	696	477	629	501	500	1094	573	419	597	1490	1166	893	985	942	1126	1006	1248	946	1362	821	855	1000	1190	547	721	1020	999	1460	1408	1161
Arp1_3R_8519552_8519954_+	453	489	407	597	333	454	424	524	388	646	451	712	399	531	453	472	404	785	447	382	320	412	268	303	719	408	261	375	861	734	559	638	530	732	596	746	517	785	462	482	596	708	313	450	578	603	903	746	691
Arp2_X_16442323_16442817_-	284	366	433	533	186	189	242	272	343	380	328	485	470	569	347	417	319	589	253	310	191	247	158	184	513	236	168	300	264	561	788	515	294	436	464	587	384	482	168	281	235	303	397	420	672	583	544	501	575
Arp2_X_16442818_16443445_-	591	678	721	847	300	321	364	498	535	676	532	786	825	981	796	953	544	999	723	671	335	455	255	308	854	440	270	383	550	928	1126	870	561	824	761	1017	638	970	359	501	390	440	607	635	904	861	1145	1124	900
Arp2_X_16443511_16443939_-	641	785	846	961	355	408	361	513	600	768	609	874	1017	1165	990	1139	638	1235	859	861	408	527	313	303	973	499	290	482	741	1064	1304	959	636	913	934	1163	744	1308	460	618	539	568	660	760	1041	1002	1401	1518	1119
Arp2_X_16444010_16444219_-	445	468	508	651	243	239	236	335	365	479	380	546	660	725	586	707	368	755	558	554	245	312	212	173	611	329	168	298	397	631	834	634	392	544	597	747	484	833	290	390	341	319	419	471	618	633	907	914	664
Arp2_X_16444283_16444498_-	388	394	443	535	189	201	195	294	270	382	299	426	549	577	454	617	296	663	485	450	192	276	157	163	530	270	161	243	371	535	718	545	372	448	481	639	433	669	252	344	317	272	335	391	592	480	769	806	551
Arp2_X_16445508_16445522_-	6	3	9	13	0	2	2	3	15	23	6	24	0	0	0	1	0	11	1	2	32	44	0	1	2	5	6	13	50	56	12	16	30	49	35	75	4	4	7	9	26	23	5	3	3	9	9	10	4
Arp2_X_16446373_16446483_-	276	315	328	436	126	157	165	223	227	285	240	327	397	447	362	478	236	517	352	304	160	224	119	132	402	211	139	186	296	390	523	421	269	348	352	445	308	472	214	243	226	180	240	292	447	361	550	621	436
Arp2_X_16447377_16447591_-	432	519	560	736	204	253	273	395	360	409	382	561	621	726	616	812	410	792	592	482	262	316	223	213	663	353	223	254	441	599	839	633	361	511	535	646	446	707	310	382	346	286	423	466	677	566	879	910	608
Arp2_X_16447592_16447813_-	310	408	408	554	159	167	216	288	265	315	291	438	465	536	448	591	284	515	394	372	166	214	155	170	467	221	155	179	245	376	666	509	237	329	353	387	304	429	183	231	211	178	292	295	414	362	600	605	409
Arp2_X_16447814_16447984_-	92	131	95	155	42	62	68	78	76	99	66	104	102	127	115	147	69	95	82	92	46	78	29	42	121	46	28	36	77	117	248	191	79	80	112	105	100	158	50	55	58	76	82	59	105	112	174	171	118
Arp2_X_16447985_16448001_-	2	4	1	3	2	2	3	2	3	0	0	2	3	2	2	2	3	0	0	1	0	1	1	0	5	0	1	0	1	2	6	4	1	0	2	0	1	3	0	0	2	3	1	2	3	3	0	0	4
Arp3_3L_8106507_8106904_-	319	387	399	409	986	929	1282	1220	574	655	622	862	692	779	624	628	549	864	718	611	360	325	998	879	1189	441	313	401	912	823	1113	914	531	672	747	769	785	790	442	500	434	474	840	855	635	454	539	475	964
Arp3_3L_8106905_8107151_-	270	314	359	345	920	812	1041	1030	448	528	544	680	594	682	577	573	455	795	749	622	286	307	870	790	987	370	269	278	818	742	934	700	489	523	692	704	698	767	406	475	377	402	683	749	716	574	553	478	833
Arp3_3L_8107213_8107296_-	285	306	302	331	950	829	933	962	400	508	501	606	600	632	597	565	472	748	844	669	267	314	879	778	977	386	258	285	810	683	983	673	494	531	721	667	699	782	450	472	402	384	676	759	814	643	590	491	877
Arp3_3L_8107357_8107893_-	813	867	841	982	2631	2395	2665	2750	1244	1490	1487	1804	1637	1854	1652	1616	1252	2097	2442	1918	842	923	2443	2152	2702	1049	806	898	2477	2033	2667	2027	1495	1462	2040	1987	2056	2151	1270	1421	1154	1067	1905	2069	2315	1828	1759	1537	2652
Arp3_3L_8108130_8108444_-	409	452	426	433	1408	1278	1362	1314	682	806	803	884	854	928	807	794	640	1025	1324	1006	414	509	1210	1015	1288	477	410	478	1337	1092	1300	959	824	758	1071	1088	1065	1100	667	705	715	569	1049	1028	1273	966	886	851	1433
Arp3_3L_8108508_8108688_-	304	327	275	315	1015	924	932	863	452	592	537	693	634	638	552	595	455	768	945	754	281	329	860	782	967	358	279	343	1029	754	1003	724	604	575	823	743	783	786	493	502	499	401	751	737	901	697	653	620	1038
Arp3_3L_8108782_8109002_-	231	270	252	281	808	694	797	755	372	527	431	634	527	536	453	523	356	562	716	569	231	261	726	647	819	311	234	260	781	617	809	564	457	421	625	559	572	610	391	387	375	303	568	595	664	496	530	448	833
Arp53D_2R_12661751_12661854_+	0	0	0	0	0	0	0	0	0	0	0	0	1	0	5	0	0	0	0	0	0	0	0	0	0	0	0	0	0	0	0	0	0	0	0	0	0	0	0	0	0	0	0	0	0	0	0	0	1
Arp53D_2R_12661908_12663181_+	0	0	1	0	0	0	0	0	0	0	1	0	1	0	9	4	0	0	0	0	3	1	0	0	0	0	0	0	1	0	0	0	0	1	0	0	0	0	0	0	0	0	1	0	0	0	0	0	2
Arp5_3R_14011220_14011459_+	0	0	0	1	0	0	0	0	0	0	0	0	0	0	0	0	0	0	0	0	0	0	1	0	0	0	0	0	0	0	0	0	0	0	0	0	0	0	0	0	0	0	1	3	0	1	0	0	0
Arp5_3R_14011460_14012036_+	128	120	123	176	118	92	124	93	132	104	91	99	126	165	146	132	106	217	90	65	61	64	81	92	150	70	59	58	169	117	160	166	85	83	103	83	110	85	110	105	108	68	160	143	167	148	180	152	113
Arp5_3R_14012095_14013597_+	333	350	323	438	293	239	262	236	266	237	267	222	382	421	345	323	236	447	210	174	172	175	209	226	418	163	158	133	463	310	426	500	243	250	298	227	276	274	253	264	227	220	383	384	411	411	438	421	314
Arp6_X_15629807_15631153_-	815	825	721	826	1583	1288	1374	1115	880	888	665	706	952	1064	929	962	791	1354	461	358	448	444	623	597	1474	527	245	348	1297	827	1204	1209	680	644	769	766	755	643	576	604	837	725	820	749	885	774	935	770	865
Arp8_X_17752412_17754035_-	214	237	255	236	235	237	208	164	237	219	196	232	373	339	345	309	290	550	207	162	127	174	199	176	357	148	82	97	464	228	277	379	230	228	159	171	269	269	247	221	215	228	316	250	356	270	271	211	301
Arp8_X_17754101_17754686_-	90	93	82	87	81	79	74	55	73	81	78	94	129	116	98	119	85	166	64	36	43	57	61	54	119	41	39	27	143	85	110	125	81	92	66	61	103	105	99	91	84	74	118	101	121	103	96	88	106
Arp8_X_17754755_17754833_-	14	9	8	14	10	6	6	9	11	7	7	9	17	20	19	22	8	16	5	4	4	7	9	7	23	4	3	0	13	9	14	15	12	17	10	8	14	12	12	20	11	10	14	9	13	14	18	19	12
Arpc1_2L_13827941_13829276_-	2129	2197	2137	2538	4654	4610	5903	4266	2342	2896	3294	3665	3669	4316	2653	2565	2522	4060	3282	2603	5104	4772	1740	1454	6148	1925	1661	1503	5121	2434	4637	3389	2539	2201	3927	3364	6145	5461	6258	6192	2192	1782	5283	4412	6819	4768	8678	7805	12316
Arpc1_2L_13829346_13829643_-	979	1074	1121	1294	2271	2153	2992	2244	1059	1336	1467	1792	1659	2037	1356	1310	1302	1899	1561	1121	2523	2301	934	765	3157	914	790	694	2413	1120	2213	1598	1178	998	1861	1599	2673	2323	2955	3085	995	827	2358	2123	3242	2203	4147	3622	5432
Arpc1_2L_13829644_13829709_-	145	169	179	165	401	389	524	367	151	208	218	307	226	264	202	237	180	259	195	160	388	365	152	96	519	139	145	120	346	147	298	232	176	141	278	203	347	328	437	504	172	106	326	317	448	288	613	507	828
Arpc1_2L_13829710_13829741_-	47	41	51	53	60	72	86	60	32	39	42	63	55	92	55	59	74	91	40	45	110	94	37	29	114	31	16	22	100	55	104	66	56	41	70	56	114	85	77	115	52	50	72	76	99	63	149	147	171
Arpc2_2L_20417057_20417089_+	0	1	0	0	1	0	4	3	0	0	0	1	0	2	4	3	1	1	1	0	0	0	0	0	3	0	2	0	1	0	2	2	0	1	5	1	1	3	2	2	0	1	1	2	2	1	0	2	1
Arpc2_2L_20417090_20417667_+	903	936	781	981	1634	1600	1911	1685	890	985	895	1029	1694	1834	1883	1889	1014	1695	1044	810	517	600	539	562	1532	549	555	506	955	902	1534	1483	761	782	1048	937	952	1373	1610	1757	566	544	1015	1010	1652	1208	1803	1547	1646
Arpc2_2L_20420319_20420412_+	437	510	445	519	848	838	1080	975	524	516	504	586	872	1025	1042	1038	611	1018	616	474	314	317	301	285	842	296	358	276	532	527	834	755	428	402	635	503	492	750	894	995	271	280	565	574	912	752	988	845	870
Arpc2_2L_20420490_20420589_+	434	514	485	531	931	880	1142	1048	550	555	552	592	917	1033	1104	1091	639	1078	637	548	333	317	325	292	890	320	382	266	568	533	867	753	463	440	661	550	538	762	899	1033	287	321	598	617	938	802	1052	871	933
Arpc2_2L_20420648_20420834_+	542	626	576	658	1114	1036	1339	1252	713	759	740	838	1234	1348	1423	1435	738	1293	750	638	415	405	429	367	1090	401	428	338	697	636	1097	995	569	603	788	678	690	872	1079	1310	367	388	680	732	1170	1038	1282	1087	1109
Arpc2_2L_20420897_20421117_+	602	647	599	716	1161	1123	1386	1391	768	756	752	879	1386	1453	1475	1496	799	1330	836	671	383	411	464	387	1150	426	456	395	753	753	1233	1153	566	674	803	776	791	1072	1124	1343	402	418	766	815	1265	1051	1391	1197	1214
Arpc2_2L_20422145_20422236_+	451	524	475	542	886	900	1168	1096	557	525	499	606	1096	1140	1193	1131	592	1029	634	543	289	307	349	312	934	337	362	306	584	591	941	823	418	505	560	594	564	804	816	1029	330	312	581	620	933	700	1025	814	874
Arpc2_2L_20422302_20422411_+	421	484	481	523	763	792	1110	964	517	471	462	577	981	1064	1121	1078	540	950	543	522	290	307	329	313	890	333	324	288	518	490	834	746	407	447	494	519	507	709	737	932	293	256	522	561	894	674	922	718	773
Arpc2_2L_20422469_20423027_+	694	757	731	828	1266	1116	1596	1357	738	741	750	888	1373	1588	1501	1441	869	1483	928	780	520	504	523	475	1546	519	496	388	719	664	1329	1203	588	672	841	785	861	1064	1279	1489	442	472	782	814	1455	1200	1302	968	1215
Arpc3A_3R_11660370_11660493_+	129	113	121	163	103	111	91	124	129	145	113	190	118	150	134	155	89	181	94	90	84	79	71	72	205	71	56	80	170	199	234	228	111	125	112	179	116	124	82	121	78	75	105	135	125	112	128	132	150
Arpc3A_3R_11660635_11660808_+	328	318	330	400	289	286	253	307	296	416	308	492	303	375	348	335	260	486	261	217	240	282	205	206	579	209	137	196	464	529	677	609	292	338	325	473	345	385	273	296	210	224	293	338	409	342	409	351	417
Arpc3A_3R_11660919_11661434_+	585	621	711	726	585	569	532	600	551	838	634	976	589	798	655	594	555	955	567	475	551	580	451	400	1049	437	261	409	975	1116	1270	1156	573	674	709	917	763	747	559	536	422	471	604	592	833	660	773	668	800
Arpc3A_3R_11661435_11661743_+	35	45	69	78	38	33	52	38	58	55	56	51	50	65	44	45	38	62	28	15	55	41	17	27	92	33	33	49	72	111	122	88	57	62	67	61	57	25	52	41	30	21	37	54	28	40	37	31	49
Arpc3B_X_16998604_16999019_-	8	11	9	5	72	67	36	21	163	404	118	270	268	363	657	638	192	415	449	460	718	617	317	278	1408	447	90	158	775	918	0	0	720	1004	463	710	107	117	329	342	1	2	124	110	89	100	246	173	101
Arpc3B_X_16999516_16999689_-	2	7	4	7	35	38	21	12	105	223	58	135	127	220	402	402	109	221	255	218	370	336	171	160	814	282	47	76	371	492	1	2	377	524	256	379	55	71	162	215	0	2	54	63	51	56	136	86	64
Arpc3B_X_16999690_16999782_-	0	0	0	0	0	1	0	0	2	3	1	2	2	1	6	6	1	4	2	1	0	3	2	3	3	3	0	0	3	9	0	1	3	7	4	3	1	1	0	3	0	0	2	2	0	2	0	1	0
Arpc3B_X_16999783_16999802_-	0	0	0	0	0	0	0	0	3	12	1	4	0	1	2	2	1	3	2	0	7	7	0	3	0	0	0	1	0	2	0	0	1	0	15	19	1	0	1	1	0	0	0	5	0	0	0	1	0
Arpc3B_X_16999803_16999882_-	0	3	3	4	9	10	5	7	34	86	16	53	38	73	147	138	34	66	97	72	113	103	57	62	282	114	8	27	110	149	0	0	120	150	79	117	18	20	43	72	0	0	20	21	19	24	49	23	30
Arpc3B_X_16999883_16999885_-	0	1	1	0	1	0	1	0	7	13	3	6	2	9	29	30	7	12	17	15	27	17	8	13	34	19	1	5	17	36	0	0	23	35	22	21	3	8	7	8	0	0	3	11	4	2	6	3	6
Arpc4_2L_6125132_6125755_+	838	848	826	1047	913	1145	1126	974	879	1287	933	1285	806	879	967	1014	868	1610	1212	1059	517	650	806	728	2416	998	591	693	2680	1536	1787	1763	805	900	980	1203	2121	2262	867	857	958	956	1101	1215	1709	1441	1372	1339	2118
Arpc4_2L_6125824_6125911_+	89	102	83	107	90	105	126	125	105	138	100	132	73	101	103	102	101	179	121	117	58	69	71	67	258	89	48	65	261	160	200	195	72	97	107	119	186	233	99	67	95	91	102	120	175	156	131	143	179
Arpc5_2L_2580292_2580581_+	558	559	593	686	408	396	404	389	508	718	519	678	349	394	378	396	423	795	422	340	537	543	341	318	1863	712	307	339	2052	1148	1020	902	742	841	851	866	932	939	485	517	450	429	586	604	722	659	450	398	815
Arpc5_2L_2580644_2581138_+	820	844	840	1008	593	602	625	568	694	1005	749	984	555	611	594	526	653	1198	665	566	862	825	540	417	2603	982	457	542	3052	1810	1622	1396	1103	1238	1343	1345	1453	1498	720	732	674	627	944	937	1180	1049	638	558	1184
Arpc5_2L_2581139_2581423_+	10	10	11	18	5	5	10	4	12	17	10	13	7	8	9	8	24	23	25	13	18	19	11	11	23	8	12	5	33	26	28	22	10	12	17	19	17	15	6	6	7	8	15	9	16	27	6	3	14
Arr1_2L_18078269_18078496_+	0	0	0	0	0	0	0	0	0	0	0	0	0	0	0	0	0	0	0	0	0	0	0	0	0	0	0	0	0	0	0	0	0	0	0	0	0	0	0	0	0	0	0	0	0	0	0	0	0
Arr1_2L_18078649_18078797_+	0	0	0	1	0	0	0	0	0	0	0	0	0	0	0	0	0	0	0	0	0	0	0	0	0	0	0	0	0	0	0	0	0	0	0	0	0	0	0	0	0	0	0	0	0	0	0	0	0
Arr1_2L_18078916_18079723_+	0	0	0	0	0	0	0	0	0	0	0	0	0	0	0	0	0	0	0	0	0	0	0	0	0	0	0	0	0	0	0	0	0	0	0	0	0	0	0	0	0	0	0	0	0	0	0	0	0
Arr1_2L_18079957_18080086_+	0	0	0	0	0	0	0	0	0	0	0	0	0	0	0	0	0	0	0	0	0	0	0	0	0	0	0	0	0	0	0	0	0	0	0	0	0	0	0	0	0	0	0	0	0	0	0	0	0
Arr1_2L_18080147_18080415_+	0	0	0	0	0	0	0	0	0	0	0	0	0	0	0	0	0	0	0	0	0	0	0	0	0	0	0	0	0	0	0	0	0	0	0	0	0	0	0	0	1	0	0	0	0	1	0	0	0
Arr1_2L_18080416_18081307_+	0	0	0	0	0	0	0	0	0	0	0	0	0	0	0	0	0	0	0	0	0	0	0	0	0	0	0	0	0	0	0	0	0	0	0	0	0	0	0	0	1	0	0	0	0	0	0	0	0
Arr2_3L_8640361_8640745_-	19	16	16	21	0	0	0	0	0	0	0	1	0	1	0	1	4	4	0	1	0	0	0	0	2	0	1	0	0	0	1	2	0	1	0	0	4	1	1	0	3	0	1	1	1	4	25	18	3
Arr2_3L_8640808_8641002_-	13	14	11	18	0	0	0	0	0	0	0	1	0	0	0	2	4	4	0	0	0	0	0	0	1	0	1	0	0	0	0	1	0	1	0	0	3	1	1	0	2	1	1	0	0	3	30	21	3
Arr2_3L_8641070_8642036_-	24	41	30	39	0	0	0	0	1	0	1	0	0	1	4	2	2	4	0	0	1	0	0	0	6	1	3	1	0	3	1	5	0	0	2	0	7	1	5	0	3	1	4	2	1	3	74	54	6
Ars2_2R_1968333_1968539_-	74	91	65	91	128	116	106	103	165	207	118	149	121	145	119	92	139	215	66	78	81	99	72	94	308	130	62	76	102	118	138	181	86	99	129	111	181	201	101	150	113	106	111	121	153	152	138	116	150
Ars2_2R_1968540_1968632_-	22	28	24	32	33	29	26	35	51	64	37	62	61	68	43	31	78	110	30	35	41	46	21	31	82	33	18	25	26	51	69	72	37	47	26	28	54	74	33	41	49	39	27	40	50	54	40	35	60
Ars2_2R_1968633_1968920_-	86	104	87	115	175	145	138	162	192	223	173	196	231	252	142	145	216	385	128	150	123	147	82	81	329	128	75	69	101	145	235	291	100	133	100	117	203	279	152	179	141	145	125	154	224	196	241	203	234
Ars2_2R_1969241_1969345_-	131	177	137	177	281	262	250	259	338	387	270	299	299	330	212	212	270	451	193	170	141	203	145	126	513	236	120	110	200	187	312	387	169	176	199	213	391	381	245	325	223	201	205	242	346	311	372	359	400
Ars2_2R_1969417_1971389_-	1436	1637	1172	1543	2522	2075	2174	2507	3069	3439	2365	2812	2760	2857	2206	2095	2395	4013	1626	1327	1261	1605	1529	1384	5269	2229	1120	1248	1709	1801	3018	3427	1640	1533	1966	1808	2657	3091	2296	2948	1855	1664	1923	2264	3249	2546	3424	2960	3159
Ars2_2R_1971446_1971512_-	140	159	119	153	224	177	185	235	301	325	193	234	225	251	193	210	242	357	132	141	122	138	161	120	487	203	99	113	163	187	270	325	142	122	203	190	226	259	218	297	155	132	198	223	276	250	313	275	282
Ars2_2R_1971674_1971895_-	43	49	68	53	108	97	106	107	107	67	58	70	63	60	50	49	87	123	52	31	34	19	64	45	213	53	23	20	11	18	79	46	51	34	62	48	85	54	28	43	47	40	88	83	82	50	57	37	81
Ars2_2R_1972013_1972292_-	215	224	177	217	397	295	293	362	439	533	369	382	331	325	286	296	375	565	245	206	198	237	194	187	700	276	159	154	279	293	425	490	262	210	295	292	381	434	336	441	283	234	255	320	472	398	499	446	501
Ars2_2R_1972352_1972524_-	127	147	84	106	220	174	141	172	255	323	215	219	215	183	149	156	207	383	144	113	99	143	131	108	406	161	93	102	192	174	251	311	171	139	199	189	240	307	251	280	182	133	168	196	340	239	310	338	339
Ars2_2R_1972525_1972536_-	54	57	25	50	72	72	34	40	98	151	82	82	70	75	54	66	81	163	44	51	35	56	51	26	150	57	30	37	70	82	103	156	63	63	66	86	99	135	124	86	73	53	69	67	130	103	139	131	140
Ars2_2R_1972591_1972735_-	85	105	48	92	150	131	68	107	200	253	149	182	125	132	106	135	156	285	79	98	72	103	89	73	301	110	59	63	118	129	205	252	105	103	128	133	179	224	197	176	118	101	134	126	242	185	244	216	244
Ars2_2R_1972736_1972786_-	4	9	1	6	25	21	12	11	22	29	16	21	3	10	6	10	18	18	3	10	8	6	3	7	14	4	9	10	5	5	16	13	1	1	6	3	14	24	4	6	7	1	8	11	29	12	18	8	18
Ars2_2R_1972787_1972941_-	9	13	5	10	27	18	13	20	26	35	17	27	6	9	5	9	15	32	4	8	10	8	10	11	29	3	7	9	3	6	20	21	4	4	9	7	17	25	7	12	9	4	14	16	39	14	19	18	18
Ars2_2R_1973055_1973130_-	19	32	15	34	40	38	24	42	52	63	41	56	34	39	35	59	50	81	24	32	24	30	28	28	109	35	14	12	36	38	69	63	30	31	39	39	46	48	49	52	33	32	41	41	52	60	68	56	64
Art1_3R_6612203_6613109_-	1745	1902	1832	2213	1763	1763	1881	2194	1938	1451	1555	1232	2531	2834	3049	2938	1225	2066	1448	1218	1136	1082	908	910	3877	1339	700	643	2233	1730	1774	2759	2011	2301	1990	1692	1851	3036	1884	2004	1505	1916	1447	1995	1795	1695	2282	2178	2339
Art1_3R_6613197_6613426_-	837	968	865	1068	960	921	944	1079	1018	751	846	640	1411	1517	1544	1537	651	1109	763	590	565	571	438	392	1840	666	355	323	1231	900	887	1374	1082	1234	1009	873	928	1575	961	1095	775	982	734	1027	908	856	1158	1213	1295
Art1_3R_6613495_6613770_-	608	750	665	846	679	739	686	802	768	588	666	474	1016	1060	1070	1042	476	830	576	457	435	469	345	310	1293	494	249	233	1017	658	607	986	892	912	778	685	748	1163	700	760	586	735	615	815	669	667	832	917	938
Art1_3R_6613834_6613948_-	130	140	153	188	141	161	146	181	165	114	123	114	183	193	210	227	99	175	125	99	99	102	71	57	261	117	55	38	234	112	131	216	188	188	170	131	125	222	149	164	136	154	123	174	141	136	146	214	184
Art2_2L_4277696_4278669_-	1	1	0	2	0	0	0	0	0	1	0	0	0	0	0	0	11	24	0	0	0	0	1	0	1	0	0	0	0	0	16	66	1	1	0	0	0	0	4	4	2	2	1	2	1	6	1	0	0
Art2_2L_4278796_4279025_-	1	0	0	0	0	0	0	0	0	0	0	0	0	0	0	0	3	2	0	0	0	0	0	0	0	0	0	0	0	1	8	17	0	1	0	0	0	0	2	0	1	0	0	0	1	2	0	0	0
Art2_2L_4279084_4279315_-	1	0	0	0	0	0	0	0	0	0	0	0	0	0	0	0	4	9	0	0	0	0	0	0	0	0	0	0	0	0	12	18	0	0	0	1	0	0	2	2	0	0	1	0	0	1	0	0	0
Art2_2L_4279316_4279349_-	0	0	0	0	0	0	0	0	0	0	0	0	0	0	0	0	2	3	0	0	0	0	0	0	0	0	0	0	0	0	8	6	0	0	0	1	0	0	0	2	0	0	1	0	0	0	0	0	0
Art2_2L_4281200_4281324_-	0	0	0	0	0	0	0	0	0	0	0	0	0	0	0	0	0	0	0	0	0	0	0	0	0	0	0	0	0	0	1	4	0	0	0	0	0	0	0	0	0	0	0	0	0	0	0	0	2
Art3_3R_11053327_11054901_-	415	423	360	465	813	571	885	665	579	362	513	356	1314	1152	1463	1236	538	829	771	512	447	411	700	597	1916	636	308	176	630	416	614	1296	744	769	987	686	732	1105	341	354	721	1028	588	737	768	384	1139	894	1092
Art3_3R_11054902_11054965_-	7	9	7	5	4	2	6	9	11	4	5	10	11	11	10	9	15	15	9	3	4	7	10	5	11	7	3	2	5	5	3	11	8	11	14	8	7	4	1	2	4	9	8	11	13	2	6	5	12
Art3_3R_11054966_11055130_-	40	44	30	41	75	61	112	83	58	34	41	37	138	113	135	124	62	77	75	47	39	30	58	62	156	57	21	23	57	33	58	144	63	101	89	62	48	99	32	40	63	96	63	75	68	44	119	97	81
Art4_3R_5808538_5808907_-	41	78	48	65	50	49	50	30	137	68	129	65	86	93	54	52	65	180	47	38	49	46	60	50	254	128	36	21	68	37	149	168	113	87	94	40	146	202	54	72	77	68	77	105	85	77	89	56	124
Art4_3R_5808908_5809720_-	157	208	155	203	185	158	203	144	369	192	363	187	313	340	235	187	274	458	167	149	164	176	163	212	843	396	100	76	183	130	473	507	375	313	276	137	378	515	200	212	259	198	216	265	261	202	266	187	458
Art4_3R_5809779_5810189_-	116	129	106	109	153	109	124	84	259	134	267	113	233	219	166	111	174	358	107	115	116	126	125	128	512	237	59	48	135	93	326	320	290	215	192	107	290	331	154	143	212	135	168	200	187	158	181	146	353
Art4_3R_5810244_5811137_-	204	252	169	232	313	191	235	179	501	259	494	205	403	379	302	240	307	616	223	205	234	199	189	227	856	383	143	81	237	187	634	607	513	363	335	181	522	608	275	260	344	252	299	353	370	267	327	281	655
Art4_3R_5811200_5811782_-	100	138	82	109	150	84	129	89	283	142	279	115	197	223	166	152	172	327	125	119	108	99	105	109	408	196	64	31	136	114	272	362	269	171	169	82	222	305	136	131	168	123	147	212	163	133	168	167	327
Art6_3R_9770376_9771048_-	0	0	0	0	0	0	0	0	0	0	0	0	1	0	0	0	0	1	0	0	0	0	0	0	0	0	0	0	1	2	0	0	1	0	0	0	1	0	0	0	0	0	0	0	0	0	2	0	1
Art6_3R_9771107_9771534_-	0	0	0	0	0	0	0	0	0	0	0	0	1	0	0	0	0	0	0	0	0	0	0	0	0	0	0	0	0	0	0	1	1	0	0	0	0	0	0	0	0	0	0	0	0	0	0	0	0
Art7_2R_18964211_18964558_-	62	64	68	84	35	28	66	34	44	36	29	25	62	67	42	48	35	55	29	22	16	15	30	36	96	30	24	12	54	14	68	51	35	25	41	25	41	23	61	27	47	41	61	38	57	46	58	40	51
Art7_2R_18964614_18964765_-	88	85	119	113	45	40	82	51	55	54	56	35	90	79	62	80	48	72	33	31	18	16	47	58	142	46	27	24	67	25	91	60	56	33	53	45	57	29	67	43	53	47	84	54	68	51	70	63	67
Art7_2R_18964832_18966561_-	407	406	487	547	264	213	352	205	316	223	288	220	410	416	310	351	279	357	219	117	127	126	232	228	724	239	127	95	298	127	401	324	236	164	277	195	286	188	336	273	348	250	433	329	376	223	393	321	380
Art8_2L_11009821_11010897_-	0	0	0	0	0	0	0	0	0	0	0	0	0	0	0	0	0	0	0	0	0	0	0	0	0	0	0	0	0	0	0	0	0	0	0	0	0	0	0	0	0	0	0	0	0	0	0	0	0
Art8_2L_11010954_11011086_-	6	7	3	3	5	8	9	4	0	3	5	3	11	9	13	5	1	4	5	3	5	2	5	3	5	3	1	5	2	4	5	6	6	2	7	3	3	5	4	4	2	6	8	6	2	2	12	5	5
Art9_3R_9767960_9768664_-	0	0	0	0	0	0	0	0	0	1	0	0	0	0	0	0	0	0	0	0	0	0	0	0	0	0	0	0	0	0	0	0	0	0	0	0	0	0	0	0	0	0	0	0	0	0	0	0	0
Art9_3R_9768724_9768953_-	0	0	0	0	0	0	0	0	0	0	0	0	0	0	0	0	0	0	0	0	0	0	0	0	0	0	0	0	0	1	0	0	0	0	0	0	0	0	0	0	0	0	0	0	0	0	0	0	0
Art9_3R_9769008_9769182_-	0	0	0	0	0	0	0	0	0	0	0	0	0	0	0	0	0	0	0	0	0	0	0	0	0	0	0	0	0	0	0	0	0	0	0	0	0	0	0	0	0	0	0	0	0	0	0	0	0
Asap_2R_4001791_4002644_-	89	156	155	171	162	161	192	259	237	185	167	180	100	118	86	97	198	330	105	67	168	77	105	84	249	94	85	94	456	136	347	364	320	165	524	178	1064	824	61	86	158	151	168	218	179	239	97	82	113
Asap_2R_4002645_4002968_-	50	79	57	95	93	103	66	128	81	81	94	94	77	77	46	64	119	182	49	45	95	43	39	40	130	42	47	52	290	95	152	152	168	80	274	75	470	379	59	81	64	84	96	110	98	124	113	89	79
Asap_2R_4003035_4003220_-	66	99	64	103	71	99	80	120	81	78	83	91	103	107	60	85	126	205	75	46	97	53	39	39	132	38	47	37	352	121	118	154	192	109	279	103	536	401	80	95	87	79	100	102	151	172	149	132	97
Asap_2R_4003483_4003530_-	2	3	2	4	3	2	0	2	5	2	2	3	0	1	1	0	4	7	2	1	0	2	5	2	3	4	1	0	8	4	4	2	1	1	8	5	27	6	7	4	6	2	6	0	8	4	3	2	2
Asap_2R_4003637_4003713_-	66	93	71	102	77	101	85	118	96	71	82	90	97	132	61	85	110	204	88	50	105	44	44	44	119	40	48	32	303	85	120	158	178	96	245	107	513	395	84	88	74	60	100	121	147	159	142	142	92
Asap_2R_4003772_4004525_-	271	312	287	377	347	350	274	399	332	342	314	317	375	433	268	276	456	768	286	211	375	162	163	153	460	129	168	135	1115	316	489	571	653	280	1042	351	1897	1437	290	314	275	242	462	433	542	548	515	511	359
Asap_2R_4004526_4004609_-	41	48	38	69	67	65	45	64	60	57	47	54	64	78	45	26	105	138	56	44	50	31	23	20	76	21	25	19	214	58	106	118	132	67	195	69	348	295	61	58	62	55	96	91	136	119	102	91	72
Asap_2R_4004670_4004789_-	72	96	86	113	105	99	80	108	96	75	80	84	99	122	84	76	156	228	79	60	97	45	48	23	112	46	38	38	341	89	185	150	208	100	311	88	535	418	100	106	86	81	131	126	185	169	165	174	106
Asap_2R_4004850_4005330_-	155	202	156	196	187	211	162	227	203	170	163	176	172	202	148	162	244	404	159	108	178	100	113	77	225	94	69	73	592	168	311	297	363	139	556	164	1004	705	176	192	151	127	258	239	307	329	286	290	175
Asap_2R_4005393_4005828_-	124	173	153	177	174	179	152	220	191	168	138	141	199	194	151	138	245	363	155	89	173	89	98	69	233	65	74	76	520	157	278	275	301	117	486	158	838	634	149	140	155	117	215	203	293	304	280	239	156
Asap_2R_4005914_4006356_-	168	183	191	207	180	197	182	266	198	184	153	176	221	199	155	167	283	406	177	127	195	110	115	84	243	73	89	79	622	158	306	314	352	154	509	205	970	740	169	176	159	131	254	247	328	288	314	279	189
Asap_2R_4006419_4006759_-	127	154	130	194	136	156	166	226	179	160	145	146	179	180	138	145	222	340	136	103	123	74	72	75	175	53	79	60	447	138	265	272	296	120	430	155	735	546	145	167	128	115	203	205	242	252	257	258	179
Asap_2R_4006828_4006973_-	102	99	96	116	79	89	111	138	116	103	81	101	115	112	92	89	126	236	75	64	96	55	50	36	116	37	40	33	275	73	154	151	154	81	262	97	418	383	73	113	70	64	128	120	156	161	166	171	91
Asap_2R_4007053_4007125_-	69	73	76	63	53	56	62	98	83	75	51	84	75	83	60	55	98	160	46	37	81	27	37	18	82	18	18	28	227	57	102	114	114	54	186	57	318	259	56	69	55	43	87	78	119	109	113	127	67
Asap_2R_4009762_4010506_-	229	260	256	314	232	280	267	421	275	259	221	257	293	313	252	239	381	578	234	158	252	110	145	134	299	98	96	100	773	210	445	445	432	201	658	223	1044	860	241	235	229	180	344	343	453	420	488	458	243
Asator_4_490035_491911_-	8	19	18	12	21	16	15	20	53	48	27	38	28	31	37	27	24	55	32	18	1	3	46	59	37	20	18	25	9	76	55	56	32	39	35	23	96	66	29	29	54	38	111	70	77	71	37	19	27
Asator_4_491912_493146_-	39	42	67	72	28	18	28	23	89	117	64	92	82	96	70	68	62	95	33	18	9	3	44	62	75	29	40	54	43	125	55	48	105	124	64	90	134	66	103	221	44	51	110	100	164	149	98	87	92
Asator_4_493204_493303_-	15	14	30	25	8	2	9	5	36	39	23	33	31	44	25	30	27	32	9	9	2	2	17	9	34	7	14	23	15	41	17	14	29	44	35	22	48	17	53	89	14	16	32	28	72	48	39	30	36
Asator_4_493521_493772_-	5	6	8	5	1	4	6	4	11	9	3	5	3	5	6	10	4	9	2	2	2	1	6	7	13	3	1	3	1	10	9	4	13	16	6	13	6	9	23	29	10	6	15	9	13	16	9	7	6
Asator_4_493773_494345_-	37	50	66	59	22	21	22	27	100	71	60	76	55	70	48	55	52	85	31	18	9	8	44	48	108	27	25	33	23	98	70	42	76	83	68	89	137	54	187	302	50	38	107	63	160	145	81	62	88
Asator_4_495079_495394_-	24	26	39	39	21	8	13	12	52	47	43	52	16	41	42	36	38	51	20	9	8	8	31	29	64	16	18	22	24	55	37	39	33	40	42	38	64	35	144	203	26	20	53	34	104	92	55	54	44
Asator_4_495395_495585_-	0	0	1	0	0	0	0	1	2	0	0	2	1	3	0	0	3	2	0	0	0	0	1	0	2	1	0	0	0	0	1	0	2	1	0	0	6	1	2	3	1	1	3	2	1	1	0	1	1
Asator_4_495586_495730_-	15	10	21	13	13	2	4	8	27	18	21	19	13	13	16	13	21	31	11	6	2	7	6	12	29	7	8	7	17	21	25	13	17	25	32	20	33	25	61	110	14	14	35	15	45	46	37	21	20
Asator_4_497589_497728_-	20	17	22	11	8	4	3	15	26	19	19	21	16	11	10	18	15	28	9	9	1	6	12	10	38	5	8	8	15	23	29	19	31	29	23	20	39	20	61	96	14	13	37	17	43	57	37	22	16
Asator_4_497918_498709_-	52	82	62	69	43	27	28	43	106	99	70	84	72	54	74	77	46	90	37	20	9	17	57	50	120	22	35	33	38	129	102	63	97	95	96	97	112	69	245	344	59	35	134	72	185	155	123	77	92
Asator_4_499164_499364_-	17	24	21	26	10	8	12	14	40	31	31	24	19	20	30	32	15	42	7	4	5	3	22	10	40	6	8	11	17	34	40	15	31	32	21	34	24	17	79	157	23	18	51	29	71	51	24	21	40
Asator_4_499426_499494_-	12	13	14	17	6	2	7	5	21	14	11	15	11	7	9	15	7	20	9	4	2	1	8	9	12	2	4	8	6	12	18	10	15	18	10	18	12	6	37	84	10	10	32	10	39	29	18	14	18
Asator_4_500661_500864_-	17	23	20	31	17	7	10	20	42	46	23	43	27	23	32	16	25	30	12	10	1	2	25	31	34	14	13	17	20	35	32	33	31	46	34	31	44	29	84	155	29	19	50	23	69	69	49	34	37
Asator_4_500928_501317_-	26	24	45	46	28	17	17	23	61	69	41	61	45	31	55	39	39	57	22	23	5	14	44	43	68	32	20	27	31	58	59	53	53	59	57	53	56	46	152	200	51	35	63	51	110	103	82	64	67
Asator_4_501402_501767_-	56	76	79	88	63	52	51	55	142	164	123	158	130	116	114	98	97	143	60	47	47	40	92	99	164	50	37	45	75	129	148	131	109	144	105	107	172	167	230	301	132	124	131	109	176	165	171	180	144
Asator_4_501835_502330_-	100	106	104	104	87	67	73	72	175	207	179	233	159	186	149	134	146	185	80	65	52	40	128	99	211	54	49	60	104	191	182	195	152	178	172	165	248	240	253	375	198	185	191	179	219	188	217	214	194
Asator_4_502437_502596_-	12	15	18	21	13	11	13	12	46	41	25	45	25	30	28	27	15	26	15	5	8	8	19	19	44	6	7	10	23	29	35	28	20	31	33	27	33	30	37	36	36	30	25	24	30	23	34	27	30
Asator_4_503110_503346_-	5	6	5	10	5	2	5	2	0	3	1	3	3	4	10	8	11	27	2	1	1	2	5	2	1	0	1	3	2	16	7	4	17	15	6	4	5	2	11	23	21	10	20	21	16	8	6	2	4
Asator_4_504127_504429_-	0	5	5	6	2	0	0	1	7	0	1	2	1	2	7	5	6	7	1	3	0	1	2	2	1	0	7	6	1	6	4	2	7	4	2	2	14	17	4	9	3	3	14	9	23	35	2	4	0
Asator_4_505836_506659_-	2	4	9	10	2	3	3	1	2	3	6	3	4	3	5	4	10	7	1	2	0	0	1	0	0	0	8	3	1	4	0	0	10	6	0	0	18	6	37	76	5	4	14	10	28	21	3	2	3
Asator_4_509474_509620_-	0	0	0	0	0	0	0	0	1	1	0	0	0	0	0	0	0	0	1	0	0	0	0	0	0	0	0	0	0	0	0	0	0	0	0	0	0	0	0	0	1	0	0	0	0	0	0	0	0
Asciz_3L_3163786_3165088_-	213	184	210	231	316	281	261	222	131	129	171	126	232	276	224	198	132	203	93	67	109	105	109	81	263	69	109	125	139	136	199	252	178	197	157	133	191	179	111	106	171	155	125	168	155	102	358	290	244
Asciz_3L_3165089_3165264_-	3	2	2	4	1	0	2	0	0	0	0	1	1	0	0	0	1	0	0	0	1	0	0	1	2	0	0	0	0	0	0	0	4	2	2	0	1	0	0	0	0	0	0	0	1	0	0	0	1
Asciz_3L_3165578_3165901_-	18	12	27	13	0	0	0	0	4	0	5	4	1	2	4	1	2	5	2	1	8	3	4	1	11	1	1	2	6	4	5	1	20	8	2	3	1	3	2	2	13	8	1	0	4	0	3	0	0
Asciz_3L_3165962_3166051_-	19	11	25	10	0	0	0	0	2	1	6	1	1	0	4	1	1	3	1	0	3	3	4	2	13	0	2	2	2	2	2	0	14	5	4	2	0	1	1	0	13	7	1	0	4	0	4	0	0
Asciz_3L_3166142_3166250_-	4	2	7	3	0	0	0	0	2	2	1	1	1	0	3	1	0	3	2	0	4	1	1	2	8	0	2	2	1	1	1	0	10	0	3	0	3	2	1	1	7	3	1	0	2	1	1	2	1
Asph_2R_11997836_11998006_+	1	1	2	0	0	0	0	0	2	0	1	2	0	4	1	0	0	3	0	0	1	1	0	0	8	1	1	0	0	0	0	1	0	1	0	0	0	0	0	0	0	0	0	0	0	0	1	0	1
Asph_2R_11998007_11998176_+	2	5	23	10	1	0	0	0	18	17	32	26	35	35	17	8	11	13	1	2	25	17	0	0	15	7	16	24	8	9	8	7	15	22	1	1	3	1	6	3	22	31	1	2	4	1	15	16	20
Asph_2R_11999006_11999059_+	0	0	0	0	0	0	0	0	1	2	3	8	1	0	0	1	0	1	0	0	4	2	0	1	1	0	5	4	0	2	0	0	0	1	0	0	1	0	0	0	1	1	1	0	1	0	1	3	2
Asph_2R_11999246_11999431_+	8	8	27	27	0	1	1	1	40	25	69	48	74	75	31	17	16	23	4	3	50	36	0	3	33	12	27	47	19	24	8	8	27	32	1	3	6	2	9	5	51	54	4	4	6	1	30	34	33
Asph_2R_11999488_11999646_+	12	4	28	35	2	2	2	1	47	30	76	39	90	89	35	27	15	30	2	3	45	39	0	1	36	14	31	45	15	22	9	4	33	27	2	4	4	3	12	16	62	53	3	3	7	2	35	39	29
Asph_2R_11999701_11999706_+	5	1	10	12	2	1	0	0	17	11	26	17	37	40	7	12	6	11	1	0	19	17	0	0	17	7	12	20	7	9	6	1	16	14	1	1	1	1	7	12	26	23	2	3	5	2	11	22	14
Asph_2R_11999707_12000035_+	13	6	38	53	4	3	2	1	74	36	103	68	85	103	34	38	19	45	1	2	42	39	1	0	47	23	51	72	17	21	8	7	38	29	2	6	3	2	13	20	49	59	6	5	7	6	39	47	29
Asph_2R_12000094_12000096_+	7	3	16	23	0	0	0	0	38	11	36	22	5	6	1	7	8	17	1	1	7	7	0	0	3	4	18	29	2	3	1	2	8	5	0	2	0	0	1	1	8	8	0	0	2	2	13	15	1
Asph_2R_12000097_12000219_+	9	9	42	46	0	0	2	0	66	29	70	42	13	29	11	12	14	28	4	1	19	12	0	0	10	10	34	57	6	7	4	3	17	10	1	2	0	0	2	0	12	17	0	2	3	2	34	31	4
Asph_2R_12000294_12000474_+	6	10	50	52	0	2	2	1	65	27	89	58	53	96	35	32	19	37	7	3	45	34	2	3	41	20	49	68	13	22	11	4	21	18	4	4	4	0	5	6	47	42	7	14	6	1	44	47	17
Asph_2R_12000686_12000763_+	0	0	8	8	0	0	0	1	9	1	13	2	2	1	4	2	1	1	1	0	3	4	0	0	2	1	1	4	0	0	0	0	2	3	0	1	0	0	0	1	8	1	1	1	0	1	0	0	0
Asph_2R_12001281_12001388_+	3	1	11	9	0	0	0	0	9	4	12	4	1	1	3	2	1	1	1	1	1	1	0	1	10	4	4	7	1	0	0	1	5	0	0	0	0	0	0	1	7	3	3	2	0	1	1	2	1
Asph_2R_12001540_12001977_+	2	4	22	28	0	1	0	0	14	5	11	3	4	8	4	3	3	3	4	2	4	7	1	3	18	6	7	8	1	3	0	2	9	3	2	3	0	0	1	2	9	4	3	1	3	1	4	5	3
Asph_2R_12001978_12002138_+	0	3	13	27	1	1	0	0	2	2	10	2	4	4	2	0	4	3	10	4	5	7	0	1	11	2	4	5	1	1	0	0	7	3	4	2	0	0	2	0	3	5	4	5	0	3	6	3	3
Asph_2R_12002277_12002371_+	3	9	28	32	2	4	1	1	44	19	65	45	64	100	26	28	16	31	25	6	44	33	3	0	54	20	46	54	15	20	8	7	26	19	3	2	1	0	5	6	41	49	8	9	6	3	36	32	21
Asph_2R_12002445_12002858_+	5	3	4	8	0	1	1	0	16	9	17	15	7	3	2	2	3	10	12	9	14	19	0	0	38	13	19	14	3	2	1	3	12	4	3	2	1	1	1	0	29	21	2	1	2	1	2	2	1
Asph_2R_12002859_12003099_+	7	8	36	30	3	2	2	2	49	37	77	60	110	107	35	36	14	29	40	18	70	48	1	0	116	26	48	54	19	24	5	10	33	26	3	1	7	0	12	7	69	94	12	13	9	5	40	31	29
Asph_2R_12003158_12003263_+	6	6	25	21	2	2	1	1	32	21	55	31	75	71	26	24	8	24	21	18	62	53	1	0	94	24	20	35	17	22	7	8	18	23	2	1	2	2	4	5	43	62	9	10	7	2	25	17	25
Asph_2R_12003264_12003267_+	2	1	7	1	0	1	0	0	10	8	18	10	7	10	2	2	4	5	8	8	18	8	1	0	20	9	5	1	0	5	2	1	5	6	1	0	0	1	1	2	8	12	2	4	0	0	3	6	2
Asph_2R_12003316_12004041_+	20	23	94	90	6	6	7	0	138	72	210	111	201	207	73	55	41	95	89	61	130	122	3	1	278	86	99	135	42	46	27	28	79	82	11	7	10	7	27	22	165	166	21	18	14	12	92	63	71
Asph_2R_12004098_12004501_+	9	12	37	33	1	0	2	3	69	27	74	37	75	86	30	24	7	22	34	27	50	54	0	0	110	45	39	59	14	14	10	12	29	27	4	5	0	4	10	12	67	71	6	5	6	5	27	21	23
AstA-R1_X_3468569_3468953_+	1	1	0	1	0	0	0	0	0	0	0	0	0	0	0	0	0	2	0	0	0	0	0	0	0	0	0	0	0	0	0	0	0	0	0	0	0	0	0	1	0	0	0	0	1	0	0	0	0
AstA-R1_X_3526040_3526088_+	0	1	0	0	0	0	0	0	0	0	0	0	0	1	0	0	0	0	0	0	0	0	0	0	0	0	0	0	0	0	0	0	0	0	0	0	0	0	0	0	0	0	0	0	0	0	0	0	4
AstA-R1_X_3539337_3539795_+	8	10	8	9	0	0	1	0	0	0	0	0	2	2	4	1	1	0	4	0	0	0	1	0	1	1	0	0	1	0	0	0	0	0	0	0	0	0	1	1	0	0	2	1	0	0	6	3	34
AstA-R1_X_3549614_3549803_+	5	7	12	10	0	0	0	0	0	0	1	0	0	2	1	0	0	0	8	3	0	0	1	0	0	0	0	0	0	1	0	0	0	0	1	1	0	1	0	1	1	0	2	1	1	0	3	6	29
AstA-R1_X_3549883_3549978_+	7	7	10	9	0	0	0	0	0	0	1	0	1	2	0	0	0	0	8	3	0	1	1	0	1	1	0	0	0	0	0	0	0	0	1	1	1	0	0	1	1	0	1	0	1	0	2	5	16
AstA-R1_X_3550700_3550850_+	8	12	13	15	0	0	1	0	0	0	2	0	0	0	2	0	2	0	9	2	0	1	1	0	1	0	0	1	0	1	0	0	0	0	1	3	0	0	0	2	0	2	2	0	1	0	5	3	26
AstA-R1_X_3556193_3556311_+	6	15	10	14	0	0	1	0	0	1	3	0	1	0	3	0	3	0	4	1	0	0	0	0	1	0	0	1	0	0	2	0	0	0	1	0	0	0	1	1	1	2	1	1	0	0	6	0	32
AstA-R1_X_3557489_3557564_+	3	7	8	10	0	0	0	0	0	1	2	0	1	0	3	0	2	0	4	2	0	0	0	0	1	0	0	0	0	0	2	0	0	0	2	0	0	0	0	0	1	1	1	1	0	0	5	1	21
AstA-R1_X_3558367_3558522_+	9	11	15	12	0	0	0	0	0	0	1	0	1	0	3	2	1	1	5	2	0	0	0	0	2	0	0	0	0	0	2	0	0	1	2	0	0	0	0	1	2	1	1	1	0	0	7	2	31
AstA-R1_X_3558594_3558702_+	9	11	10	13	0	0	0	0	0	0	1	0	1	2	1	3	0	1	3	1	0	0	0	2	1	0	0	0	0	0	0	0	0	0	0	1	0	0	2	0	2	0	3	2	0	0	4	2	31
AstA-R1_X_3558844_3560757_+	20	35	47	39	0	0	1	1	1	1	3	2	7	9	3	6	0	4	9	7	0	0	0	2	1	1	0	2	0	0	1	0	2	1	3	1	1	1	5	1	7	3	4	1	0	2	9	8	65
AstA-R2_3R_24562831_24563109_-	0	0	0	0	0	0	0	0	0	0	0	0	0	0	0	0	0	0	0	0	0	0	0	0	0	0	0	0	0	0	0	0	0	0	0	1	0	0	0	0	0	0	0	0	0	0	0	0	1
AstA-R2_3R_24563110_24563368_-	1	0	0	0	0	0	0	0	0	0	0	0	0	0	0	0	4	3	0	0	0	0	1	0	0	0	0	0	0	0	0	0	0	0	1	1	0	0	0	0	0	0	0	0	1	0	0	1	0
AstA-R2_3R_24564312_24564394_-	0	0	0	0	0	0	0	0	0	0	0	0	0	0	0	0	1	0	0	0	0	0	0	0	0	0	0	0	0	0	0	0	0	0	0	0	0	0	0	0	0	0	0	0	0	0	0	0	0
AstA-R2_3R_24566194_24566352_-	1	0	0	0	0	0	0	0	0	0	0	0	0	0	0	0	7	4	0	0	0	0	0	0	0	0	0	0	0	0	0	0	0	0	2	0	0	0	0	0	0	0	0	0	0	0	0	1	0
AstA-R2_3R_24566428_24566706_-	0	1	0	0	0	0	0	0	0	0	0	0	0	0	0	0	4	6	0	0	0	0	0	0	0	0	0	1	0	0	0	0	0	0	1	0	0	0	0	0	0	0	0	0	0	0	0	0	0
AstA-R2_3R_24569208_24570504_-	0	1	0	1	0	0	0	0	0	0	0	0	0	0	0	0	4	1	0	0	0	0	0	0	0	0	0	0	0	0	0	0	0	0	0	0	0	0	0	0	0	0	0	0	1	0	2	0	0
AstA_3R_20586252_20586653_-	1	3	0	4	0	0	1	3	1	0	0	0	0	0	0	0	1	3	0	1	0	0	2	1	3	2	1	1	0	0	0	0	0	0	1	1	1	0	0	4	1	1	3	2	1	1	2	2	6
AstA_3R_20586654_20587050_-	2	5	1	3	1	3	6	2	11	4	1	3	1	0	0	0	0	1	3	1	0	0	1	3	4	0	1	0	0	0	0	0	0	0	8	8	0	1	1	4	2	0	2	4	5	0	10	3	19
AstA_3R_20587112_20587549_-	4	8	1	6	2	2	4	2	10	3	1	2	4	4	0	0	2	0	3	0	0	2	3	3	1	1	0	0	0	2	0	0	0	0	7	8	2	1	2	4	2	2	1	6	3	4	10	3	29
AstA_3R_20587550_20587552_-	1	0	0	1	0	0	0	0	1	0	0	0	3	1	0	0	1	0	0	0	0	1	0	1	0	0	0	0	0	0	0	0	0	0	1	0	0	0	0	0	0	0	0	0	1	1	2	0	4
AstA_3R_20590575_20590793_-	1	0	2	1	0	0	1	0	3	0	0	0	3	0	0	0	1	0	0	0	0	1	0	2	1	0	1	0	0	0	0	0	0	0	3	2	0	0	0	1	2	0	1	0	0	1	1	0	12
AstC-R1_3L_18553358_18553804_+	0	0	0	0	0	0	0	0	0	0	0	0	0	0	0	0	0	0	0	0	0	0	0	0	0	0	0	0	0	0	0	0	0	0	0	0	0	0	0	0	0	0	2	0	0	0	0	0	0
AstC-R1_3L_18566842_18567833_+	0	0	0	0	0	0	0	0	0	0	0	0	1	0	0	0	0	0	0	1	0	0	0	0	0	0	0	0	0	0	0	0	0	0	0	0	0	0	0	0	0	0	6	0	0	0	18	20	0
AstC-R1_3L_18567898_18567945_+	0	0	0	0	0	0	0	0	0	0	0	0	0	0	0	0	0	0	0	0	0	0	0	0	0	0	0	0	0	0	0	0	0	0	0	0	0	0	0	0	0	0	0	0	0	0	2	5	0
AstC-R1_3L_18568002_18569426_+	0	0	0	0	0	0	0	0	0	0	0	0	1	0	0	0	0	0	0	0	0	0	0	0	0	0	0	0	0	1	0	0	0	0	0	1	0	0	0	0	1	0	1	3	0	0	22	23	0
AstC-R2_3L_18478237_18479601_-	0	1	0	0	0	0	0	0	0	0	0	0	0	0	0	0	0	0	0	0	0	0	0	0	0	0	0	0	0	0	0	0	0	0	0	0	0	0	0	0	0	1	1	0	0	0	0	0	0
AstC-R2_3L_18479602_18480341_-	0	0	0	0	0	0	0	0	0	0	0	0	0	0	0	0	1	0	0	0	0	0	0	0	0	0	0	0	0	0	0	0	0	0	0	0	0	0	0	0	0	0	0	0	0	0	0	0	1
AstC-R2_3L_18480555_18480602_-	0	0	0	0	0	0	0	0	0	0	0	0	0	0	0	0	1	0	0	0	0	0	0	0	0	0	0	0	0	0	0	0	0	0	0	0	0	0	0	0	0	0	0	0	0	0	0	0	1
AstC-R2_3L_18480816_18482054_-	0	0	0	0	0	0	0	0	0	0	0	0	0	0	0	0	1	1	1	0	0	0	0	0	0	0	0	0	0	0	0	0	0	0	0	0	0	0	0	0	0	0	0	0	0	0	0	0	0
AstC-R2_3L_18495315_18495657_-	0	0	0	0	0	0	0	0	0	0	0	0	0	0	0	0	0	0	0	0	0	0	0	0	0	0	0	0	0	0	0	0	0	0	1	0	0	0	0	0	0	0	0	0	0	0	0	0	0
AstC_2L_11076165_11076861_-	0	1	1	1	0	0	0	0	0	0	0	0	0	0	0	0	0	1	0	0	1	0	0	0	0	0	0	1	0	0	0	0	0	1	2	1	1	0	0	1	0	0	1	0	0	0	0	0	0
AstC_2L_11076862_11076864_-	0	0	0	0	0	0	0	0	0	0	0	0	0	0	0	0	0	0	0	0	1	0	0	0	0	0	0	0	0	0	0	0	0	1	0	0	0	0	0	0	0	0	0	0	0	0	0	0	0
AstC_2L_11076927_11077066_-	0	0	0	0	0	0	0	0	0	0	1	0	0	0	0	0	0	0	0	0	1	0	0	0	0	0	0	0	0	0	0	1	0	1	1	0	1	0	0	0	0	0	1	0	0	0	0	0	0
AstC_2L_11077123_11077238_-	0	0	0	0	0	0	0	0	0	0	1	0	0	0	0	0	0	1	0	0	0	0	0	0	0	0	0	0	0	0	0	1	0	0	1	0	0	0	0	0	0	0	0	0	0	0	0	0	0
AstC_2L_11081154_11081399_-	0	0	0	0	0	0	0	0	0	0	0	0	0	0	0	0	0	1	0	0	0	0	0	0	0	0	0	0	0	0	0	1	0	0	0	0	0	0	0	0	0	0	1	0	0	0	0	0	0
AstCC_2L_11083459_11083924_-	0	0	0	0	0	0	0	0	0	0	0	0	0	0	0	0	1	0	1	1	0	0	0	0	0	0	0	0	0	3	0	0	0	0	0	0	0	0	0	0	0	0	0	1	0	0	0	0	0
AstCC_2L_11083925_11083945_-	0	0	0	0	0	0	0	0	0	0	0	0	0	0	0	0	1	0	0	1	0	0	0	0	0	0	0	0	0	0	0	0	0	0	0	0	0	0	0	0	0	0	0	0	0	0	0	0	0
AstCC_2L_11084020_11084105_-	0	0	0	0	0	0	0	1	0	0	0	0	0	0	0	0	0	0	1	2	0	0	0	0	0	0	0	0	0	0	0	0	0	0	1	0	0	0	0	0	0	0	0	0	0	0	0	0	0
AstCC_2L_11084167_11084347_-	0	0	0	0	1	1	0	1	0	0	0	0	0	0	0	0	0	0	2	1	0	0	0	0	0	0	0	0	0	0	0	0	0	0	1	0	0	0	1	0	0	0	0	0	0	0	0	0	0
AstCC_2L_11084811_11085229_-	0	0	0	1	1	1	0	0	0	0	0	0	0	1	0	0	0	0	2	2	0	0	0	0	0	0	0	0	0	1	0	0	0	0	0	1	0	0	1	0	0	0	0	1	1	0	0	0	0
Asx_2R_10391463_10391731_+	14	11	10	13	41	21	28	36	30	39	23	33	22	24	13	22	31	51	21	12	8	8	11	14	35	17	9	11	4	13	39	30	15	13	24	14	14	34	19	22	10	16	26	27	44	28	37	22	20
Asx_2R_10391732_10391874_+	15	19	9	21	48	22	23	34	33	49	25	37	19	26	16	27	27	49	18	15	9	13	12	15	33	14	11	13	6	9	39	38	14	22	20	16	20	31	25	20	12	19	33	35	31	31	39	22	29
Asx_2R_10391875_10392075_+	2	2	1	3	2	0	0	3	1	2	1	0	3	0	1	2	1	5	2	0	0	1	0	0	3	0	0	0	1	1	0	0	1	1	3	0	1	2	2	1	0	0	5	2	3	1	4	0	2
Asx_2R_10392590_10392672_+	0	1	1	0	1	0	0	0	0	0	0	1	0	0	0	0	2	4	1	1	0	0	1	0	1	0	0	0	0	0	1	0	1	1	0	1	0	0	0	0	0	1	0	1	0	0	0	0	0
Asx_2R_10392673_10392987_+	45	56	44	50	81	54	41	75	65	94	55	63	40	38	31	46	64	106	41	30	18	25	26	29	54	26	17	24	12	32	72	65	38	34	51	46	49	65	56	50	36	32	67	71	67	67	61	65	70
Asx_2R_10393056_10393986_+	152	188	157	167	211	153	131	222	187	207	133	160	106	114	108	92	152	277	112	83	34	80	91	84	154	69	40	73	38	114	190	189	114	114	147	134	166	187	112	124	101	101	175	177	203	174	174	181	165
Asx_2R_10394047_10394650_+	132	130	158	139	139	116	98	200	151	181	118	122	109	115	111	86	160	234	98	69	35	58	80	89	132	71	41	71	32	82	139	148	77	105	123	114	133	166	101	105	123	84	153	154	150	175	143	126	132
Asx_2R_10394762_10394854_+	42	32	42	56	41	43	28	55	40	51	39	39	33	32	42	25	46	69	31	21	13	13	26	25	47	25	14	24	10	31	45	48	22	27	28	37	42	34	29	27	30	27	49	44	53	53	36	38	41
Asx_2R_10394918_10394920_+	1	2	0	2	0	1	0	1	0	1	0	1	0	0	0	0	1	1	0	0	0	2	2	1	1	1	0	0	0	0	2	0	1	0	0	1	2	0	0	0	0	1	0	1	0	0	0	1	1
Asx_2R_10394921_10394986_+	8	11	15	18	15	13	7	19	21	30	19	26	6	9	12	6	20	26	9	7	8	16	14	12	17	9	5	13	7	24	23	12	19	18	15	21	16	15	17	6	16	12	21	22	12	12	12	9	17
Asx_2R_10395045_10395817_+	152	168	175	222	173	171	125	242	217	217	129	191	175	136	130	108	172	314	155	92	62	75	104	103	204	72	72	82	44	128	177	188	130	136	133	175	208	204	111	138	140	103	182	194	192	203	169	182	164
Asx_2R_10395891_10397288_+	266	303	283	321	319	299	238	376	321	426	264	328	320	301	287	210	296	510	218	166	80	146	178	159	305	128	118	147	56	184	303	398	205	226	288	306	300	336	215	229	248	235	280	320	336	307	356	323	284
Asx_2R_10397345_10397665_+	85	97	97	94	95	91	77	122	105	141	87	108	110	86	97	54	98	165	56	56	26	35	51	40	96	41	39	52	24	58	112	127	58	83	79	85	125	133	57	78	79	75	84	109	93	102	124	93	94
Asx_2R_10397728_10397968_+	71	77	77	79	83	59	51	89	74	106	68	75	64	66	83	45	79	137	54	44	20	22	35	44	68	32	22	24	26	47	78	94	45	70	60	68	106	96	50	53	51	63	60	77	62	86	80	75	72
Asx_2R_10397969_10397999_+	2	1	1	5	3	5	5	0	10	5	5	3	2	3	3	4	5	13	11	5	0	7	6	3	3	1	0	0	3	7	3	12	4	4	5	7	3	5	2	3	4	10	7	4	4	4	5	2	1
Asx_2R_10398000_10398205_+	2	7	3	8	10	2	3	5	8	2	5	6	2	4	4	5	5	6	9	2	1	2	6	5	2	1	1	2	1	6	5	5	4	5	4	6	6	3	3	6	2	9	8	3	6	4	5	2	2
Asx_2R_10398510_10399998_+	207	273	284	277	226	206	249	364	259	339	206	275	308	315	271	193	253	446	189	164	71	112	149	146	300	153	106	137	46	167	299	367	176	218	211	236	287	314	191	196	205	241	251	288	238	280	276	235	211
Atac1_2L_6959099_6960328_-	150	150	189	183	243	232	248	243	180	203	169	208	145	153	201	189	174	315	100	94	131	114	72	80	213	69	60	97	199	201	185	211	140	139	130	151	246	231	177	155	90	100	148	181	184	179	295	234	341
Atac2_2L_18609576_18609962_-	49	47	42	45	85	81	72	102	61	50	55	61	54	50	46	50	63	78	34	18	38	33	35	40	137	63	25	28	40	38	54	81	57	69	75	75	89	87	63	100	50	71	42	42	56	60	129	103	60
Atac2_2L_18610029_18611260_-	170	163	141	197	314	282	312	337	201	220	196	228	149	170	150	175	178	279	127	83	98	110	139	115	427	168	71	95	161	147	153	244	180	191	257	232	229	249	267	292	191	200	162	181	205	181	416	388	181
Atac2_2L_18611327_18611501_-	46	50	40	55	97	82	87	105	61	68	57	75	32	53	47	43	44	86	31	20	25	33	35	29	97	43	17	27	30	30	48	72	34	30	61	62	58	77	75	73	28	20	43	53	54	46	124	115	50
Atac2_2L_18611557_18611708_-	37	37	33	44	81	57	71	92	49	57	58	64	24	33	35	33	40	68	16	16	15	29	31	34	86	35	16	13	34	34	46	63	44	42	48	49	50	64	69	72	40	26	47	39	33	45	103	107	46
Atac2_2L_18611769_18612249_-	61	73	70	87	136	103	145	148	101	89	91	104	54	61	72	92	79	118	44	26	41	39	67	69	184	61	29	33	59	65	87	124	75	72	94	94	98	100	132	144	82	69	82	70	78	76	200	180	79
Atac3_3L_324985_325694_-	88	105	104	116	109	103	85	117	581	772	437	550	172	203	121	136	96	197	98	77	86	103	93	101	208	68	78	85	125	152	306	382	130	152	131	164	166	152	155	156	154	183	146	165	191	183	170	170	243
Atac3_3L_325755_325824_-	34	48	37	46	35	28	29	40	218	267	152	206	68	69	29	40	29	76	44	26	25	33	23	29	57	20	23	20	46	63	96	151	38	45	58	52	54	64	58	54	55	65	60	64	65	50	56	60	98
Atac3_3L_325880_325974_-	42	42	37	46	34	25	38	40	217	268	157	198	69	77	30	49	40	77	42	31	28	38	25	26	69	25	23	18	52	52	108	147	42	53	64	59	44	71	54	53	44	67	55	59	65	61	65	64	91
Atac3_3L_326033_326358_-	78	90	59	85	65	61	84	97	429	493	327	413	125	137	73	93	70	134	84	64	58	73	58	66	123	59	44	61	80	98	239	273	83	89	100	97	79	113	96	113	103	106	121	103	116	126	126	138	154
Atac3_3L_326422_326539_-	41	62	40	60	32	38	50	64	280	334	188	289	70	88	61	78	64	87	53	34	31	43	36	47	89	38	29	40	51	62	134	162	48	58	60	46	54	70	61	73	65	65	81	77	75	70	75	81	95
Atac3_3L_326704_326724_-	2	0	0	3	0	4	1	4	4	11	3	11	1	2	1	2	1	1	0	0	0	0	2	1	6	4	1	3	2	0	1	0	1	0	4	3	0	1	6	3	2	1	1	1	0	1	2	2	1
Atac3_3L_326867_327079_-	57	72	50	67	44	49	62	76	306	387	223	334	83	124	65	87	67	112	55	51	41	52	46	51	130	40	33	52	71	101	146	176	72	74	70	68	81	86	86	86	85	73	100	88	98	92	93	94	135
Atac3_3L_327135_327488_-	72	93	81	91	81	81	84	99	364	531	296	382	115	135	80	92	75	139	65	62	75	69	65	62	141	52	76	51	103	126	191	259	86	98	78	99	105	112	118	121	113	116	107	104	135	132	120	131	165
Atac3_3L_327546_327677_-	42	59	38	46	44	42	41	44	214	253	128	167	51	62	55	50	44	64	31	29	32	37	39	30	68	39	41	27	61	63	91	132	43	42	38	54	52	43	47	51	48	51	48	74	69	74	51	72	86
Atac3_3L_327678_327747_-	6	15	10	14	9	10	9	13	83	74	40	51	14	17	18	11	8	12	9	8	5	11	6	8	21	10	9	17	15	22	25	37	13	10	8	15	14	9	11	10	13	11	15	23	25	23	12	15	20
Atac3_3L_327748_327769_-	7	13	11	10	7	2	7	10	41	45	17	30	10	13	15	11	13	11	10	6	9	5	8	5	8	8	5	3	10	10	17	25	7	12	7	10	7	7	7	6	10	9	8	18	15	20	9	15	18
Atac3_3L_327770_327798_-	1	1	1	1	0	0	0	0	0	2	0	0	0	0	1	0	1	1	0	0	0	0	0	0	0	0	1	0	0	0	0	0	0	0	1	0	2	0	0	0	0	0	0	0	0	1	0	0	0
Atac3_3L_327799_327992_-	3	5	2	0	4	4	8	2	11	6	5	3	3	2	4	1	6	3	1	2	1	1	1	1	3	0	1	1	3	4	3	3	2	1	2	6	3	1	5	5	1	3	5	7	2	2	3	4	2
Ate1_2R_16142471_16142643_-	89	94	83	117	28	23	43	29	54	29	52	50	51	50	50	52	43	80	25	10	33	30	39	39	96	30	25	16	129	57	45	37	93	60	65	35	26	25	34	61	76	57	40	34	60	23	34	20	22
Ate1_2R_16142702_16142853_-	192	198	221	257	190	132	168	154	148	130	222	192	235	256	290	219	201	290	121	64	121	91	160	157	332	124	117	75	348	167	154	150	256	177	245	155	133	95	218	266	180	169	191	161	259	139	145	99	133
Ate1_2R_16142913_16143076_-	220	209	235	260	237	176	224	216	234	205	311	276	331	350	437	320	290	399	166	102	152	136	212	216	443	161	155	100	463	210	196	224	330	247	350	241	189	142	334	421	226	211	275	225	365	186	199	154	191
Ate1_2R_16143133_16143314_-	189	177	208	215	198	138	221	181	236	215	286	272	284	308	368	290	298	371	145	98	119	151	180	163	388	130	117	67	416	200	168	192	347	224	302	205	175	109	323	411	224	210	240	190	295	156	206	149	164
Ate1_2R_16143391_16143540_-	129	117	130	128	122	65	123	88	119	119	179	153	171	176	212	173	177	261	86	48	68	86	126	81	240	64	68	36	210	118	108	114	205	123	149	106	102	74	185	226	118	118	131	87	171	101	132	112	93
Ate1_2R_16143588_16143740_-	62	58	80	73	88	51	81	76	91	77	80	92	73	87	105	77	114	183	54	41	39	55	135	108	234	92	66	37	156	80	67	75	147	85	126	68	83	43	176	174	95	75	129	108	142	72	79	47	66
Ate1_2R_16143941_16144113_-	237	188	206	190	218	144	207	172	222	186	284	263	285	302	347	253	281	372	139	85	116	141	214	184	378	131	118	62	463	210	185	215	327	193	294	190	169	113	365	341	232	184	218	204	312	156	206	173	173
Ate1_2R_16144114_16144134_-	0	0	0	0	0	1	0	0	4	6	4	7	3	4	6	6	2	10	5	2	4	1	8	5	15	1	1	0	5	1	3	3	7	1	5	2	2	0	7	4	5	2	6	3	0	0	2	1	4
[truncated: 81,325 more rows]
[truncated: 41 more columns]
