# Supplementary material for: Diverse Hormone Response Networks in 41 Independent Drosophila Cell Lines
Source: G3 (Bethesda). 2016 Jan 12;6(3):683–94. doi: 10.1534/g3.115.023366 (PMC4777130; doi:10.1534/g3.115.023366)
Supplement: Supporting Information [file supp_g3.115.023366_TableS5.xlsx]

## Sheet: Legend
In the following two tables are the log 10 p-values and the log 2 fold change values for all genes with at least one read in at least a third of the cell lines tested.
Calculated Fisher's method p-values use either the induction p-values ("Induced Gene Analysis" tab) or repression p-values ("Repressed Gene Analysis" tab).
Tabs are sorted according to these Fisher's method p-values
When thresholds in cells B1-3 are changed the identified induced or repressed genes are updated accordingly.
The color codes and bold (more significant) hits are also updated.
Bold highlighted genes pass a higher threshold as indicated in B1 for identification of significant and highly significant differential expression.
Cells denoted as NA show that the cell line shows exactly zero reads for that gene.
The chart on the "Charts" tab is updated with summary information concerning number of identified induced and repressed genes.
Color codes according to the header are defined as below.
Header definitions
Fisher's method p-value is calculated using the p-values to rank the induction or repression in each tab as described in the methods
Signif. Up/Down Bold Resp. indicates the number of cell lines passing the higher significance threshold set in cell B1 as well as the FC threshold in cell B3.
Signif. Up/Down Response indicates the number of cell lines passing the significance threshold set in cell B2 as well as the FC threshold in cell B3.
Failed FC indicates the number of cell lines passing the significance threshold, but failing the log fold change threshold (while still showing the indicated direction of response).
Failed Signif. Indicates the number of cell lines passing the fold change threshold, but failing the significance threshold.
Down/Up Response indicates the number of cell lines responding in the opposite direction of the sheets calcualted Fisher's methods p-values.
Not Expressed indicates the number of cell lines showing exactly zero reads mapping to the gene before or after ecdysone exposure.

## Sheet: Induced Gene Analysis
	Interactive Threshold Values
Neg. Log10 P-value Bold Thresh=	5	Reasonable values are between 0 and 200.										Log 10 P-Values
Neg. Log10 P-Value Thresh=	2	Reasonable Values are between 0 and 200										RNA-seq Samples
Neg Log2 FC Thresh=	1	Reasonable Values are between 0 and 20										Un-Matched in Microarray																																Matched in Microarray
												Replicated		Unreplicated																														Replicated		Unreplicated
Gene	Is Transcription Factor?	Transcription Start Site	Fisher's method p-value	Signif. Up Bold Resp.	Signif. Up Response	Failed FC	Failed Signif.	Failed Both	Down Response	Not Expressed		CCa	MCW12	D9	D1-c4	Jupiter	D1	sg4	D23-c4	Ras-H3	Rumi-Ras	Ras-H7	Pten X	E-OR	G2	PR-8	E-CS	ML83-26	GM3	G1	DX	OSS	D8	GM2	S1	S3	Ras-wts:RNAi	1182-4H	mbn2	W2	D17-c3	BG1-c1	S2-DRSC	BG3-c2	Kc	L1	Cl.8	D11	D4-c1
Hr4	*	X: 1835973:+	9.48852e-113	41	41	0	0	0	0	0		77.9989	121.046	57.0982	51.7131	55.0105	25.6015	55.8015	51.7935	50.5705	63.221	50.3266	51.9503	65.8853	42.7683	57.9879	50.2599	57.5523	60.2697	55.4616	56.3532	48.8807	28.7712	55.2744	36.964	63.8158	47.7473	52.4474	52.5375	33.3815	52.9638	28.4028	67.1663	116.077	80.9178	48.0645	45.9952	32.564	45.7885
Hr46	*	2R: 6115462:-	3.11626e-89	40	41	0	0	0	0	0		46.9992	40.7294	24.0726	29.596	11.9542	21.6886	27.6564	25.6383	4.55224	26.9211	9.05285	12.9948	26.1156	18.9488	24.4456	37.6372	34.7493	32.4718	31.3122	12.2506	29.9921	9.41065	32.5922	27.6709	22.6982	30.9242	31.2565	30.4678	17.0256	31.3052	24.2424	36.7368	38.0079	53.7912	20.867	19.4562	17.631	18.1677
E23		2L: 3354829:-	6.54362e-88	36	39	0	1	1	0	0		58.2931	61.1522	35.1465	28.4211	32.344	3.43523	30.7229	27.9746	32.1259	1.82302	34.84	34.6827	45.3617	19.4118	1.37796	6.75601	28.2387	34.4322	12.6197	3.9297	4.18814	24.1696	7.3938	12.6675	45.4136	14.2077	37.2581	27.1367	25.6617	21.1259	5.68287	49.2899	70.0417	28.4285	44.6532	20.2393	29.4545	37.2353
Eip75B	*	3L:17964539:-	6.05826e-77	39	41	0	0	0	0	0		18.3462	20.9892	14.7535	8.94013	28.1366	9.91177	16.352	21.9914	37.8007	15.5219	19.1447	18.7557	9.54512	6.95352	20.6942	6.81518	10.7706	16.4936	16.9396	21.3653	2.08574	17.4117	12.5565	10.3672	21.4479	5.79052	11.0168	9.78011	5.20355	4.84395	10.916	8.93473	47.2853	19.654	9.5073	12.3881	13.1891	18.2699
CG4586		X: 6863951:+	1.15068e-75	39	40	0	0	1	0	0		16.8277	55.2861	7.46126	13.5656	16.9065	7.61726	20.9812	24.4883	7.68522	21.2178	10.664	13.5496	18.4705	1.62222	14.9896	7.45344	8.04205	8.26387	23.7389	25.8398	13.6913	17.3151	5.54756	11.4191	8.84394	3.12735	13.9025	15.8576	14.4739	11.8429	8.31816	9.83962	33.4795	15.0933	13.2317	14.6223	15.9754	19.6367
CG44004		3L:18066963:-	5.31169e-75	38	41	0	0	0	0	0		14.8588	52.753	9.70664	17.0199	17.0622	13.7168	12.7347	17.5108	13.2936	6.74911	11.6909	12.4626	27.6378	3.5324	13.6629	9.24226	23.3391	12.5744	12.8615	14.0421	3.34925	8.25286	14.274	15.3902	20.9985	2.91024	5.88218	8.30889	10.2811	6.90291	10.9582	8.49438	34.17	31.3284	23.0385	10.644	10.9298	15.7537
vri	*	2L: 5305650:+	1.88569e-71	33	40	0	0	1	0	0		15.6576	41.6693	4.48181	4.98862	14.0467	3.84841	32.0184	10.9119	17.9391	16.3456	10.1641	11.9132	11.3082	6.37842	22.8883	7.77866	18.3327	17.0342	15.6255	6.19862	3.33791	15.3314	6.62643	21.2099	28.71	3.25718	8.57632	12.3985	6.04052	2.88853	1.12901	23.0628	20.4804	16.0357	12.2159	6.14813	21.9589	13.6525
CG15309		X:10104216:-	4.34201e-68	33	36	0	2	3	0	0		15.8878	26.1156	9.12669	6.05107	17.5659	5.13718	20.8809	18.381	25.9487	8.64599	14.9699	15.1736	12.4143	1.90471	12.6584	4.04683	17.5517	15.9171	12.6267	7.50639	1.39632	19.2455	0.474164	6.48251	25.1279	0.759398	2.63077	8.80143	10.206	1.74696	7.35883	7.25036	30.769	9.88203	17.328	11.9711	17.8221	23.0694
CG6287		2L:11155721:-	1.05913e-61	29	37	0	3	1	0	0		5.5046	25.001	17.911	7.81533	13.6938	4.81339	17.5417	15.117	8.89555	12.4774	9.51336	10.5502	8.82534	2.26507	4.96223	7.74904	14.1325	1.71791	7.18825	4.95728	1.2476	11.6873	6.99457	6.20389	24.4364	0.544919	8.73611	5.95541	2.89216	3.91604	2.48853	10.3569	26.0772	11.4209	5.4278	2.9535	12.957	6.85069
bip1		3L: 8049475:-	2.99386e-61	28	41	0	0	0	0	0		9.91215	14.7959	6.7222	3.54968	9.23753	3.72307	11.0195	13.4309	6.24046	12.442	4.22155	5.30843	9.85921	2.82291	10.3937	5.76243	11.5617	5.27924	7.70893	4.32019	4.6456	8.64306	5.7271	7.16121	19.0751	2.2467	8.29986	9.5383	4.25895	4.15048	8.00218	3.48866	18.6601	3.6636	9.75239	3.20305	13.3194	10.1977
Ama		3R: 2589126:+	5.16659e-60	26	36	0	0	3	2	0		35.6004	6.89215	3.01484	4.14189	23.393	10.8982	38.2414	15.966	11.6286	8.15269	23.2187	10.7093	6.37029	0.413772	3.22643	4.89963	21.8826	6.71453	2.21152	2.7382	4.36771	21.3989	0.95578	20.0727	25.3981	4.95546	8.15048	2.94672	9.22925	3.09187	8.74433	5.05683	55.5717	5.69355	18.0494	13.741	1.4371	15.4977
CG44006		3L:18063250:-	3.24735e-58	30	38	0	3	0	0	0		3.71087	20.8239	4.25706	7.64594	12.6795	5.54708	4.01409	9.02538	13.3686	5.96081	9.90754	8.78571	6.10311	5.17953	7.7292	2.45529	5.51847	2.71442	6.63151	7.51776	2.46103	5.39968	8.96866	8.97032	9.87276	2.37914	1.26077	1.00852	5.89923	1.47302	7.19686	5.68325	16.2015	13.6277	14.6299	5.45845	5.34423	8.25315
CG10026		2L:19454865:+	3.65457e-57	27	35	0	4	1	1	0		7.36716	35.8919	10.8692	2.75147	15.2323	3.28258	5.19389	17.5363	17.2083	0.61902	17.7996	24.4007	10.6994	1.74033	15.5114	0	15.583	0.0299767	0.185706	5.9974	4.0443	9.75691	1.12817	2.69886	11.8179	4.50711	11.1426	3.55339	6.81322	3.48188	16.4595	3.56754	34.2499	10.5901	5.78162	5.59431	6.03129	16.3959
CG10621		2L:18954431:-	5.61632e-57	26	34	0	2	3	2	0		19.6749	47.702	1.59179	8.99595	4.37985	0.0229019	4.51149	14.0064	16.5318	0.222258	11.7346	10.5499	12.0201	4.43175	0.37894	5.45443	21.8445	9.10018	4.93876	0.0609852	2.10333	16.0742	16.1101	19.3248	3.24416	0.312885	16.9504	19.1614	8.70141	4.97028	0.237773	19.7559	28.5232	6.87324	28.0161	2.70738	13.3201	13.8962
Oatp30B		2L: 9521210:+	6.5202e-57	25	34	0	1	2	4	0		30.4024	28.3556	16.7436	0.0221943	14.1363	4.3101	4.76674	20.7158	18.6999	17.0034	2.31697	13.3643	11.5409	2.39188	16.3672	6.76678	2.50138	5.21543	8.60821	9.90381	3.93581	21.335	4.61982	3.92242	7.42133	0.353027	14.2101	11.0504	13.3568	0.0282774	1.85919	2.09152	38.1784	0.777905	14.4739	15.3505	18.5368	9.80161
Hsp27		3L: 9377163:+	1.16237e-56	28	36	0	1	3	1	0		5.23626	17.0256	8.67391	3.51037	11.5434	6.53966	19.6533	15.8663	3.02186	5.9339	3.76354	3.49563	15.0167	0.380261	10.342	2.15606	16.4054	14.2738	8.05869	5.43339	4.30357	7.41588	1.74829	1.37395	16.1275	1.25914	13.0624	7.30744	6.27166	3.35877	6.13057	8.94345	9.78396	0.525442	7.73291	5.00673	9.17988	7.11159
l(1)G0232		X: 9544809:-	3.68511e-56	26	36	0	0	5	0	0		8.19295	18.9278	8.28845	3.24506	9.3056	1.20261	3.10446	9.4341	8.2309	11.3478	9.26121	8.66286	11.3627	1.74915	14.5986	5.2025	5.90622	4.7158	7.24975	6.00666	0.750499	9.80066	3.33869	4.48381	8.98131	0.270638	6.9014	4.43039	6.86859	2.32046	5.83989	4.59792	18.7887	6.5235	5.72872	4.22883	14.8482	7.93958
CG13813		3L:20224769:+	4.08543e-56	23	40	0	1	0	0	0		8.45696	13.1044	6.96328	5.10776	2.55679	6.91068	8.81425	7.76448	3.29666	3.75332	5.73819	9.07679	6.21809	4.5962	9.23514	5.09016	6.9014	4.21648	6.94911	4.1449	3.01896	1.47338	4.1585	7.18517	10.5411	2.6576	8.103	4.63263	4.61933	3.40777	4.66773	6.42689	6.50459	3.04805	9.59523	6.76529	3.56257	2.09673
Sox14	*	2R:19866324:+	1.58754e-55	21	36	0	1	4	0	0		15.1784	26.4572	4.22096	2.32324	4.41221	5.47977	26.7041	7.74729	4.74941	9.08692	3.22295	3.32709	8.11674	1.22493	12.9604	5.1719	15.7067	7.65664	9.68174	4.76323	0.490317	4.3149	3.32752	6.12406	21.2588	2.28351	4.20791	5.25499	2.75231	1.12226	1.66052	6.55851	4.86498	9.15712	7.13715	5.51842	12.2585	3.49866
Oscillin		2L: 5547086:+	4.13125e-55	21	33	0	1	7	0	0		5.24411	15.7845	1.61477	4.11538	11.665	1.61262	11.8666	25.6725	4.8945	2.66289	6.75633	11.3312	1.56055	1.82203	4.11963	0.387842	7.60025	2.42959	8.59481	10.4051	2.42155	15.0661	1.10651	4.04665	14.0658	0.298109	6.59026	5.58198	4.23659	0.821258	20.6007	7.53881	25.6523	4.23895	4.84512	3.22927	7.61105	10.6537
Cpr49Ac		2R: 8274465:+	4.35644e-55	21	29	0	3	7	2	0		15.903	65.295	0.356777	2.72675	2.51137	22.5654	75.4034	1.16713	6.34124	17.6867	21.8238	1.76166	43.9857	3.91794	4.89322	0.00640488	14.5005	0.572283	16.2438	2.84967	1.51686	27.7059	0	0.283046	91.2712	5.12861	12.0111	4.07419	2.60803	1.91107	0.494967	8.24767	44.1169	14.0199	18.8748	3.48622	5.39535	30.8059
sn		X: 7863736:+	1.85826e-54	25	33	0	0	6	2	0		3.48666	18.6569	6.352	15.4036	3.38148	3.11398	0.777451	22.8982	7.20042	2.34519	4.37043	5.5921	16.9075	0.0764663	5.0072	3.48694	12.8685	19.7376	10.6301	6.43471	0.409356	6.8965	0.392748	17.0785	10.2796	1.46927	8.48012	23.373	13.9514	4.38365	6.96929	20.1975	8.11402	1.96782	0.348376	6.92279	14.3738	4.55271
Eip74EF	*	3L:17612425:-	4.5041e-54	26	32	0	0	8	1	0		20.7381	32.9359	0.609966	3.74696	6.91188	0.963003	5.91476	5.19519	9.06025	2.12531	7.48904	5.57788	2.7279	10.45	8.24706	1.08794	5.58427	10.4836	19.6325	5.00422	4.45507	4.44167	11.9179	17.8963	9.44046	0.480028	5.89424	5.42853	1.8588	0.165487	1.4641	10.2329	8.12494	22.2084	8.70907	1.32906	9.9866	3.24894
NLaz		2L: 1361735:-	8.25008e-54	26	30	0	2	6	3	0		19.1855	55.7959	0.3622	15.2595	22.4748	0	0.0568035	18.2252	10.138	0.357967	12.6462	21.1496	21.6421	3.14619	0.461892	2.19668	5.60158	19.0505	6.6369	2.82857	0.836948	21.8333	0	26.8988	1.17904	0.130247	24.2302	17.2354	2.28867	1.26529	8.68461	17.7791	36.9654	12.4207	13.3652	0.143503	7.66146	22.1593
Eip78C	*	3L:21233447:+	2.1965e-53	18	36	0	5	0	0	0		5.28378	10.2536	4.01543	4.57725	12.6562	5.77673	9.95495	11.1232	9.48083	7.49405	6.99401	4.5345	9.02693	1.55876	1.27231	1.59572	2.79153	4.46139	3.31021	3.11953	4.32541	4.66515	2.25596	3.64188	11.1539	2.27214	5.59375	3.59713	4.0256	5.44315	6.25613	1.94958	19.1099	3.61818	5.28291	4.43033	1.8241	8.31521
CG8498		2L: 8162418:-	1.25295e-51	19	36	1	0	4	0	0		2.48397	10.3324	2.77649	6.43883	5.41127	3.94416	10.5811	5.90491	2.01127	9.87064	2.73823	3.13638	9.67228	1.01395	9.23764	5.00155	6.96076	2.56857	6.50942	2.63012	3.12478	4.82318	1.70622	5.85207	6.35702	1.29654	4.96089	5.18884	6.26665	2.58558	4.37519	5.39385	21.0927	3.7667	3.0251	5.32926	3.97983	3.77419
CR43626		3L: 3249340:+	2.18905e-51	20	35	0	4	2	0	0		11.1281	11.8621	3.99627	7.89151	1.43848	0.444699	8.28681	5.38041	2.47653	2.7615	4.66506	3.2208	7.71466	0.276601	3.25048	5.67269	8.26325	9.95084	16.4762	2.50836	0.297822	3.80989	2.85194	1.9152	12.2277	4.89135	7.45399	4.92163	7.23357	1.69499	3.78582	7.87414	2.24191	7.61543	7.31209	7.75586	8.53633	2.43625
CG3394		2R:20181620:+	2.8772e-50	22	30	0	5	3	3	0		2.21614	0.0944708	12.7439	15.2641	11.3842	8.02376	25.8842	18.3976	2.01171	1.39499	0.894978	16.7438	8.44202	0.539374	0.0687105	0.739333	24.5417	5.35116	2.46779	5.80805	0.389227	5.96882	4.02332	0.164274	16.9889	0.54739	14.2801	13.531	2.44968	5.81723	0.497492	19.2249	23.5859	4.23563	12.883	2.65261	8.39464	12.0833
Nc		3L: 9961579:+	6.28964e-50	15	33	1	4	3	0	0		2.69593	8.9457	4.03442	1.50264	3.67592	1.89104	5.44487	8.966	2.03978	4.37702	2.9645	1.93964	7.05032	1.97432	7.20377	4.58919	9.22211	4.32324	4.30798	1.17085	0.813526	3.7483	1.82064	4.45714	11.9363	2.58159	7.02996	4.05901	5.60407	2.41905	2.35927	5.19068	6.45291	4.73151	4.49788	5.3289	7.92715	3.74472
CG9416		2R:15260748:-	1.00055e-48	21	26	0	1	6	8	0		0.0554167	26.3993	24.4535	17.0908	33.4707	2.56619	0.422592	29.8533	34.5342	4.70851	9.96536	7.84472	54.5519	2.1177	1.61476	1.63793	0.0260875	4.52608	29.3762	7.27064	1.68099	25.5435	0.141981	0.675829	0.655178	0.168408	14.1303	6.2437	16.0016	13.8936	14.2335	3.55615	51.0705	0.51665	0.35112	2.83463	27.5574	14.6442
Eip93F	*	3R:17798101:+	2.76694e-46	19	26	1	4	9	1	0		2.01217	23.1571	5.57932	3.80435	9.83952	0.442503	1.00959	9.50591	17.4948	2.44225	9.42749	5.19993	5.6357	1.62208	2.37892	2.2813	0.405876	0.188393	3.35869	0.12361	13.1813	10.9707	0.72881	1.86201	1.43948	2.6881	5.38477	1.29649	2.05838	6.19019	0.120288	7.17823	14.4214	1.9043	5.82727	0.854256	15.8153	8.95751
alt		3R:13505009:-	3.62546e-46	12	35	0	0	6	0	0		5.63314	12.0168	3.54619	2.50191	2.6204	2.4238	10.966	2.82881	6.44646	5.24976	4.64568	3.30817	10.9618	0.423145	4.8565	4.80709	5.42784	3.78985	7.02023	2.60693	0.394054	3.41371	2.85529	2.7954	9.56806	1.21102	2.79382	3.36919	2.69366	0.846421	0.6156	5.54177	4.20944	5.78682	2.96391	2.93943	3.23607	2.88918
grsm		3R: 8787365:-	5.4808e-46	16	29	1	0	10	1	0		6.11196	11.5917	5.78839	5.16489	1.53523	3.25935	4.09395	2.69714	1.25833	7.1233	1.89459	1.83334	8.31847	3.16062	5.19256	7.29576	11.5349	1.91231	5.40245	1.98405	3.17259	3.5478	1.22626	5.4861	3.01399	2.04965	5.65842	3.12539	2.16844	1.05169	2.56178	7.72249	3.39143	6.54733	0.454492	2.23175	9.40824	4.12509
not		3L:18615229:-	9.57285e-46	11	31	1	1	8	0	0		5.32456	3.42373	2.24105	2.86196	6.23557	1.28208	6.16908	5.78026	3.6603	4.41304	3.6663	4.45202	4.28846	1.47496	4.98588	1.64609	4.83979	2.88804	3.13501	3.28831	1.08287	7.86688	2.01364	0.881309	6.2745	1.41737	5.08129	4.04124	2.5226	1.58683	2.16981	2.98328	6.58541	2.50755	3.12232	1.95183	3.93091	5.55479
CG5346		3R:18354385:-	2.67023e-45	13	27	0	5	9	0	0		7.98716	25.304	6.82134	0.699805	3.6362	1.29635	2.56626	4.43689	0.804825	10.4913	1.89244	3.01961	15.0301	0.623329	7.93036	10.585	5.09129	3.59674	9.03019	8.1209	0.0176982	3.42852	1.56477	10.3768	2.29452	2.16922	1.04623	1.33515	1.73375	0.890671	1.54729	3.86265	5.35805	3.81842	3.077	2.16491	13.5898	1.83558
brat	*	2L:19133816:+	4.27029e-45	13	29	0	0	12	0	0		10.6248	15.3267	1.64794	0.947409	4.10748	2.1597	12.2915	7.7632	10.2736	6.40979	4.44724	5.27363	3.91871	4.67532	4.88139	2.72198	4.09214	2.38106	5.76799	4.27945	0.133589	6.90889	0.479943	2.38834	13.1879	0.849307	1.32121	1.41559	0.913266	0.305746	2.55312	2.61471	5.94916	3.48681	2.67051	1.4335	5.79147	4.40402
CG32795		X: 2683355:-	5.36844e-45	14	26	1	2	12	0	0		9.13653	1.89326	3.3321	3.99874	3.46624	2.02763	6.23065	14.7437	1.85691	0.415924	0.442189	0.726882	0.995731	1.43228	0.633989	0.773104	5.60903	3.33485	8.97615	0.636158	5.0351	1.08705	3.35958	3.40342	3.9336	1.88926	5.37066	8.9585	9.78862	7.80276	1.03218	7.89456	2.27203	3.47442	10.4432	18.9351	0.473298	2.7537
CG3587		X: 1834340:+	5.46493e-45	3	34	0	5	2	0	0		9.94889	4.59387	3.35881	2.21196	3.16509	2.95635	3.1677	2.97968	1.45984	3.78654	4.11183	2.0848	5.11635	2.34926	4.52636	0.99389	3.04252	4.26729	4.83574	1.88465	0.586099	1.3924	4.57101	2.60131	3.12104	2.83499	2.43399	3.18829	4.43517	2.25559	3.59078	5.34144	3.32988	4.61692	4.15196	3.44388	3.1658	1.99041
MESR6		3L:19085770:+	4.16263e-44	10	29	1	3	8	0	0		4.61334	14.2996	2.50431	2.44922	2.42299	1.82462	7.8003	4.97716	2.18887	6.13562	4.26177	3.74587	13.9871	0.897333	8.16285	2.29641	6.72496	2.25782	4.01354	1.91746	0.77037	4.1953	0.582966	2.50268	10.9191	0.437169	4.56481	0.941875	2.79819	0.561526	1.50658	2.311	4.37577	2.12481	4.06744	2.46319	9.62683	1.95774
CG14526		3R:24709415:+	4.90727e-44	21	28	0	2	6	5	0		0.660286	47.1904	9.41556	3.64458	14.6572	3.44323	15.9575	7.64528	10.0776	0	7.40979	4.11989	7.8972	1.83511	0	10.6087	6.08255	3.76319	24.0476	2.38769	0.0682846	4.16489	1.16506	0.0513133	6.92344	0.139463	18.1187	1.14294	12.1336	0.767491	0.0234973	0.714675	14.4533	5.90825	17.0945	12.4728	9.10918	3.09539
CG8031		3R: 8837032:-	1.19987e-43	10	29	2	1	9	0	0		2.49221	10.27	3.12724	2.17727	2.87943	1.65254	9.28182	6.38845	3.74544	1.72172	3.16089	3.19735	7.56552	1.08804	8.81352	1.84054	5.41646	2.90662	4.45818	2.59005	0.409123	4.69112	0.927091	2.48535	10.0004	0.371195	3.6076	1.51036	3.02603	0.53165	2.31154	2.23931	8.80499	2.8228	2.59503	3.26512	5.96943	3.33478
CG43389		3L: 3248015:+	1.82362e-43	16	32	0	6	1	1	1		9.3476	15.4731	3.96331	5.03536	2.51236	1.65649	5.37347	0.12531	2.65567	3.90602	6.04898	2.33446	11.1909	NA	8.43368	0.781016	5.54105	5.07943	2.5926	1.92606	5.71596	2.59694	2.15379	0.826226	5.65226	2.81952	7.15409	4.132	5.53708	1.63915	0.111805	2.71514	2.39413	7.40196	2.70522	4.61532	5.84553	3.94859
CG5854		3R:19759634:+	1.39372e-42	16	27	0	0	14	0	0		4.41217	6.87521	5.0612	3.89125	4.64451	1.40505	5.54131	6.41001	5.65865	0.397624	6.66668	5.25048	12.2966	0.163589	0.79197	0.992448	6.36597	1.59003	2.06876	0.92021	0.232763	9.25988	0.788481	1.27528	8.65845	0.217153	4.93104	2.112	4.5182	1.18817	0.752757	2.34887	10.3615	3.25508	4.29999	2.06755	5.52161	6.25911
CG10924		2R:14414935:+	6.99515e-42	16	24	0	10	7	0	0		4.53133	0.600087	0.183913	12.8188	7.73028	0.428702	0.816007	8.18481	13.7163	0.817022	9.18581	13.7582	0.232032	1.31859	1.02943	0.701707	5.95512	4.34034	2.39517	10.1596	0.138842	5.29268	0.633668	0.29603	5.16532	0.155555	8.07953	6.75051	1.90873	1.05027	5.79478	1.39754	24.38	13.8157	4.32037	2.04955	1.62661	6.11186
CG3829		2R:20873567:+	9.79459e-42	13	29	0	7	5	0	0		1.45372	12.4548	1.22406	2.78527	6.69044	2.57435	6.73981	8.98494	5.89881	4.16884	3.57205	2.97704	0.518406	0.318033	0.2827	1.3251	3.54102	4.79807	5.9809	2.56145	0.0973982	5.98498	2.01526	2.9358	5.26195	0.599944	4.46482	2.81374	1.03461	0.686448	0.306843	2.36799	18.2328	5.23285	2.5299	4.05922	6.67711	6.92643
mdy		2L:16816660:+	1.16722e-41	13	26	0	6	6	3	0		3.59897	10.938	5.84322	3.92154	12.688	0.900491	3.01069	0.199558	11.5343	6.43754	17.1872	14.6704	8.40901	1.78457	11.0801	4.06749	0.493381	3.32943	3.76078	3.46488	1.73783	15.059	0.0110414	3.31471	2.67347	1.41997	3.23816	0.175382	3.62232	1.01593	4.3289	0.950021	16.0545	3.11302	0.198164	1.25122	8.15114	5.45765
CG11509		X: 1546354:+	6.30198e-41	21	26	0	5	3	7	0		17.1819	23.4299	5.22328	6.88091	0.983747	1.16833	4.54595	0.0843405	2.7484	13.1995	0.173098	1.76902	5.28491	7.2782	7.5318	7.91571	6.56495	2.08322	9.45936	4.89584	0.686365	0.458629	1.38435	2.35446	12.4629	2.03948	5.69046	7.86209	5.9243	1.6886	0.234005	9.20644	10.6204	16.3299	9.49011	1.22333	10.046	0.305761
nmo		3L: 7972146:+	1.40921e-40	12	25	0	7	8	1	0		9.49669	9.51774	5.04697	6.02013	2.85908	1.95884	2.54731	5.61719	7.66945	13.3883	4.84547	4.02061	11.6427	0.450554	2.56074	3.04482	2.36704	1.52644	0.76382	1.33154	0.281087	5.41927	2.361	1.97937	0.834649	0.315452	1.67361	3.33428	2.35512	4.27265	0.776408	2.94317	9.78854	0.741427	1.6863	0.42541	6.75056	1.77007
CR45424		3L: 3244906:+	6.96544e-40	5	28	0	10	2	1	0		5.23678	12.4725	3.29106	2.08086	0.678976	2.45856	3.71229	4.21895	0.288253	0	1.83707	2.14358	9.19507	0.898867	3.2684	0.883011	3.3542	4.25314	0.113115	1.76498	3.60112	1.38741	2.36149	0.452028	6.4226	3.10598	3.70998	2.85511	5.94149	0.808729	2.41099	4.90191	1.84575	2.87958	2.99111	3.7674	4.14571	2.25961
jing	*	2R: 2389511:+	8.57235e-40	9	20	0	4	17	0	0		0.950168	12.4083	0.743292	3.12191	3.24362	1.43831	2.73094	4.94284	10.0892	2.70756	3.28082	0.615541	9.23141	0.4517	1.13816	0.790153	5.27901	1.54435	6.26775	4.72276	0.251593	8.22613	0.59623	1.37745	3.24146	0.470288	1.16625	2.54313	1.13093	1.86277	1.10025	1.97472	7.49656	1.75695	3.82323	1.97725	3.5831	5.07545
Mur2B		X: 1512188:-	4.51984e-39	15	24	0	6	6	5	0		14.6268	0.353283	0.464569	3.70695	0.417334	0.308603	11.5806	8.252	14.0913	12.7757	1.73881	7.32743	3.77324	1.41122	1.51227	6.58886	4.53875	5.85181	4.82041	18.1189	2.0425	1.67011	8.78643	1.63575	2.3032	5.31269	0.298119	6.18026	0.727331	0.0209625	5.93158	3.08445	18.6051	12.9676	1.04711	0.362268	0.521863	2.03608
CG9663		2L: 3303130:-	4.97184e-39	13	23	0	5	11	2	0		10.7616	19.9752	3.40229	0.322519	0.819732	1.36377	0.868608	0.0183933	1.65803	8.89189	2.39636	3.89722	2.07002	3.21834	5.05197	3.85719	6.05265	4.02361	6.49158	3.42693	0.440771	1.94701	1.06463	3.35804	5.91568	0.540896	5.86733	0.433208	1.59099	0.880848	1.19347	0.496135	5.736	6.38828	5.09788	1.01671	7.6755	0.752876
NAT1		2R: 8803499:+	6.92695e-39	4	25	0	4	12	0	0		2.44977	8.33223	1.45068	1.76316	2.96827	1.2816	3.4078	6.32721	4.86152	3.00551	2.54771	4.63801	4.64497	0.829822	3.47367	1.98854	4.39839	2.88684	2.03434	1.00775	0.403082	4.23274	0.462618	2.51203	3.54665	0.318496	2.18338	1.38457	1.1609	0.557045	1.54026	2.01569	7.44789	1.60658	2.39547	1.29578	5.34342	4.00211
CR45391		3L:18068184:-	1.46844e-38	3	28	0	13	0	0	0		2.6299	2.84758	2.14652	3.82168	2.85257	3.59211	2.11506	4.46162	3.26569	1.43312	4.12773	1.91997	3.10562	0	3.14117	0.239819	2.92237	0.737095	4.11903	3.12216	3.33257	1.3256	0.346517	3.45904	3.67807	0.631122	3.14646	1.17671	1.59182	0.895501	4.28879	1.00759	8.96382	6.19115	5.09357	0.465436	3.83901	4.77632
Hsp67Bc		3L: 9365597:-	2.49913e-38	16	24	0	6	7	3	1		8.2658	13.5814	2.94194	0.917036	11.2034	0.126307	8.24832	7.26853	7.74765	2.50337	1.07349	4.94672	19.832	3.13326	17.6154	2.47585	0.0204324	1.00788	4.30158	2.63022	1.27415	12.1788	0.308236	2.67082	13.9789	0.10432	14.0283	1.97952	2.90089	0.0737072	0.174001	NA	7.18564	1.45147	12.378	0.973082	14.2887	1.76192
heph		3R:27811490:-	1.88629e-37	7	19	1	0	20	1	0		2.1131	12.2485	1.69921	2.56055	12.2627	0.631848	1.36332	1.31632	15.0125	3.19845	4.27234	3.83183	4.4649	1.11473	2.68467	1.32578	4.2482	3.68953	1.32684	0.705402	0.489804	8.24353	0.59835	3.43025	0.880224	0.363772	2.93831	1.76829	0.779573	0.779817	0.0164528	1.59082	0.41233	1.51053	4.28984	2.92165	9.95967	1.87238
CG30089		2R:11623001:+	2.81866e-37	9	18	0	0	20	3	0		0.51243	59.2126	0.682089	1.39859	2.18717	0.0757773	1.34126	0.966011	1.52298	8.56816	0.665998	0.5002	0.453347	0.0497735	14.8685	3.92648	2.87134	16.2547	16.404	4.47141	1.1931	1.19588	2.62285	0.355711	1.23432	1.35576	1.14511	1.71595	2.7004	0.516625	12.5924	3.82378	1.31679	19.368	2.26937	0.692937	12.9601	1.15374
rgr	*	2R: 4487920:+	3.11041e-37	13	26	1	4	7	3	0		5.162	5.15678	1.264	5.10353	5.10423	1.52485	5.78236	6.9272	1.79988	0.628809	1.54403	1.20017	5.87273	1.39169	1.69379	0.70448	5.43536	3.98708	6.62864	4.87519	0.0835451	4.19365	2.06514	2.21331	7.21422	0.184103	2.68626	3.96317	2.22189	0.908793	0.232533	2.78195	5.79177	2.20813	4.24468	0.127881	6.52937	4.93052
tai	*	2L: 9176358:+	5.57969e-37	7	19	0	0	22	0	0		7.46469	7.66875	1.65317	2.13587	0.541013	1.49253	7.93321	0.247972	5.49333	3.05223	0.785436	0.495198	0.809287	1.32917	1.1992	0.6853	2.218	4.16355	5.53459	1.56757	0.771747	1.44335	2.34493	3.07564	8.45756	1.60656	1.47607	3.28805	1.29348	1.3784	0.500763	2.48574	0.934571	4.44523	3.08771	0.921826	2.85548	0.605279
hng3	*	3L: 739349:-	6.21807e-37	12	23	0	5	11	2	0		0.398426	10.9689	0.469868	3.63358	3.75409	2.67453	2.93134	12.0016	1.3769	0.580864	4.86839	4.09189	2.55391	0.381522	0.400987	1.0104	5.97834	1.73906	4.12807	6.23008	0.419387	7.07589	0.958796	4.71642	10.3906	0.18761	8.43948	1.44829	3.86211	0.663527	0.967728	0.000830424	11.563	0.84605	5.60566	0.181844	13.6233	5.17128
PRL-1		2L:16251788:-	8.23313e-37	6	21	1	2	17	0	0		2.87427	6.7484	2.37453	2.56257	2.43773	0.596348	0.997336	6.9857	11.5539	1.95755	1.23998	1.97358	4.69926	0.565145	4.65387	1.09548	2.30106	3.64405	2.4485	0.525255	0.0919929	4.33696	2.24714	0.937759	1.1755	0.00313378	1.39221	0.669207	1.12989	0.82181	1.37821	0.462357	6.27881	3.57878	4.00272	2.76253	7.96527	3.5154
CG11652		3L:11690063:-	1.3944e-36	2	18	2	2	19	0	0		2.01755	3.80512	1.49503	1.87434	1.58152	0.906444	4.59741	1.93547	2.01303	2.78062	0.559476	1.38864	4.40602	1.31985	1.61317	1.45096	2.70463	1.67297	3.96014	1.35827	0.271881	2.90031	1.50029	0.891449	4.72478	0.36326	2.27632	7.35128	1.73012	0.45297	1.1739	3.84863	5.67616	2.86811	2.82929	0.911169	2.41284	2.9033
Hr39	*	2L:21237250:+	2.13624e-36	2	19	0	19	3	0	0		5.07438	8.48432	1.10239	1.26643	2.40426	0.951866	3.34426	3.90433	2.95151	1.96709	1.77963	0.986915	2.29696	1.63866	1.40179	0.826667	2.46909	1.58668	2.91963	1.91443	0.610075	1.46365	0.951601	2.51273	4.70308	0.460954	1.44642	3.09377	1.0948	0.752851	1.22719	3.07955	2.68507	2.97448	2.44015	1.59144	2.57328	2.25133
Dmtn		3R: 2231617:-	8.59058e-36	4	24	0	7	9	1	0		3.44559	3.37809	3.49144	1.35922	1.59498	2.50195	0.610869	3.98575	4.30869	1.97211	3.4189	2.79611	3.73184	0.0970556	5.79373	1.38608	1.46805	3.07321	3.21231	0.650632	0.0162978	2.65293	2.81382	1.16259	6.17009	0.325982	4.57995	2.56156	3.72859	0.907289	0.198493	3.88146	9.21135	0.335487	4.12	1.29375	6.90299	4.18161
CG5958		2L: 7433516:-	1.52419e-35	12	27	0	2	8	4	0		5.56707	18.0445	2.57447	4.11249	1.03291	0.611508	17.4288	11.5989	3.69293	0.221486	0.257975	6.25196	3.32735	0.708929	0	2.31449	2.72154	7.6585	4.17342	7.11278	0.082368	1.10213	2.01234	1.0549	8.87943	0.32992	2.34005	1.5378	2.73942	0.523873	3.67889	2.03218	7.14545	5.43482	5.41539	0.987731	4.17321	2.53416
CG14523		3R:24705844:-	3.01206e-35	5	20	0	17	3	1	0		1.77687	6.70315	1.50237	1.49216	8.69668	0.523728	2.84767	2.31256	3.86877	0.384718	6.12227	5.65323	1.35106	0.460331	1.15422	3.24058	1.69716	0.979727	3.69294	2.22048	0.275672	2.37315	1.20897	0.888835	1.11607	1.25681	3.68424	1.66091	2.31612	1.38967	0.375408	0.85359	6.54956	1.78084	2.7021	2.03029	3.15003	3.05003
Samuel		2L:11056600:-	3.16492e-35	9	22	0	4	14	1	0		0.860797	20.1309	0.406394	0.451027	10.5255	0.874693	7.33329	4.67718	3.19113	11.6757	2.3283	2.47503	2.90811	0.126269	1.57313	4.23355	10.4009	1.59315	10.1759	2.74751	0.118141	4.25936	0.921899	1.69612	11.2332	0.166276	1.3196	3.30288	0.742602	0.183956	5.54413	4.75044	1.85627	1.15413	0	0.282698	6.51969	4.21217
ZnT41F		2R: 1670363:-	4.774e-35	8	18	1	2	20	0	0		2.36288	9.75381	2.21929	1.80336	4.04991	0.435181	1.60947	1.19759	10.9773	9.68325	8.1424	2.81348	5.52777	0.0883851	15.2366	0.397428	1.09474	1.8285	2.05178	3.71997	0.0461951	3.97623	0.631051	0.894643	0.631877	0.231766	0.790866	0.250967	2.72435	0.740175	3.0628	0.848484	9.2032	3.74035	0.402882	1.43442	7.47511	1.8717
CG11899		3R:25026176:+	1.22067e-34	5	24	0	3	13	1	0		2.53133	11.0655	4.96804	2.06279	2.71859	0.638148	8.23046	3.43738	0.465922	0.149168	4.2363	2.88779	3.15501	0.0129546	0.00524881	0.939084	3.2275	2.389	3.64127	0.934615	0.444977	4.5687	0.500261	1.9223	5.81004	0.32303	2.63111	0.421732	2.3887	0.905251	0.287911	1.47592	3.39715	2.09667	2.7818	1.73568	8.45605	4.42835
fs(2)ltoPP43		2L:19795851:-	4.25081e-34	1	14	2	1	24	0	0		2.03399	6.08976	1.24124	0.929677	2.41796	1.03476	3.83384	3.07907	1.30102	3.16513	1.5809	1.58572	3.17646	0.906964	3.84487	1.03163	2.3438	1.40095	1.33188	1.09156	0.59175	1.64328	0.388512	1.82094	4.12518	0.297985	2.04476	0.983107	2.15075	0.739991	1.14256	1.0616	2.46401	1.22075	1.5438	1.33109	3.24257	2.04508
CG6966		3R:10921353:-	1.44576e-33	3	22	0	0	19	0	0		5.82992	11.3637	1.66612	1.73839	3.11222	0.240442	2.77211	2.71978	2.89876	2.00863	3.23448	4.69682	3.18877	0.203416	4.50652	2.88802	2.8776	2.35488	3.18768	1.28343	0.187609	2.27457	0.558363	1.05511	2.9006	1.29218	2.71629	1.57216	2.00432	0.562873	0.017481	0.690284	1.9592	0.695373	0.430155	1.00965	6.03672	2.34392
GstZ2		3R: 5284898:-	4.17659e-33	4	16	0	23	2	0	0		1.14957	4.11703	1.08202	3.18653	0.725498	0.558241	2.20657	4.56291	3.33099	1.40661	4.44609	1.86242	5.63942	0	3.93623	1.07349	0.901395	0.716624	5.93781	5.49575	0.227193	1.21627	0.274606	2.64029	0	3.43094	1.71844	0.821137	4.42401	0.809422	3.6363	1.93144	1.45263	6.13003	1.57925	0.823451	3.30296	1.72794
Dtg		3R: 8473780:+	7.71675e-33	6	20	0	16	3	2	0		0.340979	10.2287	1.1048	2.93141	1.08851	2.54609	5.51537	2.58836	2.2355	1.25852	2.43322	1.2344	5.40276	0.664736	0.377853	0.495863	2.36972	0.249024	2.02374	0.245435	0.211096	3.04782	0.754438	4.97874	7.33898	0.0157416	1.46643	2.73573	1.56897	0.747291	1.28748	5.11457	4.2708	1.22555	3.06527	5.77669	1.80024	4.98
fz		3L:14267443:+	9.32777e-33	11	20	0	1	15	5	0		7.11683	45.2587	0.603117	11.0786	0.390712	1.51232	3.62192	0.0208651	0.758703	0.278383	0.270551	0.0233718	2.72019	1.24162	0.277662	5.05528	6.41771	7.92258	12.3818	16.0213	0.532726	0.187433	17.7968	4.01625	3.1475	0.313629	0.772207	2.03451	1.70998	0.219984	3.31172	1.01742	0.0942292	13.8665	3.40187	1.1934	4.60712	0.0809889
Mec2		X:19082068:+	1.52665e-32	8	18	0	11	9	3	0		0.819143	3.19616	1.44059	1.41453	4.49804	0.715308	12.8109	5.94035	1.11766	0	5.26961	2.53746	5.3464	0.0549021	0	1.54088	6.12299	2.71837	1.3998	2.00123	0.134644	6.59773	0.597545	0.183614	3.35477	0.197	2.07112	1.5667	1.84228	0.736609	0.972022	2.25571	11.7918	1.40406	1.18552	1.22929	4.89077	8.57916
CG9005		2R: 7520020:-	1.9333e-32	2	22	0	7	10	2	0		3.55896	11.2517	1.42214	2.70273	1.60053	0.315824	4.00465	0.656443	1.57877	0.838287	1.58655	2.72022	4.0149	2.26881	2.09535	2.34716	4.36582	2.3743	6.95271	0.5066	0.238906	0.93922	1.0525	3.1193	4.17189	0.310135	3.79035	3.30699	1.19266	0.755144	0.563961	4.27584	0.925201	2.3849	2.448	1.05648	4.29054	0.897569
fax		3L:16404928:-	2.39666e-32	7	15	1	1	24	0	0		0.74302	8.62474	0.829974	0.900103	0.835077	0.70583	8.90817	5.22793	4.54885	0.608307	0.990227	1.00904	5.87551	1.2012	0.953812	1.30043	1.33795	1.39493	1.36344	0.74175	0.119856	2.35985	0.513185	3.61219	4.98812	0.00119586	0.53529	1.19942	2.37672	0.30866	0.833274	8.68488	2.50056	0.914698	2.05175	2.41467	6.12768	1.66904
CG11170		2R:18066150:-	4.56577e-32	4	15	1	6	17	2	0		2.10346	8.24629	0.793321	1.11567	1.40415	0.864152	4.88285	6.76723	0.53242	0.692852	2.01421	1.97606	2.45266	1.58944	0.688295	0.593701	4.03554	1.05243	3.63281	0.967218	0.0280615	1.1717	0.83246	1.3309	6.67485	0.209332	2.92569	3.0503	1.93149	0.059213	1.26157	5.80051	3.49235	1.55404	2.62647	1.58174	1.64319	3.6999
raw		2L: 8735797:-	5.11027e-32	1	16	2	0	22	1	0		5.30418	4.24433	1.41936	2.10343	1.10904	0.884644	1.19514	2.85951	2.73052	0.744167	2.70574	1.66274	0.828561	2.36069	1.31661	1.4105	2.63079	2.83855	2.63268	1.83034	0.101407	1.78133	1.22832	2.62758	2.56492	0.439348	1.68252	0.640102	0.406249	0.882935	1.05306	4.076	2.08928	2.51368	1.13465	0.391872	3.7005	2.27496
ari-2		2R:18100340:+	8.16986e-32	3	16	0	4	21	0	0		1.68924	6.3684	1.05893	1.83258	1.47215	0.499585	5.06387	3.6253	2.73212	2.57823	1.12005	1.91688	4.6282	0.0874112	2.94971	0.797238	2.78482	1.802	1.39789	0.839553	0.236832	1.94631	0.396385	0.958737	5.01864	0.323544	2.38251	1.49556	1.28472	0.451666	0.519521	0.58625	3.81778	0.916908	2.19966	1.3709	3.0027	2.54769
Su(var)3-3		3L:20219481:+	1.17285e-31	0	6	2	4	29	0	0		3.80953	2.89739	1.79494	1.29792	0.627098	1.02761	0.741197	1.03822	0.7483	1.62338	0.727703	0.620035	1.13584	1.54493	1.37035	1.97446	2.76346	1.92217	1.4808	1.4198	0.719269	0.866875	0.934123	3.31972	1.05589	1.27085	1.08823	1.41605	1.13373	0.852168	1.95579	1.22084	0.578912	2.45156	1.53318	1.28028	2.39686	0.508912
Trn		3L: 6186580:+	1.23896e-31	0	8	1	3	29	0	0		3.3315	4.40292	1.20314	1.19751	0.925425	0.953284	2.00813	1.01858	4.63264	1.04526	0.748218	1.24063	2.85287	1.09402	1.59262	1.77456	1.50912	1.48042	1.66563	1.8481	0.714482	1.38739	1.04049	1.35838	3.1181	0.704746	0.777067	1.6428	0.092284	0.251061	1.04479	3.12323	2.21393	1.74677	1.93473	1.12067	1.85201	0.976952
Syp		3R:16608705:+	3.13806e-31	2	21	0	6	12	2	0		5.43288	4.01269	2.70279	3.26579	0.240157	0.786265	3.27517	0.494292	1.79985	2.8511	0.571617	0.114618	4.50978	0.240718	2.3006	3.04403	4.19622	1.08248	2.14187	0.325303	0.834697	0.302701	4.69278	1.85829	3.62469	1.20902	2.12321	0.817556	2.44952	1.53584	0.0498091	4.52542	0.118775	1.97105	5.45075	3.47046	4.37584	0.376963
eater		3R:22925401:-	4.67338e-31	10	20	0	1	16	4	0		4.46315	27.9103	2.29123	1.84119	16.1124	0.707887	0.0436002	1.57909	0.715902	0	0.284263	2.3697	3.1475	0.275855	0.00276513	16.7674	17.3732	7.28104	2.70536	10.1421	0	1.51229	1.07578	3.21691	3.32014	0.0160725	6.1824	2.50419	1.00094	0	0.0827844	5.09552	5.27643	22.1184	3.98064	2.22974	10.3135	0.678417
bib		2L: 9984645:+	5.81904e-31	13	21	0	3	10	7	0		0.494092	0.754509	5.28193	5.26966	4.27873	0.843822	9.13677	1.82067	7.44473	12.0217	4.68567	0.644383	11.0871	0.587809	8.20375	0.0562621	0.132295	1.39706	1.0617	0.0227924	0.0592703	2.68624	0.378927	3.36376	0.332267	0.0739761	6.66149	0.725305	6.72016	2.87054	2.42162	0.692144	7.77299	0	5.73719	3.93535	26.4976	1.08669
gpp		3R: 2232577:+	7.28639e-31	2	14	1	0	25	1	0		5.72002	2.00983	1.6082	3.14529	0.451939	1.46119	3.05492	1.49715	4.56826	2.23595	1.32647	0.864366	1.48449	0.568525	3.93287	0.427017	1.59766	2.05002	0.818542	0.518672	0.855889	1.28128	1.64199	0.745105	3.23094	2.06257	0.766972	2.60128	0.5521	1.5333	0.0462561	1.0599	4.94992	0.312385	2.44433	1.40402	2.43929	0.979711
CG16791		3R:17175323:-	8.09899e-31	6	14	1	3	19	4	0		3.26781	5.37368	0.419705	3.34201	2.384	0.18793	0.328833	1.86907	3.53243	0.767088	1.97397	1.29162	0.0700242	0.760864	2.05974	0.860395	1.94447	0.356815	6.43922	4.20856	12.4042	1.52218	0.653105	6.54604	0.865127	11.4987	1.58834	1.33014	0.361229	2.00997	1.97045	0.886173	1.01539	1.43763	1.73522	0.0653426	2.15769	1.44252
br	*	X: 1516765:+	8.35364e-31	5	23	0	9	1	8	0		11.9237	10.0145	2.18021	2.40648	0.1272	0.908556	1.78549	0.0205374	0.609396	6.86642	0.454425	0.413735	2.15318	2.8034	3.33642	4.6712	3.95242	1.06039	4.64592	1.62511	0.516035	0.203795	0.593958	1.08369	5.12449	1.34511	2.86374	3.19617	2.20056	0.702103	0.0534851	3.75281	4.70938	6.74111	4.07895	2.3565	4.50421	0.12674
Atet		2L: 4333913:+	8.86403e-31	7	19	0	1	19	2	0		0.72137	6.76652	2.1099	0.456116	3.97628	0.266765	0.224471	3.26008	5.57235	0.815215	4.34848	5.67257	3.07684	2.34932	0.537229	0.648371	5.4337	1.2834	0.179918	0.190598	0.107858	7.48382	0.3082	5.88615	3.20103	0.0148691	0.19998	2.13075	3.06954	0.891241	1.12619	1.19648	4.97982	1.24224	1.97058	0.94935	7.95073	2.58691
Ark		2R:12907532:+	3.44424e-30	0	14	0	20	7	0	0		2.00061	3.84351	0.577566	1.51817	2.44079	0.754554	2.14387	3.99898	2.14363	1.33983	1.57901	1.72907	2.0714	0.859162	1.3265	0.577415	2.42671	0.930832	1.81869	1.44968	0.329851	2.90107	0.827447	0.695055	3.83678	0.102899	1.95174	1.37975	0.942376	0.304903	0.981115	1.59856	3.39784	1.19954	2.23145	0.390876	1.44373	2.52401
CG43218		3L:21251120:+	3.86277e-30	1	15	0	23	1	1	1		3.51753	3.75009	1.97722	2.49803	1.47448	0.606633	2.15812	3.01765	1.56385	1.57515	2.23111	1.49966	3.53351	0.386772	0	0.268446	1.89499	2.91	1.78327	0.685843	0.972569	2.33836	0.929319	2.1314	1.84337	0.968607	1.86439	0.843212	0.800579	1.98077	2.02013	0.068576	5.61707	2.38931	1.07227	1.46242	1.71858	2.05171
mnb		X:17769073:-	4.34559e-30	3	13	0	1	26	1	0		3.47274	6.68244	1.68272	1.59307	0.0691122	0.900995	6.13163	0.419359	1.34232	2.42502	0.967886	0.962697	4.17565	1.05119	3.3058	2.44832	3.77674	1.24433	1.90334	0.545169	0.388132	0.792481	0.423988	2.17197	6.73943	0.577091	1.52225	0.915157	1.74217	0.920409	0.196422	2.13707	0.380997	0.811216	1.67689	1.22442	4.09934	0.499489
CG4950		3L:16261256:-	5.2426e-30	17	18	0	13	3	3	4		0	0.303817	2.64874	8.65985	12.8777	0.889838	0.0940747	5.564	33.5067	0.0353712	8.85292	20.2531	20.0253	0	NA	0	NA	0.814827	14.5584	1.90419	0	7.91797	NA	0.778544	1.04236	0	9.98006	13.7806	1.04958	6.18814	0.061839	NA	40.5325	0.415967	11.7444	1.6648	6.13496	5.41792
bwa		2L:20066391:+	8.0128e-30	10	21	0	1	16	3	0		7.9617	7.23778	1.58809	2.69868	2.78428	1.33657	0.0410798	7.88575	5.41894	0.10813	7.01224	6.87259	2.7326	0.00584745	0.300442	0.967207	4.08902	1.33673	1.14617	2.61335	0.0304144	7.13018	0.679645	0.804439	0.945745	0.0071069	2.89241	4.22628	0.171244	0.0486443	0.864951	2.5806	11.707	1.52679	3.78094	0.0621863	2.65631	9.34396
Dip-B		3R: 9608362:+	1.16365e-29	9	13	1	1	24	2	0		2.35687	1.02735	0.330806	7.17428	5.81895	0.369769	2.04909	10.4271	1.57971	1.11423	1.21662	1.13464	3.93593	0.145011	1.86152	0.334975	1.85301	1.06033	0.479305	0.589006	0.00833001	6.3796	1.46611	0.384322	5.29897	0.0627405	2.18923	2.56368	0.849705	0.215581	0.907796	0.275574	13.1859	1.54149	1.00829	1.61486	1.91519	9.06612
CG33099		3R:18356294:-	1.22026e-29	1	10	0	29	2	0	0		1.36392	5.96831	1.95232	0.493137	1.91336	0.883972	1.10395	1.36208	0.9302	3.73496	0.621643	2.14258	3.93699	1.08832	3.67073	0.701238	1.53926	2.58421	0.941885	1.45057	0.0403159	1.43663	0.502925	2.58166	0.510422	1.18452	1.14746	0.872587	0.695244	0.572462	0.761797	2.1223	2.42028	1.93715	1.72332	1.09676	2.47605	0.194934
Glut4EF		3R: 5754639:+	1.81267e-29	10	18	0	8	11	4	0		2.00555	9.88404	0.753988	0.125836	7.43774	0.397116	3.31695	6.27219	7.89216	3.1641	6.12108	6.20702	1.61882	0.448114	6.53603	0.185049	0.746902	4.308	4.08608	0.100093	0.0356919	5.40242	0.285762	0.110344	2.8346	0.480668	0.864379	1.23448	0.411572	0.446712	0.256587	1.65696	9.29099	3.99874	0.95225	0.973051	2.96488	5.30095
GEFmeso		2R:14470822:-	2.57196e-29	5	19	1	0	16	5	0		2.34231	0.830716	2.49452	1.75002	2.54479	0.506176	3.03793	6.20582	1.84538	1.70152	1.5769	0.894483	5.42553	0.90493	2.6332	2.40955	1.43317	2.29847	4.63519	0.637594	0.172341	2.42365	0.296081	10.7568	3.81279	0.322711	0.992196	0.849697	0.477359	3.60358	1.017	3.04118	7.93565	0.335244	1.33476	1.135	4.67165	2.1467
betaTub60D		2R:20193404:+	4.3354e-29	11	18	0	0	16	7	0		1.89403	0.78952	6.04906	1.00926	1.73473	3.61073	16.9447	0.100551	1.55293	16.8072	1.92847	5.6634	15.2312	0.477683	8.35568	0.0987084	4.99125	0.0685098	0.209274	0.725745	0.393413	8.13179	0.141799	0.162511	3.79638	0.0357253	1.72523	1.78188	2.12008	3.23549	0.0166531	4.54587	6.65408	0.191487	0.654242	1.21839	12.1121	5.46249
InR		3R:17444758:-	4.49662e-29	6	15	0	1	23	2	0		1.65459	9.08913	1.41147	0.172181	0.225473	2.21788	5.22207	0.889852	7.18887	1.30085	1.70969	0.301308	0.177641	1.50404	0.322424	0.33405	0.72647	2.51995	2.65774	0.103909	2.91407	3.58969	1.03358	1.5549	6.63122	0.221617	0.553486	3.84245	1.29935	0.30222	0.130789	2.48237	1.7832	1.07662	6.91542	2.2225	1.98308	1.20369
EcR	*	2R: 2044634:-	7.43792e-29	2	16	0	8	14	3	0		2.3594	5.18963	0.356551	0.640017	1.64491	0.441202	0.437534	1.87899	3.64918	0.081489	1.20573	0.970493	0.0564939	2.54713	1.21785	2.18223	2.01339	2.8891	2.79542	3.51383	0.502575	1.06162	1.13028	1.74096	1.6538	0.0989334	0.70244	2.69081	0.893506	0.152776	2.1824	3.4476	1.05677	7.80861	3.40878	1.01645	2.53264	1.53909
CG17754		X: 9144453:+	9.20816e-29	6	18	0	0	22	1	0		1.35258	6.06018	2.44037	0.836789	0.964096	0.364063	3.55655	5.20785	2.44373	2.21159	1.05328	1.61966	5.71878	0.684505	4.46515	0.428917	5.02663	1.1229	1.07508	0.021527	0.382547	1.88508	0.173632	0.886813	6.48499	0.420692	2.53635	0.735229	2.19626	0.174586	0.367529	0.443245	0.819343	0.10287	2.09754	4.02573	6.40067	2.6141
Stam		2L:10858536:+	1.7e-28	3	14	0	1	26	0	0		5.36583	4.02605	0.894286	0.549925	1.94932	0.424713	5.12492	3.20325	2.51702	1.00053	2.20799	2.78905	1.87025	0.556079	2.05148	0.576541	1.50212	0.634026	1.5198	0.675068	0.0637722	3.91815	0.185295	0.618382	7.30593	0.132613	2.5687	0.947756	0.418237	0.162397	0.354927	0.80772	3.59297	0.796684	1.57573	0.697908	3.9687	1.98246
Mnt	*	X: 3582268:+	1.70159e-28	1	6	0	10	24	1	0		1.3543	3.78258	0.796469	1.11514	1.44911	0.0547257	1.91274	1.23519	5.95502	0.994376	1.98505	1.33867	1.78418	0.960784	0.446403	1.29996	0.786111	0.785088	1.94365	2.22163	0.668982	2.08003	0.845106	1.27361	1.07688	0.80653	0.299199	1.23482	0.559291	0.570422	0.646535	1.7772	0.940902	1.64068	1.49015	1.36273	2.75427	1.0027
Pect		2L:13203762:+	4.11641e-28	4	11	2	0	27	1	0		5.41044	0.950603	0.36088	1.20233	3.82204	0.189071	5.1613	4.12433	4.52348	2.08437	3.13892	1.77584	1.31117	0.286895	0.756631	1.11497	1.88906	1.683	1.59154	2.53432	0.327394	1.56182	0.587457	1.04505	5.71213	0.170368	0.172916	0.794139	0.257913	0.0569217	0.922223	1.57014	11.3755	3.23524	1.55926	1.20701	0.19605	4.04193
Hus1-like		3R: 637818:-	4.14496e-28	2	13	0	2	25	1	0		2.8363	4.7186	1.18237	1.18519	1.50771	0.675955	0.691734	2.32661	1.3878	3.91082	2.23666	1.08047	10.469	0.278138	5.04549	3.23002	2.12113	0.494859	1.25909	1.0797	0.0942323	2.94373	0.269319	0.278547	1.69911	0.313077	0.98289	0.460253	1.4483	0.250991	0.253252	1.1188	3.46248	0.616799	0.722899	0.995344	3.79564	1.01978
Cht11		X: 6743550:-	4.76513e-28	0	12	0	6	23	0	0		0.724963	4.9097	0.892277	1.10677	1.47818	0.637601	2.56924	2.72767	0.48464	1.16117	1.55761	2.17086	1.98652	0.342359	3.12423	0.695436	1.52116	0.549867	1.25277	0.414503	0.270549	2.47058	0.557345	0.813967	2.86665	0.191411	1.19707	1.11166	0.955599	0.212113	1.82202	1.05464	2.87267	1.25608	0.709306	1.72437	2.66173	2.14136
CG30046		2R: 8201622:+	7.40375e-28	6	17	0	6	17	1	0		8.8268	10.0419	3.45215	5.95685	2.713	0.488688	5.62327	0.621498	0.541894	0.167791	0.276759	0.300423	5.55618	0.694966	0.185811	0.245033	2.75134	2.779	7.82938	2.32293	3.65849	1.2747	2.57389	1.74338	2.25784	4.40669	0.578134	1.54114	0.685298	0.0444335	0.0075958	1.78523	0.395752	1.21951	0.301247	2.14488	1.69368	0.453752
CG12643		X:10159296:-	1.0692e-27	5	15	0	8	15	3	0		2.34097	3.26244	0.914561	1.51622	5.12635	0.243902	1.71018	6.09258	6.15708	0.492122	2.62963	2.65494	0.665736	0.65451	0.35611	0.555934	1.12242	0.431384	1.45108	2.85771	0.696712	5.31549	0.0470661	0.575585	2.75157	0.904381	0.731872	0.695735	1.51047	0.0402354	4.73955	0.461103	5.69693	0.408789	0.57523	0.471742	4.72048	3.65559
CR43432		3L:14970731:-	1.39808e-27	16	21	0	3	5	8	4		0.240832	0.119828	2.74737	12.4539	11.7894	0	0	8.93169	9.05089	NA	9.72173	17.0022	7.90066	1.01115	0.824318	0	6.02984	0.281938	2.7619	10.5285	0.564775	10.2745	0.89857	NA	NA	0	7.86463	2.19717	11.9706	2.47474	0.690576	0	15.5343	1.98045	0.409702	5.63837	1.87162	13.5215
Gli		2L:15762408:-	1.54329e-27	2	8	0	21	11	1	0		0.840782	6.78912	1.56716	2.46321	0.805328	1.14758	1.08277	3.80481	1.51133	0.0696734	1.74968	1.85617	5.27072	0.567705	1.56136	0.398208	1.47974	0.422119	2.12777	1.84337	1.00306	1.99784	0.206866	0.951112	0.720878	0.984569	1.41226	0.487919	1.06036	0.791435	0.91933	0.610048	3.81218	1.03747	0.488994	0.72316	2.65338	1.62978
Mvl		3R:16886522:-	3.8719e-27	3	16	0	7	15	3	0		2.34849	9.37422	2.66899	3.0032	0.131293	1.07444	0.267446	0.713833	0.653266	0.170209	0.0168461	0.628789	4.39456	0.703923	0.681477	3.58716	3.99791	2.31983	2.41292	0.5375	0.348296	0.569165	1.95599	1.05253	1.33145	1.68507	2.537	1.85601	2.49243	1.60883	0.0111768	3.7845	0.65952	0.217836	0.588726	3.06332	5.51746	0.230222
CG12078		3L: 3244294:-	3.95344e-27	2	15	0	19	4	3	0		3.10854	3.51667	1.71684	0.83159	0.0702935	2.38379	4.56061	0.251479	0.94753	1.31122	0.987888	0.0222411	6.91621	0	0.853863	1.38818	1.55285	3.40289	0.225069	3.36159	1.20844	0.440512	0.864163	1.09357	5.03822	0.344049	1.86017	0.198859	2.45574	0	0.813975	0.504059	2.15634	4.32836	3.46541	2.16841	2.81345	2.02125
tou		2R: 7492441:-	4.68144e-27	2	15	0	0	26	0	0		3.94763	1.52231	2.23788	0.937351	3.87505	0.0591304	0.236404	5.01617	5.40525	2.27384	2.29989	2.35061	2.88293	0.155834	1.61916	0.0899701	1.25502	0.2599	0.726866	0.515132	0.603257	4.3516	0.946416	0.151763	0.124362	0.683926	1.97559	1.16948	1.05767	1.32661	0.886025	0.399154	4.59149	0.0360006	2.12873	0.64313	2.93652	2.90767
CG8668		2L: 8127001:+	5.16454e-27	3	13	0	4	22	2	0		0.900904	5.28122	2.95636	1.93006	1.13029	0.188137	0.675117	1.92742	2.81128	0.628482	1.21472	3.03284	5.83707	0.513131	1.00218	2.50689	2.16222	1.33421	2.49374	0.613289	0.0213113	3.75334	0.536888	2.12085	1.53929	0.0970054	0.00525747	0.868354	0.171107	0.231228	0.130512	0.736897	6.96533	1.21896	1.47555	1.51468	4.72061	2.90449
tweek		2L:16888490:+	5.1721e-27	3	16	1	0	21	3	0		4.29656	4.43357	0.318238	1.50356	3.1417	0.405741	9.52505	8.08597	2.99527	0.0733912	2.28412	0.933577	2.21137	0.0190882	0.288867	0.388625	1.57005	2.76926	1.83757	1.16625	0.111994	0.558059	1.80295	0.199961	8.59632	0.0814848	1.7638	4.07026	0.984355	0.294816	0.206395	4.97918	3.50976	1.42288	2.24502	0.579737	1.57726	4.50141
CG7860		X:15463199:+	7.07079e-27	2	13	0	4	21	3	0		0.426851	3.25556	0.668274	1.09494	0.961277	0.317897	1.33543	2.27417	0.245074	0.338612	1.5448	1.32201	0.958072	0.200324	2.32139	1.14982	5.4894	1.70147	1.53969	0.0309769	0.861243	1.73623	0.529671	2.25897	1.8553	0.145596	2.64484	0.0820438	3.71063	0.479665	1.09238	0.856179	3.65643	0.763844	1.24721	4.12791	11.0747	2.40102
mub		3L:21872677:+	8.97102e-27	0	6	0	25	10	0	0		1.47983	4.05584	0.919749	1.37268	1.64547	0.387364	0.867655	2.04543	3.67487	0.42091	1.7657	1.58224	1.96163	0.363823	0.793044	0.691819	1.69391	1.20039	2.03631	0.814038	0.184087	1.42461	1.29912	1.27268	1.59903	0.23544	0.402504	0.889147	0.75509	0.242274	0.50232	0.913428	2.9538	0.602667	1.1646	0.558904	1.86928	1.9258
CG2924		X: 2163750:-	1.00725e-26	3	11	2	0	28	0	0		2.26951	2.53777	0.588912	0.863006	2.3288	0.144991	1.31655	3.35761	6.91934	4.50689	2.93668	1.68989	2.75547	0.205326	6.17911	0.288726	1.52194	0.447959	0.426864	0.662047	0.25453	5.66609	0.213968	0.608361	1.44334	0.750154	0.755044	0.566359	0.58163	0.156462	0.607118	0.689659	1.52374	0.212963	1.70868	0.646256	4.31211	2.1032
Mtp		2L:20922876:-	1.05112e-26	3	14	1	1	21	4	0		2.08143	3.71275	1.00802	5.548	0.0151467	0.87956	1.79937	4.7813	0.687615	0.547947	0.92419	0.316724	3.40634	1.31952	0.379751	0.818339	2.07379	0.253038	3.7618	0.018528	0.43348	0.291652	1.72878	3.19717	4.46973	0.74852	2.12945	2.37505	1.78125	0.552187	0.127228	2.61151	1.24233	0.330173	2.02535	0.821743	0.837601	1.8331
Grip		X: 5860496:+	1.11136e-26	13	19	0	3	11	8	0		0.465686	1.74745	0.284241	1.74081	8.38089	0.88995	4.03013	12.4856	5.23679	1.33069	7.3789	13.4971	11.4472	1.17134	0.620765	0.207036	0.0482068	2.411	4.24529	6.65806	0.0608671	20.981	1.72544	0.0926697	0	0.0326905	2.60535	0.541317	3.22882	0.265309	0.976138	0.00893464	15.0989	0	7.16631	2.45307	5.34385	17.0853
CG31777		2L: 3707063:-	1.28815e-26	6	13	0	11	14	3	0		0.170767	1.30573	0.834003	4.09453	1.34146	0.275201	0.151346	6.81122	5.02686	0.83598	4.74292	1.91277	0.197095	0.419774	0.00297889	0.393244	0.00577276	1.95744	2.07531	0.580408	0.422065	6.87069	0.0904853	1.75489	1.87153	0.0983571	0.434973	1.72236	0.889986	1.5368	0.58417	1.84553	17.0614	3.72157	0.41353	0.280166	3.53332	7.15272
CG17036		2L:12700644:-	1.84045e-26	3	15	0	11	11	4	0		1.97185	7.54405	1.1659	0.138292	0.202492	1.68509	6.88693	0.545073	0.479398	0.736806	0	0.737459	2.06334	3.69811	0.185411	4.97658	1.94366	1.96286	6.01816	0.0242909	0	0.0149629	4.24098	2.76467	4.78951	1.70134	2.37071	4.08269	2.0975	0.298879	1.24085	4.08238	0.0772143	1.50287	0.0499366	2.55601	1.67969	1.16123
Pkc98E		3R:24865552:+	1.98378e-26	1	8	2	1	29	1	0		2.36852	2.46508	0.40436	0.149875	1.13917	0.244671	1.48993	2.81177	7.45365	1.08962	1.64117	2.14765	0.00367773	2.01995	1.29207	0.75302	2.20865	0.679341	0.813774	1.03371	0.920413	2.93015	0.346698	0.403927	3.35334	0.54527	0.984847	0.757692	0.0363997	0.127461	0.463613	1.11144	1.02278	1.76215	1.56677	0.663486	1.41591	1.85851
CG4496	*	2L: 7188068:-	2.06018e-26	0	14	1	6	18	2	0		1.02818	4.2484	2.44349	2.53958	2.10553	0.343355	1.03977	3.01957	1.8033	0.881867	1.55056	1.76214	3.29226	0.113921	2.85589	0.524221	1.21959	0.127694	0.956597	0.120102	0.512715	3.08522	0.257779	0.771638	0.814537	0.336319	3.51507	0.463146	2.22427	1.05973	0.341542	0.605935	2.00044	0.677614	1.08476	1.41066	4.67885	2.27371
CG13784		2L: 7220033:-	2.12511e-26	4	14	1	0	22	4	0		2.28749	9.86751	0.684383	0.303307	0.497485	0.528944	0.847084	0.848426	4.39234	0.202556	0.253137	4.49827	2.14603	3.03566	3.33738	4.20155	0.32978	8.29113	1.82958	0.195108	0.141632	1.81762	3.00122	3.63415	0.402335	1.07317	1.62934	0.640793	0.770571	0.265658	0.180908	0.897811	3.62417	17.3283	2.3078	0.71563	8.09367	0.669486
CG9003		2R: 7536019:-	3.74349e-26	1	5	0	30	6	0	0		1.81902	6.24347	1.22945	0.824271	0.972961	0.70447	2.1818	1.9122	0.789386	0.361039	0.822641	1.52819	2.06813	0.549095	1.15328	0.957077	2.88055	1.3014	1.97052	0.988141	0.0441471	1.27488	0.372916	1.40313	1.90844	0.0954902	1.05107	0.840988	1.17765	0.468047	0.271248	1.89967	1.10481	1.48567	1.77066	0.682417	2.91441	1.2074
Cirl		2R: 4503675:+	5.6338e-26	0	10	1	0	29	1	0		1.65933	4.02049	0.774691	1.09455	0.8369	0.145379	2.45703	3.58079	4.88195	0.323547	0.56906	1.48186	2.25401	0.0213267	0.755435	0.405528	1.92289	0.90568	1.16984	0.52915	0.273219	1.51927	0.519483	0.532649	1.87526	0.416772	1.24535	1.10923	1.76964	0.308867	0.226538	0.665836	2.07956	0.519127	2.53443	1.60394	4.40544	2.63437
CG5059		3L:20510404:-	7.89238e-26	3	13	1	1	24	2	0		3.79578	4.10292	0.539772	0.13209	0.0923888	0.568665	1.71291	0.0312648	2.42595	0.885796	3.39655	0.964689	1.13259	1.76034	3.10146	1.29632	6.00084	2.16966	2.61509	0.639168	0.0784838	0.959567	1.56808	2.36414	5.89668	0.297196	1.3174	1.72669	0.207015	0.0959661	0.515916	1.25347	1.18268	3.12868	2.06292	0.371524	5.79825	0.081192
Hsp23		3L: 9374982:+	9.17412e-26	4	16	0	8	14	3	0		0.408403	2.55523	2.77407	0.210193	3.16177	0.0475684	4.25434	3.85931	1.15845	0.825693	0.696515	0.203388	4.3901	0.313023	5.18385	0.0721711	1.44821	0.500926	2.12961	1.23253	1.0913	2.59037	0.185248	0.94549	6.47295	0.194951	4.22862	1.2325	0.447772	1.63887	1.14392	0.491599	3.77056	0.228266	0.40212	0.287164	7.11685	2.0709
Cp1		2R: 9848180:+	1.26921e-25	3	15	0	0	23	3	0		0.754943	0.34345	2.09999	0.591492	3.17119	0.0823712	1.22559	4.52232	1.91561	0.279862	2.89584	3.62419	7.05038	0.322226	0.356696	0.915996	2.39287	0.668087	3.61703	0.0459537	0.0548816	4.55921	0.186375	1.61357	0.482721	0.533079	0.529613	0.466825	2.25224	0.130478	2.08787	1.53698	18.0459	0.22289	0.703469	1.59081	5.46227	4.44248
CG13531		2R:18741350:-	1.65336e-25	0	12	1	5	22	1	0		1.00785	4.31155	0.791273	1.96483	0.669115	0.147685	2.02314	3.30371	2.21902	1.18422	0.8715	1.29012	3.44109	0.0710951	2.08104	0.393885	2.82707	0.735139	1.42006	0.0882914	0.343216	1.944	0.33783	0.601728	2.46331	0.114527	2.06427	0.882229	1.01544	0.344013	0.363671	0.593811	2.9428	0.493983	1.96537	1.8007	2.67687	1.97232
HIP-R		X: 3684075:+	2.19857e-25	0	9	1	1	28	2	0		1.68556	2.0082	0.263055	1.17362	3.09381	1.12808	3.78079	2.99155	3.16211	1.03049	2.46474	2.16697	4.0457	0.903936	3.61321	0.979024	1.26877	0.708705	1.64495	0.773759	0.390966	1.50581	0.503268	0.821449	3.84953	0.102937	0.705329	0.179397	0.891334	0.0477904	0.524698	1.30845	1.31504	0.461346	0.622636	0.89997	1.93507	0.646371
CG11357		3L: 4542120:+	2.26983e-25	3	13	0	0	24	4	0		0.214552	1.24676	0.765034	0.374776	1.36089	0.263152	1.66344	4.67936	6.26068	2.62361	2.05145	0.69369	7.11431	0.501632	5.69597	0.557941	0.854402	1.83698	1.10793	0.514368	0.0245108	4.71459	0.484461	0.374246	2.42308	0.523559	0.0243102	1.49332	0.49382	0.215819	3.73084	0.118114	4.86677	0.498616	1.41807	1.34251	0.618517	2.99037
CG17323		2L:18823548:+	2.58192e-25	12	15	0	8	9	8	1		0.0280915	0.41173	0.0867776	18.568	0.473957	5.14783	14.1877	12.3003	0.296157	32.4888	0.248032	1.26427	31.0014	0.0114203	1.60935	0.144989	22.1388	7.84913	3.91873	0.0947879	0.0788656	0.777745	9.91623	1.83993	12.8243	1.74325	0.123955	0.125409	0.391283	NA	0.490656	2.96799	1.15993	0.164334	40.6286	3.06673	1.02942	1.01604
CG1124		3R: 791167:+	2.58384e-25	11	16	0	8	9	8	0		0.436399	8.95901	0.565305	2.15246	9.0083	1.02214	0.465483	5.46686	9.40309	4.83293	8.81678	1.1885	9.05365	0.906478	11.2093	2.13094	0	0.413555	0.516646	10.1365	0	9.33969	0	0.338354	1.22959	9.30056	0.356238	0	1.36106	0.00916515	3.48661	1.38652	4.44416	0.093517	0.889418	0.292734	1.68779	12.1646
AdamTS-A		3R:11289231:-	3.13318e-25	1	11	0	19	8	3	0		0.576221	6.01773	1.78475	0.380216	1.45188	1.8492	0.493851	1.96474	1.70982	0.871675	0.891366	1.37813	4.66364	1.55669	0.619102	1.56115	4.86531	1.89478	2.06443	1.18238	0.316415	3.24864	0.107046	2.28245	0.194118	0.0829237	2.63335	0.363174	0.632475	1.38144	0.00238265	3.88651	1.70195	2.13085	0.515957	0.857406	3.13898	0.114693
Btk29A		2L: 8274224:-	3.26439e-25	8	13	1	0	21	6	0		1.10286	3.28019	0.593959	0.765743	5.46307	0.402051	8.08885	1.80475	11.5196	11.0631	3.28728	0.847118	0.303102	1.01989	2.76825	0.0663437	4.85917	0.212784	0.298805	0.118508	0.267533	4.24658	0.507404	0.925052	10.2403	0.12179	0.881728	1.5409	1.03439	0.0888858	0.163634	1.30363	10.3136	0.188888	5.20454	0.99723	2.31287	6.14847
CG11656		3R: 8835617:+	3.27785e-25	0	7	0	22	12	0	0		1.01282	3.20919	0.767091	0.729365	1.21346	0.0538456	3.01463	1.26614	2.42836	0.392181	0.639877	0.971049	1.83109	2.28954	2.47364	0.45697	1.73182	1.47065	0.843897	1.19717	0.271859	1.98875	0.613125	0.557831	2.3766	0.75337	0.675117	0.997028	0.205014	0.249072	0.785016	0.946507	2.28142	0.733288	0.714314	0.737781	0.992304	1.26006
CHKov1		3R:21155038:-	4.88102e-25	2	8	0	13	20	0	0		2.38407	7.72541	1.21435	0.983879	3.3464	0.375556	0.852443	2.91022	3.38159	0.188083	1.37713	1.47666	1.35891	0.345194	0.533892	0.257495	0.740131	1.00458	0.212955	2.06648	0.199714	1.3603	0.498697	1.14114	0.504924	0.524334	0.221385	0.737552	0.357669	0.43659	1.13562	0.905911	5.01132	0.776001	0.886431	0.314719	1.47879	1.62987
shep		3L: 5177897:-	8.8282e-25	2	13	0	0	25	3	0		1.13266	1.29469	1.79757	0.0524263	0.907121	0.439553	2.7894	0.567269	6.53761	0.0804013	1.66326	2.63168	3.50548	4.02075	0.539424	1.97747	0.772334	2.04042	1.44065	0.246701	0.0285745	2.37416	2.37116	3.01063	6.04216	0.0290121	0.608261	1.80658	0.104985	0.118413	0.614201	3.98027	1.85595	0.925669	0.88705	0.331836	3.85904	0.80261
blot		3L:17414614:-	2.50151e-24	1	13	0	17	7	4	0		2.35832	7.61862	0.868494	0.331283	2.51987	1.16207	1.95406	1.18764	1.07206	0.0067651	0.291953	0.897999	3.19871	0.280544	0.302873	0.943965	1.33963	0.852411	1.27032	0.389816	0	0.47618	0.0514888	0.988217	4.67341	0.0176804	3.82355	3.22023	0.752549	3.35948	0.0722456	2.02144	3.23652	0.68991	1.97989	3.59891	1.96252	0.397087
CG43867		X: 822008:-	2.53455e-24	2	13	0	3	22	3	0		1.02165	0.210337	0.781712	2.93257	1.99119	0.215781	1.29338	2.97708	4.41716	0.706387	1.35659	2.62179	0.557837	0.689686	0.596276	0.116615	2.67912	0.224578	7.5766	0.901698	0.181664	3.22923	0.177963	1.90172	0.0976705	0.699481	0.794752	0.735874	0.0383257	2.84625	0.115174	1.52866	4.50233	0.515478	0.454834	0.0403076	3.95976	3.21209
Mmp2		2R: 5571363:-	2.69006e-24	3	13	0	0	25	3	0		1.78312	0.152246	0.0170816	1.80113	2.57401	0.773732	11.9525	3.9376	4.58422	0.765459	4.52706	3.71801	0.248852	0.478251	1.48744	0.312599	1.15192	2.67831	2.56643	5.15005	0.171185	3.04525	0.73303	1.1237	5.23948	0.162035	0.183073	0.0962231	0.199128	0.362757	1.26076	1.88066	3.98582	0.598746	1.74832	0.478264	0.382237	4.11097
CG8602		3L: 7321942:-	4.13625e-24	3	12	0	0	28	1	0		0.972423	1.86423	1.00799	0.582999	2.37368	0.152888	2.16772	5.54245	3.4859	0.950904	3.32632	2.67109	0.655597	0.0767403	1.23544	0.319692	2.39848	1.00226	0.649141	0.269396	0.0994859	4.76019	0.370108	0.38064	3.44468	0.105692	0.319837	0.790831	1.01752	0.278631	0.483916	0.304081	5.10762	0.549831	1.33494	1.48983	1.52822	5.43101
CG32699		X: 9474020:-	4.32187e-24	0	7	1	0	33	0	0		2.70518	4.68787	0.53998	1.2291	1.83325	0.74013	3.62102	0.636746	1.13188	0.67754	0.896701	0.813768	2.61619	0.845156	1.34016	3.78288	0.438727	0.189867	0.472793	0.840405	0.0121703	0.371027	0.683332	1.24272	2.64888	0.452584	0.0225427	1.77071	0.480049	0.117115	0.292785	1.81301	1.30778	1.17038	2.41887	1.49738	2.4904	0.563324
kar		3R: 8515089:-	4.50747e-24	13	15	0	2	15	9	0		0.0471835	21.2351	0.988739	0.278881	0.637895	1.82337	4.95276	13.9204	0.58122	0.0172023	0.0636722	0.0996	0.433889	0.0347822	0.0476419	1.78313	23.4029	0.689435	8.0815	0.130471	0.107026	0.809672	5.48375	1.45731	10.021	0.118507	13.0308	5.41844	0.327733	0.0171977	0.125609	5.54158	5.94503	1.68223	28.4216	0.111515	5.92558	2.63146
CG2003		3R:27812571:+	4.94295e-24	6	13	0	2	20	6	0		1.68488	16.1009	2.89629	0.618172	13.8259	0.0860606	0.817966	1.41807	6.84646	4.43384	1.05654	1.17112	2.01787	1.02285	0.0617549	4.1791	1.19672	0.249296	1.17454	4.55044	1.15412	0	0.205933	1.58194	0.889557	0.102251	4.59201	0.414587	0.592434	1.07021	0.0625054	0.237266	10.9379	0.0378966	1.79205	5.10331	3.70671	0.609475
Ror		2L:10251843:+	5.09824e-24	0	7	0	12	21	1	0		1.0885	2.32223	0.587525	2.00058	1.4278	1.22954	2.36618	2.49946	1.72346	0.702559	1.33742	2.03068	1.42029	0.278025	1.60134	0.369697	0.982006	1.02041	0.956979	1.14663	0.213077	3.12356	0.62267	0.429535	1.02558	0.101234	1.55785	0.633716	0.511741	0.207174	0.38479	0.645777	3.43922	0.75347	0.573594	0.882324	0.849641	0.691407
CG4822		2L: 120631:-	5.25005e-24	2	12	4	0	22	3	0		0.360696	15.53	0.188506	0.548702	1.22619	0.402346	2.1881	0.67262	4.08204	0	1.76008	0.862738	2.15583	0.827709	0.180795	2.02763	2.84066	5.79522	3.28846	2.02149	2.67406	3.91453	0.112348	0.774192	0.270039	0.424892	0.634654	1.35211	0.063857	0.0397934	1.7891	3.54342	2.88002	2.92857	0.788446	0.647809	1.37197	2.5937
mnd		3L:14980512:+	6.01804e-24	0	9	0	9	21	2	0		2.68901	2.05414	1.35859	0.191633	1.9691	1.99422	0.357978	0.722136	4.06393	2.7184	3.21693	3.34473	2.90288	0.854352	4.33279	1.52903	1.80172	0.681003	0.392921	0.898954	1.01297	1.35266	0.184694	0.28888	0.655911	0.534939	1.24851	0.182975	0.528001	0.675088	0.109027	0.361087	1.89588	0.271048	0.731119	0.605462	2.49523	0.140355
CG10311		3R:12182737:-	6.73173e-24	6	11	0	11	15	4	0		8.9634	7.56435	0.24794	0	0	1.66052	9.4108	3.26677	0.501229	2.7779	1.55928	2.16148	0.630799	1.48525	1.55185	0.0646878	1.45094	1.71359	4.69409	0.878102	0.334368	7.80439	0.370237	1.86564	5.90619	1.28454	1.10611	0.944844	0.0732332	0.107834	0.84441	0.30049	6.89791	1.18159	1.10167	1.07228	0.0201622	0.259036
osp		2L:14689340:-	7.43217e-24	12	18	0	3	10	10	0		4.41265	0.70474	8.09764	5.84743	4.00582	0.0553914	0.0529092	10.2009	4.25861	4.34859	2.13776	6.23399	0.390297	0.368308	0.59107	1.08647	0.0564419	0.175435	0.0180763	0.31635	0.0890513	7.13815	0.172059	0.983204	1.05408	0.606051	0.818051	0.165608	0.286922	3.31376	5.97294	0.0747203	10.3845	5.27634	0.444407	0.178562	1.63494	7.76659
msn		3L: 2586540:-	1.01481e-23	2	11	1	0	27	2	0		4.73176	2.91391	0.624763	0.273141	1.65886	0.294108	0.179431	3.82619	7.62441	0.265243	1.02642	2.4778	4.40256	0.524697	0.165734	0.132198	0.802416	2.09204	2.77623	0.126359	0.77223	1.68759	0.0927443	1.10367	0.38282	0.0763683	0.645077	1.00472	1.00081	0.156448	0.449697	0.231923	5.34924	0.699249	1.94454	0.873674	3.87061	1.27508
CG3295		2R:16904951:-	1.25841e-23	0	6	2	3	29	1	0		0.795515	3.18881	0.855615	0.474953	0.80027	0.249775	1.90968	2.42116	0.443958	1.08162	1.23531	2.02519	2.98994	0.058125	2.64412	0.568599	1.85898	0.729578	0.981926	0.268135	0.293255	1.80774	0.299153	0.368788	1.88624	0.149793	1.31948	0.693041	1.45232	0.303769	0.345054	0.305603	3.2652	0.121683	1.11066	1.59544	3.43256	1.59929
Cyp6v1		X:20528614:+	1.47932e-23	1	4	0	0	37	0	0		1.14353	3.89738	0.75532	0.350654	0.498101	0.0441607	0.134011	1.76043	1.13362	0.691259	1.65131	1.05327	0.798713	1.44292	1.37488	0.532041	1.22151	1.37098	2.11216	0.456395	0.0343838	1.77223	1.26514	0.850654	0.302167	0.34538	0.89961	0.704489	1.28094	0.0872434	0.53194	0.379498	1.24669	1.37308	1.09037	0.85272	5.49217	0.487629
beat-IIIc		2L:17260734:-	1.72637e-23	7	14	0	9	12	6	0		0.410999	0.180093	0.13904	7.35041	1.04854	0.301863	2.61325	4.95762	1.86696	0.425135	0.552405	2.79187	2.76374	1.15369	2.37391	8.68157	4.19134	0.886943	0.170098	3.35153	0.371311	0.936698	0.0166139	0.503597	0.316271	0.103527	1.05552	0.0456094	0.639359	0.944404	10.0895	0.289171	1.32207	0	1.15119	0.00851154	12.2267	7.65198
Pdk1		3L: 141255:+	2.33812e-23	1	9	0	12	20	0	0		1.97353	4.28405	0.265991	0.334137	1.1086	0.455849	4.15991	1.27882	5.16268	0.975723	1.67724	3.11604	3.74588	0.350552	3.79031	1.13901	0.139929	0.580513	1.11223	0.825507	1.15439	2.96009	0.176724	1.3595	2.67549	0.127209	0.780792	0.0729614	0.711041	0.328688	0.0906628	0.212719	2.05873	0.741091	0.0304672	0.645514	1.65047	0.40465
Eip71CD		3L:15504152:+	3.02623e-23	2	12	0	14	14	1	0		3.10433	1.19806	0.870149	3.09113	0.493908	1.9236	6.94844	0.905706	0.14894	1.12682	1.10795	0.343265	1.4002	0.608824	0.891544	1.4088	2.95893	2.25761	2.19247	0.11182	0.0189659	0.0206349	1.50327	1.86596	3.22211	0.0333006	0.799156	2.49089	0.380124	0.0550842	0.0872135	4.25572	0.125847	2.49084	4.23468	0.196724	1.24537	0.339007
HIP		X: 3693183:+	4.74139e-23	0	9	1	1	28	2	0		2.34034	1.52416	0.233875	0.788647	3.05374	1.0048	3.69499	2.1208	2.98527	0.740905	2.31384	2.4073	3.87471	1.07212	2.99011	1.00988	0.855825	0.968949	1.59459	0.593964	0.122589	1.31771	0.0673143	0.449718	4.13431	0.107537	0.861774	0.00504721	0.808006	0.0174691	0.579528	0.664332	1.64066	0.504349	0.56181	0.844972	1.90411	0.445465
CG8080		2R: 4979290:-	5.5086e-23	1	8	0	6	26	1	0		0.880753	4.37805	0.108766	2.24909	1.65074	0.02346	2.5708	1.18863	1.04027	0.0292511	1.58154	0.850698	2.28406	0.00926811	0.960161	0.0947211	1.3595	1.09546	1.95267	0.0988646	0.81161	1.55268	1.10553	0.693085	2.39669	0.332572	1.8008	0.50288	1.06054	0.605858	0.0779799	0.750226	3.50662	0.701375	1.31724	1.46461	0.655998	0.49389
CG32082		3L:11129149:+	5.66774e-23	1	13	0	18	6	4	0		4.53006	6.58637	2.54085	0.452013	2.29433	1.54257	0.909069	0.83111	0.476517	0.618914	0.720172	1.11084	2.93337	0.304689	3.13587	1.20353	1.22321	3.06628	1.28696	0.041518	0.167641	2.05182	1.13598	1.16372	0.0414166	0.111231	2.9639	1.50044	0.885598	0.101798	0.055544	4.42929	0.606773	0.596964	2.99162	1.28349	2.6076	0.844267
CR44327		3L:10341280:+	7.43859e-23	3	14	0	12	9	6	0		2.07241	0.355977	0.525238	7.10842	0.383494	0.196306	2.85206	2.07698	2.44682	1.93684	1.44002	0.919047	4.4449	0.124153	0.80775	1.73858	1.30219	3.88715	1.61117	0.0108272	0.48263	1.80257	2.39827	1.68507	5.21343	0.155413	0.226964	0.752242	1.28582	0.38952	0.100379	2.75017	4.54558	2.1982	1.18646	1.20478	0.90862	2.85084
Src64B		3L: 4626132:-	1.73191e-22	1	11	0	6	21	3	0		2.83628	3.61135	0.44301	0.640661	3.0819	0.226606	3.93157	1.88798	5.68336	0.526021	2.05741	1.1119	1.06091	0.391063	1.54675	0.991377	0.00253085	2.06209	1.32515	1.02992	0.166127	3.88985	0.0520838	1.00122	4.20996	0.191682	0.0213825	0.353836	0.12085	0.0735301	0.929239	1.05145	2.73129	0.521543	1.8318	0.0583215	1.72247	2.79868
CG13298		3L: 6186279:-	2.0981e-22	0	5	0	1	35	0	0		0.73157	0.655437	1.13634	0.627826	0.517521	0.280806	1.41475	0.758028	0.432848	2.11766	3.05419	0.834846	3.00787	0.167688	3.2602	0.792645	1.61234	0.460633	0.600524	0.131882	0.350692	0.891505	0.444167	0.776456	1.16947	0.377062	1.46257	0.333282	1.43807	0.269799	0.676331	0.710382	0.758488	0.171808	0.496322	1.04559	1.82117	0.539697
kek5		X:19247214:+	3.11096e-22	2	11	2	1	23	4	0		2.09091	2.53024	0.423859	2.06527	2.4944	0.181046	0.275526	1.66497	5.34532	0.353728	1.27973	2.29952	1.02254	0.262062	0.453465	0.030637	0.499947	1.35609	1.33551	0.7793	0.0143191	3.0995	0.572203	0.406003	2.49494	0.18296	0.783814	3.20873	0.51941	0.361845	0.323037	1.41923	5.183	1.56326	0.861686	0.12983	2.43015	1.98669
Reck		3L:15007162:-	3.26966e-22	1	9	0	16	11	5	0		1.41505	0	0.712169	1.64551	1.79804	0.112489	3.591	1.07499	1.40237	1.19952	1.12869	1.84364	2.6858	0.996296	3.327	1.35146	0.526286	0.703808	0.0289402	3.09471	1.37432	2.90827	0	0.0378413	0.151787	0.119553	0.208837	0.0233258	2.82489	2.264	0.680805	1.18202	2.29736	0.440681	1.85588	1.21784	1.31751	0.84656
drk		2R: 9389798:-	4.04366e-22	3	12	0	0	25	4	0		8.13915	0.835758	0.836796	1.55433	2.60644	1.58298	3.37697	6.03497	3.62109	0.07752	1.64784	1.38164	1.36848	0.145842	0.274854	0.19969	0.660815	0.281775	0.42028	0.155358	0.962648	3.38583	1.00263	0.0905311	5.87803	0.634774	2.20541	3.36271	0.504629	0.109019	0.367123	1.04743	0.602301	0.398977	4.753	1.07153	1.2092	4.95151
Gs1		2L: 132077:+	5.65214e-22	6	15	0	3	16	7	0		0.625343	0.596986	0.163887	2.99722	13.018	0.0857436	2.44718	0.90937	1.13993	0.814979	5.77363	1.56722	5.76268	0.224891	12.5416	0.631963	0.663259	2.5204	1.96527	1.32326	1.44903	4.32614	0.1274	1.72125	3.59716	0.163357	1.14378	0.43812	3.61499	1.90875	0.0758321	9.63104	0.983733	0.0477452	2.39974	2.72451	0.385906	2.16025
CG42709		3L:12783292:+	6.41826e-22	0	7	1	5	24	4	0		1.58406	1.92984	0.270708	1.49072	1.72567	1.88092	1.43805	3.0193	1.56599	0.207686	1.45206	0.382578	2.73675	0.427779	0.0358815	0.539368	2.74794	1.58218	1.97381	0.87766	0.118795	1.7939	0.000828864	0.128201	1.92285	0.629684	2.14067	0.872425	0.624996	1.0608	0.595949	0.440091	3.02622	4.21038	0.267529	0.904736	2.41628	0.632219
srp	*	3R:11811874:+	6.42877e-22	3	11	0	0	25	5	0		1.56459	1.76993	0.217964	1.65855	4.51794	0.122938	3.93121	1.86732	7.36441	0	3.11575	1.20707	0.622909	0.137322	0.69223	0.248179	1.14469	1.8825	0.902717	0.212167	0.220909	2.24454	0.546856	0.208393	5.06724	0.177609	0.368675	1.79378	1.05727	0.703362	0.304944	2.1302	5.5734	0.653265	2.80293	0.694667	3.52115	1.83711
ctrip		3R: 632185:-	6.93812e-22	1	6	1	1	32	1	0		1.69682	4.12863	1.13634	0.733379	1.03747	0.434654	0.752624	1.42294	5.34354	1.86149	1.27659	0.943026	3.18903	0.367914	1.98469	0.434542	0.72382	0.497517	1.30036	0.812686	0.129943	2.37534	0.176365	0.70839	1.07449	0.351306	0.314652	0.492004	0.41771	0.300677	0.162606	0.625782	2.13218	0.0645928	0.709169	0.155222	2.77505	0.637517
Pdk		2R: 5313944:+	8.34554e-22	4	10	1	2	23	5	0		1.31631	6.31091	0.0102914	0.59451	1.48577	0.579036	2.30226	1.92507	6.50949	2.59227	1.76402	1.73364	1.08836	0.0834202	3.29588	0.198051	0.657355	0.496686	2.11294	5.08535	0.035512	2.8827	0.118987	0.31244	1.57663	0.0353415	5.00937	0.862961	0.729119	0.346842	0.017304	0.883102	2.11252	1.10362	1.87899	0.113455	3.78781	0.539453
CG5262		3L:20423575:-	1.02751e-21	0	7	2	4	27	1	0		0.658557	2.66654	1.09015	0.957351	0.726677	0.0738064	1.48607	2.34111	3.67494	0.907379	1.12013	1.72052	2.47707	0.183646	0.677893	0.025779	1.92417	0.507684	0.485292	0.351088	0.057995	1.48386	0.206098	0.223768	1.81853	0.169727	1.1221	0.604105	1.14974	0.103109	0.489811	0.200537	2.91608	0.690802	1.39422	2.39926	2.47464	2.1852
CHKov2		3R:21156925:-	1.51922e-21	1	7	0	12	18	4	0		1.99752	6.36906	0.672906	1.33204	2.30884	0.0844104	0.452311	3.04112	3.88314	0.298988	1.22142	1.94175	1.13167	0.450017	0.628092	0.0664542	0.992803	0.640307	0.642879	2.24204	0.150999	1.28226	1.43102	0.504009	0.417071	0.280549	0.0457693	0.787319	0.426744	0.187581	1.20528	1.21333	2.18692	1.07232	0.923191	0.675355	1.33012	1.86843
CG6928		3L:11996255:+	1.84212e-21	1	8	0	9	22	2	0		1.55302	15.1883	0.377575	1.03809	1.95253	0.602494	4.39063	2.21129	0.237066	0.139894	0.0997747	0.735892	0.68461	0.848791	0.0114074	0.206832	4.46673	1.73939	3.23189	3.02812	0.0186865	0.829923	1.50538	1.38866	2.49167	0.127566	1.42515	0.62894	0.836174	0.0545619	0.192005	1.5039	0.449094	2.49016	1.98729	0.460665	0.0931349	1.4372
CG8501		2R: 8271397:+	2.14692e-21	5	13	0	5	16	7	0		1.01022	6.92167	0.0971169	0.705975	3.22527	3.03218	33.329	0.0921148	1.54084	6.54906	2.8597	0.225474	11.3212	0.00912883	0.474716	0.00808943	1.31405	0.131768	3.59774	0	0.0347533	4.13086	0.13704	1.27529	22.4477	1.77469	0.425821	1.34773	1.06676	0	0.878542	4.32178	4.84848	0.924382	0.0707622	1.83787	0.152719	3.81394
Alh		3R: 2934146:-	2.21116e-21	3	11	0	1	20	9	0		4.37489	10.3136	1.12306	0.320992	1.48125	2.38892	5.23344	1.36082	0.00269574	1.87132	0.11666	0.4656	3.00192	1.86166	2.98556	1.87773	2.02418	0.350641	0.572194	0.108909	0.756316	0.801496	0.306048	1.93877	6.782	1.47413	0.649334	1.23428	1.15009	0.804955	0.242876	2.01405	0.541595	1.89562	0.408784	3.2427	1.94846	0.626803
Ice		3R:25625380:+	2.44643e-21	0	2	1	0	38	0	0		1.00979	1.78233	0.879567	0.982947	0.521474	0.277327	1.51275	1.55584	0.322224	1.02417	0.915322	1.51362	3.05441	0.0120721	1.38341	0.528519	1.59686	0.484697	1.05374	0.140168	0.0408525	0.775779	0.189363	0.890098	1.28495	0.190002	1.48735	0.670388	1.82343	0.349678	0.422615	0.871654	2.05981	0.244716	0.39215	1.37825	2.40189	0.482249
lqf		3L: 7521880:+	2.53929e-21	0	7	0	7	27	0	0		2.5018	4.8119	1.0696	1.5199	0.226607	1.15866	0.285686	0.53875	2.11266	0.304614	1.52945	1.23548	3.99322	0.216658	3.21862	1.45675	0.503204	0.384277	0.413358	0.208093	0.00553859	0.825663	0.405797	1.18735	1.45218	0.355577	0.232172	0.611924	0.473988	0.266144	0.426152	0.988029	0.959736	0.119489	0.8834	0.356918	4.59762	0.642829
Sh3beta		3L: 7361290:-	3.08129e-21	0	7	1	0	32	1	0		1.60415	0.878808	0.539041	1.09882	0.850831	0.233497	3.32812	2.96061	1.59491	0.592907	0.927056	1.08897	2.72752	0.229548	1.11783	0.528387	0.934289	0.504786	1.06824	0.176289	0.0177077	1.39727	0.199288	0.376949	3.24398	0.0376367	0.354207	0.348976	1.04627	0.502088	0.572396	0.362388	3.6766	0.315942	1.04729	0.693976	2.83144	2.24936
pod1		X: 6697717:+	3.31365e-21	0	4	1	0	36	0	0		0.536524	2.60475	0.879147	0.530877	0.633402	0.0483818	1.30428	1.48048	4.89711	0.318679	0.510464	0.779651	3.2778	0.265604	0.751935	0.191183	0.69639	0.605967	0.847997	0.383756	0.149615	1.15301	0.27763	0.545951	0.714441	0.150026	0.523232	0.74374	1.1295	0.275349	0.526518	0.959359	1.607	0.137641	1.16221	1.20397	2.35837	1.43737
CREG		3R:13220031:-	3.35482e-21	0	4	0	21	15	1	0		0.531452	1.81093	0.329571	0.978956	1.32571	0.175613	1.89424	3.15205	0.956175	0.817997	1.05869	0.523709	1.08493	0.536358	0.819441	0.182283	3.50632	0.494055	0.656713	0.150582	0.389139	0.920944	0.59079	0.0818866	2.78931	0.238793	1.28412	0.533747	1.05931	1.59167	0.0982362	0.342882	2.64701	0.6814	1.1329	0.708768	0.347586	1.76529
kuz		2L:13550139:+	4.18631e-21	3	9	1	2	26	3	0		3.30317	6.58465	0.534278	0.0618449	1.30394	0.239939	0.276864	7.04474	5.30848	0.144654	1.25208	0.303382	1.92124	0.0968932	0.203471	0.322554	3.8215	0.217923	1.57096	0.847752	0.302788	1.56058	0.833194	0.199889	0.737548	0.70228	0.0612503	1.53078	0.650712	0.211712	0.477841	2.17031	2.46194	1.23261	3.53235	1.11651	2.13332	1.94615
nocte		X:10367620:-	4.31803e-21	0	4	2	0	35	0	0		0.938783	2.45705	0.75292	0.495114	0.707565	0.292486	1.62887	2.11677	2.52993	1.39408	0.494409	1.02468	2.98466	0.272309	0.666455	0.525815	0.901657	0.516287	0.855878	0.700027	0.181556	1.52239	0.281282	0.223755	1.02349	0.347936	0.409854	0.664874	0.146939	0.350963	0.282569	0.636417	2.19855	0.149351	1.02852	0.174795	2.17621	0.884197
CG4022		3L: 9403932:-	5.91476e-21	1	4	1	2	34	0	0		1.02944	2.55645	0.969916	0.269456	0.678428	0.2727	1.82273	2.24084	5.12309	1.01048	0.873377	0.848646	1.58055	0.243127	0.872022	0.269759	0.979371	0.288886	0.216413	0.739957	0.0622613	0.850026	0.315254	0.357624	1.44809	0.110283	0.571013	0.535107	0.487629	0.164628	0.435946	0.668576	1.74084	0.0740755	1.10096	1.17411	4.2367	1.38221
CG8596		3L: 7338283:-	1.13394e-20	0	10	0	6	22	3	0		2.075	2.03023	0.780194	1.45548	2.27112	0.0907301	4.4568	0.803702	0.937675	1.1936	1.44604	2.05139	3.26014	0.130537	3.13964	0.0766117	1.42897	0.363157	0.687477	0.588365	0.716903	1.02813	0.256649	0.331954	0.806391	0.12215	0.748023	0.136137	1.3944	0.52136	0.262712	0.0646105	3.07687	0.602376	0.323731	0.951552	1.96955	0.318005
CG14478		2R:13345168:+	1.17906e-20	1	4	0	0	37	0	0		6.05054	3.68029	0.560029	0.0344649	0.774824	0.490596	0.776225	1.56639	1.42489	1.89404	0.407672	0.627962	0.73312	0.726998	0.350284	0.854849	2.56226	1.66505	1.11725	0.9907	0.073836	0.377265	1.21665	0.291153	1.93245	0.421461	0.722879	0.669945	0.262642	0.198938	0.0232292	1.45249	0.762562	0.164343	1.77417	0.275907	2.50232	0.351385
CG7372	*	3L:15613001:+	1.25886e-20	0	4	0	1	36	0	0		0.639178	3.95933	0.926386	0.273567	0.218211	0.519592	0.425447	1.97046	3.44199	0.865627	0.540455	0.7551	1.39058	0.283172	0.392802	0.0627878	1.46544	0.61403	0.806282	0.804199	0.470046	1.23044	0.320468	0.61185	1.39376	0.0112938	1.14859	0.233151	0.703914	0.0643631	1.34922	0.544295	0.418953	0.286295	2.57119	0.5766	2.14288	0.897179
CG43658		X:17383348:-	1.26632e-20	5	12	0	1	21	7	0		6.45774	19.1123	0.198751	1.27874	0.784424	0.127519	0.140718	0.111208	0.436078	0.25424	0.132963	0.432392	4.08351	0.63542	0.0255645	1.79637	4.02861	7.90917	12.1797	0.572197	0.546049	0.122137	1.44918	0.297343	2.20692	0.737014	1.10656	2.0382	0.176935	0.231168	0.379469	2.57413	0.0872715	6.72346	1.98797	0.226851	3.746	0.00313859
Jupiter		3R: 7430476:-	1.57896e-20	3	9	1	0	29	2	0		0.262775	0.463691	0.00802538	1.07124	1.86836	0.682579	1.13017	6.44077	2.01223	0.262337	0.95253	1.2289	3.71051	0.0886168	0.052698	0.117386	0.333166	1.13608	0.71027	3.5394	0.000474985	4.24808	0.0619542	0.382706	2.63248	0.0148313	0.630646	0.897418	0.938414	2.15177	1.06008	0.819322	8.30762	0.931144	0.0980454	0.819861	0.433598	2.36246
Mtl		3R:23462271:+	1.82607e-20	0	6	1	3	30	1	0		0.896972	2.19385	0.793023	0.471075	0.657779	0.377792	1.43373	2.32651	2.28262	0.71748	0.90825	0.119762	3.05121	0.12931	1.84488	0.155384	1.59646	0.412093	0.576535	0.157366	0.161183	0.495786	0.425248	0.499372	1.49065	0.0165728	0.945319	0.28062	1.18759	0.138599	0.49589	0.496989	1.38647	0.204307	1.28728	1.57594	3.04216	1.31141
axo		3L: 4687317:-	1.88518e-20	6	10	0	10	16	5	0		0.0862936	6.42348	0.233351	0.0152677	0.684756	1.99822	16.4966	0.456512	1.20493	4.12906	0.683012	0.606841	1.00638	0.013386	0.820278	0.683194	5.15573	7.41419	0.323659	0.253801	0.290663	0.70927	0.331714	1.92765	15.9498	0.0951861	0.76603	0.91007	0.256306	0	0.154437	1.10774	2.73707	23.1159	2.09066	1.40945	0.463398	3.87617
CG6356		3R:20109677:+	1.95509e-20	1	9	0	18	7	6	1		0.160774	8.30908	1.09565	0.460195	0.690769	0.333601	0.721652	0.337751	1.03209	0.105721	1.02944	3.39459	1.26879	0.998549	1.00535	0.247346	2.47525	0.0249604	1.61524	3.37027	0.665021	1.0949	0.558062	1.40361	1.22734	0.299097	0.0613296	0.624187	3.26918	0.364549	0.419049	1.7538	1.22583	1.65283	3.17847	2.44935	2.97075	0.538043
Cyp12a4		3R:14960880:+	4.03149e-20	6	13	0	8	12	8	0		0.0555582	1.27257	0.042188	0.239058	0.0325957	1.8723	6.94031	3.95263	1.56063	1.00729	4.15402	0.789179	0.738923	0	0.158324	7.97094	17.4388	18.3204	17.8985	26.5896	0.0409461	0.0498938	0.842996	4.84333	4.91513	0.33558	2.75174	3.15542	0.323025	0.107615	0.185019	0.869685	0.470366	0.872445	3.30524	0.381393	1.2299	2.92752
CR45102		X: 3595890:+	4.21397e-20	0	1	0	19	20	1	0		0.558261	1.83033	0.196351	0.88959	0.102717	0.17254	0.744203	0.637934	3.78299	0.540447	1.07553	0.927881	0.77888	0.72319	0.839963	0.917643	0.645025	0.499293	0.687372	0.837496	0.422671	0.764342	0.470637	0.969872	0.593151	0.210869	0.435002	0.648128	0.538494	0.103068	0.761218	0.943482	0.45968	0.931974	1.02826	0.54046	1.50521	0.902866
Sp7		3R: 3586754:+	5.31729e-20	3	13	0	4	16	8	0		0.00454218	7.48836	0.00420548	4.14595	0.784759	0.401791	4.75314	4.09983	2.52108	0.490372	2.16829	0.989329	3.72768	0.0332597	0.00759271	0.139454	0.559691	0.181389	1.35511	0.726378	0.0940833	3.25718	0.913757	2.55858	1.06064	0.313528	1.75978	0.316504	0.232043	0.198356	2.0381	3.57076	1.99861	1.98535	0.108457	0.116863	3.3937	5.15446
pdgy		X:14844782:-	5.59939e-20	3	13	0	2	19	7	0		0.0280156	4.0239	0.570115	0.406255	2.0595	0.164546	4.29794	0.46661	0.869746	0.950193	1.82714	2.27321	7.32764	2.02354	0.428955	4.80289	0.963838	2.5867	1.77638	0.105663	0.0188612	2.06092	0.0417143	0.912217	5.73897	0.462337	2.93817	0.652975	0.45203	0.355331	0.105946	0.923937	0.0285767	0.933959	0.567153	0.041596	6.6642	0.0252026
Inx2		X: 6892705:+	5.64495e-20	3	9	1	1	25	5	0		1.11587	8.26396	3.60436	1.30035	0.0922902	0.285669	0.993296	1.46074	4.36482	0.0865787	0.356878	0.980035	5.58088	0.0779383	1.01228	0.85764	2.70335	2.75421	0.348962	0.038279	0.35781	1.83482	0.473744	0.649873	0.313381	0.10128	1.85363	0.205757	1.4824	0.845594	0.344534	2.74655	2.65572	0.518359	0.017013	0.719964	11.3774	0.351164
CG14527		3R:24706514:+	6.10809e-20	0	4	0	29	5	2	1		1.07899	3.33479	1.51348	0.964702	0.556012	0.275226	1.20871	0.788164	1.25519	0	1.17788	0.967954	0.534639	0.298425	NA	1.84331	1.13524	0.531884	2.28676	0.9306	0.0236779	0.715258	0.620841	0.37744	0.565997	0.109528	2.02323	0.4232	1.89058	0.722459	0.0434153	0.210552	2.6768	0.462172	1.70023	1.67648	1.45465	0.758443
Rpt6R		3R:26409419:-	6.23124e-20	2	9	0	5	25	2	0		0.16345	1.88669	0.0212431	1.15262	0.48104	0	0	0.749223	0.991846	1.25417	0.853564	1.80338	9.1926	0.22212	2.0996	2.90746	2.85698	0.51477	2.60778	0.245887	0.142832	2.10943	0.11414	1.95055	0	0.0282028	1.94974	0.345953	0.355873	0.647437	0.25519	2.93077	1.31354	1.02305	0.793969	0	8.95194	0.805921
CG31637		2L: 6498647:+	6.34854e-20	2	11	0	6	19	5	0		6.48286	1.56761	0.163592	2.50451	0.614096	0.783867	2.37696	0.708553	3.54922	0.332415	0.750846	0.0843875	0.350254	0.109205	0.709017	0.254311	0.860218	1.64546	3.33077	0.874291	0.211732	0.0309909	2.08972	1.58546	5.91362	0.017762	0.0345077	1.68999	0.607625	0.31826	0.10407	1.82464	2.88017	0.998781	2.79755	1.97929	0.261622	1.3205
mim		2R: 2859142:-	7.24351e-20	3	13	0	8	14	6	0		5.80415	4.80587	0.0346396	2.19105	3.95672	0.482354	0.334988	3.8483	6.69525	0.244888	1.61896	3.27576	2.19133	0.444713	0.361321	0.0420228	1.54698	1.87444	4.7312	2.35787	0.0295285	1.15614	1.54268	0.400386	1.21919	0.372013	0.159599	1.33409	0.432701	0.137901	0.247322	2.3473	8.27361	0.290458	2.79215	0.0137133	0.407757	1.16101
mop		3L:14769229:-	7.41978e-20	0	3	2	0	35	1	0		0.679809	2.26949	0.768822	0.544373	0.515713	0.0737371	1.20424	2.14197	3.11186	0.502419	0.640183	1.1166	1.88027	0.00102287	1.19953	0.245853	1.39052	0.393282	1.25952	0.350399	0.0223639	1.80598	0.349365	0.334456	1.38048	0.116011	0.854758	0.625913	0.570827	0.293831	0.284825	0.649449	2.25548	0.267449	1.14853	0.776794	3.04668	1.325
CG1607		3R:27210121:+	1.05294e-19	2	12	0	8	13	8	0		1.7235	1.06303	0.0344023	2.40087	0.0193357	0.257194	0.264719	5.38876	3.62708	4.40157	1.82135	0.224809	1.14091	1.59372	0.0737434	3.48292	4.14272	0.975139	0.697041	5.42677	0.134502	4.32727	1.77528	4.53709	1.43619	0.319472	1.1229	0.515601	0.0885304	0.233259	0.179595	3.13047	0.189926	1.40346	0.371384	0.808162	0.992453	3.22889
CG9941		X:13616010:-	1.14686e-19	0	1	0	0	40	0	0		0.578979	1.9833	0.762107	0.689132	0.71254	0.306983	1.24032	1.77174	0.477079	0.823379	0.739069	1.47149	2.78886	0.156972	1.09937	0.51309	0.784341	0.236109	0.574564	0.237318	0.124515	1.54086	0.196678	0.519813	1.05138	0.299299	0.851388	0.454056	0.377817	0.227594	0.136517	0.433726	1.87935	0.190189	0.951382	0.891899	1.65142	1.20782
how		3R:17867913:+	1.16122e-19	2	8	1	2	26	4	0		0.990966	2.49324	2.08323	0.215703	0.0991869	0.806856	0.138949	3.92397	10.4584	0.0126577	0.672132	1.8076	2.64492	0.272982	0.445256	0.220513	1.55522	0.356157	0.674311	1.45281	0.315156	3.09166	0.223266	0.586188	0.144626	0.0384121	0.446127	0.98558	0.822618	0.138142	0.197111	0.635112	5.36143	0.573567	0.930773	2.16961	1.94549	1.2661
CG10157		3R:19504617:+	1.18453e-19	1	12	0	7	16	5	1		0.526199	2.35384	0.180738	1.60395	0.813112	0.209782	0.0834349	0.235618	0.98663	0	1.90983	2.97617	3.681	0.0670672	0.369445	0.354113	5.05754	2.73078	1.75336	0.585217	0.0471805	2.69365	NA	1.12128	2.54557	0.169369	2.1185	0	0.996042	0.0518918	0.865038	0.718689	3.84449	1.27275	0.939424	0.711072	3.71272	1.94841
CG31705		2L:11528205:-	1.18702e-19	1	6	1	0	32	2	0		0.554706	1.90683	1.91165	0.386935	7.14331	0.697587	4.3675	0.279304	0.507328	1.20929	0.364452	0.408597	0.178354	0.0329498	0.369997	1.57189	0.946545	2.12784	2.16791	0.155337	0.394722	2.50977	0.549884	0.965754	2.95943	0.226278	1.03835	0.506294	0.00089647	0.0636924	1.43367	0.442086	2.38188	0.118345	0.607875	0.774532	1.50906	0.0713384
FBX011		3R: 5635090:-	1.33026e-19	0	3	1	1	35	1	0		0.916299	2.3493	0.37352	0.47896	0.863845	0.248806	1.67339	1.26852	2.57967	1.14747	0.684168	0.795854	2.70601	0.0162762	0.865589	0.594026	1.5785	0.711112	0.177362	0.274648	0.162559	0.65224	0.422225	0.323148	1.52816	0.0769841	0.922816	1.06879	0.67323	0.356589	0.0816059	0.33869	1.2336	0.0603708	1.17401	0.963469	2.66637	1.04388
Orct		3R:20101982:+	1.35762e-19	5	11	1	1	21	7	0		1.80024	1.54914	0.349597	5.89997	0.621512	0.00987349	8.94938	5.71556	0.0333805	0.866695	0.835624	0.0819042	1.08564	0.230625	0.9267	0.230842	0.650068	0.0134857	0.0366847	0.18764	0.0271714	0.51199	0.923116	0.550234	5.28608	0.946562	0.707012	0.379933	3.13335	0.418848	0.42283	1.23108	0.433122	2.18896	3.73765	3.35999	0.383207	2.41424
CG3223		3R: 3835122:+	1.44035e-19	0	4	0	0	37	0	0		0.438953	1.82471	0.395696	0.467958	0.93732	0.637807	2.10481	1.49222	0.368881	0.911193	0.94835	0.697785	2.38	0.0380435	0.905453	0.715727	1.27515	0.517346	1.03719	0.612432	0.227814	0.816415	0.0887645	0.451218	2.06487	0.0088154	0.838417	0.289525	1.39503	0.200997	0.184586	0.571658	1.80946	0.265212	0.431254	0.366249	3.26487	0.823244
schlank	*	X: 6161261:-	1.5452e-19	6	13	1	0	16	11	0		2.65935	6.83406	2.17258	1.37963	0.00282753	0.569382	3.31258	0.390733	0.045237	0.0971495	0.0400986	1.2407	5.35963	0.145902	0.327109	1.25584	4.22879	1.50534	3.38379	0.101055	0.0922509	0.0447866	1.22711	0.0201613	7.16007	0.0237473	4.25759	0.816448	2.05341	0.470609	0.191258	3.57435	0.24458	0.675861	1.91958	1.5273	6.05046	0.153221
spi		2L:19572610:-	1.68754e-19	0	4	1	3	33	0	0		2.00898	3.35668	0.451367	0.251072	1.16349	0.213377	1.51588	0.669823	2.82365	1.00951	1.40143	2.13032	0.355266	0.500681	1.17169	0.453487	0.580652	0.611676	0.876407	1.52531	0.186711	1.07078	0.392526	1.24002	2.29008	0.0747499	0.30674	0.246024	0.187395	0.135919	0.986158	0.728667	0.730398	1.4379	0.256542	0.151123	0.546726	0.757367
Akap200		2L: 8415743:+	1.79758e-19	0	1	1	1	36	2	0		2.04305	1.62682	0.912319	0.0448857	0.411809	0.183479	1.91355	1.40552	1.46234	1.01915	1.01339	1.15449	1.63194	0.331142	1.47207	0.489688	0.778026	0.0852158	0.280405	0.787366	0.662188	1.50379	0.260609	0.624365	0.215024	0.211614	0.609204	0.935074	0.814767	0.149231	0.207351	0.843652	1.48509	0.232085	1.19122	1.20741	3.77566	1.26222
Ehbp1		2R:12903399:-	2.87515e-19	2	11	1	0	25	4	0		1.96202	5.72932	0.393203	1.36212	2.20277	0.0306369	1.17411	1.80196	7.43456	0.17884	2.18731	2.52948	1.30689	0.313013	0.0434812	0.307279	0.723506	0.504239	3.30611	0.0377378	0.150689	3.85535	0.0901822	0.00563593	4.97282	0.048829	0.877848	1.14985	0.229208	0.0130679	0.300258	0.770416	2.75906	0.902622	0.817341	0.151529	2.58731	3.85595
Hrb87F		3R: 9486253:-	4.06076e-19	1	7	1	0	32	1	0		0.275564	1.93822	0.193864	2.97451	1.19312	0.40792	2.50778	0.453222	0.0770149	1.91249	0.312843	0.039972	2.73936	0.492419	0.668322	0.73567	1.12791	0.772266	0.570197	0.281999	0.159793	0.407844	0.0455551	0.658587	2.37304	0.139983	0.226332	0.513049	0.104259	0.586974	2.16256	0.471499	0.369427	2.83341	0.616718	0.234767	1.08905	2.3291
CG7702		3R:14495112:+	5.46978e-19	3	12	0	3	19	7	0		0.00316571	5.11192	0.0561048	1.1935	0.982221	0.755962	4.15635	1.73641	3.01751	0.108229	0.891659	2.86074	12.4561	0.0413619	3.62715	0.0688227	0.124467	0.337569	1.46915	0.361071	0.173023	2.35873	0.0682763	0.838385	2.85004	0.222429	2.52147	0.620522	0.600593	0.674859	0.953432	0.311966	9.21424	0.438209	0.344774	0.188009	2.31611	2.26555
yellow-f		3R: 8818923:-	6.53345e-19	3	11	1	4	18	7	0		0.383715	2.16295	0.0649525	0.335103	2.52916	0.719469	4.05584	8.66865	1.64003	0.0776022	2.94546	4.33199	2.00784	0.201063	1.24681	0.181201	0.603016	0.406581	0.10223	0.0659304	0.499574	4.42297	0.486741	0.368284	3.23521	1.31438	1.69064	0.353296	0.646359	1.40635	0.0635684	0.195938	22.1835	0.336893	0.128406	1.22061	1.30222	4.5442
rpr		3L:18391535:-	6.60302e-19	5	11	0	7	13	10	0		0.116962	3.73973	2.16125	0.337315	0.317822	0	0.0659075	1.84259	4.52463	1.03414	0.683758	1.68603	1.89012	0.53642	8.16927	0.569182	11.1318	1.68813	0.0208411	1.45002	2.19917	1.32933	0.0580373	0.945117	0.0231533	0.574884	1.42803	0.0708942	0.777525	0.430385	0.254824	0.38155	6.78529	7.05348	0.334954	0.12091	5.76567	1.9602
CG5888		2L:16448469:-	6.85661e-19	1	10	0	3	25	3	0		1.27848	2.66691	1.15163	0.735151	7.32463	0.163223	2.31264	2.83149	2.69054	2.32323	2.70703	1.53273	1.56363	0.00940074	2.91391	0.189132	0.110353	0.0339984	0.220526	1.39879	0.483277	0.803972	0.402045	0.0156273	2.52626	0.332835	0.24548	0.000500647	0.291108	0.184073	0.721256	0.0503392	2.57073	0.599534	0.75684	0.333263	0.623225	0.743877
Yeti		2RHet: 471752:-	6.97672e-19	1	2	0	1	38	0	0		0.348903	0.715419	0.261681	0.536436	0.929807	0.176713	1.6623	0.923269	7.77844	1.1084	0.808653	0.539835	4.11678	0.294436	1.42323	0.512976	1.23148	0.156243	0.580007	0.188695	0.0177871	0.873036	0.212439	0.499719	1.38586	0.064705	0.283006	0.289668	0.573005	0.225985	0.715866	0.619002	1.71499	0.416414	0.36141	0.94144	1.43085	0.555057
Keap1		3R:12905667:-	7.31367e-19	2	8	0	2	26	5	0		1.27744	0.859097	0.806458	1.31569	1.37233	0.264078	0.932016	1.91904	4.37526	3.68308	1.09927	1.03072	5.18836	0.0440017	3.38492	0.396776	1.46909	0.973566	2.07947	0.481784	0.0905083	5.39007	0.638612	0.280153	0.066399	0.287486	2.05837	0.449827	0.199326	0.132454	0.409048	0.273891	3.15506	0.00902806	0.446047	0.369042	1.216	1.28219
Sema-1b		2R:13571004:-	7.5717e-19	5	10	1	0	21	9	0		0.213849	1.04055	0.170977	6.58965	2.00239	0.0579983	0.327307	5.33755	8.49833	0.0581271	4.76831	3.99111	1.06253	1.5817	0.0815801	0.678673	1.29082	1.62385	1.00207	0.583449	0.114665	3.84064	1.85638	0.458507	0.549071	0.125113	2.42876	0.927252	0.0495014	0.110973	1.68285	0.358194	3.37814	1.81609	1.61256	0.288641	0.116576	6.21257
CG5902		3R:19812364:+	8.97103e-19	0	2	1	2	35	1	0		0.455928	1.43173	0.570553	0.629601	0.575252	0.392964	1.38692	1.39033	0.487081	0.936745	0.540612	0.944868	3.63302	0.0715311	1.63798	0.486034	1.14929	0.39986	0.338947	0.391128	0.173738	1.49031	0.0725835	0.24823	1.06646	0.146984	0.794932	0.341762	1.43065	0.0639346	0.37546	0.257383	2.58398	0.0801683	0.645139	2.06849	1.72627	1.42289
tna	*	3L:10851504:+	1.02191e-18	1	5	0	7	26	3	0		0.463555	10.9166	0.411345	0.125609	0.263363	0.134959	0.654885	0.316713	2.01846	0.986276	1.08032	0.754762	0.838367	0.191722	1.21413	2.37519	1.0756	0.734995	1.32105	3.57643	0.326949	0.209366	0.107237	0.487164	1.36388	0.0793068	0.530959	1.87675	0.850768	0.0498571	0.231396	1.40687	1.02594	1.63745	3.62513	1.95511	1.95612	0.0382662
CG3781		X: 6155202:+	1.02812e-18	0	3	1	2	33	2	0		1.5323	3.78854	1.36416	1.43244	0.508852	0.211618	1.81141	0.149848	0.0375164	0.0687374	0.895765	0.563718	1.17636	0.288665	0.461164	0.812056	1.40914	1.58165	2.03602	0.337142	0.00466847	0.250087	0.966089	0.0415015	3.02056	0.00253684	1.45325	1.42146	0.993112	0.291367	0	1.90758	0.0672114	2.47141	0.910554	0.350556	0.919526	0.140873
Hsp26		3L: 9370475:-	1.11225e-18	0	8	0	18	12	3	0		0.445385	1.50962	1.07717	0.18393	1.68587	0.405738	2.42943	2.41069	1.15017	0.600618	0.537129	0.937739	3.86868	0.396407	2.49744	1.59305	0.108359	1.36585	1.03293	0.535347	0.479814	1.71756	0.00278053	0.189838	2.33733	0.0979234	2.42432	0.217161	0.23215	0.338391	0.51355	0.33928	2.50882	0.293697	0.116194	0.0952746	2.3989	0.81728
Cyp4e2		2R: 4332216:+	1.19922e-18	1	11	0	1	22	7	0		0.562225	4.14374	0.248569	0.274954	1.18695	4.13474	4.90043	0.00886201	2.61947	0.0950686	0.431108	0.979624	1.12769	0.602932	0.455352	0.00127138	0.0184748	2.39002	4.93884	4.15543	0.287006	0.0933766	3.77349	1.07757	5.79346	0.0277899	1.95236	2.18811	0.224931	0.336097	0.119626	0.812353	0.655474	1.53807	1.11106	0.0492915	0.776257	2.50512
kcc		2R:19795674:+	1.37451e-18	2	7	0	0	29	5	0		0.561829	0.829196	0.475971	2.16649	1.87166	0.283231	1.04614	5.07853	2.08969	1.22511	0.493122	1.75332	1.99009	0.287863	0.918513	0.233965	1.04452	0.513642	1.27622	0.767104	0.283853	2.57526	0.128767	0.180429	0.184692	0.0619554	0.332352	0.506285	0.750877	0.377266	0.102767	0.621286	4.09866	0.302264	0.791792	0.676961	1.16939	3.74777
LanB2		3L: 9608014:+	1.47119e-18	2	6	1	0	28	6	0		1.78541	3.45518	0.00330668	0.356362	1.28723	0.499159	5.96791	1.66554	3.81568	0.606497	1.36285	0.855914	0.443589	0.453758	0.0456989	1.23745	0.3255	0.645551	0.0752357	1.05328	0.258737	2.6978	0.611029	2.98071	2.50673	0.169411	0.0950131	0.477793	0.213128	0.380565	0.313714	1.07591	5.76856	0.457886	0.918621	0.382124	0.479941	1.30011
Rabex-5	*	3L: 1295913:+	1.76086e-18	0	7	0	10	23	1	0		2.13805	2.18075	0.255934	1.00667	1.31548	0.0788189	0.453726	4.99326	1.69933	0.0961256	1.62046	0.800031	1.14414	0.00848022	0.239042	0.0347256	0.854552	0.33797	1.83457	0.258727	0.0223767	2.92651	0.281495	0.0853374	0.802743	0.0962992	1.13156	0.543492	2.49493	0.308622	0.032236	0.592842	2.64615	1.42179	1.46823	1.19581	0.376736	3.60079
CG31195		3R:16588091:-	2.0904e-18	0	3	1	0	36	1	0		1.64571	2.61188	0.345672	0.66634	0.366679	0.160481	0.440228	0.183762	2.20108	0.302357	1.1184	2.64361	1.16021	0.295615	0.201612	0.74927	0.574013	0.609752	1.1872	0.464133	0.317889	0.680527	0.145418	0.593688	0.810791	0.267374	0.445147	0.242892	1.08129	0.391625	0.026723	0.834952	1.28236	1.01894	0.872678	0.645915	1.52944	0.706803
Glut1		3L: 959660:+	2.40465e-18	5	15	0	4	13	9	0		0.856744	0	0.0146175	7.31362	2.11421	0.437273	4.00572	15.7428	1.61907	0	3.28712	1.63215	2.60746	0.0590459	0.553729	0.293304	0	1.14705	0.0419556	0.443247	0.175883	6.3594	4.63483	4.04754	3.83172	0.178384	0.245629	0.620565	0.371713	0.404126	0.131396	0	7.00069	0.384579	2.50813	0.269001	0.263606	3.29935
Lsd-2		X:14970253:-	2.49112e-18	0	3	0	5	29	4	0		0.652722	4.53928	0.00341866	0.296642	1.99102	0.21416	1.32513	1.20275	1.32834	0.0969881	0.394039	0.821458	0.574057	0.549137	0.329536	0.581888	0.173538	0.661953	1.126	1.90449	0.920418	1.06841	0.813852	0.866447	0.490121	0.490783	0.791908	1.39499	0.596438	0.354171	0.845234	0.560209	1.72871	0.0698498	1.92254	0.607131	2.94704	2.35871
tral		3L:12508159:+	2.68298e-18	0	1	1	1	38	0	0		0.467041	2.58485	0.399443	0.413558	0.773723	0.407689	1.758	0.543982	1.93401	0.530718	0.575831	0.680351	2.31854	0.453888	0.417575	0.408095	0.795694	0.871532	1.12336	1.30354	0.192454	0.978701	0.201891	0.539354	1.17183	0.224877	0.575616	0.503891	0.119436	0.185727	0.208427	0.433774	0.698915	0.334729	0.73082	0.312791	1.7061	0.41024
CG31935		2L: 1611157:-	2.85993e-18	0	1	0	1	38	1	0		0.952837	1.85442	0.877698	0.272643	0.862185	0.135849	1.25905	2.06882	1.66636	0.937352	0.837068	0.757523	1.30709	0.0157984	0.919089	0.107492	1.43787	0.601996	1.09428	0.375874	0.106758	1.25773	0.182717	0.417077	0.65409	0.0525696	0.825972	0.423614	0.455538	0.365443	0.279587	0.391733	1.91494	0.421642	0.5878	1.25085	1.41206	1.22046
Pkn		2R: 5160177:-	3.16972e-18	5	8	2	0	24	7	0		0.56741	2.23066	0.578379	0.208023	0.541626	0.0485816	1.29433	0.00405933	1.09933	0.441346	0.257306	0.644682	3.13926	6.36478	0.240978	11.2505	1.01043	0.374669	10.5177	1.37994	0.0983635	0.290906	2.12332	6.1793	1.2799	0.186291	0.264885	0.141512	0.0672112	0.158836	0.517779	2.7981	0.00690514	2.03725	0.460107	0.3498	5.4297	0.0756425
Rpn3		2L:19051929:+	3.25342e-18	1	2	1	0	37	1	0		0.705424	3.01535	0.495334	0.457383	0.60513	0.127047	0.902961	0.537183	0.3256	1.35478	0.861575	0.692298	5.07717	0.000930549	1.15414	1.64868	1.75859	0.261086	1.04463	0.173093	0.134054	1.25664	0.158248	1.37364	1.0439	0.113854	1.44299	0.321401	0.788178	0.0504375	0.27418	0.665257	0.687595	0.256422	0.317748	0.688874	3.83885	0.45981
lama		3L: 5348446:-	3.94613e-18	0	8	0	11	21	1	0		0.471497	2.31474	0.0606891	0.438226	1.72157	0.333094	0.821428	2.61767	1.56041	0.806058	1.0408	4.97816	4.44638	0.0462033	2.57435	0.762606	0.260882	0.134622	1.17378	0.745286	2.29416	1.7709	0.166653	0.537144	0.633586	0.258293	0.100503	0.0691923	0.0489852	0.677449	0.43771	0.201473	2.6232	0.144226	0.0158479	0.0603357	2.74986	0.587716
CG43245		3L:10765025:+	4.15824e-18	0	4	0	18	16	3	0		0.0966913	2.34045	1.60679	0.00705753	1.6475	0.146904	0.142753	0.190597	0.715679	1.02176	2.81301	1.19166	0.606609	0.399111	1.80527	1.44298	1.30172	0.0671791	1.53368	0.409833	0.105215	1.66377	0.255801	0.818058	0.806938	0.454425	0.291866	0.948683	1.56932	0.985106	0.394139	0.349406	0.254888	0.32199	1.35043	1.08407	2.13918	0.352746
CG7656		3L:15581275:-	4.7659e-18	0	0	0	3	38	0	0		0.476055	1.61721	0.218116	0.160286	1.1779	0.193944	1.16862	1.68651	0.839981	0.80562	1.51759	1.50025	0.458895	0.249197	1.53125	0.384829	1.15456	0.495394	1.17502	0.890749	0.0946141	1.89045	0.101585	0.313955	1.9389	0.161439	0.556064	0.341757	0.452093	0.11632	0.422394	0.570456	1.21338	0.334013	0.429659	0.283363	1.95377	1.23404
hpo		2R:15384361:-	5.32596e-18	0	1	1	1	37	1	0		0.564993	2.58612	0.661182	0.574513	0.588684	0.178906	1.62576	1.35308	0.893618	0.829931	0.481431	0.758035	2.67097	0.244571	0.903554	0.535674	1.46654	0.532058	0.483925	0.214922	0.214593	0.775164	0.337508	0.269699	1.09397	0.0337301	0.911319	0.229053	0.641483	0.0778027	0.280148	0.379356	1.248	0.247989	0.670129	0.944589	1.93985	0.830868
CG31224	*	3R:14485031:-	8.59021e-18	0	2	1	2	35	1	0		0.974947	2.56551	0.608255	0.30271	1.25005	0.32702	1.68134	1.63526	3.48259	0.937434	0.70598	0.836186	1.78769	0.056327	0.195898	0.174331	0.959943	0.436273	0.606873	0.214177	0.252014	0.778399	0.147012	0.272391	2.1242	0.246251	0.59635	0.440372	0.384622	0.24731	0.0188927	0.55928	1.88189	0.324599	1.07335	0.27806	1.93193	0.784767
Pdi		NA	9.28715e-18	0	1	1	0	35	4	0		0.617741	1.81904	1.73933	0.713629	0.324738	0.787707	0.282711	0.0313511	0.451613	0.0433985	0.172886	0.79326	0.863269	0.357418	1.29731	0.857475	0.558415	0.841248	0.679541	0.406567	0.533439	0.41898	0.335833	1.27117	0.46261	0.66009	0.456625	0.185844	0.54446	0.536567	0.821102	0.661046	0.281595	1.21997	0.458728	0.786948	3.00843	0.217789
Rpn1		3L:19908151:+	9.62284e-18	1	2	1	0	35	3	0		0.508926	3.27289	0.607404	0.706913	0.397488	0.157169	1.23127	0.637711	0.129917	1.33323	0.311893	0.489711	5.29503	0.048541	1.04203	1.69558	1.91019	0.477657	1.20662	0.317227	0.16119	0.954528	0.239739	1.19424	0.984175	0.227615	1.45847	0.464455	0.439641	0.0898287	0.0267574	0.829082	0.616733	0.145138	0.602484	0.676269	3.39973	0.163728
CG12768	*	3L:22903591:+	9.77969e-18	0	3	0	4	31	3	0		0.546333	0.974482	0.0664997	0.692368	0.350582	0.143887	1.25227	2.31665	0.7884	0.120833	0.641438	0.800308	1.41967	0.0528963	0.374866	0.255713	1.37089	1.32062	1.02004	0.656429	0.310751	0.757298	0.716795	0.453738	0.947856	1.01075	0.367116	0.899115	0.647122	0.180156	0.618903	0.417588	2.9383	1.18115	0.998786	0.371944	0.459756	1.81857
LanA		3L: 6211122:-	1.15457e-17	0	5	0	2	28	6	0		1.35695	3.53423	0.114208	0.118123	4.17276	0.230191	1.5035	1.44165	4.03421	0.223345	1.09441	1.04891	0.246698	0.393358	1.16407	1.87986	0.665952	0.899181	0.723637	0.983209	0.155785	2.5597	0.830561	0.706594	1.58245	0.338996	0.284277	0.951527	0.227023	0.518706	0.677681	0.647733	3.3278	0.900536	0.667394	0.0799245	0.148782	1.33941
CG10413		2L:18605022:-	1.15817e-17	0	3	2	1	33	2	0		0.651111	3.15097	0.911983	0.392477	1.00153	0.0218828	0.64781	1.3624	2.70517	1.01727	0.737052	1.18545	3.18369	0.0896355	0.947762	0.244495	0.864256	0.0782044	1.23573	0.0592608	0.118354	1.80995	0.0205033	0.218903	0.886287	0.0214074	0.876839	0.372301	1.1447	0.132722	0.438253	0.260645	2.54061	0.216905	0.527862	0.94766	3.8483	1.65217
Rassf		3R:18943653:-	1.24218e-17	0	2	1	1	37	0	0		1.14139	2.45513	0.566226	0.301862	0.633602	0.287408	1.26253	1.67333	1.61799	1.2403	0.675945	1.4361	2.60123	0.0890666	1.04798	0.234436	0.901205	0.36009	0.409596	0.247558	0.0970464	1.13258	0.217601	0.160455	0.487026	0.182712	0.878005	0.359375	0.44368	0.327881	0.0269941	0.272407	1.37798	0.0425088	0.709403	0.569537	1.86872	0.927598
CG15362		2L: 1981176:+	1.28926e-17	0	2	0	4	33	2	0		0.856799	1.58849	0.201802	0.576987	0.705093	0.305935	0.33879	0.882594	0.241962	0.601563	0.779141	2.17066	1.05787	0.427121	0.722741	0.330088	0.772969	0.65048	0.546051	0.438286	0.134837	1.5185	0.0859415	0.648406	1.56272	0.189455	0.670663	0.0787219	0.813518	0.580776	1.76495	0.540323	3.01379	1.05858	0.176845	0.317891	0.463082	0.469625
ck		2L:15057862:-	1.3567e-17	0	4	0	1	34	2	0		0.44607	1.04355	0.346539	0.774754	0.753384	0.462748	0.521922	2.83792	3.71616	1.04774	1.44122	2.0134	1.88342	1.23352	0.919406	0.752884	0.512582	0.368573	0.82988	1.12871	0.133587	0.535316	0.254554	0.515735	0.351989	0.0466029	0.0312469	0.195254	0.263862	0.440469	0.654312	0.285988	4.6256	0.56249	0.0900322	0.0122017	0.372802	0.872013
CG13894	*	3L: 699144:-	1.41653e-17	4	14	0	5	14	7	1		10.0684	13.0109	2.87436	3.99663	0.183168	2.81545	0.447302	1.44096	0.464525	0.315884	0.211356	0.0940624	0.525091	0.196813	0.788345	4.84715	2.59983	0.670465	0.139357	3.05822	0	0.394182	3.26205	5.52768	0.243401	0.229924	0.211667	0.373864	0.0491314	0.00999813	0.265059	0.0349912	2.09224	6.0286	2.88617	NA	3.72789	0
pch2		3R: 4387486:-	1.53674e-17	0	2	0	1	36	2	0		0.546043	1.84628	0.819442	0.845795	0.114579	0.423179	1.85985	1.16831	0.158128	1.86925	0.522376	0.246757	3.215	0.00575149	1.56199	0.510436	1.88921	0.46802	0.314139	0.000219809	0.231368	0.229236	0.328493	0.887113	1.7615	0.183159	1.03632	0.198979	1.5016	0.201316	0.44347	0.196975	0.44667	0.19422	0.422173	1.03993	2.06916	0.409398
Dyrk3		4: 1234439:-	1.76608e-17	1	3	0	1	36	1	0		0.594412	1.9621	0.370153	0.404605	0.191758	0.364052	2.24225	0.805592	7.95243	1.25175	0.654079	0.397242	1.62652	0.088289	0.828991	0.202137	1.73713	0.248813	0.667757	0.255761	0.0938628	0.852071	0.326796	0.265291	1.59224	0.0386601	0.0397272	0.384289	0.33853	0.229884	0.317133	0.981675	1.00328	0.114513	0.83932	1.36549	2.22775	0.888995
Kr-h1	*	2L: 6082603:+	1.85727e-17	0	6	0	12	18	5	0		4.38131	3.12662	1.23707	1.88487	0.13289	0.13625	0.85098	0	1.38903	2.86127	1.49059	0.121569	2.66845	0.10107	1.52057	0.333707	0.61829	0.0537932	1.50437	2.04901	0.453665	0	0.184714	1.41667	1.16293	1.29231	0.154594	0.554189	0.233151	0.214597	1.5168	0.496909	0.0355717	0.521335	0.660606	0.205645	2.11748	0.332208
GstD4		3R: 8199822:+	2.32372e-17	1	7	0	17	8	9	0		1.59759	4.40749	0.0301707	2.70528	0.274253	0.203361	0.0148846	1.17823	0.0221356	0.180436	0.129731	0.468527	0.0388917	0.818658	1.57395	1.69429	1.31674	3.11472	0.0753251	4.19521	0.0446504	0.026897	1.21019	1.95511	0.684632	0.0678174	0.0244424	1.67423	1.13712	1.07665	1.23886	5.6452	3.80134	0.497544	0.804556	0.177756	1.32796	1.20111
CG6744		3R: 7261329:-	2.41464e-17	0	2	0	1	34	4	0		0.212924	1.81613	0.606122	0.395097	0.603204	0.45301	1.10758	1.5122	0.247815	0.632075	0.509808	0.915533	2.25764	0.152701	1.36955	0.0267425	1.66415	0.2366	1.32664	0.191569	0.0274507	0.566841	0.182887	0.475617	1.91069	0.0991387	0.762278	0.223067	1.20959	0.260904	0.346071	0.397631	1.23356	0.232493	0.688342	1.45657	2.41369	1.05508
CG13907		3L: 882013:-	3.00564e-17	5	12	0	4	16	9	0		3.45933	0.183762	1.41043	0.202568	0.475869	0.127441	2.27835	5.51061	0.251695	0.036204	0.141852	0.602302	1.00815	0.0533699	0.0543462	0.0474785	2.74262	7.41301	0.252534	1.53284	1.34677	0.421201	8.5319	2.22457	0.497015	0.41394	0.249934	1.73915	0.524804	0.214111	0.0648319	4.9926	0.640749	8.64501	3.93672	5.1916	0.841212	0.155993
Rpn2		3R:24979246:+	3.74913e-17	0	2	1	0	37	1	0		1.10242	2.54086	0.734051	0.450199	0.457748	0.120972	1.30927	0.472892	0.0524781	0.924907	0.404525	0.635081	4.99821	0.0179493	1.1109	1.64248	1.47538	0.442815	1.07761	0.184489	0.102791	1.01523	0.159729	1.09081	0.911379	0.197242	1.21743	0.45088	0.485434	0.120385	0.0126372	0.699725	0.607066	0.0906002	0.554298	0.599723	2.30557	0.318034
CG6770		2L:12046118:-	4.13116e-17	1	6	0	16	13	6	0		0.606273	2.16989	0.135666	0.0937866	4.17815	0.0111846	1.21165	1.79074	5.11713	0.491705	3.21309	1.72849	0.612193	0.317198	0.070436	0.513609	0.607644	1.27626	1.11123	0.347991	0.0911399	2.75846	0.135001	0.454532	0.896717	0.00297927	0.842541	0.57506	1.47571	0.048119	0.954615	0.608699	1.03144	0.500607	0.893494	0.988991	0.9899	3.61462
Rpn13		2R: 9847713:-	4.19768e-17	0	2	1	0	36	2	0		0.775853	3.05495	0.665909	0.454335	0.435637	0.111204	1.16202	0.327187	0.227235	0.469024	0.753874	0.625058	3.5859	0.0637116	0.890939	1.27547	1.20591	0.435265	1.32722	0.0309065	0.0485562	0.885748	0.306327	1.47234	1.22651	0.104326	1.29894	0.583093	0.457422	0.19909	0.160806	0.939752	0.656704	0.280696	0.548841	0.664797	2.39269	0.349625
Tsp96F		3R:21707149:-	4.32526e-17	3	11	1	0	18	11	0		2.57463	6.19053	0.209539	1.7428	2.15185	0.431588	0.474507	5.01887	9.49418	0.566629	2.04902	0.496388	0.867556	0.865174	0.989377	0.285807	0.74979	2.0505	1.65831	0.144507	0.230115	0.283832	2.61395	1.06871	1.0342	0.169184	0.50699	0.392474	0.036513	0.0408274	0.24106	0.119497	1.94224	4.6426	2.77425	0.0686822	1.68843	2.71902
CG34401		X:18757983:+	4.37805e-17	0	4	0	0	35	2	0		1.01349	1.55475	0.540412	0.415652	1.10968	0.532614	0.879388	1.10541	2.72915	0.790062	2.15789	2.0633	1.14322	0.442995	0.258673	0.234441	0.796612	0.723638	1.05344	1.06176	0.239542	0.814257	0.200865	0.0529644	0.269099	0.461406	0.306735	0.486075	0.261077	0.161127	0.170891	0.188827	1.08573	0.488492	0.878765	0.518543	2.70656	0.440352
Rox8		3R:19872734:-	4.85628e-17	0	2	0	0	39	0	0		0.606451	1.77403	0.536301	0.365189	0.604146	0.179033	1.17648	1.11168	3.21956	0.881556	0.443736	0.568131	2.53391	0.118021	1.16764	0.415345	0.878879	0.256869	0.63555	0.172974	0.0832201	0.47512	0.277445	0.359984	0.848102	0.156214	0.536473	0.209672	0.439566	0.218818	0.147881	0.335706	1.37051	0.267162	0.826961	0.758958	1.75846	0.914708
CG9934		2L:13019147:-	4.88005e-17	0	4	1	0	34	2	0		3.65258	3.50009	0.368428	0.727024	0.49995	0.223021	1.63073	1.10265	0.537881	0.812248	0.811389	0.871217	2.58367	0.093027	0.817125	0.547746	1.66242	0.26379	1.08743	0.167432	0.0970082	0.919017	0.210567	0.541684	1.9256	0.222845	0.757685	0.415203	0.244792	0.136207	0.0263099	0.320166	1.12448	0.0816721	0.625817	0.314923	2.60292	0.291272
CG10681		3L:12494613:+	4.90492e-17	0	0	0	9	31	1	0		0.470146	1.77223	0.868376	0.55492	0.312641	0.105092	1.30711	1.221	1.31055	1.44677	0.383903	0.84581	1.9674	0.158794	1.23717	0.475242	1.64131	0.501935	0.769216	0.130645	0.223226	0.59524	0.0576865	0.365388	0.775636	0.260578	0.582946	0.122582	0.529704	0.155383	0.281201	0.393713	1.53059	0.111254	0.71587	1.69417	1.59705	1.15154
CG4455		2L:16352934:+	5.10924e-17	0	2	1	1	34	3	0		0.981022	2.95328	0.394473	0.201341	0.432087	0.00927493	0.916008	2.27664	1.62775	0.752768	1.11702	0.851579	2.14292	0.125952	1.51518	0.271763	0.770268	0.339006	0.546695	0.846694	0.106035	1.44508	0.398865	0.161595	1.56758	0.102512	0.557583	0.334201	0.656571	0.012051	0.674914	0.230938	1.03274	0.275912	0.76941	1.20879	1.86616	0.846025
ltd		2R: 5073847:-	5.35522e-17	4	10	1	6	15	9	0		6.86438	0.735631	0.0445748	1.08409	0.362408	0	8.6041	0.612006	1.50462	0.264297	2.12754	2.26859	1.84268	2.2063	0.569186	0.220847	0.925061	1.71985	1.98752	0.424665	1.19543	2.86615	0.149485	1.34248	6.86422	0.071294	0.099828	0.422139	0.823239	1.78172	0.556156	2.50952	0.13689	2.03133	0.0435611	0.196345	0.021004	0.0692913
CG11880		3R:24949138:+	5.60393e-17	1	7	0	0	30	4	0		0.510801	8.08168	0.614479	1.34015	1.54861	0.135965	0.31948	0.986532	1.17696	0.180551	0.978345	2.25505	3.85118	0.119478	1.32446	0.500499	2.02641	0.356872	0.912037	0.541852	0.301139	1.88476	0.115383	0.242635	0.29403	0.306413	0.850748	0.0542412	0.282011	0.127063	1.55191	0.205868	1.53278	0.21058	0.0213267	0.237959	3.05869	2.64747
CR42549		3R: 5377528:-	7.3749e-17	0	5	0	1	31	4	0		1.03307	4.08956	0.19991	0.101835	0.734058	0.154635	2.33969	1.6862	2.60731	0.93146	1.12655	1.14536	0.725143	0.137775	0.567902	0.02507	0.952416	0.622256	0.88221	0.933536	0.069625	0.9278	0.0439148	0.139175	2.39879	0.0888597	1.38646	0.416028	1.18083	0	0.44787	0.485354	1.22912	0.905914	0.609455	0.503465	0.8907	1.14031
dnd		3R:17713077:-	7.74365e-17	0	2	0	32	4	3	0		1.72393	2.12849	0.782507	1.81991	0.65099	0.551565	0	1.0764	0.393799	1.33225	0.252737	0.481361	0.971914	0.0275926	0.902965	0.574563	0.399871	0.0334484	0.0622452	0.22423	0.409958	0.747675	0.2277	0.814147	0.757404	0.0514198	0.493272	0	0.775623	0.494507	0.428538	0.179747	2.87394	0.757682	1.13387	0.908337	1.63176	1.99276
CR45593		3R: 2589200:-	8.00034e-17	3	12	0	18	3	2	6		0	0.292417	0.931788	3.41217	2.99995	0.969975	1.03172	4.25808	3.23281	NA	3.87011	3.72069	1.76516	0	0.0577064	0	NA	0	0.290427	NA	1.42592	3.09855	NA	NA	0.594397	0.75173	5.53915	1.27161	0.270366	1.04119	0.098187	0	5.83821	0.0118551	1.88497	0.0644509	0.163413	5.63046
CG5953	*	2L:16532877:-	8.3681e-17	1	5	0	1	28	7	0		0.769839	1.06523	0.299594	0.82253	0.508861	0.145588	0.0539321	1.98191	5.02151	0.854358	0.689138	1.90593	0.33482	0.220566	2.77804	0.133846	1.23021	0.239204	1.46646	0.50144	0.157511	3.77366	0.369024	0.691961	0.995097	0.26788	0.851947	1.34007	0.479081	1.02106	0.701459	0.300341	4.45875	0.261439	0.277361	0.200289	1.04889	0.755895
nct		3R:20677323:+	8.41899e-17	0	2	1	0	37	1	0		0.379219	3.00091	0.644186	0.478969	0.512162	0.0928729	1.23303	1.66874	1.83312	0.5215	0.151095	0.661879	2.69277	0.171276	1.0825	0.347278	1.11742	0.236457	0.412599	0.438681	0.193897	0.920449	0.341048	0.205467	0.880431	0.102644	0.670756	0.332013	0.68716	0.0905558	0.203952	0.304694	1.26828	0.110241	0.88588	1.1888	2.08328	1.01184
Octbeta1R		3R:18322937:+	8.9463e-17	0	4	0	25	9	3	0		1.38078	3.95038	0.149806	0.899991	0.883777	0.449706	0.896609	0.597755	0.386284	2.68074	0.143669	0.344565	1.41438	0.465478	0.628178	2.455	0.801148	0.278207	1.49992	1.33222	0.258724	0.010215	0.270245	1.32872	0.506958	0.558578	0	0.186396	0.152835	0.256143	0.172353	0.485294	0.818775	1.0916	0.221275	1.01694	2.7278	0.571834
CG15118		2R:15024674:-	9.13681e-17	0	1	1	0	38	1	0		0.589516	2.52108	0.647689	0.326355	0.256257	0.268105	1.08937	1.08995	0.0323005	0.171034	0.495159	0.702552	1.41967	0.000737637	0.539687	0.140911	1.28258	0.742938	0.629444	0.261661	0.156523	0.454393	0.497465	0.583995	1.22959	0.0916236	0.936083	0.457523	1.0407	0.309926	0.246284	0.277637	0.855402	0.302361	0.717421	1.06624	2.20322	0.584321
cib		X: 4002982:+	1.09884e-16	0	3	0	8	29	1	0		0.429203	2.01615	0.517675	0.501231	0.557884	0.0285776	0.230465	1.26264	0.950536	0.0953737	0.382348	0.602186	1.79999	0.263732	0.453583	0.321044	0.277929	0.564831	0.525281	0.397118	0.0522954	1.44271	0.309468	0.518318	0.58662	0.0292171	0.652197	0.999924	0.699264	0.271041	0.218452	1.15361	2.27389	0.608861	0.456969	0.586261	1.86093	1.5605
DIP2		3L: 257954:-	1.29247e-16	0	2	1	2	34	2	0		0.447105	2.4456	0.428069	0.450956	0.431804	0.146172	0.452398	1.78772	2.89284	0.815466	0.420342	0.806651	2.60327	0.0820724	0.740824	0.142922	1.17893	0.500863	0.436169	0.221913	0.164847	0.750372	0.228891	0.314253	0.51454	0.0768881	0.687183	0.931195	0.761188	0.145555	0.253775	0.282019	1.48329	0.274029	0.834485	0.885179	1.91231	1.21984
Ubi-p5E		X: 6173307:-	1.44695e-16	0	5	3	0	29	4	0		2.11138	3.5357	0.335442	1.30401	0.653145	0.183004	4.51375	2.04582	0.102144	0.185739	0.950679	1.2237	4.04668	0.0388643	1.08983	0.560088	2.84698	0.168416	1.73397	0.0459112	0.250778	0.62924	0.105849	0.332134	4.42273	0.159688	1.68354	0.157219	0.138805	0.0456807	0.0569411	0.784213	1.06312	0.373682	1.00602	0.56872	3.53506	0.348283
CG12880		3R:23511684:+	1.46042e-16	3	9	1	7	14	9	1		0.243714	0.685025	1.7953	0.853455	0.197942	0.0946674	1.71045	0.329397	0.481542	1.11517	1.9163	1.55669	5.78699	0.604435	9.41571	0.265889	3.76265	0.632187	0.566947	0.00810545	3.13623	5.12534	0	0	2.20162	0.189142	2.56524	0.354521	1.89135	1.8759	0.204867	0	2.73861	0.439008	0.207978	0.575515	3.78391	1.15226
scb		2R:11136289:+	1.53091e-16	2	6	0	16	15	4	0		0.116114	10.0123	0.839712	0.14052	0.855133	0.198408	0.756554	1.81198	0.713693	0.575145	0.859237	2.46625	3.59009	0.000530109	1.84857	0.974854	0.800088	0.538202	0.806056	0.295019	0.100195	1.44053	0.229863	0.103034	0.00892644	0.00184684	0.475956	0.027137	0.920295	0.899865	0.361015	0.950942	2.169	0.0898569	0.0476109	0.0195798	7.11026	1.35625
CG9522		X:14742841:-	1.87322e-16	10	14	0	13	4	9	1		1.73348	0	6.29695	3.8933	4.72204	0.353003	0.0429561	10.2233	6.40799	0.46275	1.45418	3.93662	2.89217	0.00868587	0.0554568	1.02528	1.13622	0.0412468	0	0.58975	0	5.4545	NA	0.0200618	1.07912	0.321784	0.54626	0.0431342	0	6.96089	0.101386	0.122512	16.3452	0	0	0.0668345	9.01879	8.32465
emp		2R:20873593:-	1.96226e-16	0	10	0	14	9	8	0		0.595077	1.90081	0.217438	0.0489151	0.808798	0.21809	2.00326	1.92305	1.69702	0.13029	2.05853	0.0638093	1.87257	0.156631	0.0678967	0.328261	1.96138	0.592904	3.04717	0.78475	0.078784	3.81782	0.915733	1.43367	2.52922	0.284394	2.26351	2.01614	0.0138604	0.572825	0.10291	2.13856	1.43279	0.569978	0.692584	0.0541741	2.30936	1.49993
ImpE3		3R: 3855268:-	1.97574e-16	2	11	0	8	15	7	0		1.49605	0.0107203	1.8112	0.234227	0.0768107	2.16174	4.96158	0.55743	0	1.59763	0.30748	0.153139	4.44443	0.155412	5.74806	0.224784	2.08985	0.0436627	0.244329	1.35306	0.0502333	0.903556	0.0265408	0.0236965	7.685	0.1615	3.15345	1.21708	1.89613	0.634284	0.0774247	0.129156	0.303603	0.204457	1.75941	2.15511	2.83354	0.207141
lig		2R: 3955482:+	2.39657e-16	0	0	0	0	41	0	0		0.90554	1.35724	0.396343	0.263754	0.648354	0.266161	1.27665	0.948769	1.09724	0.969651	0.647524	0.848824	1.80894	0.224592	0.877443	0.589221	0.565512	0.531702	0.631223	0.426104	0.0780676	1.54348	0.128703	0.172955	1.1293	0.191308	0.435031	0.367769	0.130407	0.234746	0.108235	0.491049	1.56273	0.237943	0.531429	0.112912	0.753206	0.398587
nito		2R: 3849968:+	2.50457e-16	0	1	0	1	37	2	0		0.71906	1.85862	0.383304	0.630933	0.38309	0.0901432	1.66742	0.681901	0.461171	1.09958	0.127462	0.450738	2.20185	0.0828795	0.539412	0.515696	0.694112	0.287033	0.812304	0.447516	0.0113827	0.378629	0.424651	0.565616	1.66246	0.241398	0.920249	0.734408	0.340523	0.152357	0.201642	0.541202	1.08979	0.391723	1.07416	0.750296	1.33268	0.378071
CG9270		2L:20934113:-	2.51585e-16	1	11	0	9	12	9	0		3.80443	1.49085	0.126395	1.34739	0.716148	0.0680416	3.79523	2.15646	2.07953	0	0.51987	1.41875	0.975506	0.0170089	0.790004	0.345312	0.100035	0.395658	3.25761	0.223122	0.129074	1.69338	1.51105	0.150017	3.18686	0.352191	0	1.72735	0.194805	0.43387	0.137234	0.614099	4.19324	0.796106	3.31391	0.933101	2.30913	1.90008
Yp3		X:13653579:+	3.3658e-16	2	9	0	11	13	8	0		0.0336037	2.58248	0.279917	2.45836	0.891815	0.481147	7.35367	4.56389	0.082031	0	0.559966	0.791123	1.78323	0.660315	0.662859	0.321657	0.673638	3.43025	2.01945	0.0344141	2.22539	1.38631	0.433835	3.19569	8.14856	0.567665	0.389507	0.420391	0.964484	0.658962	0.672575	0.595388	1.81323	0.567909	0.8009	0	0.223262	1.44961
Mical		3R: 5868543:-	3.71971e-16	2	6	0	10	22	3	0		2.1223	0.420424	0.0275548	1.44634	2.35511	0.686903	0.387991	7.59961	3.28468	0.106044	1.97026	1.73614	1.07224	0.183866	0.12985	0.114454	0.63751	1.05276	0.518019	0.132275	0.0355949	1.79131	0.041301	0.305429	1.75162	0.0901243	0.13265	0.346451	0.31294	0.129583	0.586807	0.542785	6.81357	0.140941	0.618354	0.0790199	1.16126	2.38465
CG44098		3R: 598919:-	3.96171e-16	10	14	0	6	5	13	3		10.786	19.5896	9.63887	0.41168	4.09271	0	0	0.0294791	3.13604	7.92924	5.23942	0	5.90862	0	0.092971	9.53778	0.0399833	10.5681	1.03484	0.366668	0.710638	3.67779	0.313221	NA	2.01761	1.87324	0.0150536	0.631093	0.340446	NA	0	NA	0.0548155	1.3294	4.89709	0.142793	5.44715	0.032452
CG9186		3L: 1313205:-	4.26295e-16	0	1	2	0	35	3	0		0.288348	2.26686	0.64131	0.379955	1.00767	0.155422	1.25549	1.71368	0.351482	0.806775	0.537261	0.799836	2.78741	0.141737	1.29449	0.380697	0.721626	0.282773	0.600972	0.466768	0.284678	1.15396	0.138991	0.0129885	1.24115	0.0121902	1.28579	0.141221	0.861361	0.316217	0.344552	0.226743	2.58316	0.266892	0.306393	0.816027	0.512993	1.14601
Mct1		X: 2088614:+	4.79596e-16	6	9	0	8	11	13	0		9.97143	1.92779	0.000505181	1.21456	0.228651	0.0597763	0.596505	1.71268	1.62705	0.766426	3.29445	1.37924	0.00925919	0.028132	0.00186555	1.74147	5.61802	7.74226	10.3238	5.2489	0.0407145	6.29265	2.04643	1.94287	0.943148	1.62675	0.18223	1.27571	0.304338	0.132879	0.858453	1.88105	6.25418	6.64499	2.77129	1.18547	1.35126	2.05491
Sply		2R:12979114:-	5.01973e-16	4	7	0	0	26	8	0		5.56136	0.464641	0.0833622	0.824577	0.0137659	1.00447	11.5131	5.47183	0.0592411	0.166003	0.504886	0.694205	0.236896	0.215353	0.483567	0.0877651	1.91838	2.25919	0.487977	0.0316028	0.190714	0.0370992	1.47389	0.436674	17.105	0.0408851	0.810967	1.96151	0.544092	0.0528967	0.0507274	1.35014	0.217895	0.453014	3.12595	0.883745	1.17876	0.764471
tsl		3R:17608258:-	5.20332e-16	3	10	0	13	8	8	2		1.67784	11.3157	0.892957	3.21979	0.0467858	0.489035	NA	0.140523	2.71485	3.0562	4.52803	6.15192	0.713496	0	4.71804	3.19742	0.320877	0.0528114	2.46239	0.421589	0.0631003	0.928006	0.0165888	1.56348	NA	0.85751	0.728701	0.0311335	0.885992	0.491369	1.79945	0.810891	5.78405	0.305121	0.276819	0	1.57048	0.144128
CG31650		2L: 5043158:-	5.34693e-16	0	0	1	1	39	0	0		0.384743	2.16904	0.432679	0.0603958	0.913459	0.062006	0.596201	1.0157	0.927106	1.26987	1.1844	1.50293	0.778506	0.174626	1.57052	0.419793	0.94903	0.341165	0.0981854	0.0937498	0.172789	1.58325	0.0448095	0.310313	0.378216	0.332356	0.492811	0.156326	0.597597	0.0541194	0.2924	0.341391	1.84909	0.262293	0.429043	0.591422	1.95805	1.30239
Dscam1		2R: 3269404:-	5.73678e-16	2	4	0	0	31	6	0		0.787186	19.629	0.764288	0.784406	1.03276	0.529653	0.028467	0.343581	2.77359	0.213163	0.168244	1.46588	4.25122	0.235802	0.640737	1.34326	0.775144	0.305581	6.7431	0.738832	0.379859	0.18765	0.318871	0.232585	0.137481	0.106587	0.679348	1.04901	0.178757	1.06119	0.0939256	1.16065	1.64034	0.134349	0.409517	0.812301	1.54042	0.365878
CG31717		2L:10250793:+	5.85966e-16	0	0	0	0	40	1	0		0.705962	0.564697	0.533707	0.365653	0.969293	0.118243	0.510294	0.512965	0.0967245	0.309217	0.706641	1.04432	0.881234	0.0131649	0.63269	0.593256	0.622705	0.279578	0.392634	0.0373964	0.174731	1.40875	0.203276	0.572319	0.656853	0.030735	0.596375	0.356258	1.34397	0.316978	0.641249	0.538804	1.89693	0.546273	0.271409	1.00221	0.93347	0.918862
Rpt2		3R:19757156:-	6.02844e-16	0	2	0	0	36	3	0		0.54657	1.52142	0.477423	0.353151	0.284087	0.276449	0.953557	0.493039	0.53435	0.959026	0.518111	0.574204	4.11764	0.0209302	1.16243	1.46636	1.47954	0.366139	0.782406	0.0740594	0.126407	1.25515	0.273589	1.01641	0.722985	0.109531	1.31311	0.289263	0.727785	0.191324	0.095143	0.563661	0.961185	0.306224	0.180887	0.733814	2.32197	0.263204
sdt		X: 8087233:+	6.15609e-16	4	7	0	6	17	11	0		10.4957	3.34092	1.21222	0.282287	1.57807	0.0551426	0.751088	7.3035	1.3837	0.134625	0.105531	0.685224	1.66085	0.065345	0.326912	0.0101119	15.8842	1.24794	4.31819	1.87108	0.179609	0.631383	0.262736	0.129815	16.322	0.0244229	1.6909	1.76592	0.352687	0.141998	0.329915	0.269337	0.0498111	0.0132901	1.7205	1.71466	0.170612	0.35193
Tollo		3L:15228719:+	6.82274e-16	1	10	1	0	23	7	0		8.87076	2.38744	2.5113	1.10052	0.418962	0.420679	0.856733	0.202129	0.689168	0.14621	0.140656	0.151504	0.0123948	0.406097	0.753642	0.197113	3.09195	0.0302378	0.63403	3.261	0.30535	0.366921	0.287721	0.17165	1.07529	0.178304	4.01011	2.72695	0.820536	0.75459	0.353241	0.588163	0.184015	1.39361	3.92359	2.02676	3.89748	0.810407
CG8468		2R:10107403:+	6.95954e-16	2	12	0	10	7	12	0		1.11555	0.509472	1.29445	0.856133	3.28679	0.120047	1.93674	6.57439	2.99576	0.564591	2.58677	1.20752	4.98919	0.101705	0.775632	0.165552	1.62482	0.319476	0.955879	0.321721	0.426185	3.67476	0.0992936	0.090613	2.09468	0.0872584	2.78851	0.887037	0.168558	0.0356863	3.48314	0.938505	6.2057	0.00954546	0.181828	0.0233227	1.29273	4.55568
Hrs		2L: 2740042:+	7.13896e-16	0	3	1	0	34	3	0		0.949574	1.57004	0.699366	0.279058	0.6421	0.105745	3.65446	1.14226	0.385227	0.522724	0.478503	0.997048	0.820687	0.0794936	1.20638	0.143991	0.751284	0.102791	1.28256	0.191158	0.00689829	2.22103	0.18781	0.188194	2.78247	0.154034	1.3133	0.455381	0.369179	0.304067	0.0540912	0.604257	2.67941	0.0317425	0.558698	0.712256	1.69388	1.09236
Sik3		2R:14576127:+	7.2741e-16	1	5	0	6	29	1	0		0.942997	7.89335	0.518621	0.213788	2.26531	0.0193015	0.0579656	0.152109	2.78183	0.797533	0.993973	1.36994	1.2002	0.112016	0.353121	1.30861	0.106356	0.179016	0.326711	1.60829	0.141272	0.337069	0.305641	1.95482	0.101896	0.0948398	0.0178972	0.153434	0.591398	0.371571	0.378458	0.319436	0.377153	0.526632	1.05629	0.835265	3.89574	0.229104
CG14073		3L:18813775:-	7.85937e-16	1	2	0	13	24	2	0		0.500387	5.92674	0.275341	0.637666	0.0479769	0.12578	1.38792	0.666197	2.29271	0.504947	0.0368861	0.725227	1.25701	0.517649	1.95041	0.703678	1.32053	1.15114	1.74948	0.576452	0.310832	0.627171	0.315213	1.05858	1.86566	0.0219336	0.0821119	0.949939	0.0901912	0.122977	0.15357	1.05221	0.254233	1.79229	0.90392	0.168194	1.93194	0.134788
Tes		2R:13356682:-	8.55083e-16	0	0	1	0	37	3	0		1.13771	2.00028	0.49794	0.668488	0.369271	0.0996471	0.414295	1.76849	0.423301	0.702083	0.407237	0.878488	1.46191	0.0335751	0.643714	0.267419	1.37832	0.819612	0.673339	0.774972	0.0863468	0.66775	0.319103	0.282256	0.530701	0.016387	0.432477	0.26922	0.746405	0.0963041	0.350686	0.177575	1.29262	0.2363	0.69311	1.07995	1.35253	1.00028
Sap30		X:16681785:+	8.60544e-16	0	1	0	1	36	3	0		0.352635	1.36563	0.494761	0.43678	0.311105	0.165822	1.48558	1.32221	0.842668	1.57652	0.551611	0.416413	3.05507	0.0737487	1.27472	0.622138	1.48582	0.424512	0.284498	0.0624277	0.425867	0.173639	0.0274469	0.699546	1.26015	0.055268	0.561382	0.493885	1.05593	0.344486	0.0736635	0.34501	0.878678	0.17731	0.774848	1.30873	1.53922	0.717454
CG11275		2R:18067200:+	8.7807e-16	1	8	0	13	12	8	0		0.0721895	7.83964	0.0691949	1.19678	1.8385	0.42073	2.10341	1.05337	0.0506302	0.365695	0.204562	0.144499	1.587	0.522535	0.0258593	1.01803	2.04805	0.833039	3.01221	2.38981	0.0801726	0.447116	1.4919	0.294115	3.52933	0.305731	0.500235	1.42547	0	0.173088	0.201656	2.7973	1.66448	0.952447	1.2699	0.483767	0.286644	3.00074
CG9577		X:20060706:+	9.03393e-16	0	2	0	2	36	1	0		0.545473	0.960323	0.407159	0.4483	0.704404	0.440033	2.79849	1.76487	0.186947	0.666298	0.405939	0.905869	1.83607	0.217076	0.844439	0.393025	1.07339	0.514242	0.0890055	0.354646	0.0437497	0.98989	0.411683	0.38783	3.9974	0.251988	1.59261	0.142716	0.281119	0.0971296	0.0631594	0.412207	1.08462	0.251616	0.418197	0.153913	0.68259	0.471099
CG6398		X:17724861:+	1.15429e-15	11	11	0	10	3	13	4		0.495878	0.00349351	22.131	20.7265	0.237706	0.744138	0.263101	19.8806	0.165628	NA	0.161478	1.23259	0.244011	0.0131931	0.976913	0	0.0975931	0.256092	0.156385	NA	0	14.6431	0	0.536942	NA	0.129792	0	0	0.0722475	0.745369	20.8222	1.07436	42.4234	0.613823	NA	0.0709085	22.0418	16.6352
W		3L:18178741:-	1.16949e-15	4	10	1	1	22	7	0		0.730928	0.321022	2.51346	0.471428	0.108059	1.64303	5.85878	3.16434	6.29342	1.01651	0.157306	2.97631	0.987785	2.94738	2.26099	0	6.4597	0.0963735	0.254065	1.70024	0.395458	0.219078	0.0571015	0.0513949	0.833293	0.102758	0.453578	1.28165	0.473587	0.237452	0.380696	0.0634953	2.93432	0.703967	0.775463	0.220707	10.218	0.317586
pcx		X: 2119329:+	1.19058e-15	0	1	1	0	37	2	0		0.876366	2.09279	0.576193	0.439703	0.49342	0.027486	1.47499	1.48614	1.67847	0.495374	0.612857	0.742684	3.69805	0.00419993	0.364314	0.397166	0.766848	0.641396	0.541247	0.000366009	0.0570687	0.842592	0.300821	0.306477	0.727772	0.0671517	0.497463	0.712609	0.652649	0.151299	0.164876	0.450251	1.89426	0.14272	0.943317	0.5188	1.37798	0.664501
CG5780		2L:12694988:-	1.27541e-15	0	0	0	11	29	1	0		0.364703	0.61304	0.377592	0.26058	0.305883	0.383593	0.228364	1.05782	0.518666	1.67288	1.30569	0.372075	1.20221	0.250861	0.982209	1.14192	0.159836	0.374792	0.478234	0.203893	0.478205	0.911087	0.19934	0.531967	0.884861	0.0203076	0.547247	0.530657	0.341394	0.0117273	0.714665	0.146193	0.525868	0.68211	0.181644	1.32293	1.10135	0.542041
Cortactin		3R:16890162:-	1.36969e-15	0	3	0	0	36	2	0		1.02728	1.44951	0.620674	1.07854	0.0419747	0.184795	0.3769	0.247203	0.118744	0.081922	0.217611	0.788308	2.11858	0.219515	0.207304	0.513511	0.377086	0.422462	0.378467	0.424264	0.112845	1.00837	0.161324	0.330793	0.504495	0.110367	0.791085	0.303786	1.08734	0.21	0.138904	1.0053	1.84013	0.626291	0.590493	1.1854	4.1845	0.481005
CG17233		3L:20235003:-	1.37007e-15	0	0	1	1	39	0	0		2.46431	1.74238	0.445303	0.267458	0.198465	0.214372	0.54376	0.178905	0.506567	0.313604	0.0829424	0.429059	0.0622343	0.544956	0.404555	0.438528	0.616918	0.768093	0.962667	0.462557	0.207143	0.0751636	0.551365	1.12689	0.717942	0.181861	0.536844	0.615979	0.0552577	0.221517	0.684754	0.451062	0.00440909	0.55955	1.69618	0.208188	1.63204	0.160174
Rpn5		3R: 1615215:+	1.48271e-15	1	2	1	0	36	2	0		0.353546	2.21109	0.463765	0.407548	0.383245	0.115988	0.73975	0.518161	0.052278	1.17678	0.477886	0.465782	5.0306	0.0368708	1.16251	1.20862	1.64696	0.247737	0.976432	0.266894	0.0288233	1.05663	0.206623	1.22871	0.594484	0.108991	0.995466	0.330426	0.360114	0.114513	0.107465	0.588416	0.419042	0.230025	0.52646	0.874645	3.24087	0.394597
Tsp42Ej		2R: 2927641:+	1.49112e-15	3	7	0	13	13	8	0		0.0993649	4.92133	0.391797	1.56019	1.06695	1.57345	7.35357	1.69519	1.94382	0.534429	1.87167	0.356738	3.55676	0.369158	0.235868	0.269656	0.114428	0.218945	1.66335	0.112803	0.411791	4.40102	0.443328	1.0262	9.8005	0.0550479	0.315838	0.90296	0.374057	0	0.272008	0.108231	7.5798	0.0239396	2.4434	0	0.229693	1.90876
casp		2R:11915548:-	1.71273e-15	0	3	1	0	36	1	0		0.488031	2.27072	0.198104	0.403777	0.429911	0.195422	1.06906	1.10852	2.4097	0.617035	0.666994	0.772267	2.8624	0.10349	0.908317	0.514673	1.15227	0.241648	0.575909	0.283446	0.11914	0.912623	0.0791752	0.590364	1.03199	0.14618	0.659056	0.333413	0.0925286	0.166781	0.148842	0.209579	0.939429	0.217645	0.888409	0.257262	2.04584	0.593361
CG1951		3R:24852958:+	2.10297e-15	0	0	0	2	38	1	0		0.4666	1.25853	0.796026	0.508765	0.422391	0.330785	0.931356	1.58046	1.95248	0.809919	0.413515	1.11228	1.69008	0.0458393	0.677366	0.18732	0.217149	0.263615	0.252251	0.382771	0.282723	1.67556	0.132715	0.174108	0.893955	0.120778	0.59945	0.476203	0.420485	0.0987908	0.0954058	0.134098	1.61614	0.0318714	0.531967	1.01089	1.65182	0.91386
Cyp18a1		X:18586777:-	2.27332e-15	6	10	0	15	5	9	2		1.75627	6.70343	1.44444	0.427969	0	0.329268	1.74719	NA	3.45199	0.313558	8.38957	11.4528	10.6935	0.202776	6.55515	1.65046	2.34852	0.714849	0.00740248	3.28011	0.693674	0	1.01545	0.183682	0.455673	0.169126	0.411	0	1.20607	0.328725	0.41825	0	1.05959	2.88935	0.0963518	0	8.66393	0.686356
CG6961		X:18682243:-	2.70598e-15	0	1	0	0	40	0	0		1.00849	1.60822	0.345758	0.240269	1.07446	0.38437	0.87305	0.252648	0.292257	0.512597	1.03403	0.951735	2.11066	0.187578	0.895102	0.482905	0.55071	0.369799	0.851752	0.255877	0.139906	0.621833	0.2864	0.0567699	1.10455	0.231569	0.697414	0.0983981	0.727935	0.0975604	0.238016	0.289191	0.784291	0.418005	0.5549	0.18399	1.03571	0.509746
CG3238		2L: 3470004:-	2.90344e-15	0	2	0	2	33	4	0		0.813184	2.81843	0.411478	1.0863	0.458234	0.754784	0.864658	0.306225	0.934401	1.56675	0.696077	0.00145166	2.54974	0.181185	1.29117	0.923864	0.936538	0.397639	0.251765	0.211107	0.351888	1.39686	0.0846516	0.539367	0.545713	0.217593	0.479476	0.114137	0.881507	0.186798	0.370521	0.53585	1.14007	1.01049	0.243743	0.308074	1.76093	0.0513823
CG11700		X: 6177608:-	3.01367e-15	1	9	0	7	18	7	0		4.81288	1.38019	0.228067	0.671632	1.46988	0	2.22053	4.17213	0.254858	0.00392951	1.55848	2.44841	4.73606	0.181105	1.98457	0.530473	1.75378	0.0470427	1.38199	0.0250127	0.160606	5.10036	0.0642298	0.333657	1.98278	0.100444	1.71615	0.0823186	0.041499	0.198279	0.261836	0.386107	3.69233	0.325643	0.388832	0.412506	3.11075	0.376274
ecd		3L: 2265857:-	3.04928e-15	0	1	0	0	39	1	0		0.618652	0.827605	0.447285	0.564837	0.4789	0.191187	1.08613	1.50947	0.11743	1.237	0.7322	0.869824	2.16002	0.385064	1.50563	0.349162	0.95771	0.508879	0.470148	0.12586	0.144916	1.08504	0.0460267	0.0998987	0.928473	0.0666657	0.95536	0.372285	0.476265	0.37767	0.0353833	0.168595	1.11188	0.0458537	0.550681	0.573777	1.61083	0.696994
Ptp61F		3L: 1350599:-	3.15854e-15	0	0	1	0	39	1	0		1.8964	2.66713	0.511938	0.253795	0.555299	0.0414019	0.36763	1.05705	1.46855	0.805164	0.752722	1.36282	0.380126	0.396074	0.511296	0.983451	0.52299	0.468691	0.926618	0.201478	0.508343	0.16015	0.706719	0.514365	0.444763	0.134064	0.281397	0.261089	0.0554147	0.0165005	0.254921	0.526529	0.8419	0.522166	0.683863	0.0559071	1.55442	0.425893
Dcr-2		2R:13469030:-	3.28304e-15	0	3	1	0	31	6	0		0.255802	2.56379	0.701188	0.81437	0.357612	0.504201	3.44726	1.25505	1.19619	1.74511	0.213481	0.111822	2.36104	0.0696797	0.915933	0.62355	1.81961	0.642423	0.719477	0.453927	0.0596413	0.100776	0.35888	0.0514861	2.72587	0.142718	0.687422	0.786477	0.35607	0.185451	0.26582	0.213192	0.373601	0.133751	1.54851	1.43768	0.918811	0.591068
CR44977		2L:19159299:-	3.30938e-15	0	1	0	32	7	1	0		0.660667	1.11255	0.175197	0.641374	0.772733	0.704496	1.33605	0.970878	1.05479	0.71364	0.887594	1.17319	0.304182	0.296845	0.824991	0.373639	0.216539	0.49947	1.0895	0.637784	0.139155	0.450072	0.188848	0.64125	1.25278	0.1529	0.270566	0.231022	0.467816	0	0.296391	0.284071	2.31467	0.40775	0.23495	0.434068	0.83056	0.335842
Cip4		3L: 4364102:-	3.43667e-15	4	11	0	0	18	12	0		1.2923	0.576286	0.739432	0.153136	3.97397	0.433135	1.44734	2.88767	7.10536	0.947115	3.86033	1.75023	2.83682	0.0532793	6.87521	0.142956	1.94703	0.340693	0.849364	0.129152	0.135532	6.21615	0.424735	0.276989	0.491129	0.207001	0.498869	0.0633158	1.31724	0.204066	0.515682	0.380981	6.47375	0.613248	1.63665	3.32497	0.579223	3.51507
Ubc-E2H		X: 7986146:-	4.05484e-15	1	1	1	2	32	5	0		0.718572	2.27539	0.158487	0.0499587	1.45075	0.0442132	1.82992	0.561188	5.47969	0.147005	0.36272	0.729059	0.392198	0.666575	0.362607	0.0440167	1.84328	0.383101	1.14738	0.60008	0.05113	0.470916	0.584747	0.233274	1.12063	0.0250644	0.455662	1.0118	0.310326	0.083709	0.546345	1.0526	0.087215	1.07274	1.21824	0.569058	1.35115	1.08679
GAPsec		3L: 8617001:-	4.2019e-15	0	0	0	1	38	2	0		0.520749	1.35132	0.593799	0.154851	0.519846	0.166623	0.616387	1.14378	1.30281	0.519888	0.694416	0.782232	1.69595	0.037709	1.11492	0.295482	1.55487	0.637125	0.879619	0.252579	0.0767765	0.738488	0.132387	0.267519	1.18048	0.0359279	0.920731	0.161678	0.901928	0.25602	0.220705	0.226433	1.03291	0.252989	0.631228	0.383604	1.44516	0.730315
Khc		2R:12159476:-	4.47893e-15	0	0	1	0	39	1	0		1.12929	2.30691	0.465392	0.135312	0.619543	0.264989	0.836312	1.00278	0.324492	0.194931	0.297623	0.754977	1.18081	0.187145	0.60934	0.637689	0.253421	0.369419	0.555297	0.327851	0.103863	1.27663	0.256527	0.154602	0.551038	0.141093	0.532946	0.405213	0.362822	0.268171	0.0844273	0.902556	1.92814	0.642004	0.420588	0.438503	1.10215	0.682156
Pde11		2L:18572286:-	4.56351e-15	1	4	0	0	32	5	0		0.218951	5.37597	0.692234	0.192201	1.95489	0.759655	0.765769	0.31785	3.08794	0.134293	0.20613	0.365151	1.54278	0.279469	0.07211	0.196216	0.227398	1.15099	2.48624	0.192191	0.397724	1.57851	0.442163	0.756478	1.86908	0.0453974	0.170499	0.761902	0.141954	0.919759	0.0164985	0.5398	0.238866	1.72435	0.419123	0.359546	2.33373	0.453551
CG5721		2R:14071595:-	4.65268e-15	0	2	0	0	37	2	0		0.253956	1.42499	0.498232	0.396457	0.188214	0.0175382	1.46539	1.3101	0.162402	1.02375	0.295337	1.05928	2.29382	0.132964	1.03064	0.3437	1.11355	0.35645	0.454047	0.175723	0.160826	0.849413	0.0672477	0.361243	1.15568	0.104745	0.546887	0.28327	0.993782	0.096619	0.132017	0.263906	1.4477	0.120511	0.562518	0.862965	2.56382	1.10845
C1GalTA		2L: 8946613:-	4.89466e-15	5	10	0	0	18	13	0		9.00361	1.66232	0.449933	0.224188	0.730665	3.39313	14.2683	0.739167	1.66715	0.510747	0.762347	1.03307	5.10155	1.0297	0.693449	0.114796	5.82129	0.27282	1.47251	0.127901	0.115742	1.4989	0.24913	0.335213	8.48188	0.12561	0.434689	1.90804	4.69883	0.444017	0.0646417	0.0811962	0.559169	0.358184	2.78344	4.0358	3.42779	0.0203741
RhoGEF2		2R:12914695:+	4.9942e-15	1	3	0	0	36	2	0		1.13432	1.86526	0.246673	0.331326	1.26104	0.011574	0.837372	2.45919	5.09909	0.0833571	0.639063	0.883475	0.16115	1.1406	0.0837261	0.0459659	0.772381	0.130983	1.04462	0.35608	0.107889	1.26835	0.111136	0.18579	1.53001	0.0834543	0.306655	2.16511	0.4221	0.0465116	0.102716	0.403643	1.48995	0.266449	1.50763	0.082807	1.43806	1.15929
CG32100		3L:12260628:+	6.33343e-15	0	2	0	8	28	3	0		0.300065	2.86756	0.469234	0.354691	1.59233	0.417322	1.68957	0.952422	1.82	0.579952	1.38911	0.877587	0.846358	0.0114642	0.888864	0.0014424	1.05141	0.525413	0.958691	0.320201	0.118837	1.38658	0.0483891	0.168323	1.40564	0.386874	0.3986	0.0644878	0.0790818	0.305031	0.0626824	0.0550582	2.17575	0.1266	1.21395	0.388993	1.53612	0.92111
Rpt5		3R:19578598:+	6.54083e-15	1	2	1	0	36	2	0		0.317184	2.78112	0.476572	0.266394	0.362299	0.138432	0.742026	0.286514	0.0444641	0.951297	0.33116	0.487513	5.13662	0.0499567	0.971086	1.49154	1.65911	0.264075	1.14473	0.192105	0.0872475	1.04761	0.0847246	1.335	0.774014	0.0184998	1.10274	0.298834	0.563209	0.066016	0.0901747	0.632832	0.633704	0.291964	0.428668	0.74224	2.51113	0.358107
Start1		2R:20462082:+	6.66825e-15	0	1	0	1	37	2	0		0.498197	1.23236	0.853895	0.5961	0.788669	0.14164	0.796314	1.12988	0.797055	0.29837	0.429905	0.655874	2.79282	0.0234223	0.532683	0.162849	1.58305	0.320338	0.647871	0.103623	0.0144578	0.844508	0.0977135	0.418638	0.591015	0.0742379	0.772832	0.194208	1.09706	0.238376	0.281629	0.310726	1.64301	0.00240393	0.449101	1.07588	1.80613	1.29263
CG15744		X:13182084:+	6.87279e-15	0	0	1	1	39	0	0		0.246336	2.00697	0.448141	0.65192	0.423288	0.15092	0.698937	0.753083	0.568024	0.485781	0.356593	0.363672	1.69505	0.0878694	0.287446	0.45222	0.482892	0.66425	0.452054	0.340414	0.122875	0.388531	0.241915	0.440363	0.204571	0.128702	0.642551	0.51315	0.40191	0.274319	0.201389	0.30676	0.88816	0.275024	0.700655	0.594849	1.73426	0.723069
CG44005		3L:18065223:-	6.94413e-15	0	1	0	33	3	2	2		0.70859	2.60959	0.797678	0.700496	0.57422	0.522346	0.567747	1.36751	0.88998	0.858447	0.80935	1.04851	0.770446	0	0.561578	0	0.337467	0.568538	0.641853	1.07435	0.524218	0.456698	0.1967	1.18445	1.00417	0.0896729	0.123134	0	0.499377	NA	0.549123	NA	1.62949	1.13306	1.3735	0.0414313	0.546835	0.528585
GLaz		2R: 9055537:-	7.40475e-15	0	8	0	1	29	3	0		0.372348	1.63637	0.0673605	2.09007	0.093488	0.138838	0.231245	4.63086	1.63497	0.689235	0.9931	0.901433	0.217303	0.0454979	0.263862	0.105765	2.68938	0.690127	0.00532004	0.0873778	0.13329	1.34522	0.0748738	0.445146	1.09238	0.0392953	0.607244	0.020683	0.997129	0.212259	0.562547	0.154791	3.26124	0.328518	1.21841	0.565668	3.77533	2.28511
GlcAT-P		3L:11190636:-	8.13342e-15	4	7	0	0	23	11	0		0.0732783	0.856531	0.249611	1.03272	1.61462	0.321328	0.055482	1.02066	5.89908	0.270306	2.0546	0.932295	0.604186	0.222687	0.358562	0.0405695	2.12872	1.28195	0.127225	1.29647	9.32594	5.4575	0.269354	0.105247	0.0291861	0.744222	0.648233	0.313063	0.608789	0.23802	0.0367958	0.435931	12.7379	0.753538	0.330956	0.914751	0.379752	1.41241
eff		3R:10566513:-	8.76972e-15	1	2	1	0	36	2	0		0.953031	0.0218	0.424117	0.43133	1.08347	0.25059	1.23994	1.12385	5.19122	0.857545	0.715995	0.503797	1.61859	0.396878	1.08518	0.348363	0.0946883	0.100509	0.209233	0.101046	0.124666	1.45713	0.00330766	0.257009	0.609686	0.0790835	0.364198	0.34923	0.646691	0.47764	0.108779	0.461214	2.52509	0.00107508	0.441555	0.632898	0.794464	0.64751
CG31778		2L: 3705488:-	9.06343e-15	3	12	0	15	5	6	3		0.0714086	3.29135	0.580354	0.476935	NA	0.214965	0.419936	3.78662	5.80548	NA	3.25939	0.734259	0.238245	0.0198609	NA	0.799159	0	0.191927	0.610908	0	0	4.28513	0.1546	0.645862	2.53484	1.00489	0.0100854	1.55226	0	0.100138	0.381288	3.18189	9.57369	4.54328	0.130301	0.437539	4.34374	6.47419
CG13605		3R:19938111:-	1.63762e-14	0	3	0	0	36	2	0		1.81037	1.81145	0.492869	0.460056	0.859484	0.0523674	0.674792	1.17802	0.543991	0.269792	1.33567	1.71985	1.24361	0.0266766	0.129212	0.66068	2.81228	0.245782	0.501668	0.00765469	0.140665	4.14106	0.0056895	0.314518	0.568917	0.022397	0.721263	0.241306	0.208928	0.229824	0.170322	0.214075	0.809835	0.138026	0.53293	0.232001	2.45555	1.47886
Nhe2		2L:21107781:+	1.82416e-14	6	13	0	1	15	12	0		5.56128	0.0965599	0.13509	0.264972	2.25206	1.28693	1.76156	12.8149	2.0736	0.216703	1.01876	0.116337	0.316066	0.018857	0.269498	0.541872	0.396558	0.165537	0.398266	0.240741	0.0665332	4.23153	0.122717	0.177201	0.0645045	0.00734082	4.53484	4.70446	0.349438	0.279414	0.348312	5.52979	5.24081	0.23295	2.98728	0.533118	0.472713	3.70698
Ptpmeg		3L: 347459:+	1.89819e-14	0	1	0	1	38	1	0		0.960369	1.52261	0.507253	1.82241	0.472023	0.172816	0.85997	0.624764	0.69347	0.511828	0.470146	0.0582213	1.77463	0.00476805	0.292647	0.23147	1.69952	0.226136	0.295849	0.172791	1.04261	1.29722	0.0568643	0.220942	1.52089	1.48011	0.151968	0.327738	0.272575	0.673946	0.465042	0.194891	0.871418	0.126796	0.345637	0.2808	1.38035	0.836409
Rpn7		3R:18287776:-	2.12965e-14	0	1	0	1	37	2	0		0.24078	1.04462	0.499966	0.521896	0.44054	0.122647	0.490518	0.183464	0.0159188	0.796133	0.404757	0.511021	4.4312	0.0731838	0.920512	1.56443	1.3794	0.220048	1.23329	0.185406	0.157491	0.959669	0.157137	1.01072	0.659715	0.0244579	1.14089	0.292523	0.592663	0.0879823	0.0769067	0.485874	0.74679	0.234382	0.218352	0.840853	1.97259	0.317679
whd		2R: 6366072:-	2.15564e-14	3	8	0	0	22	11	0		0.891142	0.119508	0.719783	1.13468	6.11629	0.279169	3.295	0.676528	3.54606	0.00269508	1.43621	0.393903	1.16482	0.143061	0.549632	0.00287881	1.11644	0.130351	0.322347	0.416647	0.945894	2.37516	1.59406	0.579346	3.17131	0.0191957	0.67441	0.469324	0.222908	0.90027	0.492648	0.0925906	7.74994	0.548253	0.169766	0.384813	0.0110025	7.75982
Eb1		2R: 2639149:+	2.26517e-14	3	7	1	0	29	4	0		0.46268	0.416658	0.00124862	1.00755	2.13884	0.0566007	0.179438	6.79617	3.84859	0.00442886	2.42995	2.02079	1.19959	0.307523	0.267735	0.153271	0.192477	0.00821055	0.0368994	0.628962	0.010256	3.67793	0.0690366	0.0175282	0.274391	0.208294	0.680427	1.0932	0.0464622	0.0713137	0.54921	0.999704	6.08613	0.266311	0.328042	0.155324	0.526681	5.83748
TER94		2R: 5876664:+	2.70375e-14	0	1	0	0	39	1	0		0.493767	1.40322	0.311908	0.206689	0.640341	0.194544	1.29023	0.458468	0.0345159	0.729075	0.32692	0.343722	4.17826	0.0833474	0.855376	0.887031	1.22298	0.293217	0.834919	0.205475	0.125142	1.2056	0.128575	0.815122	1.14506	0.0987953	0.936298	0.349752	0.349944	0.0984227	0.00724702	0.579944	0.657892	0.125766	0.292396	0.514717	1.66197	0.33024
CG4603		3L: 5127320:+	3.15154e-14	0	1	0	1	36	3	0		0.99582	1.71299	0.590955	1.21237	0.0870479	0.258472	0.675504	0.749297	0.101631	0.820819	0.390115	0.463858	2.2012	0.248246	0.20783	0.459929	1.28567	0.287559	1.24746	0.233338	0.0179446	0.782732	0.138917	0.676447	0.70186	0.0633072	1.00672	0.12151	1.45271	0.179555	0.0823451	0.146956	1.83344	0.438468	0.406959	0.46689	1.96228	0.171994
CG14528		3R:24701343:+	3.18286e-14	3	12	0	18	1	8	2		0.711218	6.30296	1.35026	0.0503962	2.51726	0.714447	3.06205	3.10493	2.32466	0	2.44109	1.37249	0.0185469	0	0.262906	0	3.86199	0.0216942	4.26095	0.154982	0	0.879445	0.460283	0.33174	0.201423	NA	4.97356	0	0.658584	NA	0	0.0863402	6.34888	0.0117736	5.40194	2.57756	0.387032	1.5315
DAAM		X: 1216395:-	3.6757e-14	1	4	0	10	24	3	0		1.22745	5.09441	0.367928	0.020263	0.633863	0.26464	0.126981	0.375195	0.0767329	1.12746	0.278916	0.0263178	2.65045	0.333896	2.48446	0.0310518	0.0999428	0.559519	2.41741	1.09279	0.175185	0.329244	0.279846	0.205666	0.817239	0.228977	0.314552	1.38876	0.247926	1.22082	0.157075	0.840131	0.103497	1.3588	0.434953	0.130896	1.89955	0.135834
l(1)G0193		X: 7840941:-	4.04696e-14	1	3	0	0	30	8	0		0.343941	5.16578	0.742497	0.0200251	0.629625	0.0239029	0.79357	0.683175	1.25092	1.86042	0.667068	0.89819	0.00865688	0.121167	2.1971	0.166615	1.65105	0.338978	0.815624	0.606842	0.177689	1.43874	0.477345	0.206716	0.707138	0.157838	0.743956	0.514587	0.951031	0.115716	0.96326	0.400251	0.865278	0.00282295	0.247528	0.523449	2.77307	1.85808
Abp1		3L:13479380:-	4.04952e-14	0	1	0	1	37	2	0		0.396024	1.5593	0.60955	0.543288	0.279643	0.101846	1.08507	1.3751	0.0849044	0.588924	0.277536	0.52877	2.35079	0.373899	0.765042	0.527014	1.11464	0.169055	0.74603	0.0994946	0.0636992	0.397	0.251609	0.566717	1.65872	0.125352	0.983277	0.338097	1.18253	0.0692809	0.0149352	0.177364	0.75746	0.122726	0.472304	0.641483	1.87861	0.605174
dnt		2L:19363227:-	4.06909e-14	0	4	1	1	30	5	0		0.24112	2.09655	0.298454	0.599572	0.551767	0.0865792	0.136246	0.0855905	0.854396	3.44121	0.945188	0.841371	2.18579	0.326923	0.680974	0.18915	1.20839	0.179605	0.931672	0.347445	0.0454917	0.778201	0.261134	0.677989	0.0747737	1.20401	0.860365	0.328784	0.998899	0.21943	0.165601	0.700809	0.565868	0.401493	0.788379	0.153496	3.08234	0.339594
ogre		X: 6875716:-	4.1301e-14	2	6	1	6	16	12	0		1.71249	0.856311	2.20456	1.69285	0.0286296	0.152193	0.565589	0.686983	5.2769	0.346393	0.202008	0.771787	3.30563	0.756412	1.63918	0.633624	4.27345	0.726903	0	0.469569	0.255343	1.77354	1.9122	1.38182	0.268328	0.0801776	0.897765	0.0771034	0.909507	1.70913	1.02914	0.0590505	2.4762	0	0.138071	1.3668	10.8739	0.239815
CG8319	*	3R: 5453043:+	4.16059e-14	0	0	0	3	37	1	0		0.819783	1.36381	0.694499	0.223149	0.433764	0.0409185	0.616493	1.60214	1.07162	1.60264	0.763984	0.700352	1.70018	0.387384	1.23095	0.402958	1.0862	0.602994	0.279032	0.0350409	0.0852509	0.265114	0.0835457	0.437217	1.09268	0.0201519	1.2696	0.093799	0.96036	0.162347	0.0327189	0.147016	0.328743	0.0503697	0.662039	0.731872	1.12688	0.58518
ago		3L: 4254306:-	4.24339e-14	0	0	0	0	41	0	0		0.712929	1.22805	0.304637	0.11916	0.386096	0.36194	0.94846	0.600275	1.25619	0.95565	0.785603	0.802893	1.32328	0.100506	0.316649	0.165935	0.571401	0.417245	0.288325	0.155816	0.252509	0.553957	0.183671	0.264603	0.540185	0.144051	0.710816	0.362764	0.70648	0.369199	0.0216173	0.165384	0.642034	0.153971	0.466089	0.451085	1.03002	0.447352
Rab7		3R:19818730:+	4.86013e-14	0	2	1	0	35	3	0		0.218019	0.478934	0.434181	0.305831	0.628515	0.00677809	0.655952	1.35955	1.65253	0.155807	0.854502	1.16911	0.821895	0.0383404	0.939596	0.0634158	1.13114	0.430348	0.204786	0.0897391	0.0147021	1.71541	0.11156	0.172707	0.60868	0.157596	0.46446	0.366346	0.99167	0.09493	0.460923	0.431505	2.5634	0.144923	0.514594	0.796482	2.08696	1.73148
CG18528		3R:20185866:-	5.64465e-14	0	5	0	0	31	5	0		0.604979	1.51189	0.942372	0.395848	0.0472956	0.156822	0.213525	2.56953	0.192964	2.01243	0.901075	1.27824	2.2634	0.199925	2.26798	0.434762	1.69699	0.298027	0.00222704	0.282907	0.175359	0.921533	0.0285256	0.0660311	0.434388	0.100237	0.775667	0.0534246	0.915553	0.00838096	0.371083	0.279944	1.54164	0.0539795	0.580801	0.970693	1.28255	0.463005
CG9989		3R:24496426:+	5.73479e-14	0	3	0	22	10	5	1		0.880586	1.89653	0.321354	1.11452	1.2173	0	0.315046	1.1683	2.43767	NA	1.62451	0.00152861	1.3031	0.747452	0	0	1.28235	0.289546	0.0571895	0.0932388	0.950459	0.0681302	0.192677	1.83414	2.21133	0.0804778	1.36962	0.408818	1.26055	0.102014	0.0748239	0.987076	0.635769	0.969191	1.94421	0.120118	1.01562	0.841351
Hs2st		2L:19444750:-	6.25321e-14	0	2	0	0	37	2	0		0.142034	0.854803	0.552622	0.466133	0.541553	0.277217	0.530903	1.32331	2.02999	0.664609	0.58905	0.892218	2.08622	0.205729	0.575552	0.7382	0.895272	0.0413871	0.281427	0.351664	0.0112853	0.972803	0.133737	0.209422	0.439519	0.398854	0.495838	0.257247	0.576574	0.0254868	0.241607	0.373777	1.03711	0.408317	0.325382	0.454683	0.870485	0.632154
CG12795		2L: 3452466:+	7.05847e-14	0	2	0	0	37	2	0		0.780481	1.5109	0.520376	0.294724	0.394191	0.0687526	0.7666	0.155058	0.383174	0.62799	0.620077	1.13899	3.59968	1.04479	0.779288	0.948201	0.808777	0.366088	1.39009	0.0460299	0.160304	0.396659	0.112332	1.43457	0.728122	0.0248374	0.37277	0.391067	0.54202	0.177247	0.0685837	0.528075	1.10326	0.249512	0.257288	0.302027	2.42709	0.216953
CG3714		2L: 4197380:-	7.31878e-14	3	8	0	0	20	13	0		5.37716	1.41809	0.40993	2.99078	0.0149002	0.337117	4.63444	0.0436057	0.213708	0.321785	0.0894599	0.0287967	0.74112	0.294592	0.0469093	0.191625	2.35714	10.0389	1.89272	1.13525	1.05431	0.210558	1.1636	0.591601	13.277	1.83695	0.34398	0.774417	0.46406	0.208045	1.14879	1.80691	0.428767	0.449666	2.41958	0.155178	0.113581	0.356198
CG4408		3R:19189296:-	7.33111e-14	3	9	0	3	13	16	0		7.46589	33.9361	0.37665	1.76143	0.321413	1.92106	0.447065	0.264456	0.340323	0	0.0291758	1.80997	3.69836	0	0	0.219631	4.13028	1.97445	1.83227	0.569531	0.0359545	1.35748	0	3.87366	0.509912	0.515841	4.3747	0.4134	1.50631	0.884262	2.98697	0.800874	0.0441707	0.597537	1.598	3.65565	2.67358	0.0676675
Kat60		3R: 1057931:-	7.59131e-14	0	1	2	0	37	1	0		2.48782	2.12318	0.0688175	0.929171	0.427645	0.0369617	0.429894	3.42162	1.10968	0.265362	0.363253	0.878601	0.830612	0.0791779	0.0612844	0.172481	0.824862	0.218186	0.659751	0.369762	0.0399659	1.23872	0.296485	0.324976	0.564189	0.0717123	0.423045	0.788637	0.170427	0.0307432	0.412666	0.838133	0.228997	0.441959	1.2935	0.149974	1.04166	1.30916
CG34213		2R:19855268:-	7.83782e-14	0	1	0	5	34	1	0		0.200836	0.748438	0.200344	0.247987	0.297909	0.299175	1.44561	0.770656	0.978701	1.21627	0.484049	0.27465	0.775427	0.143292	2.43879	0.667913	0.712217	0.228455	0.687771	0.200062	0.562005	1.16337	0.206644	0.092797	1.38057	0.00888895	0.713006	0.0675062	0.41826	0.514278	0.489096	0.288753	1.00374	0.0835828	0.303486	0.248735	0.48577	0.23598
dream		2R: 1910649:-	8.1883e-14	0	0	0	15	26	0	0		0.294352	0.719813	0.307224	0.630638	0.997647	0.00901266	0.272871	0.859656	1.05866	0.0835775	0.800823	0.416341	1.32186	0.709253	0.410101	0.159585	0.331518	0.287372	0.319888	0.17497	0.232535	0.836977	0.19718	0.327782	0.262852	0.0443192	0.218279	0.196684	1.06788	0.253995	0.0757137	0.196125	1.69004	0.348405	0.553833	0.862023	0.687554	0.787966
CG5397		2L: 1240036:+	9.8243e-14	3	5	0	5	21	8	2		0.331121	0.790963	0.193684	0.120162	6.60688	0	NA	0.611668	1.94761	0.645136	2.61628	0.00263769	0.116496	NA	0.309022	0.479366	1.91063	0.138901	0.272684	0.611884	0.0640205	5.95921	1.96436	0.0409817	0.456666	0.906564	0.562291	0.504339	0.793757	0.108505	0.87088	0.714763	8.38206	1.81842	0.397238	1.1183	0.178084	4.18702
RYBP		2R:18558270:+	1.02185e-13	0	0	0	1	39	1	0		0.504225	1.04879	0.192875	0.731544	0.394651	0.097065	1.2194	1.43408	1.7596	1.08321	0.712086	0.95243	1.2462	0.173266	0.937913	0.172806	0.713324	0.0271803	0.143435	0.266009	0.231407	0.552831	0.116066	0.480381	1.19895	0.101026	0.144294	0.370002	0.305138	0.175091	0.143293	0.436641	1.39822	0.174814	0.539886	0.252579	1.24027	0.644923
Hmt4-20		X: 548971:-	1.07091e-13	0	1	1	0	39	0	0		0.976982	2.20094	0.591435	0.10543	0.473609	0.0176145	0.967383	1.05598	2.09026	0.795846	0.294841	0.661566	1.12789	0.157538	0.323689	0.346296	0.642069	0.44639	0.466043	0.298812	0.0697296	0.266718	0.194414	0.522195	0.346477	0.215517	0.462618	0.559618	0.202754	0.122189	0.156987	0.49467	0.499289	0.0745264	0.731123	0.170228	1.72902	0.536747
CR43857		2L: 7423820:+	1.19433e-13	0	1	0	20	16	3	1		1.27218	2.3424	0.163791	0.491818	1.06672	0.272212	0.486959	NA	1.24166	0	0.501045	1.53027	1.28423	0	1.21339	1.34069	0.238584	0	0.54199	1.33157	0.0283535	0.757009	0.22921	1.22728	1.61168	0.114493	0.695863	0.300157	0.0898691	0.0352909	1.00145	0.492764	0.265908	1.51369	0.31078	0.276355	0.888631	0.314859
Tsp3A		X: 2513771:-	1.43746e-13	0	1	0	0	40	0	0		0.335467	0.74986	0.346135	0.780017	0.523559	0.249568	0.987758	0.929299	0.564451	0.310382	0.63028	0.508925	2.16421	0.0348121	1.04492	0.319977	0.761301	0.188478	0.545298	0.0962225	0.281454	0.617803	0.0463242	0.299385	0.743105	0.184131	0.436018	0.334902	0.554064	0.269373	0.162671	0.260303	0.714	0.0093757	0.248712	0.382673	1.01369	0.892383
Rpn11		2L: 5059790:-	1.44148e-13	0	2	0	0	37	2	0		0.218143	1.5081	0.411406	0.515642	0.0475291	0.0105169	0.670271	0.258187	0.258469	1.28768	0.385628	0.461718	4.40411	0.0235689	1.00876	1.19092	1.53967	0.415778	1.07037	0.0931355	0.127872	0.724926	0.0779586	1.51027	0.370731	0.097496	1.14032	0.236523	0.808152	0.0544067	0.0226569	0.635759	0.3953	0.174661	0.295152	0.485986	2.1926	0.144285
CG2852		2R:18533849:-	1.45101e-13	2	4	0	1	32	4	0		0.0453292	0.796384	1.29079	1.45236	0.156689	0.446323	0.371472	0.158388	0.15082	0.305771	0.36247	0.392302	6.3759	0.0976493	3.25156	0.263596	6.28175	0.207658	0.470673	0.0160953	0.287094	0.186768	0.0697382	0.921705	0.36692	0.67568	1.55335	0.267875	0.646647	0.363188	0.183497	0.462653	0.448445	0.041925	0.484222	0.356418	1.52596	0.00259915
CG9135		2L: 6050839:+	1.49949e-13	0	0	0	0	41	0	0		0.806015	1.74389	0.438611	0.413442	0.536901	0.242011	0.599943	0.616808	0.559157	0.398702	0.129343	0.540874	1.48277	0.413109	0.694451	0.433222	0.422036	0.386015	0.495197	0.397241	0.122688	0.539577	0.125968	0.396495	0.862957	0.0246113	0.230876	0.175029	0.474304	0.0369021	0.430772	0.301835	0.346711	0.285202	0.312134	0.197417	1.65188	0.667273
CG14299		3R:14584595:-	1.55938e-13	0	0	1	0	37	3	0		0.630555	2.01997	0.246383	0.426374	0.316144	0.131988	1.14288	1.48548	1.26124	0.273923	0.560104	0.522459	1.57001	0.0472649	0.549719	0.0304699	1.27217	0.248392	0.541401	0.181232	0.0540715	0.652084	0.357729	0.187737	1.13833	0.181099	0.888008	0.481509	0.448091	0.0252051	0.244218	0.152254	0.726706	0.0965755	0.729246	0.64548	1.79043	0.918231
RhoU		X: 9980560:+	1.58582e-13	0	6	0	11	16	8	0		4.00885	0.251671	1.88365	3.0611	0.215028	0.206711	1.31664	1.4024	1.63003	3.48257	0.241125	0.208368	1.31966	0.112734	0.196801	0.198165	0.227537	2.14325	0.880784	0.285661	0.337394	1.08666	2.88418	0.568226	0.0211936	0	1.41017	1.47967	1.06666	0.355205	0.176851	0.593319	0.0610369	0.168403	0.990434	0.162354	1.37983	0.414869
CG42556		2L:16889908:+	1.69456e-13	0	4	0	25	5	7	0		1.63871	0.645397	0.0737384	0.373505	0.451922	0.190021	4.47163	3.09117	0.0633304	0.687557	0.390938	0.138897	0.552465	0	0.437956	0.125634	0.67802	0.919779	0.682271	0.518696	0	0.153939	0.792748	0.170676	2.64255	0.196523	0.711101	0.769279	0.972557	0	0.928299	1.31941	0	1.27093	1.63205	0.191238	0.727268	0.837572
Rab6		2L:12109116:-	1.81066e-13	0	0	1	0	39	1	0		0.147562	1.01189	0.423766	0.424642	0.34819	0.103314	1.03361	0.99017	0.54097	0.0939439	0.422194	1.00072	1.76283	0.213301	0.481892	0.358222	0.137251	0.158812	0.351059	0.353645	0.121418	1.85699	0.115404	0.118421	0.387925	0.0478562	0.522281	0.389338	1.13131	0.187832	0.149069	0.379759	3.51249	0.320954	0.237641	0.639152	1.17913	1.15061
let-7-C		2L:18455717:+	1.96078e-13	4	9	0	15	5	4	8		0.397144	NA	2.08084	0.789998	2.07445	0.0217478	NA	3.11923	3.02185	NA	1.14468	0.944671	6.4245	0.239021	0	0	NA	0.847101	5.16529	0.359114	0.366517	3.24967	NA	NA	0	0.614799	1.29174	0.0302929	1.11733	1.22186	0.0184567	NA	5.12787	0.735055	0.210058	0.0670811	0.675112	1.4449
CG42817		2L:16231475:+	1.98884e-13	2	8	0	6	20	7	0		1.29348	1.21275	2.15748	0.0540506	0.818088	0.333189	0.380157	0.828195	3.17295	0.968852	0.422155	0.0641069	2.65121	0.0299618	2.29295	0.38278	0.179709	0.168371	0.226615	0.91519	0.20476	0.18587	0.364691	0.0628025	1.80142	0.0556659	0.344576	0	0	0.20934	0.58013	1.22282	0.545457	5.52582	0.563213	0.24061	7.8226	0.228044
CG10730		2L:20072195:-	2.07852e-13	0	5	0	11	19	6	0		1.16055	3.28863	0.618992	0.707034	0.444903	0.217515	0.154045	1.997	2.21846	0.194619	1.29629	2.0535	0.53557	0.00559387	0.0852042	0.796008	0.469598	0.32613	0.338632	0.418755	0.378957	1.66915	0.813414	0.408554	0.270241	0	0.1565	1.74782	0.3004	0.00833359	0.376315	0.36987	3.56366	0.225878	1.60258	0.0086325	0.222949	2.25324
CG5321		X:14573601:+	2.09474e-13	1	10	0	13	8	5	5		0	5.58936	0	1.85561	NA	0.0225158	3.21998	0	NA	NA	0	2.16615	1.20929	0.173177	NA	0.0941899	3.3847	4.83216	4.46533	1.39757	0.650609	NA	1.00883	1.82441	0.975507	0.583677	4.10508	0.238255	0.891735	0.105744	0.675617	3.43362	0.248641	2.25532	0.581044	0.0682118	2.40626	0.350753
Gdi		2L: 9494796:-	2.09877e-13	0	0	0	0	39	2	0		0.266767	0.812536	0.392981	0.466378	0.268163	0.0776806	0.974945	0.370592	0.131747	0.247348	0.448649	0.536982	1.60105	0.0841526	0.760951	0.616722	0.899023	0.370447	0.39029	0.00979891	0.150346	0.812967	0.218945	0.309598	0.663479	0.123027	0.911677	0.337308	0.951928	0.0970642	0.191076	0.364572	0.774383	0.400141	0.19278	0.800959	1.72911	0.641445
CG6734		2L:12020960:-	2.12136e-13	0	2	0	0	37	2	0		0.433069	1.72237	0.609892	0.118074	1.1217	0.29515	0.581293	2.34249	1.00025	0.151881	1.16033	0.968271	1.40098	0.0441375	0.747636	0.114227	0.178385	0.197384	0.327521	0.357212	0.0056027	0.890517	0.189916	0.170049	0.796405	0.00661477	0.748269	0.251097	0.5557	0.0367917	0.222217	0.448809	1.59258	0.250396	0.333413	0.220749	1.17559	0.852693
CG42593		X: 7829929:+	2.22042e-13	0	1	0	0	39	1	0		0.716518	1.16945	0.279148	0.258671	0.737598	0.351223	0.945294	0.947591	2.54419	0.497334	0.635741	0.501963	1.42488	0.351369	0.659173	0.0434722	0.242543	0.267055	0.937588	0.445086	0.0432262	1.2639	0.24085	0.187204	1.20469	0.0513234	0.318779	0.371432	0.034491	0.0624739	0.0904562	0.578863	0.81556	0.320018	0.499417	0.110367	0.628714	0.570047
Cdk4		2R:12468338:+	2.24032e-13	0	0	1	0	32	8	0		3.00177	0.154708	1.73162	0.632621	0.104928	0.139294	0.351147	0.0518275	0.0489212	0.39215	0.543287	0.266279	0.825908	0.842485	0.573966	1.18861	0.1272	0.0747431	0.452631	0.85777	0.0798732	0.176924	1.72395	1.79066	0.458439	0.576318	0.321985	0.355501	0.798293	0.921135	0.328781	0.298519	0.121005	0.890947	1.2202	0.622893	0.00161817	0.0291502
CG10916		2R:14061174:+	2.57498e-13	0	0	0	2	38	1	0		0.406448	1.3918	0.227151	0.442967	0.459247	0.4197	1.70077	0.57718	0.29054	0.640291	0.443259	0.479359	1.23782	0.0813015	0.612715	0.122123	0.682652	0.0865925	1.1537	0.29618	0.0453386	0.989134	0.1077	0.175857	1.53613	0.0348203	0.588026	0.393074	0.392688	0.407825	0.31661	0.187635	1.13605	0.144548	0.203288	0.430223	1.0911	0.588634
CG4080		3L: 9392327:-	2.62458e-13	0	1	0	19	19	2	0		0.62099	0.296904	0.334191	0.261063	1.34778	0.279892	0.745774	1.00646	2.07366	0.72374	1.21288	0.778542	1.51583	0.138634	1.09085	0.0368126	0.885177	0.592024	0.202999	0.668076	0.143496	1.0004	0.109975	0.0267433	1.26321	0.0303358	0.53194	0.120309	0.34236	0.107456	0.264595	0.192113	1.59576	0.0179696	0.74596	0.268306	0.828683	0.98169
Rpt6		X:21187079:+	3.79022e-13	0	2	0	0	36	3	0		0.32035	1.3315	0.423132	0.215003	0.208701	0.10126	0.734793	0.383184	0.370693	0.808261	0.329429	0.61185	4.64916	0.0497586	1.01745	1.08119	1.37365	0.185183	0.893557	0.0393177	0.0367581	1.00806	0.110441	0.929797	0.601192	0.0322917	1.05825	0.289166	1.22851	0.0980162	0.133491	0.325849	0.689693	0.154932	0.145357	0.4777	2.8738	0.389347
CR43334		3L: 628435:+	3.9951e-13	1	7	0	2	23	9	0		0.649569	2.16872	0.539355	0.480581	0.288194	0.50058	0.862619	0.34215	2.27002	1.15434	1.31212	0.326546	4.90794	0.239386	6.68839	0.753071	0.380749	0.175648	0.381701	0.597012	0.0576574	2.19388	0.322446	1.93141	2.5727	0.00801361	0.0292924	0.336755	0.175941	0.127019	0.110747	0.053365	1.26699	1.11853	0.437742	0.529914	0.343668	2.07229
Tango13		X:13457856:+	4.06496e-13	0	3	0	9	25	4	0		0.131097	2.62981	0.0146442	0.648778	0.010195	0.00863181	0.0970449	0.109705	1.21605	1.80562	1.20897	0.199289	0.398162	0.709008	4.02627	1.07939	0.801442	1.20496	0.0196115	0.285927	0.804804	0.186957	0.500489	0.62351	0.0317337	0.60077	0.12155	0.189178	0.193493	0.0766363	0.593786	2.42537	0.041534	0.478414	1.14338	0.169942	0.263135	0.0500641
chm	*	2L: 7412417:+	4.23955e-13	0	0	0	1	40	0	0		0.36428	0.704072	0.526579	0.338906	0.574554	0.634756	0.36948	0.829977	1.9181	0.324895	0.725978	0.58811	0.649964	0.239014	0.297182	0.338604	0.573203	0.420239	0.355307	1.0014	0.0520382	0.725848	0.0470244	0.16671	0.310586	0.120859	0.208118	0.158813	0.577269	0.150332	0.547494	0.261274	0.733237	0.216907	0.785498	0.189577	1.0411	0.386846
Sema-2b		2R:12274029:+	4.381e-13	6	11	0	11	11	7	1		0.0184233	0.0837233	2.044	2.82137	0.239416	NA	0.199923	3.50725	1.53731	0.216471	0.888044	0.26599	0	0.10247	0	0.390664	0.219397	0	2.3535	0	0.0304237	6.72574	0.308979	0.414384	0	0.540676	5.30855	0	0.161837	0.168506	5.1284	0	0.547379	1.112	0.404251	0.396036	8.09187	1.4803
SppL		3R:21707706:+	4.81864e-13	0	0	0	4	37	0	0		0.330307	0.70378	0.346188	0.175552	0.525532	0.334233	1.09458	0.680839	1.10121	0.588566	0.435535	0.384872	0.824267	0.184229	0.855571	0.260799	0.624935	0.335329	0.541969	0.306664	0.0692766	0.255585	0.0366506	0.122156	0.844549	0.0251713	0.468655	0.306152	0.729359	0.0920688	0.313309	0.235254	0.942395	0.159947	0.650681	0.361895	0.9822	0.728913
Ack-like		2R: 9040182:-	5.82848e-13	0	1	0	4	33	3	0		1.35973	1.38999	0.753665	0.33663	0.822876	0.198879	0.906656	0.955929	1.03793	0.0533747	1.38939	0.869316	2.66791	0.287765	0.664782	0.0127096	0.308955	0.175982	1.14441	0.503721	0.0830425	1.41892	0.0801155	0.0105333	1.68517	0.119704	0.985345	0.214921	0.0129305	0.132207	0.111553	0.0855563	0.306818	0.228228	0.702781	0.232887	1.26221	0.508385
fu12		2L: 8463994:-	6.25787e-13	4	11	0	4	15	11	0		0.215113	0.193775	0	7.09375	2.01658	0.21517	1.79264	4.66175	1.50321	1.7864	0.234958	2.05278	0	0.639721	0.53636	0.0396184	2.79071	0.22174	1.6361	0.184848	1.0285	2.26192	0.0994106	0.305488	6.24148	0.158448	0.0459078	1.83203	0.443796	0	0.132322	6.74159	4.21152	0.56006	0.893461	0.42643	0.0898775	3.13695
Rpn12		3L:16576128:+	6.25925e-13	0	2	0	0	37	2	0		0.203122	1.23074	0.469006	0.463976	0.166324	0.00480087	0.436825	0.22485	0.514709	1.15668	0.514198	0.636203	4.76227	0.0361031	0.923922	1.44593	1.52482	0.226598	0.875055	0.0411823	0.00112051	1.14189	0.0455884	1.33883	0.438381	0.162287	1.10105	0.114519	0.555458	0.10565	0.230172	0.321322	0.714466	0.165551	0.143654	0.541322	2.01883	0.34849
unc-104		2R:12660005:-	6.48439e-13	0	3	1	1	30	6	0		0.536694	1.44378	0.417742	0.35372	0.38686	0.0338977	0.473597	2.56353	4.7627	0.401315	0.462261	0.892391	1.21474	0.0679385	0.267008	0.285163	0.662423	0.61404	0.75268	0.0250628	0.0744706	0.880434	0.216426	0.113637	0.715512	0.00560886	0.702349	0.496668	0.30293	0.2056	0.100004	0.270752	2.38717	0.000908908	0.693965	1.06171	1.81776	1.15377
Papss		3L:19841265:+	6.63576e-13	1	4	0	11	21	5	0		0.759207	8.81564	0.414019	0.348177	0.424524	0.07147	0.961393	0.448172	0.578228	0.127081	0.250553	0.877316	2.86589	0.104121	0.49136	1.40563	1.11283	0.11627	0.381155	0.00973006	0.0854336	0.841821	0.27214	0.477423	3.04075	0.0499716	0.748635	0.908886	0.0313647	0.188063	0.0628719	0.394343	0.618885	0.969462	0.260584	0.125221	2.78199	0.199885
CG17746		3L: 3239373:-	6.95431e-13	0	3	1	2	30	5	0		2.02508	3.42039	0.404923	0.0928043	0.724905	0.585024	1.73554	0.195828	0.0213129	0.316653	0.138504	0.502978	4.12409	0.10808	0.299118	0.146678	0.660536	1.08823	0.830702	0.106864	0.0664483	0.299679	0.272335	0.334083	2.23526	0.061538	1.15994	0.295749	0.728859	0.130366	0.166748	0.827153	0.256742	0.265212	0.828667	0.515438	1.52586	0.196031
CG2918		X: 2169101:-	7.08372e-13	0	3	0	0	37	1	0		0.0989856	0.947442	0.366137	0.506401	0.581398	0.161601	0.234328	0.708524	1.01545	1.1072	0.918897	0.930128	2.70779	0.19952	1.35352	0.775522	0.16042	0.130637	0.0213517	0.230032	0.290779	1.25047	0.0177136	0.322522	0.0322471	0.378363	0.537059	0.103182	0.194934	0.36482	0.161677	0.0386305	3.08486	0.157323	0.103933	0.152404	2.11618	0.556201
cer		2R:15284277:-	7.24929e-13	0	1	1	0	34	5	0		0.0649978	0.240898	0.806246	0.131346	0.0736358	0.20149	1.07692	0.453149	0.575915	0.234621	0.594334	0.471639	1.43706	0.149721	0.494454	0.283816	3.7981	0.326091	0.919741	0.156226	0.075014	0.219811	0.0734568	0.264959	1.32226	0.00212058	0.74144	0.585949	0.999612	1.04334	0.936973	1.67769	2.52326	0.825999	0.0145033	0.34724	0.441791	0.266272
CG4089		3R: 6641010:+	7.52348e-13	1	2	0	5	30	4	0		0.0222024	0.762915	0.154641	0.752	0.0779553	0.41936	0.0164828	1.27704	1.50623	0.137431	1.91696	2.84608	1.53993	0.169955	0.26559	0.444721	0.363316	0.0801244	0.543068	0.0473111	0.458269	0.350789	0.197903	0.0188974	0.0833365	0.554746	0.654235	0.351774	0.770562	0.434672	0.335551	0.165699	1.1182	0.498444	0.0252105	0.54129	1.02383	1.8277
CG6426		2R:12756907:+	7.53158e-13	1	3	0	16	13	9	0		0.165798	0.518423	0.0261301	0.283141	0.427449	1.05366	1.10988	0.0132171	0.286016	0	1.43771	0.300811	0.417373	0.36388	0.812824	1.15745	0.765495	0.143215	0.774157	0.51914	3.23012	0.863878	1.2258	4.9006	0.353373	6.65566	0.0355524	0	0	0.220144	0.77749	0.690426	0.192492	0.198556	0.235534	0.646199	0.550019	1.00853
CG18659		2R: 5019398:-	7.58046e-13	1	4	0	0	29	8	0		1.26514	0.960215	1.01003	0.259275	0.870293	0.104729	4.72807	1.77647	1.15355	0.26421	0.225707	0.0159726	0.0810631	0.263443	0.0669017	0.331282	0.877602	2.01511	0.0691884	0.0210946	0.181281	1.35974	0.949326	0.103216	5.41776	0.147719	0.343082	1.34836	0.16821	0.290048	0.273773	2.00828	1.1663	1.82637	1.32408	0.888242	0.110882	1.63341
Pex3		3L:15137455:+	7.85901e-13	0	0	0	0	40	1	0		0.410849	1.54697	0.328886	0.194167	0.0477514	0.490856	0.989409	0.372769	0.292112	1.05171	0.281153	0.296707	1.59724	0.00248354	1.04535	0.590521	1.00017	0.483645	0.296085	0.257411	0.0844175	0.718833	0.169298	0.439558	0.835436	0.0789471	0.681524	0.104165	0.951018	0.0321133	0.203246	0.155929	0.0214204	0.289802	0.547908	0.451965	1.36657	0.587411
CG14629		X: 945558:+	7.94076e-13	0	2	0	11	21	7	0		0.166286	0.323878	0.788765	1.24673	0.400375	0.139626	1.82447	0.693177	0.598706	0.459434	0.23319	1.92209	4.45252	0.0769586	0	0.111741	1.09173	0.407808	1.23265	0.281166	0.888481	0.178784	0.225326	0.267686	1.13027	0.208881	0.272337	0.282447	1.63395	1.57861	0.507909	0.103979	0.47557	0.422664	0.324612	0.992346	1.21606	0.22586
ebo		X: 370612:-	8.08981e-13	0	1	0	0	38	2	0		0.592937	1.408	0.524007	0.488474	0.299709	0.246877	0.885697	0.95456	1.53148	0.623412	0.377559	0.0955048	2.73705	0.985747	0.571987	0.203756	1.06464	0.350875	0.477827	0.12857	0.0919283	0.388886	0.140036	0.566811	1.03104	0.0339534	0.512518	0.263162	0.547055	0.0454187	0.0494992	0.203304	0.42623	0.0357454	0.847917	0.649933	1.34032	0.569145
jub		X:13724350:-	8.28925e-13	0	0	0	0	39	2	0		0.600512	1.46864	0.403798	0.355656	0.179288	0.169955	1.19923	1.05242	0.0831114	0.374881	0.0670574	0.692928	1.22193	0.061526	0.193374	0.165429	1.05597	0.343947	0.674334	0.166694	0.228203	0.325754	0.182727	0.202133	0.95031	0.0400947	0.47308	0.422977	0.444824	0.129059	0.00400303	0.290878	0.704074	0.344561	0.427977	0.727039	1.68191	0.779935
Jabba		2R:14648587:-	9.79194e-13	0	4	0	16	11	9	1		0.546128	0.0615865	0.00695386	1.05683	1.00122	0.419397	4.67373	1.2313	2.45444	0.423328	0.637079	1.48723	0	0.538624	0	0.706731	0.30635	0.337245	0.213752	0.638571	0.547627	4.33034	0.043368	2.56481	0.776048	0.218514	0	0.94046	0.314748	0.724625	0.260288	0	1.04511	0.420352	1.46354	NA	0	1.96756
CG4612		2R:20413612:-	9.793e-13	0	2	0	0	38	1	0		0.295178	1.3371	0.252266	0.334636	0.391157	0.144729	0.932951	1.02875	2.93774	0.145513	0.264518	0.382826	2.29024	0.257645	0.503712	0.336359	0.753441	0.307709	0.301838	0.195469	0.189372	0.363157	0.311674	0.123157	0.211714	0.131847	0.21561	0.461145	0.217669	0.224153	0.193382	0.221183	0.810696	0.186459	1.07542	0.438081	1.10206	0.449029
scny		3L: 5764320:+	9.89121e-13	0	1	0	0	38	2	0		0.312027	1.7818	0.325927	0.286668	0.259898	0.0174898	0.243985	0.926507	1.19692	0.860009	1.19057	1.63522	2.02762	0.0364637	0.841629	0.315951	0.502592	0.28314	0.269737	0.0670294	0.180996	1.96773	0.20841	0.380751	0.187613	0.181367	0.657965	0.307968	0.374276	0.136007	0.165799	0.10831	1.3936	0.00262359	0.441991	0.459117	1.73845	0.697085
CG10283		2L:18484438:-	1.02344e-12	0	4	0	20	10	7	0		0.277735	1.82116	1.40596	0.632955	0.17445	0.818685	0.62409	0.550965	0.421828	1.48838	0.297236	0.171546	2.90875	0.0534346	0.857429	0.00412051	0.251869	1.10291	0.341759	0.0184772	0.13459	0.695276	0.150737	0.316304	0.657923	0.100002	1.7029	0.439748	1.05093	0.160462	0.0798092	0.252453	0.339185	0.097796	1.73354	2.47732	1.65779	0.211231
Psn		3L:20425739:+	1.14435e-12	0	0	0	0	41	0	0		0.380965	0.466282	0.530815	0.283367	0.208756	0.0670372	0.891818	0.956559	0.0293875	0.504001	0.409185	0.617267	1.89393	0.0110686	0.693341	0.25523	0.868032	0.282053	0.302074	0.0100804	0.141871	0.820267	0.0862013	0.248735	0.658594	0.134616	0.673013	0.407534	0.796463	0.17945	0.308145	0.191932	1.06031	0.211339	0.317034	0.402377	0.545694	0.53879
Rpn8		2R:20290528:+	1.15571e-12	0	2	0	0	34	5	0		0.467873	1.97613	0.366598	0.435087	0.38674	0.0808284	1.35394	0.198203	0.488119	1.10777	0.393466	0.500993	4.32908	0.0688279	1.01047	1.08245	1.48755	0.364918	0.76591	0.0962567	0.00505106	0.742083	0.0112555	0.911343	0.676436	0.0103485	0.909055	0.319371	0.754727	0.129618	0.0334904	0.394411	0.604962	0.037543	0.346839	0.502632	2.71606	0.267128
Ras85D		3R: 5338789:-	1.31441e-12	0	1	0	0	39	1	0		0.33	1.17353	0.370826	0.243039	0.198881	0.168326	1.09088	0.953425	2.26658	0.0358023	0.125259	0.44418	1.37666	0.253467	0.0994921	0.262846	0.194878	0.31413	0.309924	0.200525	0.073135	0.649849	0.0185536	0.340998	1.01631	0.178407	0.354511	0.0980542	0.844916	0.110715	0.488881	0.313952	1.06739	0.157551	0.320993	0.788557	1.82199	0.892534
Clc		3L:20235606:+	1.4768e-12	0	0	0	0	40	1	0		0.372755	1.00623	0.380299	0.342365	0.371657	0.258476	0.486306	0.18379	0.0351255	0.421146	0.397203	0.431265	1.7033	0.100611	0.624116	0.363447	1.05491	0.229041	0.32795	0.147665	0.112649	1.00992	0.0982294	0.518126	0.652062	0.0968037	0.544057	0.196614	0.556341	0.151351	0.353034	0.380739	0.752006	0.339952	0.267525	0.667026	1.12215	0.292013
Pngl		2R: 1905244:+	1.53888e-12	0	1	0	0	38	2	0		0.423677	1.60514	0.45747	0.294243	0.464885	0.207206	0.681074	0.632809	0.744583	0.467255	0.738389	0.629457	2.05014	0.037352	0.789396	0.307543	0.824376	0.270415	0.387601	0.00616647	0.0478533	0.656952	0.0655349	0.504023	0.867013	0.0273679	0.397672	0.3526	0.729745	0.196715	0.315718	0.188033	0.237992	0.130527	0.373662	0.754965	1.36688	0.394572
CG7837		3R:25625076:-	1.58837e-12	0	1	0	1	36	3	0		0.299245	1.05837	0.498741	0.629427	0.587564	0.503522	1.13948	2.29751	1.18551	0.172246	0.560811	1.00897	0.468638	0.292019	0.5072	0.0415547	0.678333	0.299907	0.491024	1.01724	0.0179444	0.648885	0.279277	0.0201958	1.93294	0.0140057	0.237611	0.184871	0.0607236	0.0477156	0.232332	0.13651	1.08936	0.424575	0.56571	0.159664	1.19285	0.643963
Rpn9		3R:19558733:-	1.6693e-12	0	2	0	0	37	2	0		0.298438	1.17083	0.302416	0.337704	0.249858	0.0400008	0.765203	0.206769	0.329958	0.934998	0.324992	0.370036	4.43059	0.0115719	0.680115	0.842553	1.57239	0.165516	0.845317	0.0366772	0.102109	0.736864	0.0702762	1.23321	0.620779	0.0395452	0.859126	0.25774	0.675366	0.0488073	0.159119	0.495523	0.481923	0.137534	0.113367	0.90453	2.36863	0.34954
Oat		3L:19642951:-	1.75559e-12	1	4	0	9	19	9	0		0.618128	1.53195	0.493222	0.698594	1.66112	0.0629031	2.42596	0.343611	0.913421	5.93903	0.0773186	0.524084	1.43072	0.423604	0.0417283	0.899313	1.11867	0.773591	4.11161	0.148967	0.300651	0.119732	0.762778	0.0589035	2.56012	0	1.52666	0.6755	0.187286	0.0165476	0.285185	0.896221	0.274286	0.32463	0.476852	0.476888	0.885324	0.106766
CG6707		3L: 9889846:-	1.82117e-12	0	1	0	0	37	3	0		0.204434	0.546686	0.394837	0.398851	0.341176	0.0848151	0.402085	1.39775	2.6381	0.249206	0.729174	0.774703	0.927981	0.0185252	0.989435	0.171192	1.04085	0.213178	0.362405	0.0187946	0.00301404	1.32692	0.0440863	0.193488	0.437861	0.0673509	0.456749	0.375187	0.582627	0.0865016	0.337126	0.456694	1.74667	0.0262993	0.597452	0.740029	1.68828	1.27558
Inx3		3R:24684936:-	1.87131e-12	2	4	0	1	27	9	0		1.07186	0.937787	0.846348	0.475428	0.29911	0.317074	2.49638	0.0155366	0.532732	0.730344	0.0256866	0.472879	2.78561	0.0113092	0.719408	0.0759419	8.52217	0.424233	1.00371	0.00704634	0.360646	0.234972	0.118597	0.518144	0.852305	0.0503648	0.679729	0.599814	1.52076	0.432788	0.0935262	0.285189	1.10964	0.135728	7.17028	0.437953	0.908419	1.11101
bchs		2L: 5907169:+	1.95363e-12	0	4	2	0	28	7	0		0.37582	2.83568	0.270698	0.367534	0.754166	0.156551	0.340831	2.08586	2.76478	0.552969	0.386487	1.46659	0.241174	0.0330697	0.417425	0.278389	0.173135	0.229377	1.44154	0.757057	0.00401665	2.57632	0.418042	0.0254358	0.212188	0.0110633	0.137205	0.589656	0.529907	0.240998	0.273747	0.35018	2.43786	0.450071	0.568095	0.29169	1.01396	2.45116
Rpt3		X:11019264:+	2.02165e-12	0	2	0	0	36	3	0		0.300455	1.39978	0.472325	0.115611	0.333768	0.139534	0.49802	0.254867	0.304192	0.682454	0.47126	0.630749	4.27733	0.0721862	0.795564	0.813579	1.54543	0.254949	1.01947	0.104046	0.0639745	1.0016	0.00267837	0.913734	0.649924	0.107526	0.999772	0.319215	0.615673	0.104307	0.12897	0.43363	0.230867	0.0430925	0.175719	0.431093	2.84296	0.20788
CG15706		2R:12112831:-	2.27548e-12	0	1	1	0	33	6	0		0.106695	0.472943	0.503028	0.295251	0.120772	0.153004	0.270201	0.630834	0.882162	1.48553	0.600408	1.33824	1.09938	0.449138	0.0626153	0.225331	2.04529	0.642475	0.743815	0.0121433	0.173238	0.588252	0.308908	0.744229	0.694435	0.118264	0.959238	0.680923	0.0491739	0.126545	0.0561313	1.40378	2.21847	0.539621	0.592018	0.711489	1.24897	1.15991
e(y)3		X:19532402:-	2.35035e-12	0	0	1	0	39	1	0		2.12801	0.858725	0.271124	0.0576169	0.590272	0.199869	0.955185	0.255274	1.13677	0.277212	0.87962	0.52079	0.901707	0.0537377	0.484323	0.0818241	0.546495	0.725477	0.327362	0.308608	0.731681	0.163941	0.271713	0.291719	0.968401	1.01088	0.454128	0.672472	0.0620832	0.0988518	0.164531	0.422674	0.221671	0.125108	0.738485	0.140583	0.603916	0.107846
CheB42c		2R: 2859142:-	2.35581e-12	0	2	0	22	12	5	0		0.215502	2.51294	0.0824195	0.634337	1.74199	0.510541	0.438758	1.79929	1.65583	0.261151	0.546509	0.708204	0.216973	0	0.604209	0.127691	1.10909	0.0959157	0.855657	0.839686	0.225578	0.751698	0.697366	0.106089	1.22548	0.19346	0.169764	0.822328	0.376342	0	0.106113	0.410623	3.84484	0.728208	0.497786	0.0264906	0.335705	1.2134
Rpn10		3L:21530166:+	2.38668e-12	0	2	0	0	36	3	0		0.363964	1.32757	0.315803	0.450076	0.296892	0.0867401	0.630934	0.384921	0.204856	0.822447	0.481814	0.49236	4.03346	0.0720269	0.713002	1.13136	1.31049	0.379992	1.03561	0.170785	0.117622	0.855757	0.143442	0.925523	0.360757	0.0694018	1.05833	0.172174	0.257112	0.117159	0.0316966	0.364768	0.515075	0.151241	0.294711	0.511818	2.01009	0.16489
bl		2R:16475056:+	2.52875e-12	0	0	0	0	38	3	0		0.418111	1.57966	0.209578	0.459033	0.198786	0.433081	0.95689	0.0115925	0.0471365	0.685129	0.253259	0.0561549	1.51027	0.0530386	0.864115	1.01823	1.20658	0.435382	0.971747	0.487446	0.0346497	0.641355	0.169772	0.45856	0.604718	0.10465	0.392999	0.604368	0.368207	0.13228	0.0383053	0.0745165	0.0834199	0.301037	0.688147	0.476686	1.18153	0.370805
vap		X:15899845:-	2.70732e-12	0	0	0	1	37	3	0		0.295525	1.02889	0.294402	0.40563	0.253769	0.166626	0.655725	1.56023	1.47966	0.203541	0.856889	0.667224	1.02688	0.0485948	0.0503966	0.0409011	0.446652	0.0918784	0.729248	0.128333	0.347463	0.821115	0.0167378	0.108317	1.44972	0.0134964	0.835092	0.551185	0.626532	0.181731	0.0253372	0.506295	0.774876	0.274256	0.293143	0.747021	1.78733	1.45626
CG13322		2R: 8824040:-	2.89761e-12	0	0	0	1	37	3	0		0.419759	0.800446	0.590138	0.654207	0.21438	0.284544	0.952264	0.919806	1.63039	0.299143	0.439691	0.824116	1.09763	0.024586	0.594091	0.123898	0.724128	0.256718	0.697847	0.357427	0.0473477	0.522529	0	0.133877	0.967052	0.0284539	0.35376	0.290743	0.229511	0.164558	0.222904	0.599447	0.646513	0.14538	0.802937	0.290654	1.54106	0.45713
Ext2		2R:12036224:-	2.91226e-12	0	0	1	0	37	3	0		0.141734	0.968397	0.553746	0.598178	0.264752	0.0886341	0.82339	1.11607	0.361387	0.890652	0.33816	0.670608	1.24861	0.162292	0.435046	0.0238421	0.891285	0.505449	0.245333	0.00118594	0.0890496	0.772363	0.16274	0.141013	0.248132	0.0882993	0.502478	0.320545	0.869998	0.188354	0.266476	0.522803	2.77656	0.416562	0.33621	0.66677	0.88363	0.963972
Tpr2		2L:16501918:+	2.98125e-12	0	6	0	1	29	5	0		0.244259	1.47308	0.1851	0.0734039	3.11239	0.0182148	0.0410574	0.113072	0.920371	3.55406	2.29329	2.27157	1.63047	1.58346	2.0538	2.5673	0.0230143	0.0232005	0.213842	0.212001	0.147347	1.99584	0.0167246	1.10329	0.130721	0.239613	0.349662	0.197386	0.134782	0.035706	0.32604	0.618223	0.387335	1.27665	0.493791	0.0162853	0.947122	0.00558032
CG42666		X: 1718976:+	3.15447e-12	0	6	0	10	17	8	0		0.483257	3.01356	0.573874	0.0216963	0.290422	0.361433	3.7777	1.05993	1.01822	0.329973	0.363913	0.349288	3.40975	0.253369	1.27863	0.615306	1.04205	1.07563	1.61699	0.457292	0.12933	0.646374	0.28419	2.05863	2.476	0.0519795	0.326407	0.278983	0.250022	0.0620101	0.0631871	0.16536	0.845498	0.118861	0.177748	0.11597	2.00878	0.355953
CG8963		2R:12907027:-	3.16385e-12	0	0	0	0	40	1	0		0.915951	1.28034	0.309131	0.160735	0.606941	0.201169	0.683144	0.835891	1.28811	0.406372	0.523105	0.546881	0.772306	0.104489	0.373661	0.164685	0.703693	0.448545	0.677174	0.112113	0.0459082	0.907935	0.0600135	0.354394	0.728305	0.253293	0.190697	0.384606	0.24707	0.176564	0.0597226	0.494166	0.551521	0.273822	0.453534	0.107093	0.911524	0.543197
comm2		3L:15692950:-	3.24916e-12	0	7	0	7	16	11	0		0.757078	0.353457	0.410799	0.65189	0.537008	0.176297	0.775562	0.169968	1.66615	1.61999	0	0.0296135	0.250501	2.38029	2.70389	3.71083	0.355163	2.14458	4.594	0.735046	0.518545	0.631359	2.27448	3.1646	0.936475	0.143764	0.42407	0.836612	0.224306	0.209331	0.217908	0.545668	0.859984	0.785707	0.0384956	0.178082	0.0398529	0.6207
CG11882		3R:24973825:-	3.26062e-12	0	1	1	1	33	5	0		0.0184651	2.17566	0.0725786	0.0440608	0.0566022	0.236354	0	1.47591	0.0767817	0.658065	0.691272	1.02967	1.05831	0.200516	0.591411	0.249442	1.04215	0.287422	0.253989	0.129146	0.100926	0.193304	0.086642	0.847217	0.522455	0.383669	0.758666	0.208682	1.04218	0.12605	0.484565	0.180371	0.674394	0.653459	0.629728	0.873739	2.16098	1.10517
mthl5		3R: 7712890:-	3.29786e-12	0	3	0	1	31	6	0		0.13714	4.85623	0.0752656	0.192772	1.41673	0.156012	0.0479968	0.841552	3.13492	0.609297	0.656851	0.684255	3.13199	0.0638843	0.840169	0.645819	0.326513	0.387306	0.652953	0.710607	0.706991	1.04871	0.0976993	0.131434	1.17582	0.0213414	0.74849	0.0238618	0.504716	0.0736379	0.116662	0.132161	1.20825	0.888201	1.17805	0.463461	0.572444	1.03518
Rbsn-5		2L: 8159832:+	3.38336e-12	0	0	1	0	39	1	0		0.334888	0.559123	0.520643	0.242454	0.619113	0.273461	0.589416	0.67018	0.288307	0.00198304	0.429147	0.462998	0.220023	0.0240257	0.0310842	0.0816023	0.0631119	0.585403	0.86663	0.261722	0.101924	0.320887	0.179217	0.101781	0.723381	0.217828	0.672035	0.592558	0.26044	0.262622	0.416111	0.510178	2.04356	0.614005	0.303206	0.571965	0.823756	0.428301
Rga		3R: 1438834:-	3.44469e-12	0	0	0	0	41	0	0		0.394335	1.40639	0.469637	0.12115	0.36387	0.116251	1.3307	0.0249291	0.623016	0.993079	0.51643	0.31533	1.38347	0.017596	0.860186	0.0989276	0.857166	0.44484	0.744719	0.254596	0.0987225	0.578153	0.248063	0.324519	0.921861	0.0768043	0.444025	0.422304	0.506662	0.135069	0.101914	0.227151	0.450063	0.0108665	0.307345	0.455067	1.48091	0.379743
Atxn7		2L: 2376109:+	3.55056e-12	0	1	0	1	36	3	0		0.646654	0.648278	0.34017	0.501768	1.13341	0.0676872	1.46531	1.32524	0.438106	0.519691	0.457317	0.704897	1.03849	0.0958996	0.693826	0.124402	0.180996	0.434673	0.508899	0.120486	0.00739389	0.6865	0.0561918	0.401643	1.17044	0.200394	0.487156	0.535997	0.416877	0.170336	0.0351271	0.0788132	1.10436	0	0.684607	0.195646	0.894101	0.568149
CG16721		X: 5774852:+	3.59519e-12	0	1	0	4	28	8	0		0.0108964	1.66228	0.41251	0.0441743	0.978358	0.053526	1.62642	1.26885	0.347451	0.0756331	0.97379	0.497999	1.61618	0.299158	1.00309	0.110705	1.69632	0.714877	0.58963	0.0141988	0.205338	1.16136	0.201677	0.419582	1.35006	0.101551	0.887313	0.573468	0.91307	0.0260634	0.280047	0.129145	0.285287	0.0557001	0.488574	0.580119	2.47121	1.01278
gcl		2R: 4611763:+	3.64152e-12	0	0	0	2	34	5	0		0.167695	1.07747	0.437593	1.00523	0.937045	0.015279	0.729802	1.75705	0.444053	0.513156	0.840969	0.540487	0.314837	0.331476	0.118804	0.208101	0.32952	0.304253	0.0485882	0.223436	0.0629185	0.653737	0.349003	0.0246331	0.563335	0.284118	0.549766	0.79546	0.953835	0.291458	0.369481	0.345483	0.628323	0.00110719	1.09483	1.06593	1.37961	0.990776
prominin-like		3L: 3127724:-	3.65806e-12	4	8	0	0	20	13	0		6.67697	0.717813	1.57562	1.72248	0.53163	1.68767	0.0325463	1.49201	5.0148	0.624812	2.29257	5.13625	2.35279	0.0928175	0.013338	0.428774	0.288299	1.36448	0.891045	0.0998221	0.0468117	2.22529	0.612651	0.137128	0.0130003	0.344434	0.461115	0.654324	0.775002	0.525345	0.587721	0.201337	5.92389	0.0708914	1.13328	0.274392	1.38221	2.79621
CG18259		X:18677527:-	3.67691e-12	0	0	0	2	38	1	0		1.27413	1.48409	0.491856	0.107227	0.400419	0.24403	0.9365	0.510619	0.807522	0.201213	1.22567	0.798973	1.39833	0.00463129	0.408983	0.278171	0.842413	0.0141798	0.633881	0.110056	0.374559	0.900525	0.120345	0.530369	1.67183	0.00721765	0.256262	0.0840945	0.256734	0.0406141	0.140546	0.516568	0.55529	0.326226	0.57599	0.228514	1.38466	0.668268
CG33298		2L: 9495474:+	3.68758e-12	0	6	1	1	23	10	0		3.51271	1.59938	0.265894	2.84742	0.7746	0.620376	0.0313282	1.93397	0.0643432	1.07896	2.46397	0.0433371	2.44244	0.00245909	0.32672	0.106287	0.611833	0.478219	1.18656	0.00735212	1.66354	0.60524	0.224599	0.469709	0.558143	0.244768	0.600266	0.511768	0.414472	0.341393	0.913366	2.648	2.6554	0.56111	0.921247	1.10567	0.969003	0.0672924
CG34253		3L:18080420:-	3.84631e-12	0	7	0	21	2	4	7		1.22696	0.305444	0	2.43361	2.23911	NA	NA	0.798745	2.08082	0	1.13951	1.88182	2.65736	NA	NA	NA	1.01209	0.296363	0.0311934	0	0.241947	3.65055	0.86087	0.475504	2.75428	0.509805	0.667766	0.911565	0.612479	0	1.81195	NA	4.27332	0.159234	0.419705	NA	0.470965	1.34632
CG33275		3L: 7598135:+	3.91614e-12	1	8	0	9	12	12	0		0.428906	2.85723	0.0680658	0.670453	2.64798	0	1.00617	5.04509	2.49293	1.75219	1.53006	1.83135	0.0831575	0.0902216	0.138402	0.0916886	1.56212	1.27399	0.414964	0.222747	0.5705	3.57284	0.346489	0.123515	0.519313	0.353537	0.0631616	1.48494	0.0257975	0.178962	2.10894	0.0900067	4.06296	1.55356	0.687164	0	1.86159	3.74107
dx		X: 6428032:+	3.92457e-12	0	0	0	0	40	1	0		0.480951	0.84698	0.399444	0.277963	0.669803	0.00512903	0.8994	0.643171	1.55999	0.0841195	0.580765	0.951165	1.13564	0.196334	0.042837	0.0770461	0.440697	0.291267	0.488925	0.172856	0.156249	0.250462	0.376348	0.239286	0.508938	0.156774	0.180891	0.39892	0.325179	0.205572	0.135471	0.358697	1.00503	0.205589	0.438746	0.426565	1.09788	0.427579
RpS19b		3R:19759252:-	4.25982e-12	0	0	0	34	7	0	0		0.352491	0.409023	0.404471	0.402426	0.359381	0.11043	0.103583	0.547789	0.194236	0.415603	0.387888	0.327356	0.706036	0.0695925	1.08037	0.429022	0.346166	0.329725	0.105446	0.209721	0.484981	0.525338	0.114707	0.305859	0.412558	0.363249	0.541403	0.342582	0.399031	0.345591	0.128589	0.528419	1.32051	0.0715143	0.285653	0.342903	0.134555	0.529811
CG5027		3L:16222200:+	4.32493e-12	0	2	0	1	37	1	0		0.22889	0.82781	0.748835	0.529015	0.639987	0.0355481	0.75921	0.424773	0.843567	0.609063	0.360728	0.384827	2.40387	0.000350012	0.892257	0.464122	0.534767	0.259206	0.00886217	0.0686649	0.1087	0.839683	0.13275	0.346004	0.0506708	0.0422449	0.523505	0.200781	0.994817	0.0740868	0.0462648	0.486404	2.7113	0.0580961	0.753656	0.737046	0.941097	0.21655
Hop		2L: 295122:+	4.67744e-12	0	1	0	0	40	0	0		0.434	0.681157	0.260786	0.591437	0.427255	0.190733	1.0573	0.352674	0.184675	0.405425	0.419404	0.323528	2.72218	0.0917418	0.954779	0.958975	0.329609	0.253037	0.334665	0.302807	0.271072	0.689232	0.0618946	0.146092	0.942934	0.0837614	0.506311	0.115341	0.47491	0.139706	0.23861	0.194204	0.981937	0.15253	0.158288	0.404867	0.873068	0.259405
CG9184		3L: 1322806:-	4.70745e-12	0	0	0	21	16	4	0		0.0831189	1.81855	0.305028	0.0995953	1.26032	0.646004	0.534994	0	0.164135	0.592907	1.02473	1.07842	0.868511	0.079822	0.327804	0.823827	0.481222	0.73194	0.349607	0.169578	0.20894	0.0342266	0.135716	0.783307	0.517109	1.07388	0.362807	0.213105	0.0269477	0.379175	0.553635	0.796353	0.660536	0.274444	0.0546076	0.0869372	0.571913	0.358112
Hs6st		3R:15834234:-	4.81389e-12	1	3	1	4	24	9	0		0.407741	6.27413	0.877694	0.0701563	0.43109	0.0565745	0.143681	1.86632	1.80647	1.23142	0.275918	1.93644	0.424788	0.0960972	1.18623	0.342146	0.0671605	0.633217	0.445794	2.85243	0.190212	0.92986	0.0340057	0.840166	0.297369	0.112814	0.110663	0.0163463	1.983	0.158697	0.676804	0.181127	2.17942	0.245211	1.16437	1.08554	4.53112	0.14908
Cerk		3R: 1187788:-	4.97387e-12	1	4	1	1	25	10	0		0.25941	7.29437	0.898109	0.116958	0.357695	0.149247	3.55123	0.385966	0.0999332	0.017952	0.0910748	0.119071	0.448865	0.0618155	0.283034	0.441297	0.00920091	1.9873	0.771641	0.142244	0.17188	0.718002	0.97342	1.08409	3.97869	0.0821027	0.212155	1.56438	0.357261	0.24884	0.388397	2.35122	1.35927	2.40153	0.823628	0.0486903	0.806727	1.24228
CG6259		3L:17614605:-	5.03899e-12	0	0	1	0	37	3	0		0.495254	0.485798	0.323404	0.441537	0.584106	0.0701753	1.06354	0.480588	0.112887	0.0363793	0.508576	0.453045	0.874615	0.102589	0.450311	0.260718	0.934005	0.0908306	0.738846	0.00302403	0.0323977	0.60389	0.0990747	0.252995	0.850262	0.00814153	0.803075	0.214282	0.769703	0.229834	0.429415	0.853388	2.29866	0.5177	0.221445	0.358689	1.14968	0.749277
Tsf3		2R:12114006:+	5.16456e-12	4	8	0	4	18	11	0		1.21502	0.933705	0.182186	0.335472	0.158801	0.311804	0.461138	0.296238	0.0136857	14.5878	1.58274	0.193136	3.22255	0.129935	0	0.0155578	7.22954	0.607283	1.95028	0.323165	0.0472989	1.19969	0.790513	0.878429	0.170006	0.168803	1.76883	0.371624	0.410211	0.447794	0.0173371	2.38238	5.20025	0.0485687	0.882152	1.41511	2.64046	0.680157
NimC2		2L:13980126:+	5.57174e-12	7	13	0	11	4	8	5		3.08383	0	0	5.8346	0.458395	0.314144	2.01087	12.6847	0.291823	NA	4.14569	1.54471	2.03701	0	NA	0.15795	1.10231	0	9.11823	0	1.43381	5.25409	0.140987	0.605263	8.62864	0.433894	0	0.419419	NA	NA	0.101972	1.62977	2.20447	0	0	NA	0.0077469	6.72931
escl		2L:11990927:+	5.6434e-12	0	0	0	1	40	0	0		0.0834692	1.08717	0.279325	0.248767	0.0127137	0.25524	0.690132	0.514426	0.381247	0.593284	0.171634	0.867451	1.8442	0.0899773	0.914165	0.302116	1.06942	0.588537	0.287294	0.334829	0.0293475	0.315063	0.159047	0.224122	0.508558	0.0711273	0.544822	0.346367	0.381449	0.394145	0.297383	0.322686	0.0143107	0.124137	0.622372	0.321152	1.04828	0.465485
Abl		3L:16640982:-	5.82596e-12	0	0	1	1	36	3	0		1.14033	3.51122	0.306333	0.0821543	0.0821285	0.0174759	0.741187	0.276984	1.89441	0.870991	0.565914	0.38859	0.404622	0.030629	1.2718	1.35688	0.96936	0.495143	0.074919	0.0249629	0.101625	0.602703	0.161863	0.264779	0.855908	0.11548	0.807178	0.365876	0.0617304	0.198162	0.157208	0.50825	0.339231	0.0649105	1.00922	0.834876	1.87246	0.324494
CG14194		X:19087588:+	5.87594e-12	0	0	0	0	40	1	0		0.529862	1.31763	0.15013	0.187397	0.417917	0.130812	1.3462	1.16506	0.688338	0.625391	0.588098	0.909637	1.67532	0.025807	0.560797	0.134974	0.648872	0.27035	0.689	0.0234467	0.0378215	0.368487	0.117829	0.317403	0.686573	0.142533	0.400155	0.296039	0.567718	0.0534748	0.0553439	0.418207	0.732061	0.0457485	0.356898	0.440935	1.31956	0.692344
Ufd1-like		3L:11116316:-	6.39047e-12	0	1	0	0	36	4	0		0.165139	1.08347	0.421998	0.339674	0.155579	0.141038	0.643089	1.06965	0.187205	0.977625	0.198347	0.414818	3.49874	0.0852068	0.614971	0.781346	1.37527	0.20542	0.839848	0.0654559	0.0268848	0.755588	0.106616	0.963108	0.689716	0.0319953	0.957223	0.218321	0.564966	0.114627	0.294766	0.289858	1.03517	0.110195	0.195906	0.527157	1.26265	0.309972
alpha-Est9		3R: 3330820:-	6.59543e-12	5	10	1	1	12	17	0		2.12981	6.84922	0.928296	9.22174	0.164851	0.326562	0.222854	11.033	0.707243	6.14829	0.0140358	4.25153	3.1533	2.51784	0.473023	3.03691	0.0300764	1.87453	6.1789	0.56421	1.78648	4.77143	0.744568	9.21382	0.940261	0.137397	0	0.293408	0.484077	0.337983	0.292211	0.24744	2.89481	0.120362	0.320637	0.524073	3.17065	4.95812
Hsp67Ba		3L: 9372634:-	6.90154e-12	0	1	0	21	9	8	2		0.364247	0.716379	1.10014	0.328416	0.744263	0.603325	0	1.10434	0.796198	0.451077	0.44476	0.0468123	2.99908	0.648831	0.308361	0.25301	NA	0.288622	0	0.263602	0.435159	1.967	0	0.0099233	0.310901	0.239648	1.14891	1.34773	0.983908	0.558356	0.0204461	NA	1.18716	0	0.429519	0	1.73565	1.53115
Prosbeta2		3L:14993051:+	6.94246e-12	0	2	0	0	36	3	0		0.188482	1.33791	0.570271	0.333784	0.311322	0.138672	0.451896	0.321392	0.247127	0.798138	0.174877	0.211002	4.09614	0.102406	0.465593	1.14827	1.30715	0.214212	0.875059	0.0909265	0.079163	0.781013	0.203962	0.956335	0.326409	0.0397156	1.04753	0.291355	0.460989	0.0899947	0.0653373	0.391001	1.01791	0.129311	0.163035	0.695339	2.15997	0.144712
CG32479		3L: 872911:+	7.18734e-12	1	2	0	0	36	3	0		1.85358	0.650449	0.196318	0.50753	0.180366	0.0768123	0.831058	0.176589	5.65789	0.195489	0.24141	0.132406	0.932535	0.202437	0.0361118	0.19797	0.161088	1.03552	0.430519	0.507433	0.18136	0.254485	2.97697	0.696536	0.1052	0.121618	0.0785962	0.65714	0.332186	0.0636949	0.191604	0.973611	0.0661721	1.5599	1.25343	0.14317	0.495485	0.0570411
CR44133		3R:11811903:+	7.97317e-12	1	4	0	12	17	4	4		0.119944	0.0465434	0.171632	0.979356	0.129499	0.0333368	4.54932	1.66408	0.288491	NA	0.582661	0.180844	0.0391353	0.241398	0	0.106391	0.56943	1.8901	1.13015	0.103718	0.36562	0.918957	0.401918	0.036161	6.01076	NA	0.414311	3.58172	0.248154	NA	NA	0.428191	1.42102	0.924929	0.54549	0.642185	0.952792	1.28166
CG15445		X:20988186:+	8.05904e-12	0	0	0	1	38	2	0		0.6624	0.896438	0.181748	0.0640407	0.26776	0.0983588	0.664257	0.482889	0.331169	0.989594	0.811383	0.830167	1.40893	0.112175	1.55784	0.165974	1.33299	0.400731	0.349868	0.129938	0.1332	0.697374	0.136856	0.866564	0.594641	0.126592	0.530214	0.0393331	0.424174	0.278196	0.017066	0.231888	0.292404	0.00445298	0.413661	0.550972	1.73079	0.380233
egh		X: 2482536:+	8.1826e-12	0	9	1	0	20	11	0		2.6303	0.262732	0.24941	2.48365	2.23424	0.385908	2.17454	2.69463	1.6029	0.201358	0.639789	0.00600454	0.442703	0.0378585	0.62711	0.0539968	0.634047	0.258192	0.967484	0.0297695	0.255518	2.21493	0.172648	0.0455648	3.48487	0.189021	0.507668	0.562435	0.0535994	0.238583	0.147012	0.193648	1.74712	0.610812	2.21113	0.35884	0.792604	2.66683
Ubi-p63E		3L: 3902638:-	8.27987e-12	0	0	1	0	36	4	0		0.798277	2.18477	0.364688	0.660208	0.259185	0.103403	0.320816	0.877628	0.272257	0.687881	0.0545357	0.411205	1.22945	0.665064	0.686391	0.663712	0.0133624	0.515106	0.631084	0.118786	0.0461581	0.537112	0.142917	0.0936074	0.297722	0.127504	1.6368	0.517133	0.331326	0.126971	0.0617683	0.519027	0.80886	0.426377	0.442114	0.697101	1.89433	0.410711
Doa		3R:24717614:+	8.62688e-12	0	4	0	0	31	6	0		0.300025	4.48234	0.715342	0.282833	0.694896	0.0695473	0.166538	1.04453	3.72303	1.09082	0.695912	0.604585	2.57775	0.0596889	0.137859	0.0253833	0.225637	0.0398293	0.451467	0.427865	0.25514	1.45801	0.0650832	0.0147195	0.0361923	0.360896	0.176017	0.168262	0.92435	0.214384	0.423228	0.0926186	1.38994	0.000400422	0.506423	0.397399	2.49736	1.03029
tan		3L: 6048236:+	8.71376e-12	0	1	0	1	37	2	0		0.290637	0.736035	0.243028	0.365322	0.307506	0.435528	0.414404	1.13074	3.28768	0.599744	0.53497	1.03911	0.452255	0.351518	0.474684	0.108561	1.13281	0.181498	0.599772	0.299503	0.119738	0.225992	0.0564164	0.324084	0.634768	0.0834061	0.368555	0.0903563	0.275432	0.183407	0.380948	0.248224	0.891414	0.056755	0.225555	0.415926	1.68352	0.299434
CG10623		2L:18957169:-	1.06479e-11	0	1	0	2	33	5	0		0.148277	0.228751	0.176337	0.174359	0.278593	0.248788	1.75408	0.627368	0.864392	0.296995	1.16301	1.27309	0.490293	0.0326194	0.195991	0.147336	1.65135	0.0372556	1.01935	0.0912051	0.326993	0.817041	0.204781	0.290956	0.670161	0	0.954262	1.00394	0.380296	0.666031	0.0786322	1.72876	1.84143	0.302864	0.861949	0.235536	0.327288	1.15218
GstD3		3R: 8198790:+	1.13081e-11	0	3	0	13	16	9	0		0.794952	2.46579	0	0.47981	0.260141	0.422045	0.491554	1.24297	0.0465309	0.369116	0.0420201	0.459678	0.287918	0.332243	0.61003	0.636602	0.695749	1.60635	0.00518176	1.66641	0.0910256	0.142436	0.898962	1.4676	0.0497097	0.0559959	0.0263011	0.696572	0.0946828	0.0350271	1.59287	2.57177	0.934786	0.434438	0.409127	0.221941	1.77309	1.09424
path		3L: 9498428:-	1.14759e-11	1	4	0	4	24	9	0		2.16061	0.12141	0.425803	0.369127	0.779108	0.892536	1.42368	1.19483	1.7854	0.530156	0.311017	0.783242	0.236275	0.085815	0.879019	0.27347	0.59286	2.21533	0.159896	0.885207	0.0626266	1.34091	0.0945891	0.0621263	0.443061	0.0252644	0.122772	0.223435	0.184889	0.283152	0.478647	0.525232	5.967	0.385332	0.50746	0.161907	1.60393	0.423833
edin		3L:17487980:+	1.17062e-11	0	1	0	19	13	5	3		1.94098	0.60585	0.0795411	0.38525	0.475564	NA	NA	0.412627	0.961356	0.933815	1.88474	2.09221	0.432703	0.0743142	0.00181474	0.768591	0.0351439	0.388454	1.31751	0.773989	0.625396	1.05203	0	0.324399	NA	0.544368	0.0236324	0.495456	0.00736079	0.529949	1.5727	0.63018	1.5064	0.57106	0.264538	0.380044	0.468785	0.495436
Hr78	*	3L:21490283:-	1.30029e-11	0	0	1	0	39	1	0		0.467506	0.697028	0.135939	0.245204	0.57667	0.0619545	1.34196	1.10592	0.760474	0.552598	0.487322	0.845611	1.02675	0.0527362	0.737588	0.228772	0.714131	0.310044	0.276925	0.31843	0.0197653	0.629618	0.167401	0.344026	0.743374	0.101981	0.323065	0.286529	0.675571	0.0107487	0.144131	0.0983558	2.01283	0.00480108	0.326835	0.740699	0.81736	0.722955
olf413		3L:22129190:+	1.44343e-11	0	7	0	3	21	10	0		1.68572	1.60491	1.10211	0.258665	0.484395	0.54583	0.173314	0.143524	2.1035	2.81837	0.0926463	0.0819099	4.63385	0.333184	1.0384	0.225038	0.185283	1.11569	2.02495	0.278324	0.0547079	0.284234	0.966367	0.0729388	0.6782	0.0719305	0.851427	1.18494	0.212461	0.67071	0.29019	0.575203	2.66447	2.25152	4.01094	0.0120955	0.491404	0.623716
CG11210		2R: 3986189:+	1.50613e-11	0	1	0	0	39	1	0		0.28068	1.04882	0.679868	0.185441	0.779562	0.158941	0.441153	1.17226	0.988475	0.485938	0.295634	0.742217	2.03663	0.0213127	0.747357	0.161775	0.441903	0.248992	0.236082	0.190799	0.0254319	1.19503	0.107551	0.0283903	0.19556	0.109934	0.321587	0.0903394	0.547883	0.151023	0.0883337	0.0895905	1.20612	0.121401	0.446898	0.986955	1.57064	0.948947
CR44868		2L:15912558:+	1.53719e-11	0	3	0	27	3	5	3		2.47909	0.463259	0.0197634	1.22422	NA	1.23134	0.877785	0.117543	0.00796155	NA	0.342614	0.499137	0	0.436297	NA	0.879883	0.644444	2.07234	0.0823125	0.712871	0.273377	0.344017	0.393179	0.87543	0.997427	0.901682	0.221068	0	0.122831	0.650973	0.0227745	0.361676	0	3.88956	0.00501347	0.409823	0.603836	0
M6		3L:21502981:+	1.61898e-11	3	6	0	1	28	6	0		0.41451	1.04007	0.310174	0.0223742	1.13391	0.203223	0.220061	0.197211	7.39572	0.419801	5.61763	3.38321	2.18776	0.154516	2.10077	0.32821	0.413821	0.0520824	5.0525	0.628593	0.1274	0.659946	0.0424532	0.0379966	1.08637	0	0.00427261	0.181566	0.0621887	0.204316	0.626686	0.0524054	0.439641	0.072383	0.0119334	0.353635	0.798275	0.611859
CYLD		2L:10299847:-	1.63016e-11	0	1	0	0	36	4	0		0.00888449	1.14338	0.517771	0.524325	0.669295	0.16544	0.2071	1.01844	3.07719	0.503864	0.621105	0.585852	0.884939	0.0878791	0.36687	0.0295462	0.485957	0.0767318	0.551239	0.390514	0.0362435	0.825055	0.242168	0.378399	0.619575	0.0651991	0.702691	0.205017	0.305454	0.115644	0.0379221	0.229246	1.48068	0.369944	0.205935	0.713545	0.90035	1.01928
CG4502		2L: 7204264:-	1.70152e-11	0	0	0	26	15	0	0		0.962158	1.55645	0.485412	0.123358	0.525328	0.182846	0.0852296	0.593513	0.595466	0.371604	0.808946	0.70183	1.27736	0.208502	0.403399	0.203927	0.342972	0.0863181	0.659319	0.0408426	0.0418567	0.644055	0.0700058	0.466813	0.0956567	0.399779	0.900918	0.312783	0.539373	0.110368	0.143827	0.162049	0.4803	0.172332	0.301716	0.263192	1.11836	0.542519
Cen		2L:20681626:-	1.71667e-11	0	1	0	0	36	4	0		0.439466	1.03182	0.303315	0.334786	0.550433	0.214753	0.493022	0.97113	2.6922	1.00426	0.367975	0.480277	1.75366	0.0138454	0.528073	0.423084	0.601064	0.147194	0.521749	0.0352406	0.289789	0.97311	0.220996	0.0894349	0.302151	0.0473394	0.347553	0.145986	0.206685	0.18611	0.0119287	0.287087	1.00714	0.037122	0.500486	0.850003	0.999401	0.382994
mats		3R:18246883:+	1.75406e-11	0	1	0	0	36	4	0		0.376046	1.24374	0.4028	0.211825	0.280459	0.20037	0.240041	0.854912	0.942952	0.604236	0.41832	0.744438	1.40085	0.0978768	0.951535	0.239147	1.77889	0.0766605	0.494106	0.141311	0.0445528	0.823088	0.0247157	0.124335	0.858909	0.0549754	0.978571	0.377797	0.482596	0.0872316	0.19498	0.0887694	0.61887	0.0692087	0.475684	0.57688	2.15967	0.98213
CG10098		3R: 2950270:+	1.80253e-11	0	0	0	1	37	3	0		0.376608	0.921136	0.361058	0.418028	0.565523	0.0723523	0.752587	0.992851	0.0820655	0.0269551	0.228978	0.97273	1.10105	0.109721	1.11729	0.289807	0.46519	0.203249	0.789652	0	0.0612486	1.22231	0.34211	0.0162112	1.06768	0.11229	0.448006	0.090503	0.458068	0.423439	0.336637	0.600283	1.24703	0.280652	0.0939138	0.217637	1.01101	0.80187
RanBPM		2R: 6317213:+	1.80745e-11	0	0	0	0	38	3	0		0.264871	1.35307	0.304472	0.0411335	0.405608	0.01643	1.21164	0.943145	1.31896	0.243203	0.366387	0.613015	0.660043	0.0931582	0.595273	0.0607556	0.918719	0.380086	0.451214	0.00713792	0.0567473	0.380283	0.212527	0.404436	1.0278	0.162092	0.370716	0.721957	0.45464	0.0709747	0.0155279	0.206368	0.834943	0.257738	0.811187	0.394592	1.57928	0.968912
Snap29		2R:19732286:-	1.85107e-11	0	0	0	0	39	2	0		0.271006	0.536542	0.62401	0.326191	0.169899	0.0616267	0.258071	1.22294	0.264179	0.632467	0.379606	0.637705	1.5637	0.039368	0.545255	0.158074	1.34893	0.192111	0.439184	0.00387168	0.255808	0.574763	0.0753929	0.278972	1.09467	0.0854525	0.693403	0.196516	0.808023	0.0170622	0.273414	0.23514	1.31926	0.154197	0.2282	0.502969	1.00599	0.605538
CG6678		3R:17712751:+	2.12081e-11	0	0	0	1	37	3	0		0.439933	1.2425	0.511086	0.00745774	0.591779	0.495941	0.126599	0.996144	0.62748	1.31516	0.674841	0.0580424	0.0423393	0.0592924	0.315301	0.480559	0.49411	0.344376	0.061572	0.180574	0.137462	0.578947	0.337663	0.311873	0.237157	0.0458806	0.396163	0.264306	0.193687	0.591916	0.398195	0.0795109	0.855756	0.6504	0.223931	0.52801	0.816868	0.808509
CG30043		2R: 8246941:+	2.21762e-11	7	10	0	8	7	15	1		0.718332	1.69355	0.182579	6.63216	0	0.0545059	6.03683	12.9313	1.04551	0.335955	0.470623	0.929612	0.105159	0.128413	0	0	0.251568	1.01591	1.82472	0.00474286	0.218448	3.48398	0.566204	1.6496	6.42984	0.183281	0	4.74712	0.675982	0.107424	0.0417912	1.32884	23.2337	0.0183597	7.19245	0.586907	NA	9.37939
CG5869		2L:16302954:-	2.23823e-11	0	1	0	0	37	3	0		0.0963547	0.135335	0.511919	0.593356	0.110497	0.268699	0.111605	0.89551	3.01677	0.0223317	0.536431	0.802793	0.993262	0.0671817	0.493484	0.513073	0.354618	0.0828168	0.524841	0.0746468	0.0357301	0.844474	0.0637833	0.349953	0.30966	0.15418	0.114196	0.159182	0.734805	0.071717	0.732697	0.499155	1.69182	0.619294	0.210706	0.931881	1.36318	0.776996
hipk		3L: 543060:+	2.24058e-11	1	4	0	3	25	9	0		6.17868	1.96096	0.0219475	0.183395	1.96624	0.320307	0.33566	1.33368	4.47229	0.00238605	0.696096	0.544508	1.58089	0.429677	0.322895	0.163862	0.591505	0.442182	0.413537	2.21461	0.197496	1.64574	0.0696362	0.917341	0.00543533	0.139489	0.180567	0.197537	0.053418	0.00652769	0.461008	1.01008	0.977689	0.688381	1.30806	0.0191905	0.143393	2.77915
Ho		3R: 7505465:+	2.26759e-11	0	0	0	1	37	3	0		0.429219	1.26922	0.93317	0.00387523	0.0352421	0.00611037	0.358486	1.25037	0.277677	0.325104	0.273461	0.383751	0.867559	0.110935	1.0189	0.0705877	1.60355	0.165979	0.608164	0.0908442	0.0358529	0.378386	0.0331469	0.183328	1.27564	0.075936	0.95709	0.648638	0.667634	0.0512836	0.567327	0.491782	1.03495	0.0477523	0.847963	0.81103	0.829211	0.87837
syd		3L: 7929220:-	2.33123e-11	2	6	0	2	22	11	0		0.306108	0.025626	0.393666	1.16926	0.332618	0.757303	1.70854	1.62107	5.12339	0.259739	1.08446	1.52653	2.47451	0.0551669	0.0244652	0.177844	1.4551	0.0299759	0.292216	0.0570729	0.0975762	1.97736	0.173375	0.764809	0.715848	0.0395997	1.10283	2.32846	0.360407	0.00706307	0.102971	0.02361	5.17548	0.132957	0.395626	0.517622	0.228945	2.13574
P5cr-2		3R:13361407:+	2.40627e-11	1	2	0	7	25	7	0		0.271314	0.629787	0.179569	0.412611	0.171281	0.44682	1.60826	0.15541	0.128643	0.0992106	0.275057	0.233253	0.358278	0.577619	0.232189	0.164746	1.98785	3.52595	0.927976	0.0969534	0.0780467	0.0704557	0.720751	0.64822	0.383242	0	1.39242	1.23159	0.723377	0.0414273	0.0263583	5.37869	0.429037	0.908448	0.872642	0.409094	0.821302	0.597685
Snx3		3R: 8453753:+	2.51492e-11	0	0	0	0	37	4	0		0.24798	1.14582	0.592113	0.594729	0.0623064	0.00714547	0.6432	0.266922	0.0206207	0.399345	0.222631	0.438892	1.98084	0.211521	0.846321	0.447308	0.460462	0.2632	0.232942	0.100897	0.0767374	0.506377	0.092966	0.0517253	0.591123	0.0612393	0.770185	0.186041	1.26096	0.357089	0.116841	0.299706	1.49824	0.105873	0.440482	0.751199	1.18105	0.690751
AdoR		3R:25975328:-	2.73576e-11	0	4	0	17	8	8	4		0	0.301294	0.812484	3.1201	3.95487	0.0220063	NA	3.61015	1.70931	0.0392538	0.668494	0.188414	0.832146	1.47586	0.272317	0.0190457	0.195358	0	0.913012	0.28617	0.148007	1.31627	NA	1.02123	NA	0.721344	0	1.15514	0	1.41873	0.096949	2.68359	1.23301	0.51318	0.760846	NA	0	1.20343
Hsc70-3		X:11700386:-	2.77247e-11	0	1	0	2	36	2	0		0.503997	1.86315	0.445982	0.475542	0.323196	0.130531	0.0186687	0.156521	0.19592	0.455958	0.157284	0.320744	1.69675	0.097624	0.365145	0.800735	0.0575837	0.390352	0.20094	0.478274	0.226176	0.428342	0.108221	0.128266	0.15252	0.214398	0.356828	0.101525	0.342447	0.291895	0.204958	0.51472	1.16254	0.216599	0.349045	0.402832	1.6316	0.144163
Ced-12		2L:12097838:+	2.99124e-11	0	0	0	0	39	2	0		0.0610528	1.11965	0.239706	0.481101	0.285586	0.308579	0.354179	1.0791	0.47384	0.120919	0.580434	1.29248	0.942283	0.0287329	0.139264	0.0489318	0.346921	0.310858	0.412891	0.301882	0.025442	0.899902	0.070784	0.174048	0.793455	0.0592649	0.490659	0.170991	0.556193	0.122329	0.181602	0.237927	1.69629	0.352548	0.492124	0.57834	0.908844	0.877508
Sem1		2L: 7063986:+	3.03232e-11	0	2	0	0	35	4	0		0.302928	1.2713	0.270104	0.0802088	0.00498444	0.0858035	0.290677	0.318196	0.0897565	0.9716	0.415622	0.193017	4.15051	0.0554096	0.744939	1.43837	1.21223	0.287113	0.62873	0.0723591	0.0859075	0.69984	0.0789908	1.91052	0.370559	0.072367	0.554822	0.690893	0.767634	0.267932	0.213072	0.334505	0.23075	0.217961	0.299459	0.135635	2.11106	0.274883
CG7611		3L:21516286:+	3.24385e-11	0	1	0	0	36	4	0		0.278646	1.07668	0.311388	0.108106	0.519567	0.0454516	0.42657	1.31236	1.20496	0.0697552	0.611172	0.809927	1.02557	0.186678	0.844774	0.0414811	1.23436	0.402902	0.499039	0.0608954	0.0231235	0.528927	0.0345787	0.23791	0.348432	0.117781	0.705417	0.474272	0.313357	0.12577	0.137447	0.445792	1.10595	0.0540101	0.79141	0.527767	2.04608	0.821438
GalNAc-T2		X:18393905:-	3.33118e-11	0	1	0	0	37	3	0		0.097156	1.78642	0.470183	0.381518	0.364345	0.161372	0.837413	0.221859	0.24735	1.15523	0.0339292	0.554874	2.52134	0.0164835	0.743833	0.413493	0.876493	0.067368	0.147892	0.0306142	0.134208	0.660316	0.00157081	0.0934702	0.0433116	0.315108	0.351834	0.0792095	1.1467	0.252735	0.305227	0.185755	1.09759	0.0301289	0.541625	0.799777	0.964144	0.645294
ssp3		2L:18943960:-	3.62225e-11	1	1	0	1	36	3	0		0.406218	1.10575	0.33729	0.248728	0.558974	0.0391466	0.381864	1.3139	5.89833	0.72399	0.659861	0.730474	1.72914	0.28511	0.572625	0.218318	0.393777	0.062083	0.246941	0.193099	0.0893224	1.38236	0.0966593	0.152223	0.125799	0.10686	0.318336	0.0595808	0.0282892	0.208471	0.208535	0.177592	1.92321	0.159924	0.689244	0.018919	1.92779	0.549362
RhoGAP15B		X:16837323:+	3.71794e-11	0	7	0	0	24	10	0		1.21075	1.42182	0.401322	0.0771605	2.45507	0.168724	0.406055	2.21077	2.8956	0.139595	2.83533	0.870867	0.738792	0.242872	0.528012	0.506939	0.382953	0.570184	0.803744	0.741564	0.227583	3.34752	0.600619	0.385624	0.637047	0.0427162	0.0732028	0.116985	0.387322	0.0898468	0.0949656	0.587749	4.18478	1.05734	0.0449542	0.0118402	0.698548	2.54047
CG13896		3L: 711850:-	3.99057e-11	0	1	0	0	36	4	0		0.459788	0.620245	0.342037	0.138482	1.01402	0.368456	0.559093	0.788212	2.59568	0.451525	0.445985	0.613485	0.874329	0.020247	0.349246	0.301893	0.469165	0.211158	0.408629	0.211889	0.00770188	0.836487	0.223502	0.415927	0.0867836	0.127989	0.328788	0.324221	0.31664	0.308776	0.232959	0.0910026	1.38336	0.346173	0.504755	0.717282	0.46187	0.777863
KrT95D		3R:19832300:-	4.00546e-11	1	4	0	1	27	9	0		0.452515	1.10289	0.112038	2.21577	0.00105086	0.282457	0.803522	0.623183	0.672262	1.24374	0.826094	0.818348	3.87682	0.170064	0.809655	0.900975	0.638247	0.491387	0.161328	0.363338	0	0.246056	0.167086	0.634736	1.04784	0.131947	0.981729	0.587967	0.698992	0.0829622	0.231107	1.22064	1.57224	0.0381028	0.419512	0.090468	4.86405	0.429256
CG10435		3R: 3838923:-	4.0421e-11	0	0	0	1	35	5	0		0.387685	1.40156	0.583725	0.0483035	0.571112	0.00886757	0.834869	0.859602	0.481651	0.070207	0.464033	0.569216	1.35753	0.107837	0.623747	0.0949696	0.832303	0.218832	0.501339	0.0645438	0.100252	0.562539	0.285379	0.219285	0.918558	0.0497087	0.446609	0.472983	0.888983	0.0683764	0.0933442	0.731581	1.18558	0.00774543	0.420014	0.691088	1.97732	0.752197
Cul1		2R: 3804459:+	4.3213e-11	0	0	0	0	41	0	0		0.41955	1.37742	0.147501	0.334252	0.453826	0.0807217	1.2552	0.796605	0.222098	0.778101	0.208921	0.509078	1.13392	0.00894841	0.627992	0.12853	0.525619	0.0477824	0.467223	0.0107725	0.180141	0.595464	0.0935211	0.0767351	0.909537	0.130057	0.533793	0.204742	0.552006	0.125067	0.173107	0.0965544	0.974001	0.0573074	0.318112	0.607644	0.905986	0.588871
CG6951		3L:20234663:+	4.37438e-11	0	0	0	4	33	4	0		0.133141	0.402715	0.418438	0.122028	0.490975	0.173419	0	0.17359	0.905542	0.349813	0.348412	0.377836	0.219123	0.737916	1.55154	0.506448	0.916661	0.0643633	0.139109	0.226027	0.134578	1.27921	0.00309828	0.305577	0.0858629	0.311297	0.363356	0.896509	0.621648	0.0879509	0.207815	0.310527	0.520298	0.243894	0.566036	1.56053	1.307	0.0407984
pirk		2R:17549772:-	4.75627e-11	2	5	0	13	13	10	0		0.686011	1.80279	0.00878172	1.32279	0.118588	0.306204	14.7871	0.79403	0.597549	0.782576	0.42945	0.0271263	0.90726	0.0642646	0.502293	0.037146	0.15105	2.3468	0.167934	0.554986	0.245205	0.222558	0.159256	0.35268	10.8455	0.104964	0.603516	0.00981119	1.75513	0.0365607	0.0450555	0.23436	2.15346	1.67707	0.747628	0.301495	0.490416	0.819266
GlcAT-I		X: 4025244:+	4.76469e-11	0	0	0	0	40	1	0		0.0922375	0.57101	0.73636	0.349286	0.142477	0.0566272	0.599296	1.05363	0.229615	0.746188	0.361196	0.762177	1.43356	0.150369	1.22471	0.432942	0.509201	0.217174	0.101085	0.093594	0.484469	0.503994	0.164593	0.279813	0.199165	0.0366029	0.182267	0.116708	0.671154	0.0848526	0.482103	0.0903719	1.37175	0.0597632	0.268772	0.415724	1.11005	0.488609
Prosbeta3		3R: 4831948:-	4.80527e-11	0	1	0	0	37	3	0		0.107397	1.512	0.20562	0.14497	0.0905215	0.145294	0.700109	0.341041	0.630191	0.944421	0.278023	0.0998351	4.14049	0.0671546	0.710737	1.22403	1.53801	0.155909	0.891697	0.2076	0.0958513	0.482266	0.123187	1.33191	0.621829	0.0978524	0.846167	0.172822	0.427016	0.169745	0.217811	0.472187	0.267802	0.19668	0.230899	0.250076	1.62435	0.0429182
Cka		2L: 8031010:+	4.88593e-11	0	0	0	0	38	3	0		0.635723	1.35279	0.39463	0.213537	0.613202	0.0494795	0.895952	0.687739	1.9722	0.453276	0.442642	0.554204	1.33083	0.0379042	0.526065	0.0324339	0.550412	0.174227	0.159975	0.295872	0.198377	0.875404	0.107698	0.183149	0.626743	0.245377	0.426362	0.275142	0.167601	0.024863	0.071171	0.213103	1.00113	0.0152472	0.598079	0.251362	0.991786	0.577693
CG8586		2R: 4583302:-	5.05161e-11	0	6	0	14	15	4	2		4.67712	0.471812	0	0.235848	0	3.60834	0.199387	2.56165	0.0273276	0.47664	0.236104	1.12441	0.0256859	0.0229618	0.157894	0.0576244	0.0200412	0.269615	0.18025	0.206389	0.115942	0.0365372	1.62139	0.216615	3.85227	0.131415	1.49645	NA	0.0706285	NA	0.661785	0.173199	0.246336	2.64339	0.638166	0.0689544	1.13753	2.22179
rut		X:14719938:-	5.16191e-11	3	7	0	0	18	16	0		0.480728	20.5306	0.153582	0.0993723	2.16851	0.27884	2.79963	2.92591	1.13423	6.42753	0.337825	0.144228	0.058597	1.04491	0.671756	0.954457	0.912245	0.927584	0.792738	0.182956	0.0533726	0.132786	1.34263	0.262512	2.1105	0.791133	0.269988	1.46457	0.232551	0.276894	0.003781	0.52744	0.307235	1.654	0.238812	0.117146	8.02485	1.28331
pes		2L: 7994184:-	5.52358e-11	0	3	2	0	28	8	0		0.240035	2.11818	0.322745	0.123657	0.561138	0.653009	2.19757	1.11255	3.20323	0.731083	0.524514	0.912683	0.446791	0.0142583	1.02557	0.157495	0.240252	0.41383	0.558695	0.329187	0.0336109	2.04486	0.341747	0.342954	0.0064535	0.0349528	0.0327851	0.362765	0.383429	0.238571	0.491475	0.432088	2.08121	0.148807	0.397898	0.801165	1.42442	1.41863
CG3940		3R: 5938268:+	5.68454e-11	5	10	0	5	10	16	0		1.9235	0.15018	0.117118	2.65201	2.82988	0.739372	0.461166	5.88237	4.77498	0.761348	1.94921	7.74065	0.736383	0	0	0.825637	1.84999	0.274065	0	0.738891	2.68003	5.13421	0.271078	4.19946	0.976116	0.116995	0.357736	0.0751709	0	0.681708	2.88274	0.692127	13.0858	0.112329	0.0899502	0.865545	0	3.05989
CG9044		2L: 5949450:+	5.90543e-11	0	0	0	1	36	4	0		0.434669	1.11581	0.434775	0.378743	0.406412	0.0893561	0.495968	0.896999	1.85712	0.492294	0.273233	0.427551	0.950764	0.0270351	0.684748	0.0252991	0.955695	0.244444	0.672012	0.17012	0.0178161	0.312559	0.153938	0.196076	1.04245	0.0228248	0.53226	0.470314	0.139172	0.0513617	0.228747	0.229488	1.05425	0.248223	0.46707	0.542485	1.02052	0.533462
Sec3		3L:17418317:-	6.06169e-11	0	1	0	1	37	2	0		1.03848	0.512151	0.050607	0.401855	1.55375	0.156931	0.346468	2.30922	0.354916	0.197885	0.369854	0.65358	0.844383	0.0118025	0.171621	0.0286111	0.350351	0.135494	0.213737	0.144332	0.108721	0.844557	0.0456278	0.0122844	0.662992	0.0591379	1.15603	0.273595	1.84268	0.376203	0.120449	0.177561	1.45463	0.0410663	0.524588	0.600439	0.486932	0.881919
skd		3L:21019304:-	6.22066e-11	0	1	0	0	37	3	0		1.4868	1.69126	0.212631	0.0541268	0.391935	0.232782	0.959307	0.194411	3.36989	0.361739	0.636969	0.421685	0.363421	0.225863	0.105298	0.0497215	0.501781	0.388762	0.628712	0.27953	0.0498962	0.334685	0.584293	0.51463	0.63229	0.203516	0.126598	0.502185	0.133741	0.0184366	0.0614168	0.739409	0.517783	0.675188	0.855726	0.0475972	0.78953	0.520206
CR33013		2R: 8250825:+	6.35731e-11	8	11	0	9	4	14	3		0	0.288969	0.0327704	8.7792	NA	0.0326792	10.302	8.30424	0.310964	NA	1.31768	1.59882	0	0.308678	0.00186006	0.271134	0	4.40172	3.30074	NA	1.1315	0.247606	0.0195377	0.579233	8.35182	0.091885	0.263099	4.21321	0.161537	0	0	1.58035	7.61774	0.174709	16.2882	3.57021	0.437255	10.7376
cno		3R: 1043178:-	6.40815e-11	1	4	1	1	26	9	0		0.904654	2.42471	0.491966	0.0363566	0.377978	0.101862	1.93981	1.5494	4.21748	0.000663705	0.105969	0.852349	5.10424	0.00760038	0.406478	0.0100795	0.165742	0.956986	0.861375	0.0789707	0.961899	2.15986	0.839049	0.55515	2.89424	0.109287	0.462444	0.576705	0.0288377	0.0657005	0.36771	0.469422	1.99759	0.0600791	0.484876	0.200481	1.59097	1.04816
cpa		2R:16945292:+	6.51997e-11	0	0	1	0	39	1	0		0.0696542	1.33907	0.260767	0.360349	0.429139	0.102052	0.238777	1.15814	1.03378	0.015827	0.310929	0.629268	0.950036	0.107946	0.229316	0.255818	0.404923	0.198032	0.292064	0	0.00025833	1.6595	0.0194342	0.238701	0.293266	0.026411	0.428824	0.270482	0.842843	0.274342	0.109876	0.433363	2.22447	0.131968	0.369	0.66201	1.01735	0.852495
Top1		X:15216879:+	6.83305e-11	0	1	0	0	39	1	0		0.807926	1.46659	0.0540985	0.0503936	0.421641	0.176396	1.43457	0.135607	1.74581	1.39893	0.292849	0.212029	1.88648	0.331934	0.974947	0.504433	0.450608	0.345009	0.470579	0.104076	0.106808	0.417649	0.106031	0.173134	2.04258	0.143045	0.168395	0.0656894	0.123758	0.195464	0.0786114	0.339094	0.436289	0.0928087	0.654706	0.170942	0.810039	0.311582
roq		3L:16371666:-	6.97951e-11	0	1	0	1	35	4	0		0.232008	0.683396	0.642366	0.375568	0.468278	0.136166	0.380805	0.730887	1.92927	0.55102	0.606271	0.401134	2.23291	0.325997	0.473056	0.0104254	0.410873	0.0855859	0.0182557	0.0376246	0.070588	0.920127	0.214145	0.284279	0.401082	0.286748	0.431299	0.396527	0.472759	0.085975	0.0874017	0.134413	1.62482	0.0824396	0.36126	0.771117	1.66298	0.829595
Atg7		2R:14512549:-	7.30003e-11	0	1	0	10	29	1	0		0.825054	2.40181	0.179495	0.425662	0.728206	0.103644	0.422837	1.66848	1.41509	0.0384284	1.22576	1.11504	0.13185	0.107545	0.224631	0.0686109	0.573547	0.264206	0.608888	0.285211	0.0189014	1.3806	0.179899	0.154378	0.977215	0.00402506	0.251292	0.0920194	0.302997	0.016965	0.325101	0.129035	0.493923	0.341627	0.518752	0.192106	0.907485	0.446232
Atg5		X: 7217803:-	7.38718e-11	0	0	0	1	35	5	0		0.325831	0.746708	0.308996	0.203355	0.0355937	0.0255632	1.40402	0.963623	0.905886	0.724038	0.679163	0.856596	1.23498	0.0956902	1.0089	0.231654	0.977273	0.0918643	0.676521	0.146292	0.0544145	0.689936	0.058186	0.501798	0.590958	0.0396953	0.797004	0.237028	0.473898	0.189256	0.100594	0.240157	0.902136	0.0057736	0.48817	0.680448	1.16473	0.793709
CG9467		3R: 5626748:-	7.45927e-11	0	0	0	0	38	3	0		0.358725	1.34266	0.456131	0.529197	0.576184	0.0742847	0.351633	1.01175	0.641134	0.117818	0.631356	0.816683	0.874592	0.142325	0.299034	0.067628	0.549084	0.334846	0.220872	0.164406	0.063469	1.04697	0.125288	0.0599351	0.267091	0.0344235	0.41142	0.189068	0.393793	0.11574	0.115849	0.385442	1.41114	0.287956	0.332659	0.60141	0.919537	0.757133
kis		2L: 221962:-	7.5464e-11	0	1	0	0	34	6	0		1.17516	1.93837	0.00383185	0.00514106	1.19158	0.0356465	0.500273	1.13001	4.0344	0.276924	0.920727	0.0161778	0.279571	0.237455	0.0622834	0.345691	0.259596	0.340298	0.576736	0.644221	0.0337324	0.689109	0.400372	0.192145	0.697152	0.161574	0.0842931	0.588995	0.0354189	0.151971	0.150302	0.312715	0.644794	0.333168	0.59546	0.326837	1.24393	0.350122
ced-6		2R: 5329071:-	7.93757e-11	0	4	0	10	18	9	0		0.218832	1.86266	0.422697	0.202769	1.27889	0.0353321	0.972549	1.53827	1.70662	0.0275577	1.99933	1.04287	0.501833	0.338334	0.556448	0.301928	0.216669	0.00474292	2.18509	1.1083	0.342263	3.36702	0.121235	0.565778	0.753505	0.0325525	0.0240932	0.545395	0.306179	0.0967119	0.00355074	0.661785	2.61907	0.0154847	0.241764	0.142597	0.942001	2.09475
CG10217		3R:19588985:-	8.00523e-11	0	2	0	0	34	5	0		0.0387324	1.93317	0.0684807	0.244741	0.245248	0.362214	0.455875	1.32279	1.54495	0.539323	1.05351	2.60304	1.16388	0.144635	0.00809976	0.166522	0.136682	0.279172	1.54116	0.0812218	0.114536	0.982981	0.0262496	0.226231	0.127929	0.0992542	0.235294	0.0384062	0.973515	0.520369	0.051472	0.299902	1.08659	0.313675	0.618772	0.256268	1.24677	1.3562
Ilp6		X: 2226441:-	1.04257e-10	3	8	0	2	17	14	0		3.73963	14.4108	0.321132	0.0217255	1.17814	0.0708279	3.84993	0.00530972	0.128585	0.724403	0.132441	0.214523	3.90779	0.702905	0.80246	0.276827	9.06071	0.152052	1.75737	0.110447	0.804605	0.114685	0.731653	0.694123	10.2365	0.00179133	0.504995	0.265687	0.47392	0.200616	0	1.57553	4.01869	1.60451	0.502863	0.729255	2.1966	0.0990883
ClC-c		3L:16083556:+	1.05528e-10	0	2	0	0	39	0	0		0.106616	0.464992	0.468694	0.154973	0.334658	0.0935455	0.482357	0.725803	2.36089	0.144149	0.234295	0.842069	2.02863	0.128663	0.337022	0.00550886	0.360813	0.220542	0.235059	0.0386401	0.186815	1.15144	0.106261	0.0261003	0.100431	0.0710547	0.373238	0.290418	0.781261	0.279062	0.124466	0.25656	1.78706	0.0887309	0.335386	0.549331	0.524928	0.770592
ik2		2L:20676215:+	1.19872e-10	0	0	0	0	39	2	0		0.368249	0.542336	0.422999	0.385679	0.356314	0.200799	0.394455	0.674862	0.3436	0.470078	0.257704	0.343265	1.11299	0.0182586	0.670637	0.422825	0.401855	0.210967	0.501385	0.240515	0.119407	0.811967	0.12815	0.268242	0.522686	0.0298058	0.469022	0.170066	0.323831	0.0919679	0.177678	0.27641	0.425394	0.253901	0.521676	0.32613	0.776001	0.39375
CG30392		2R:17179686:-	1.27876e-10	0	0	1	0	35	5	0		0.147451	0.24445	0.614809	0.437779	0.0283136	0.326672	0.476696	0.539932	0.116651	0.643881	0.846292	1.2731	0.733218	0.391658	1.1173	0.14612	0.553373	0.0419332	0.240724	0.0880723	0.056119	0.877701	0.0353195	0.392827	0.559127	0.0312575	0.428267	0.0999569	1.1106	0.446603	0.46558	0.355653	2.02474	0.137208	0.0857571	0.409273	1.31347	0.781845
CG5482		2R:14519407:-	1.32811e-10	0	0	0	1	38	2	0		1.22075	0.573592	0.0826324	0.0568573	0.272226	0.146792	0.86047	0.135329	0.628605	0.226327	0.283585	0.350978	0.920314	0.0384568	0.342287	0.194976	1.34543	0.937024	0.491596	0.0282511	0.0728253	0.209493	0.725884	0.0301476	0.946395	0.00572406	0.57472	0.400822	0.806863	0.0706453	0.0829471	0.470214	0.231187	1.14712	1.411	0.686913	0.567669	0.29112
cact		2L:16325625:-	1.53653e-10	0	1	0	13	25	2	0		1.27718	3.12493	0.271424	0.186852	0.152338	0.109733	1.76351	0.158216	0.174632	0.201374	0.113373	0.663613	1.29262	0.189775	0.212035	1.89769	0.518186	0.716324	0.509625	0.0793485	0.00361295	0.144975	0.877828	0.152676	1.32786	0.0373145	0.163958	0.435285	0.162075	0.0728368	0	0.575663	0.161204	1.82496	0.331266	0.0796562	1.76404	0.115803
Shc		3L: 9420110:+	1.58051e-10	0	0	0	1	37	3	0		0.281484	1.00311	0.339854	0.0892994	0.210979	0.103775	0.730669	0.781751	0.0922488	0.0296005	0.335535	0.427462	0.760051	0.0151211	0.308714	0.0111394	0.426464	0.273296	0.381684	0.19053	0.0630746	0.640178	0.0191106	0.354123	0.690237	0.114605	0.425873	0.378614	0.743891	0.16246	0.236264	0.524886	0.84449	0.108799	0.240085	0.922817	1.75815	0.9036
Rad23		4: 328719:+	1.5989e-10	0	2	0	0	36	3	0		0.448709	1.78461	0.0682422	0.344778	0.378074	0.0779158	0.338217	0.352589	0.680315	0.51993	0.591052	0.57331	2.697	0.254068	0.523423	0.517695	0.563302	0.112935	0.841744	0.134913	0.0252971	0.577308	0.0424093	0.760369	0.630583	0.0152944	0.727315	0.0853868	0.455168	0.00766586	0.297495	0.271154	0.590887	0.0909706	0.146583	0.639388	2.30669	0.365294
fray		3R:14398813:+	1.66038e-10	0	1	0	1	36	3	0		0.229701	1.45162	0.372989	0.0913453	0.273732	0.0466677	1.02641	0.0190003	2.16316	0.74938	0.671458	0.313454	1.54098	0.129144	0.731788	0.893682	0.584935	0.269227	0.38199	0.661442	0.0753794	0.4937	0.282171	0.323646	0.829528	0	0.121702	0.168659	0.0516042	0.0249135	0.197276	0.282273	1.84597	0.294993	0.23339	0.0979395	0.82543	1.07231
Rpt4		X: 6185278:-	1.89785e-10	0	1	0	0	38	2	0		0.220396	1.46741	0.3042	0.01766	0.238874	0.205504	0.591335	0.240099	0.215933	0.657263	0.239935	0.342156	4.62976	0.0220963	0.744303	0.747335	0.984092	0.172988	0.668612	0.101315	0.0377469	0.705236	0.107285	0.794643	0.443247	0.0754272	0.662902	0.303848	0.236334	0.12585	0.0346651	0.418767	0.435578	0.0304705	0.272134	0.389344	1.65594	0.291468
Snap24		3R: 5588872:-	2.05147e-10	0	0	1	0	38	2	0		0.130693	0.325673	1.14693	0.400826	0.110831	0.145328	0.187675	0.87478	0.279051	0.125857	0.159987	0.426732	0.78085	0.0715888	0.196726	0.447388	0.0706444	0.245149	0.235752	0.150451	0.128562	1.18361	0.203915	0.333931	0.192826	0.006586	0.541831	0.383409	1.26213	0.381684	0.139216	0.116936	3.12938	0.233889	0.291374	0.986356	1.06112	0.497503
CG14712		3R: 7454481:+	2.17168e-10	0	0	0	0	38	3	0		0.579559	1.41791	0.229251	0.386793	0.499061	0.180144	0.249908	0.625705	0.973734	0.843399	0.320527	0.503002	1.80447	0.663344	0.556495	0.43553	0.177582	0.149651	0.272685	0.21411	0.219847	1.03125	0.311332	0.341388	0.531264	0.203939	0.274165	0.152399	0.0468415	0.0247803	0.072988	0.129117	0.557132	0.0970941	0.503991	0.359925	0.251331	0.251151
Rpt1		2R: 3541459:-	2.21409e-10	0	2	0	0	37	2	0		0.109711	0.922423	0.300601	0.184569	0.291191	0.00735594	0.572801	0.160939	0.36916	0.645309	0.307533	0.348522	2.72501	0.010929	0.611784	0.84851	1.14779	0.26509	0.673194	0.126269	0.0800706	0.662242	0.236755	0.936404	0.510165	0.0155803	0.856827	0.2933	0.434982	0.142365	0.0158553	0.347618	0.34815	0.087311	0.088047	0.308912	2.09468	0.157317
CG10915		2R:14048225:+	2.26194e-10	0	0	0	0	40	1	0		0.301055	1.28683	0.32404	0.137487	0.144403	0.0714832	1.10491	0.804286	0.779183	0.287785	0.20086	0.547166	0.955456	0.00386319	0.482696	0.0394864	1.13525	0.390273	0.335833	0.181738	0.0936717	0.167008	0.33012	0.240373	0.943315	0.127983	0.527735	0.315488	0.144292	0.100898	0.00125596	0.152706	0.578158	0.0563554	0.63943	0.546735	1.4571	0.699716
Syx13		3L:13037534:+	2.31243e-10	0	2	0	1	30	8	0		0.0417254	0.939655	0.347463	0.371423	0.220479	0.00681843	4.12706	1.24665	0.24244	0.290389	0.284952	0.647769	1.18553	0.13708	0.287596	0.208103	0.533484	0.105893	0.375034	0.153622	0.10396	1.32826	0.18893	0.272535	3.47484	0.0867241	0.739925	0.47963	0.889919	0.108144	0.000372428	1.62603	0.937631	0.285394	0.334118	0.656537	1.32859	0.616461
ITP		2R:20427464:+	2.43215e-10	2	3	0	0	29	9	0		0.103782	0.451805	0.0345025	0.0793075	0.612407	0.0320728	1.04469	0.0719238	6.37358	4.03105	0.460901	0.164395	1.69447	0.130845	0.932461	1.38377	0.745942	0.325333	0.688828	5.9675	0.164739	1.74978	0.0834674	0.200301	1.72951	0.0846854	0.0438696	0.43191	0.0927228	0.364382	0.244514	1.35553	0.00232123	0.454792	0.810639	0.534213	0.769571	0.721048
CR31044		3R:25040284:+	2.45895e-10	0	0	0	11	27	3	0		0.481109	1.75451	0.231634	0.12608	0.503314	0.109345	0.439025	0.248003	1.16156	0.937036	1.23131	0.236713	0.146232	0.52632	0.959531	0.29218	0	0.056588	0.670974	0.824231	0.00461017	0.302792	0.0599643	0.229892	1.81188	0.0244928	0.382865	1.02638	0.27943	0.189768	0.178318	0.339567	0.395646	1.14374	0.0884407	0.0721414	0.407177	0.237268
CG10777		X: 7825415:-	2.61729e-10	0	1	0	0	37	3	0		0.0409949	1.00658	0.221562	0.224109	0.0101236	0.0371625	1.55324	0.3619	4.98094	0.441594	0.437382	0.343313	1.61566	0.486897	0.330795	0.312149	0.671658	0.188568	0.0402224	0.179749	0.229466	0.251257	0.254144	0.247501	0.832271	0.127367	0.138886	0.216322	0.144362	0.0484982	0.0141476	0.705195	0.457795	0.337818	0.836207	0.261574	0.905353	0.367596
CG31436		3R:21129859:+	2.61798e-10	0	2	0	13	24	2	0		1.32844	0.456429	0.111095	0.253576	0.318375	0.325438	2.15984	0.120668	0.224997	0.158214	0.371098	0.219916	0.52695	0.228606	0.981608	0.122755	0.390301	0.609628	0.535018	0.238096	0.0591164	0.228121	1.11545	0.126177	3.39473	0.103159	0.0153713	0.314307	0.141943	0.00852322	0.238453	0.264136	0.164145	0.264217	0.506484	0.18853	0.457877	0.405315
CG8219		3L: 6193573:+	2.67569e-10	0	0	0	14	22	5	0		0.439497	0.716751	0.487899	0.0575926	0.219723	0.170896	0.29911	0.428977	0.00628197	0.648878	0.591723	0.167982	1.68554	0.0020752	0.688573	0.329544	0.334804	0.658474	0.996572	0.642287	0.492573	0.422835	0.563238	0.753231	1.10529	0.286258	0.39404	0.0651462	0.125347	0.0638807	0.210158	0.261531	0.470631	0.557997	0.111309	0.291118	0.559518	0.137131
Prosbeta7		3R: 1183897:-	2.74186e-10	0	1	0	0	36	4	0		0.299293	0.953079	0.301078	0.365566	0.189852	0.110449	0.432393	0.0864923	0.534908	0.770921	0.27593	0.141907	3.65778	0.192429	0.695524	0.808891	1.05748	0.2353	0.686422	0.0217149	0.13997	0.552162	0.260907	0.921895	0.597604	0.0517095	0.810318	0.197296	0.479962	0.0730328	0.0110502	0.455181	0.219942	0.0465878	0.100338	0.475869	1.51599	0.0670323
CG6051		3R:22976791:-	2.85086e-10	3	9	0	0	16	16	0		0.0389473	10.0021	3.01539	4.77243	0.464138	0.0545246	0.491746	0.845981	0.11019	0.312799	0.684555	0.129393	5.14489	0.221835	0.37293	0.509731	2.4326	0.870996	3.04483	0.332494	0.892401	0.834343	0.122239	0.796498	0.190762	0.0270755	1.54482	1.04079	0.610538	0.437206	0.126042	2.59872	0.819807	0.0562565	0.322726	0.213603	6.56333	0.238118
Su(Tpl)		3L:19902510:-	2.96862e-10	0	1	1	0	32	7	0		1.1535	2.2973	0.0219923	0.61177	0.32546	0.237739	1.13468	1.62601	2.19937	0.00534437	0.0981372	0.0933217	0.760703	0.198674	0.0393756	0.0165298	0.822946	1.33156	0.338198	0.414508	0.00648229	0.00549316	0.375931	0.642853	1.07068	0.0912961	0.0485029	0.688402	0.465725	0.0893148	0.230945	0.839615	0.0379801	1.27039	1.35131	0.0909761	0.942839	0.521425
Ptp99A		3R:25287594:+	3.02419e-10	4	9	0	2	15	15	0		0.0416397	0.869947	0.512669	1.27685	4.32082	0.934469	1.14942	1.55405	6.16698	0.258108	0.81151	2.00191	2.98629	0.246969	1.5206	1.16977	1.85308	1.75976	3.63834	0.0744816	0.108852	5.52262	0.633367	0.313492	1.8085	0.106045	0.585627	0.803218	1.25849	0.0112452	0.170269	0.00887072	10.8245	1.08039	3.24395	1.51557	2.54419	5.11655
CR32218		3L:19889491:-	3.07242e-10	0	1	0	8	28	4	0		1.50603	2.58792	0.0344442	1.52652	0.0678667	0.102366	0.914531	0.0075609	1.05685	0.058332	0.818863	0.0255724	1.3012	0.000667726	0.297055	0.111197	0.992339	0.599167	0.324083	0.823007	0.00476752	0.181889	0.0130936	0.473064	0.909573	0.0112629	0.251819	0.295926	0.258211	0.0237194	0.402398	0.614588	0.303404	0.719717	0.839336	0.882161	1.11586	0.492569
CG32425		3L:20503000:+	3.11966e-10	3	6	0	0	21	14	0		5.46937	9.65541	0.0987018	0.165198	0.139553	1.0091	3.19252	0.21819	4.98267	0.307873	0.384888	0.507845	0.450761	0.929957	1.33368	2.19326	0.727409	0.681828	0.735615	1.6687	0.730518	3.26746	0.270888	0.629315	5.0609	0.0786589	0.797573	0.284948	0.157225	0.676309	0.0692016	0.0584176	7.81588	0.567631	0.0101203	0.270999	1.39493	2.34976
Utx		2L:10277551:-	3.2625e-10	0	2	0	8	30	1	0		1.57648	3.39659	0.0140578	0.142373	0.262793	0.0157131	0.0843428	0.745158	1.14468	0.00836494	0.228528	0.379019	0.350384	0.523267	0.019012	0.207412	0.376724	0.137466	0.635488	0.162756	0.00842647	0.185591	0.191227	0.429423	0.316265	0.0236588	0.39298	0.801557	0.498828	0.0657696	0.174052	2.01153	0.249191	0.294445	0.990748	0.0875821	0.666801	0.345615
Npl4		3R:21450384:-	3.31983e-10	0	1	0	0	38	2	0		0.225134	1.47705	0.25728	0.273487	0.308929	0.0921104	0.500633	0.0724499	0.194129	0.6289	0.190796	0.21802	3.40715	0.0614421	0.301668	0.533139	1.25833	0.0812379	0.946366	0.134329	0.101635	0.620327	0.302453	1.20178	0.526467	0.0134636	0.638521	0.371116	0.267146	0.140822	0.0211481	0.201629	0.115002	0.0735832	0.153991	0.52272	1.72601	0.110785
VhaM9.7-c		3L: 4186865:-	3.32796e-10	0	0	1	1	36	3	0		0.115549	0.615061	0.359351	0.374456	0.262933	0.093374	0.573885	0.580275	0.684349	0.760396	0.293226	0.467467	1.2288	5.08246e-05	0.66423	0.199006	0.464807	0.24963	0.201068	0.0830348	0.0107034	0.861597	0.0661271	0.388579	0.211018	0.0109678	0.518159	0.312591	0.98804	0.417498	0.153924	0.54729	2.23299	0.247718	0.203259	0.218306	0.518833	0.396055
CG9733		3R:26072425:-	3.55981e-10	0	1	0	23	4	11	2		1.06963	1.38276	0.159391	0.562238	0.492579	0.521022	NA	0.945364	0.304408	0.0466738	0.0620077	1.37815	0.793397	0.417292	0.940609	2.07605	0.377707	0.892141	1.07234	0.544048	0.26363	0.871427	0.353147	1.37441	0	0.916075	0.55248	1.46397	0.325107	NA	0.0955325	0.543785	1.22367	1.77326	0.677725	0.630339	1.2455	0
CG32407		3L: 5915576:+	3.69582e-10	0	3	0	9	20	8	1		0.113878	0.335488	0.552639	0.305503	1.55828	0.812074	1.61895	1.56654	0.763105	NA	1.71995	1.65718	0.130105	0.34834	0.19165	0.493802	0.0126766	0.089644	0.395762	0.0346025	1.12237	4.09821	0.290003	0.489597	0.0894119	0	0.2223	0.0746841	0.0151151	0.869121	0.0084766	0.0609627	2.46356	0.0620132	0.756687	0.362392	0.376856	1.55246
kuk		3R:12905966:+	3.70503e-10	0	0	0	3	37	1	0		0.0820101	0.350078	0.132809	0.578721	0.409243	0.192294	0.600636	1.05134	1.18534	0.222842	0.685081	0.835063	0.11807	0.575443	0.0924215	0.335936	0.25809	0.252383	0.691816	0.155337	0.0636611	0.606867	0.0515916	0.332032	0.140798	0.12612	0.322011	0.0715446	0.0369783	0.0776523	0.320255	0.0570083	1.47528	0.301451	0.247675	0.0328941	0.980356	0.782569
Phm		2R:19875978:-	3.81063e-10	0	1	0	0	37	3	0		0.445293	1.55621	0.183194	0.139525	0.620143	0.420741	1.15784	0.194072	0.311127	0.307906	0.605033	0.51722	0.296349	0.0145811	0.279338	0.246874	0.995666	0.137286	0.0252842	0.437681	0.0595521	0.396957	0.157795	0.201859	0.858337	0.110592	0.287335	0.299599	0.511741	0.131942	0.208709	0.104643	0.470378	0.306253	0.353267	0.322328	0.748181	0.356824
CG5384		2L:10314370:-	3.81413e-10	0	2	0	0	36	3	0		0.247483	1.99644	0.112742	0.421594	0.101503	0.0729332	0.248076	0.0846451	0.0127445	0.752558	0.423241	0.385264	4.22766	0.0510399	0.595985	1.37166	1.17146	0.0585322	1.01873	0.225408	0.0662091	0.480762	0.0332085	1.37885	0.360863	0.040043	0.714978	0.000196818	0.315459	0.0255599	0.099834	0.484405	0.351217	0.151817	0.150247	0.426321	2.79276	0.00271621
Txl		3L: 5758946:+	4.11524e-10	0	1	0	1	34	5	0		0.238702	0.793626	0.157403	0.334409	0.0148876	0.0510451	0.492532	0.16383	0.281928	0.682835	0.639602	0.591556	3.75518	0.0956946	1.14162	0.984068	1.23465	0.146597	0.897245	0.0538746	0.11747	0.97028	0.0045057	0.979883	0.385442	0.0581759	1.15832	0.201091	0.348832	0.0443609	0.0379412	0.482074	0.451259	0.00244756	0.149373	0.67543	1.85669	0.137563
Mcr		2L: 8082982:-	4.47262e-10	0	2	0	0	34	5	0		0.236344	1.86402	0.120333	0.176282	0.103437	0.0506508	0.271999	0.75829	2.6896	1.25783	0.662957	1.56377	0.400007	0.269723	0.525635	0.00588913	0.147377	0.476724	0.361191	0.34143	0.168933	0.335856	0.197225	0.266051	0.254273	0.160656	0.13364	0.112663	0.43074	0.222905	0.155633	0.263936	0.62745	1.03339	0.640904	0.409097	1.3057	0.332569
Med	*	3R:27436768:+	4.48655e-10	0	0	0	0	40	1	0		0.638207	1.48819	0.483904	0.293184	0.431503	0.0175369	0.803878	0.408838	0.858802	0.791301	0.13866	0.546217	1.14009	0.10511	0.526604	0.0334186	0.830413	0.423079	0.237668	0.106984	0.020004	0.194278	0.0601553	0.155786	0.921335	0.183818	0.434681	0.377272	0.0412527	0.0427468	0.0239772	0.0966	0.594708	0.0331372	0.763551	0.534443	1.39241	0.401294
Snx6		2L: 8220741:-	4.56757e-10	0	2	0	1	31	7	0		0.539472	0.215765	0.125932	0.247758	0.304061	0.158835	1.79383	1.10152	0.413807	0.180166	0.447761	0.585128	2.44147	0.133888	0.484545	0.175421	0.518902	0.238064	0.0866326	0.086428	0.196321	1.28187	0.236062	0.0178506	2.50554	0.0676089	0.308629	0.0587037	0.97924	0.0523465	0.168768	0.0815809	1.95309	0.109749	0.920361	1.48974	0.878329	1.09908
CG13921		3L: 1748832:+	4.63898e-10	0	2	0	6	21	12	0		0.684227	1.28795	0.900963	1.11933	0.180265	0.364938	0	1.16685	0.543852	0.746553	0.142064	0.557154	0.518607	0.0144457	1.14205	0.0356792	0.0997045	3.1483	0.215043	0.245861	0.112186	2.61815	0.484855	0.147254	0.239823	0.149934	1.03478	0	1.48191	0.417998	0.0291369	0.752443	1.4457	0.375053	0.476112	0.449293	0.224994	1.34737
Sbp2		3L: 8297257:+	4.7253e-10	0	0	0	1	37	3	0		0.424187	1.02105	0.136865	0.365154	0.290037	0.16189	0.575799	0.933692	1.91088	0.597703	0.297317	0.469363	1.00224	0.0250355	0.82608	0.266653	1.1204	0.124362	0.20944	0.106803	0.0211113	0.244039	0.0861417	0.226164	0.439037	0.0352024	0.282344	0.0641131	0.426412	0.0266768	0.571372	0.210799	0.550793	0.0472504	0.753471	0.499127	1.00894	0.619793
Src42A		2R: 1869349:+	4.75002e-10	0	2	0	0	36	3	0		0.2775	1.01348	0.11299	0.202555	0.351218	0.0887248	0.436054	0.72974	2.66886	0.00356275	0.437244	0.523458	1.04965	0.276337	0.456082	0.350988	0.19744	0.260506	0.140196	0.438927	0.0139418	0.949661	0.374132	0.132066	0.243237	0.0466559	0.153852	0.193512	2.13027	0.0868611	0.10983	0.0597146	0.948711	0.116427	0.420707	0.434108	0.887063	0.421371
CG4842		3L:16361489:+	4.80606e-10	0	1	0	25	8	7	0		0.354839	0.571091	0.093141	0.757511	0	1.29192	1.57114	1.63625	0.681389	0.347735	0.0818166	0.241042	0.979286	0.332567	0.0018803	0.594843	1.20579	1.54786	0.780077	0.00257688	0.152203	1.06251	0	0.313175	2.22507	0.418812	0.0118897	0	0	0.0626709	0.326217	1.14863	1.23979	0.408672	0.86836	0.10634	0.167196	1.50211
Ugt58Fa		2R:18531422:-	4.81687e-10	3	7	0	0	17	17	0		0.113725	3.66309	1.49423	0.642342	0.75542	0.320296	0.677698	5.3603	1.59406	0.610316	1.15787	0.335554	2.29355	0.0411628	0.608284	1.26925	7.14117	0.54322	6.07102	0.0910184	0.0523089	2.75305	0.261364	0.981148	0.298771	2.51884	0.743326	0.150075	2.26672	0.013328	0.261301	0.366415	1.10341	0.796858	0.217131	1.05324	5.00009	1.73098
sws		X: 7862269:-	4.88537e-10	0	0	0	1	36	4	0		0.428379	1.15166	0.485466	0.167697	0.203858	0.127819	0.34348	0.729771	1.93872	0.398778	0.225871	0.915412	1.80014	0.0360259	0.577434	0.173451	0.964492	0.2116	0.344182	0.119059	0.0783513	0.588168	0.122165	0.277629	0.00341164	0.0604947	0.855806	0.74416	0.365655	0.0157319	0.0376008	0.474463	0.646576	0.0139763	0.727605	0.700829	0.93933	0.457066
CG1103		3R: 163477:+	5.09063e-10	0	0	0	0	39	2	0		0.57572	1.07302	0.282295	0.230172	0.101536	0.052971	0.620678	1.14197	0.765862	0.312716	0.325707	0.356065	0.957209	0.050466	0.320829	0.0924327	0.87923	0.13612	0.419211	0.195434	0.0339479	0.504884	0.164419	0.189636	0.756337	0.198278	0.460518	0.458967	0.310051	0.0627581	0.277035	0.220122	0.569112	0.0126	0.275608	0.179498	1.01887	0.935723
Traf4		2L: 4371990:+	5.12519e-10	0	1	0	1	30	9	0		1.19273	0.467747	0.0630573	0	0.947216	0.277126	0.197133	0.711315	1.14698	0.379223	0.206568	0.340585	3.60331	0.118005	0.28599	0.0880468	1.50779	1.84761	0.996688	3.33083	0.456734	0.439028	0.475244	0.21142	0.167596	0.701783	0.0114825	0.790371	0.113624	0.186647	0.867002	0.731412	0.511223	0.216852	0.905486	0.0207216	0.0824379	0.328946
Drep-4		2L:13286462:-	5.31616e-10	0	1	0	4	33	3	0		0.561911	0.931119	0.268261	0.163234	0.457296	0.00470357	1.24077	1.11426	3.99479	0.16435	0.292531	0.686963	0.697131	0.0797175	0.145329	0.117944	1.18103	0.194912	0.202786	0.0192342	0.130595	0.0238743	0.15686	0.0887663	1.13641	0.111058	0.474376	0.085762	0.450884	0.172958	0.200813	0.276586	0.237003	0.194623	0.770038	0.820185	0.928949	0.385892
Fmr1		3R: 5934064:-	5.37624e-10	0	1	0	0	37	3	0		0.126132	1.39542	0.251542	0.211031	0.329745	0.226993	1.3491	0.340426	2.20529	0.27223	0.360453	0.590062	1.43276	0.230805	0.366278	0.367918	0.261707	0.103535	0.160163	0.281213	0.18704	0.608984	0.0418512	0.124306	0.62279	0.190414	0.26364	0.447838	0.0270231	0.0818948	0.116217	0.414378	0.648119	0.108584	0.541154	0.170312	0.893857	0.669833
slpr		X: 8071218:-	5.47831e-10	0	1	0	0	39	1	0		0.60761	0.577792	0.361125	0.151488	0.404447	0.151006	0.88973	0.535889	3.88528	0.198897	0.311848	0.563442	1.02851	0.0787256	0.248018	0.0636345	0.473565	0.405306	0.264574	0.0466333	0.197938	0.384889	0.121228	0.113511	0.86547	0.0386619	0.0938208	0.410955	0.415727	0.0493602	0.0447299	0.254928	0.925236	0.0177709	0.796037	0.0978965	1.11798	0.725683
rogdi		3L:17044377:+	5.70212e-10	0	1	0	1	33	6	0		0.126557	0.902958	0.664305	0.198806	0.544587	0.420214	0.249627	0.746305	2.21716	0.919508	0.0176487	0.563076	1.78027	0.0195825	0.781006	0.445376	0.50346	0.271985	0.0885494	0.0148378	0.193242	1.16314	0.266607	0.0732943	0.165165	0.00519507	0.17871	0.051679	0.899992	0.232771	0.00211504	0.0470278	1.8423	0.06447	0.199755	0.521352	1.26529	0.843142
Plap		2L: 1169942:-	5.83817e-10	0	0	0	0	38	3	0		0.594044	1.03324	0.242716	0.534238	0.0584044	0.350743	1.34507	0.0580845	1.10647	0.744582	0.0394766	0.101926	1.53064	0.159878	0.381849	0.413935	1.04734	0.243981	0.678755	0.294502	0.0951132	0.226853	0.0671738	0.264768	0.975755	0.12403	0.618362	0.193267	0.352698	0.236726	0.451994	0.286674	0.0595464	0.244763	0.128585	0.386338	0.279511	0.0194534
Tret1-1		2R: 7553273:+	5.86179e-10	0	3	0	7	20	11	0		0.860597	1.00639	0.131128	0.0636193	0.302056	0.0834893	0.990788	0.249727	0.602013	2.4033	1.4618	0.329609	0.240271	0.376732	0.40456	1.3597	0.0812541	2.55086	0.0334317	1.02172	0.279629	0.456443	1.4652	0.993895	0.859004	0.740524	0.106103	0.00239393	0.0879578	0.168873	0.0756782	2.02625	0.0248578	0.231245	1.12466	0.291582	1.88498	0.324489
sgl		3L: 6957858:-	6.19016e-10	0	5	0	0	24	12	0		1.95692	0.398678	0.72874	2.31444	0.906562	0.414292	4.32487	0.960142	0.780321	0.294323	0.000406505	0.382126	1.96545	0.232312	0.0368194	0.805548	0.267342	0.307611	0.481013	0.440011	0.0996402	0.360341	0.312416	0.523016	0.542435	1.19917	1.71787	0.357773	0.0159587	0.106626	2.91158	2.73395	0.170501	0.0380607	0.0921362	0.195944	1.09738	0.191391
CG3589		2R:20671078:+	6.49624e-10	0	0	0	2	33	6	0		0.309478	1.80862	0.196428	0.0731029	0.352498	0.375089	0.52095	1.34025	0.405147	0.520918	0.147361	0.705996	0.947305	0.205747	0.245536	0	0.716034	0.234522	0.46605	0.00819415	0.105126	0.727127	0.0162856	0.0728302	0.751616	0.14133	0.625182	0.256325	0.871811	0.03365	0.0511037	0.332384	0.900133	0.144344	0.482091	1.58324	1.7086	0.889016
gukh		3R:14809747:+	6.54939e-10	2	8	0	3	16	14	0		4.1128	0.0213262	1.81137	0.264372	0.751793	1.10121	0.184428	1.94257	0.874353	6.63637	0.472051	0.464161	2.40762	0.324312	0.291509	0.160796	0	0.0583213	3.76374	0.0153933	0.452207	1.33328	0.0731874	0.0249054	0.994895	0.000809786	3.27244	0.593326	2.83927	0.0675376	0.036776	0.430204	0.10712	0.53289	0.561391	0.265095	4.09864	1.53601
E2f2	*	2L:21156232:-	6.73067e-10	0	0	0	0	40	1	0		0.052843	0.561187	0.458711	0.168452	0.815037	0.0777931	0.324344	0.722452	1.09662	0.460648	0.360216	0.55471	0.972821	0.0406078	0.768125	0.116519	0.464032	0.165978	0.311814	0.0458727	0.394996	1.02562	0.195009	0.493191	0.151161	0.078735	0.333069	0.140472	0.729761	0.100159	0.0140099	0.246369	0.891599	0.00784268	0.0800538	0.517407	0.549124	0.38344
CG9664		2L: 3294706:-	7.22784e-10	2	5	0	12	11	12	1		1.44989	0.507839	0.0680435	0.0839614	0.141451	1.1538	10.1768	0.3474	0	0	0.452138	0.335033	0.525561	0	0.765073	0.347042	0.331298	2.05589	4.79931	0.142739	0.297093	0.143458	1.58855	1.07822	7.28743	1.00381	0.0185306	0.0840036	NA	0.11766	0.204695	0.427138	0.144424	3.79816	0.340169	0.220789	0.288009	1.19533
ave		2R:10640026:+	7.32875e-10	0	0	0	2	36	3	0		0.0164095	0.250846	0.587023	0.652467	0.0643408	0.198713	0.630852	0.631793	1.88214	0.265394	0.909376	0.615472	1.39901	0.0291902	0.545505	0.498124	0.419271	0.269358	0.179021	0.011905	0.105463	0.465379	0.0455841	0.273926	0.148758	0.0347688	0.202416	0.0803738	0.545037	0.0156113	0.603173	0.364568	1.9302	0.0386468	0.0960635	0.414299	0.944491	0.115285
CG45050		3R: 5167589:+	7.33161e-10	1	3	0	4	27	7	0		0.431504	0.681643	0.559244	0.233389	0.874294	0.0274672	0.00782953	1.47537	6.5714	0.806709	1.60545	1.13663	0.622393	0.0459438	0.686234	0.286945	0.206127	0.033911	0.245384	0.0849728	0.142856	1.95972	0.0741751	0.0193291	0.104129	0.0436872	0.169257	0.35027	0.232613	0.110012	0.0310807	0.187146	2.58668	0.0183776	0.469515	0.476734	2.00316	1.31989
slmb		3R:16953207:-	7.37267e-10	0	0	0	0	39	2	0		0.177522	1.03507	0.173329	0.205482	0.431058	0.171169	0.567559	0.648076	1.12544	0.659036	0.215154	0.309107	1.68475	0.253176	0.452816	0.313364	0.580194	0.145794	0.374666	0.0485486	0.0485212	0.696729	0.169454	0.30677	0.313727	0.0228379	0.414167	0.259303	0.328167	0.0437064	0.0725121	0.166769	0.898935	0.0682316	0.447676	0.360199	1.03935	0.455891
koko		3R:14229044:+	7.41812e-10	0	0	1	1	36	3	0		0.143576	2.4058	0.204491	0.311471	0.610342	0.0696323	0.209542	0.811981	0.310318	1.49957	0.393888	0.342181	0.723902	0.153405	1.34104	0.270917	0.261433	0.24041	0.526649	0.53154	0.277483	0.820509	0.05437	0.26866	0.249706	0.0969779	0.655886	0.177107	0.0996777	0.136239	0.24642	0.168109	0.458844	0.063691	0.149315	0.428998	0.346093	0.538262
CG6225		3R: 8480299:+	7.94803e-10	1	9	0	11	8	12	1		0	0.544877	1.27964	0.434641	0.150328	0.0334373	2.90904	5.09428	2.60304	1.79676	0.768445	0.245169	2.2132	0.111273	0	0.49577	0.200857	0.376089	0.76456	0.0882927	1.19114	2.99571	0.466858	0	3.53637	0.0776887	0.907901	0.0467644	0	0.659381	0.029812	0.00421807	4.48298	0.31874	0.71258	0	0.730076	3.74146
CG2034		3L: 2257643:+	8.01797e-10	0	0	0	0	38	3	0		0.195528	1.48998	0.0536833	0.486246	0.834798	0.414109	1.16194	0.449284	0.218597	0.366441	0.722199	0.46259	1.07365	0.0794086	0.602602	0.604197	0.75262	0.213463	0.779136	0.526062	0.215315	0.575527	0.0469371	0.416717	1.1557	0.168205	0.519045	0.0861404	0.151442	0.0340936	0.00714247	0.291275	0.0461946	0.22707	0.293015	0.0849594	0.325361	0.0489515
CG4911		3L: 9065831:-	8.36682e-10	1	1	0	0	35	5	0		0.1341	0.91227	0.126353	0.216779	0.18012	0.182938	0.223463	1.12868	6.85499	0.0944972	0.382213	0.742049	0.0324985	0.270813	0.0352979	0.0381485	0.79968	0.499872	0.486778	0.0274575	0.063211	0.855295	0.00439721	0.19136	0.994068	0.0757275	0.00465718	0.23865	0.364553	0.113332	0.228201	0.272619	1.49454	0.403061	0.666097	0.420348	0.831304	1.23542
ttk	*	3R:27551502:+	8.63544e-10	1	4	0	0	31	6	0		0.0142591	0.0628642	0.280187	0.394752	2.315	0.0454518	0.215106	3.31809	5.01358	0.245274	0.522218	1.03143	0.330043	0.0982049	0.0317104	0.0385481	0.320472	0.0405008	0.1822	1.81395	0.564385	0.205403	0.113396	0.457768	0.0265382	0.189017	0.142363	0.0318431	0.130288	0.389162	0.199616	0.672867	1.43181	0.512692	0.434684	0.0232104	0.205868	1.06171
CG8839		2R: 8232122:-	9.30829e-10	0	0	0	0	35	6	0		0.321384	0.342259	0.248594	0.26431	0.359113	0.0370178	0.531988	1.46318	0.204166	0.0530232	0.049606	0.250675	0.293096	0.0976421	0.553347	0.210425	0.138848	1.21999	0.953045	0.345902	0.237448	1.53527	0.487584	0.65569	0.564369	0.0603962	0.00954615	0.270898	0.0551083	0.167509	0.980103	0.271209	1.26996	0.445123	0.536468	0.0405459	0.402009	1.09791
Mob4		2R: 2584166:-	9.45582e-10	0	0	0	0	41	0	0		0.193168	1.00669	0.176476	0.347888	0.127662	0.10247	0.707687	1.18718	0.270007	0.169461	0.143431	0.377144	0.807762	0.0539728	0.561803	0.0772634	0.544603	0.159544	0.213338	0.131736	0.0771725	0.209636	0.068358	0.0695586	0.658331	0.105412	0.60589	0.224842	0.540715	0.027439	0.14145	0.246537	0.663217	0.231124	0.282764	0.395072	1.06909	0.500679
sinu		3L: 5554698:-	9.60635e-10	0	3	0	0	30	8	0		0.180874	0.758787	0.0824547	0.0206037	0.66571	0.0354774	0.388954	0.943534	4.93585	0.648429	1.65413	2.88798	0.135458	0.138789	0.0443737	0.141133	0.0673903	0.34389	0.786864	0.460078	0.0597653	0.786002	0.263605	0.301252	0.0433373	0.093596	0.69216	0.0670894	0.389003	0.0037954	0.754302	0.239546	1.75783	0.681221	0.331019	0.0126159	0.792069	1.12556
Bub1		2L: 5278865:+	9.9404e-10	0	1	0	0	39	1	0		1.12686	0.77007	0.18762	0.067819	0.876224	0.287255	0.391362	0.412923	2.63614	0.131167	0.426327	0.784199	0.423968	0.531058	0.0628194	0.117086	0.124648	0.459324	0.249276	0.12147	0.07013	0.491235	0.00223308	0.363235	0.357122	0.0808713	0.0408913	0.355075	0.150208	0.0155175	0.0758759	0.41208	0.331254	0.144297	0.458947	0.0499718	1.62381	0.505549
CG5038		3R:11176947:+	1.03006e-09	0	0	0	0	36	5	0		0.0269975	0.788768	0.291264	0.296921	0.332187	0.561852	0.623009	0.767503	0.420792	0.204673	0.626212	0.639963	0.59275	0.00120731	0.261397	0.301107	0.485339	0.447817	0.340608	0.0153248	0.141654	0.529982	0.146513	0.25508	0.0858374	0.04214	0.336739	0.438425	0.0779788	0.22022	0.239883	0.341833	1.51625	0.0768754	0.410257	0.0567924	0.641291	0.614699
Atg9		2R:12181905:+	1.04742e-09	0	0	0	0	35	6	0		0.265544	0.809156	0.25811	0.25273	0.701279	0.123274	0.939764	0.991124	0.392117	0.0244385	0.561084	1.10115	0.141649	0.170113	1.07841	0.00567044	1.08011	0.291708	0.688997	0.174105	0.0577908	0.37045	0.345773	0.113924	0.705163	0.0186637	0.515519	0.592733	0.0514093	0.275714	0.177075	0	0.899463	0.169932	0.525561	0.319515	1.32276	0.738946
CG6509		2L:11517081:-	1.07415e-09	0	1	0	0	39	1	0		0.425434	1.33573	0.172526	0.135934	0.575904	0.125174	0.636422	0.809996	2.45162	0.0360604	0.398931	0.705939	1.02639	0.160736	0.0531495	0.0415385	0.185781	0.276896	0.507627	0.336915	0.114695	1.17445	0.152517	0.178934	0.361028	0.0485821	0.181688	0.295264	0.146924	0.29146	0.0740946	0.194534	1.55664	0.0977047	0.473969	0.0150847	0.556487	0.356108
Dap160		2L:21142347:-	1.08935e-09	0	2	1	1	29	8	0		0.628328	0.838437	0.0174716	0.704236	1.3645	0.0363283	0.123976	2.109	1.65675	0.376736	0.200992	0.259757	0.107179	0.0867942	0.00014137	0.0391506	0.237876	0.119336	0.103632	0.0724865	0.0814905	1.34883	0.250221	0.0323605	0.703796	0.0191337	0.365773	0.846334	1.93695	0.12356	0.0914409	0.658492	2.108	0.208122	0.97139	0.6665	0.269259	1.63105
CG2444		X:11599058:-	1.09077e-09	0	2	0	22	10	7	0		0.14154	1.36339	0.312713	1.24869	0	0.0995326	0.436354	0.235137	0.340568	1.12239	0.0895515	0.172361	1.77249	0	0.991483	0.211235	1.05984	0.306439	1.20435	0	0.837616	0.41659	0	0.208709	1.12266	0.447904	2.36996	0.721944	0.290056	0	0	0.271996	0.0803305	0.192697	1.13931	0	0.327628	0.358051
CG4558		X: 6743803:+	1.12132e-09	0	0	0	1	37	3	0		0.234253	1.35189	0.289709	0.0444345	0.252076	0.136996	0.452133	0.58842	0.220316	0.220624	0.524677	0.461106	0.532605	0.197702	0.114218	0.178954	0.754753	0.253199	1.06403	0.0180205	0.201354	0.391507	0.371373	0.2583	0.75983	0.0832311	0.407135	0.398413	0.356532	0.0945193	0.220463	0.132925	0.752335	0.216311	0.130371	0.499918	1.48221	0.93701
CG6091		3L:11602565:-	1.12687e-09	0	0	0	0	39	2	0		0.357594	0.547097	0.283934	0.170919	0.635684	0.224288	0.813969	1.01351	1.7478	0.144985	0.572523	0.662749	1.05553	0.0780679	0.525264	0.103617	0.471824	0.159466	0.275583	0.0353741	0.0670421	0.765056	0.102444	0.0451651	0.90595	0.0554164	0.52906	0.261154	0.425714	0.0119674	0.0505337	0.128971	1.06712	0.0465322	0.373796	0.191626	1.43066	0.603532
CG15141		2L:17410641:+	1.16224e-09	0	2	1	0	34	4	0		0.130757	2.17564	0.219606	0.260528	0.191458	0.0305099	0.464115	0.355374	0.079502	0.551461	0.295259	0.300017	2.97925	0.0600977	0.339643	0.716139	0.992417	0.262964	0.894505	0.16947	0.0716807	0.57069	0.292329	1.37166	0.603798	0.101923	0.54586	0.113398	0.66604	0.0597145	0.227803	0.271753	0.0434746	0.0637734	0.387934	0.311493	2.0431	0.108627
CG13654		3R:21035172:+	1.25252e-09	0	3	0	9	20	8	1		1.41432	0.719047	0.0955478	0.455353	1.91817	1.31248	0.313242	0.520206	1.07705	0.0178997	0.200105	0.490175	NA	0.20691	1.59297	0.204823	0.700019	2.41305	0.268993	0.129888	0.095894	1.14871	0.29513	0.0416938	2.10683	0.417635	0.760236	0.546276	0.00671182	0.135587	0.0899396	0.362032	3.70895	0.320864	0.951982	0.672627	0.995873	0.150022
CG12241		3R:11044978:+	1.2722e-09	0	0	0	0	39	2	0		0.207069	0.874078	0.235874	0.969664	0.382898	0.04314	0.239372	0.940798	0.429704	0.105266	0.677588	0.700875	1.26832	0.192558	0.63716	0.091759	0.103433	0.348242	0.372335	0.204064	0.0902358	0.786995	0.130851	0.161186	0.252846	0.0774778	0.376571	0.0068753	0.275378	0.312004	0.1381	0.185825	1.05835	0.0397098	0.30209	0.340567	0.818342	0.549932
Ube3a		3L:11203683:-	1.35727e-09	0	1	0	1	37	2	0		0.553798	1.84725	0.23246	0.209426	0.0711782	0.103204	0.283638	0.455699	0.446472	0.597499	0.57362	0.732265	2.14966	0.188264	0.449821	0.227852	0.999986	0.112724	0.841738	0.0790065	0.038329	0.32497	0.051081	0.865378	0.627062	0.0703427	0.435138	0.0623246	0.321084	0.00479433	0.0135675	0.241319	0.521832	0.0346723	0.466404	0.309269	1.82434	0.316568
SCAR		2L:10976772:+	1.4112e-09	0	0	0	0	39	2	0		0.122422	1.26657	0.0559635	0.346333	0.295107	0.187106	0.762087	0.547845	0.763287	0.110298	0.483722	0.540994	1.09047	0.0742775	0.0968446	0.180242	0.148926	0.170561	1.07444	0.0209539	0.0717675	0.975949	0.24929	0.398196	1.30815	0.103501	0.308804	0.172352	0.328976	0.011448	0.07145	0.275597	0.812036	0.0451335	0.332347	0.362526	0.930362	0.444517
CG4164		2L: 453108:+	1.449e-09	0	1	1	2	31	6	0		0.0689203	1.34786	0.536592	0.781038	0.378459	0.0122427	0.166195	0.49788	0.239931	0.260722	0.162569	0.32133	2.93027	0.021872	0.278144	0.742101	0.104652	0.00937006	0.118263	0.0110952	0.383386	0.79884	0.0473584	0.247502	0.0354511	0.120477	0.549824	0.166241	1.40643	0.397154	0.485093	0.181414	3.30922	0.172507	0.0246472	0.920014	1.76259	0.234662
CG10035		3R: 8208413:-	1.47251e-09	0	1	0	27	3	4	6		1.98855	2.19208	0	0.0445547	NA	0	0.190201	1.08859	0.00849507	NA	0	0.227875	0.441528	0.23336	NA	0	1.13472	1.16139	0.015502	1.67868	0.17427	NA	0.695088	1.63183	0.341058	NA	0.00879811	1.18587	0.284348	NA	1.1476	0.819992	0	0.359466	1.23372	0.843483	0.928932	0
CG8671		2L:21262956:+	1.58953e-09	1	1	0	1	37	2	0		0.617317	1.22115	0.193919	0.110972	0.0305315	0.032344	0.536012	0.669333	5.54178	0.271564	0.443306	0.464367	0.413225	0.192933	0.404703	0.0683399	0.626937	0.198349	0.192824	0.190909	0.166724	0.422286	0.183584	0.200896	0.495976	0.0146509	0.00897243	0.185506	0.39713	0.0184524	0.041664	0.36711	0.855374	0.164776	0.531724	0.316475	1.6616	0.457266
Prosalpha5		2R:13300344:+	1.64987e-09	0	2	0	0	34	5	0		0.397946	0.813293	0.262418	0.403331	0.129068	0.159648	0.0865748	0.0852649	0.445152	0.739428	0.293564	0.199986	4.19762	0.207491	0.667108	1.1907	1.55053	0.0260241	0.685928	0.104613	0.0307407	0.661285	0.0827561	1.15192	0.265573	0.0541429	0.880751	0.0816445	0.486913	0.0143021	0.364873	0.63408	0.112876	0.0975448	0.00108827	0.407436	2.24055	0.166593
trbd		3R: 5536759:-	1.69042e-09	0	0	0	0	38	3	0		0.198037	0.340155	0.480461	0.567592	0.749893	0.0812746	0.453591	0.561401	0.634474	0.353676	0.285891	0.383308	1.3778	0.0793476	0.531683	0.00432108	0.453929	0.457895	0.446178	0.0988198	0.157635	0.857084	0.120178	0.104027	0.472054	0.0858539	0.289151	0.26164	0.472406	0.0724768	0.0403883	0.0259615	1.58686	0.057757	0.240479	0.515909	1.02226	0.343229
CG7149		2L: 7790557:-	1.69433e-09	1	3	0	5	23	10	0		0.286558	7.65284	0.279605	0.438365	2.281	0.105048	0.632578	0.0758537	1.2656	0.130961	3.18772	0.222239	1.3457	0.176008	0.767158	0.635284	0.334361	0.309795	0.479905	1.11802	0.115707	5.7988e-05	0.300446	0.184927	0.40736	0.00629858	1.18225	0.0713763	0.0482521	0.402049	0.0608093	0.30428	1.41361	0.966931	0.124521	0.0262787	0.129111	1.4355
CR42861		X:13638973:+	1.7008e-09	0	0	0	5	28	8	0		0.946799	0.176502	0.0683945	0.0203049	0.722099	0.477363	0.273477	0.442894	0.562341	0.69753	0.593591	1.18858	0.153889	0.736563	0.145042	0.419366	0.104304	0.147942	0.418398	0.174479	0.701214	0.799873	0.0189359	0.123364	0.65577	0.265522	0.574473	0.717703	0.631433	0.346526	0.345217	0.148733	1.16087	0.0597027	0.0376269	0.229849	0.160778	1.30366
alpha-Est3		3R: 3366944:-	1.70305e-09	0	0	0	2	37	2	0		0.17197	0.292652	0.270805	0.195575	0.103659	0.0308001	0.604429	0.917158	0.0334341	0.856094	0.365462	0.4094	0.246149	0.108519	0.439383	0.0368876	1.25486	0.193549	0.903932	0.160666	0.0371241	0.397591	0.265436	0.209098	0.144771	0.221735	0.403519	0.125418	0.331805	0.451016	0.110521	0.445208	0.316022	0.429187	0.0438127	0.177105	0.436006	0.979456
CG3040		X: 6867426:-	1.74798e-09	0	0	0	0	37	4	0		0.116063	0.966355	0.268348	0.0591964	0.680225	0.281158	0.129883	0.513784	0.0955978	0.924831	0.252831	0.8226	0.936372	0.0140202	0.657151	0.24124	0.780163	0.538701	0.368902	0.269371	0.148958	1.30163	0.0346016	0.507479	0.109849	0.204025	0.1902	0.12785	0.630114	0.0268887	0.228305	0.430219	0.816278	0.355629	0.0970505	0.474102	0.468235	0.525494
Ykt6		X: 7814442:+	1.8094e-09	0	0	0	0	40	1	0		0.0108996	0.537378	0.555236	0.330351	0.737467	0.406747	0.300962	0.474897	0.303567	0.335517	0.583453	0.56096	1.52662	0.0523193	0.554564	0.422092	0.509611	0.107485	0.00719271	0.142093	0.0586764	1.0622	0.0580957	0.407853	0.0266481	0.0257828	0.235346	0.338526	0.777787	0.117754	0.0299502	0.427974	1.3899	0.0523151	0.24576	0.152225	0.62078	0.238586
CR43482		3L: 9379212:+	1.88967e-09	0	0	0	35	3	2	1		0.468438	0.34878	0.12954	0.354518	0.0174953	0.317083	0.643611	0.634848	0.253478	0.292552	0.40701	0.288842	0.835259	0.0548188	0.600364	0.0816692	0.192521	0.023713	0.3587	0.128885	0.265199	0.470502	NA	1.92908	0.865955	0	0.472852	0.140107	0.207512	0.287977	0.0864202	0.286856	1.07128	0.225134	0.595805	0	0.686804	0.262354
CG5270		3R: 7247814:+	1.94177e-09	0	0	0	0	34	7	0		0.360287	0.998666	0.589008	0.499084	0.405479	0.065098	0.537333	1.54011	0.215569	0.178791	0.109579	0.370216	1.19782	0.391224	0.0528444	0.245136	1.17469	0.350421	0.147337	0.0244729	0.0434229	0.55015	0.26429	0.177737	0.688016	0.0215318	0.670052	0.911198	0.571548	0.0618401	0.0793787	0.232064	0.364184	0.126031	1.44195	1.00822	0.825994	1.03078
40421		X:21229313:+	1.97034e-09	0	0	0	1	37	3	0		0.483804	0.95641	0.220623	0.165782	0.026368	0.112542	0.504681	0.710236	0.402497	0.218591	0.0882774	0.213985	1.93657	0.146435	0.488478	0.436722	0.819916	0.258072	0.38393	0.053584	0.0776035	0.253464	0.464714	0.363125	0.601552	0.132742	0.451141	0.269567	1.09904	0.0246224	0.00584318	0.0922962	0.175787	0.0560952	0.299028	0.786684	1.94643	0.260044
CG3163	*	2R:19916840:+	1.98601e-09	0	0	0	0	36	5	0		0.106389	1.18232	0.871108	0.317237	0.00626879	0.39357	0.247649	0.580044	0.2915	0.445887	0.310848	0.440393	0.67947	0.234203	0.758271	0.217525	0.687868	0.199841	0.134821	0.28064	0.045138	0.450851	0.0229715	0.144875	0.652877	0.0949829	0.776903	0.398967	0.518422	0.06927	0.117091	0.164107	0.405479	0.0888973	0.149637	0.481283	0.966233	0.666755
bab2	*	3L: 1177276:-	2.01375e-09	0	2	0	10	20	9	0		0.755938	3.0125	1.00976	0.214426	0.0202499	0.530368	1.36348	0.299933	0.828497	0.0385951	0.568965	0.431395	0.36833	0.330912	0.0919137	0.313681	1.38449	0.477713	0.201273	0.187067	0.0248379	1.71109	0.65361	0.782623	0.647143	0.21236	2.65987	0.309116	0.0837732	0.0772367	0.101576	0.356734	0.0699981	0.21637	0.30879	0.254862	1.60697	0.244205
RhoGAPp190		X:17546595:-	2.0601e-09	0	0	0	1	37	3	0		0.541311	0.999143	0.449744	0.173577	0.314686	0.114716	0.48499	1.46704	1.96379	0.0461224	0.26571	0.440953	1.01241	0.0575389	0.034471	0.0652213	0.340686	0.186586	0.0617566	0.0011562	0.0337888	1.23423	0.113689	0.0373711	0.415933	0.152037	0.0954522	0.487852	0.439963	0.0584894	0.315963	0.129073	0.689137	0.0271024	0.689973	0.202409	1.61933	1.01875
CG31915		2L: 5528123:+	2.23899e-09	0	3	0	0	32	6	0		0.00726369	0.281589	0.039706	0.295274	0.583065	0.0692555	1.43864	2.09992	1.71899	0.117423	0.751732	0.37446	0.0750229	0.0483024	0.280401	0.0584307	1.21509	0.00270784	0.466651	0.254409	0.29941	0.698463	0.0921327	0.217006	2.84277	0.297924	0.487315	1.24368	0.0538671	0.421396	0.0116675	0.120769	0.97669	0.132643	1.054	0.0401774	0.386586	3.0898
CG10721		2L:20091612:+	2.244e-09	0	0	0	0	39	2	0		0.250972	0.431869	0.39536	0.339814	0.297695	0.0910304	0.5671	1.18451	0.0865538	0.41554	0.262452	0.41805	0.186863	0.0780206	0.326233	0.0499034	0.338814	0.224386	0.46656	0.00874591	0.0810241	0.716884	0.127691	0.305673	0.87173	0.00991455	0.52297	0.506109	0.325184	0.289751	0.195703	0.244521	1.1545	0.0729873	0.280211	0.377427	0.496264	0.355696
Rpn6		2R:10639776:-	2.43398e-09	0	1	0	1	37	2	0		0.267804	0.541082	0.244993	0.225655	0.298728	0.0856008	0.280969	0.211915	0.431374	0.570959	0.365497	0.456175	2.71312	0.057549	0.59368	0.980211	0.827439	0.158263	0.473966	0.0442394	0.0371333	0.86708	0.0994064	0.489629	0.308062	0.0333732	0.70574	0.121859	0.481048	0.0491618	0.0140788	0.214543	0.530926	0.0966525	0.198887	0.327041	1.90365	0.168341
mib2		2L:19034641:+	2.47908e-09	0	2	0	0	35	4	0		0.324499	0.66669	0.558052	0.470192	0.285402	0.0571904	0.0797083	0.742794	0.373082	0.139417	0.0929789	0.238487	1.6027	0.203286	0.489535	0.216267	0.540383	0.338294	0.546703	0.114036	0.115185	0.550449	0.0567787	0.196313	0.0424266	0.052237	0.800788	0.385115	0.396701	0.077289	0.113619	0.204802	0.551626	0.0164375	0.381913	0.475786	2.36232	0.598768
CG32264	*	3L: 3801288:-	2.5176e-09	1	6	1	0	21	13	0		0.84736	1.23675	0.447123	0.0737535	2.39852	0.0623533	0.383968	3.3022	8.9559	0.330022	1.49294	2.45013	0.0534864	0.150696	0.108291	0.166604	0.445311	0.404886	0.110147	0.48581	0.519646	3.35954	2.36617	0.623037	0.545119	0.0794596	0.572766	0.309804	0.00261348	0.021033	0.117359	0.504749	2.72673	1.23678	0.209521	0.075653	0.808894	2.39261
rin		3R: 9472726:+	2.53778e-09	0	1	0	0	38	2	0		0.675987	0.495282	0.15685	0.371929	0.0803245	0.264199	1.13024	0.0261755	2.35385	1.06916	0.156907	0.196431	1.16253	0.323539	0.40146	0.366207	0.37545	0.470577	0.102399	0.149375	0.0976724	0.157563	0.126066	0.116735	0.6376	0.0977866	0.00165356	0.16758	0.00885769	0.0827241	0.210301	0.434704	0.0846663	0.233546	0.680454	0.20064	0.660032	0.251484
DNaseII		3R:13845097:+	2.57049e-09	3	8	0	16	4	10	3		0.479298	0.841941	0	2.07577	7.27051	0.700641	4.04464	5.55763	0.197922	0	0	NA	0.309362	0.00878896	0.526521	0.0141777	0	0	0.404681	1.18394	1.37978	0.0361754	0	0	3.44709	0.439411	0.295518	NA	1.12927	1.01428	0	NA	20.0843	0.129372	3.91783	0.0579961	0.0846512	2.50826
Sec6		2R:14512754:+	2.67198e-09	0	0	0	0	39	2	0		0.715337	1.29344	0.14838	0.319653	0.300087	0.112524	0.266901	0.351958	0.360157	0.103207	0.624	0.899075	0.505885	0.0380524	0.174994	0.287222	0.425828	0.657795	0.428215	0.224301	0.142469	0.538309	0.289827	0.271968	0.33513	0.0385337	0.569808	0.240982	0.368006	0.0430397	0.0574942	0.314639	0.575123	0.486513	0.17988	0.0501631	0.885114	0.315156
CG12321		3R:14014429:-	2.68027e-09	0	2	0	0	33	6	0		0.144584	1.5334	0.23716	0.292245	0.134855	0.175072	0.0870914	0.212434	0.316413	0.529768	0.570604	0.366039	3.7398	0.0706422	0.564759	0.828451	0.887461	0.186708	1.03327	0.309121	0.104178	0.644378	0.201811	1.60342	0.184002	0.0310146	0.79622	0.164885	0.297833	0.131608	0.0900086	0.23246	0.160087	0.118951	0.078587	0.171527	2.15206	0.170109
CG8525		2R: 8313097:+	2.85816e-09	1	2	1	1	32	5	0		0.328132	0.0357418	0.125915	0.164222	1.28115	0.0342946	3.70125	1.74774	0.117992	0.120894	0.546745	0.177993	0.873753	0.0356349	0.210197	0.143706	0.00344628	0.261377	1.16093	0.141956	0.0746984	0.857368	0.127914	0.0995081	5.00451	0.0190735	0.657745	0.477577	0.272084	0	0.0791805	0.354878	2.64042	0.474622	0.75713	0.208422	0.17611	0.79084
CG8223		3R: 4573520:+	3.1838e-09	0	0	0	1	35	5	0		0.871857	1.02081	0.02054	0.324479	0.234239	0.437945	1.07921	0.365483	0.164249	0.0577086	0.743858	0.187889	0.47174	0.495455	0.200134	0.56347	0.62278	0.00224864	0.129279	0.329605	0.0480571	1.08091	0.100889	0.15492	0.90776	0.182059	0.38146	0.365304	0.00276496	0.116463	0.42809	0.185579	0.594862	0.492181	0.0854748	0.261214	1.27037	0.41875
CG9640		2R:12932455:+	3.21812e-09	0	0	0	2	35	4	0		0.884433	1.84519	0.0243397	0.203386	0.306012	0.273062	0.371376	1.55288	0.3073	0.0238936	0.328169	0.400121	1.18572	0.473586	0.108634	0.565887	0.125003	0.0238478	0.901314	0.0302217	0.212023	0.426267	0.0285648	0.323292	0.740527	0.188032	0.423708	0.894012	0.154464	0	0.38677	0.0147872	0.963662	0.305089	0.444212	0.0581412	0.560216	1.27585
Rab5		2L: 2365273:-	3.24381e-09	0	1	0	1	34	5	0		0.0778644	0.77313	0.455669	0.0887588	0.154738	0.0297198	0.162597	1.15068	2.37193	0.151493	0.512472	0.720951	0.885474	0.0135316	0.444109	0.217361	0.733462	0.135626	0.316937	0.0559907	0.126984	1.13938	0.0065556	0.0772565	0.261764	0.00378095	0.260412	0.260291	0.683463	0.00969602	0.261119	0.385032	1.87384	0.0500116	0.367134	0.495933	1.95373	1.01834
CG4968		2L:10306922:+	3.25382e-09	0	0	0	0	38	3	0		0.228108	0.745541	0.318121	0.433066	0.176212	0.213575	0.537723	1.27959	0.0276433	0.272547	0.46817	0.375733	1.51539	0.0883313	0.543572	0.298552	0.732477	0.0137055	0.636135	0.0580826	0.0849945	0.380757	0.0601332	0.56899	0.760045	0.0422085	0.511629	0.00615189	0.383282	0.00872591	0.469241	0.274774	0.364969	0.188326	0.0285584	0.457073	1.17519	0.324692
kune		2R: 1559246:+	3.26354e-09	0	1	0	1	36	3	0		0.415083	1.11041	0.0876921	0.329778	0.251425	0.341482	0.00337178	0.45411	2.74156	0.239028	0.789565	1.06251	0.146323	0.244598	0.0610764	0.148286	0.106623	0.388423	0.781878	0.333842	0.188339	0.100326	0.0737691	0.421098	0.0558558	0.0932392	0.270499	0.00289403	0.501376	0.263844	0.470022	0.18172	0.625867	1.29826	0.398271	0.0326478	0.724708	0.292521
CG32473		3R: 9135108:+	3.50095e-09	0	0	0	1	37	3	0		0.29843	1.51686	0.353226	0.391436	0.158004	0.158315	0.543291	0.176495	0.1924	0.293725	0.459067	0.335322	1.9627	0.0130434	0.0634269	0.688667	0.476111	0.210615	0.343411	0.347297	0.0764144	0.415389	0.152521	0.413012	0.655913	0.0438116	0.505218	0.243005	0.0839943	0.0911278	0.054961	0.141343	0.811372	0.218724	0.414371	0.402581	0.921534	0.0833104
nudC		3L:16801519:+	3.57166e-09	0	2	0	0	32	7	0		0.390158	0.0682475	0.221761	0.337453	0.00172802	0.228711	0.408078	0.116077	0.226498	1.75816	0.961948	0.184581	3.54128	0.290968	2.18526	1.02001	0.597075	0.234669	0.154193	0.0175222	0.0759001	0.375233	0.079365	0.391113	0.657923	0.0587518	0.79788	0.114603	0.746093	0.0794627	0.127276	0.202332	0.075386	0.195644	0.456063	0.85254	0.902707	0.0602667
PDZ-GEF		2L: 6323767:+	3.74623e-09	0	1	0	1	34	5	0		0.772062	1.31279	0.318513	0.0879959	0.40222	0.194415	0.465751	1.25659	4.86031	0.141021	0.646354	0.571768	0.422173	0.23477	0.158277	0.0642426	0.0454492	0.345345	0.336628	0.188297	0.0639844	0.625049	0.311974	0.194278	0.4048	0.0257839	0.0467005	0.192	0.0124824	0.0189078	0.166312	0.110163	1.11278	0.0992594	0.795213	0.113505	1.83855	0.593661
CG13366		X: 514228:-	3.84957e-09	0	2	0	0	37	2	0		0.142589	0.967708	0.123323	0.168361	0.162173	0.18882	3.3158	0.724082	1.33625	0.0917992	0.0792695	0.419752	1.04706	0.221826	0.145243	0.0303472	0.155895	1.24514	0.304	0.210125	0.0739152	0.222888	0.656242	0.207373	2.84244	0.021891	0.215446	0.213305	0.0754655	0.0937915	0.106023	0.385984	0.678182	0.667415	0.201347	0.0911329	0.463676	0.0125459
CG10237		2L:19441283:-	3.97967e-09	1	5	0	6	16	14	0		0.269001	3.01271	0.668376	0.280096	1.79016	0.592504	0.343088	6.66477	0.461892	0.673353	2.40379	3.71572	0.936793	0.130356	0.0466961	0.61073	0.557173	0.0517719	0	3.22052	0.322165	0.288856	0.0367329	0.123047	0.0737307	1.3927	0.0942506	0.693338	0.0935631	1.09854	1.02809	0.315965	1.25691	0.228251	0.279902	0.461067	0.305655	0.964329
amx		X: 9141158:-	4.1093e-09	0	0	0	1	34	6	0		0.104521	0.153475	0.489808	0.553662	0.180607	0.135021	0.985803	0.373335	0.585795	0.424163	0.41424	0.41191	1.851	0.0791067	0.463476	0.359956	0.43418	0.373449	0.311193	0.142727	0.107041	0.360227	0.110202	0.0385022	0.156972	0.0620865	0.495721	0.0261377	1.16445	0.0878591	0.33325	0.246726	1.00602	0.205976	0.67627	0.344877	0.717121	0.729489
CG17278		3R:16849885:-	4.15352e-09	0	4	1	0	24	12	0		0.204399	1.10219	0.206396	0.0138524	0.109492	1.14149	2.30779	0.00583265	4.05611	4.60098	0.75557	1.45212	0.713238	0.302468	2.32241	0.196159	1.33561	0.297559	0.173681	0.190581	0.250631	0.308112	1.80471	0.434999	2.90439	0.206811	0.495221	0.0645767	0.0832322	0.0727859	0.0845041	1.24123	2.47367	0.218091	0	0.543301	0.280368	0.120001
CG10562		3R:21148479:-	4.29607e-09	0	1	0	24	8	6	2		0.95188	0.360633	0.229166	0.25763	0.641149	0	0.533436	0.408846	0.81286	NA	0.595104	0.194717	0.588169	1.17523	0.232009	0.54882	0.488563	0.156317	0.0687072	NA	0	0	2.43098	1.59356	0.835429	0.196204	0	0.0263228	0.319218	0.607384	0.170935	0.224594	0.184556	0.959239	0.834879	0.154898	0.55078	1.13273
CG3548		2R:20487470:+	4.59158e-09	0	0	0	0	40	1	0		0.12442	1.32533	0.232767	0.248834	0.429622	0.169228	0.469322	0.801101	0.104011	0.523559	0.198888	0.460103	0.62457	0.0639868	0.238429	0.166638	0.337846	0.185287	0.360202	0.0785453	0.0845016	0.558427	0.139278	0.162471	0.567861	0.0593198	0.525583	0.239567	0.457149	0.121629	0.346558	0.0116867	0.812627	0.294713	0.305594	0.10165	0.510994	0.480478
Prosbeta4		2L:16732133:-	4.67508e-09	0	1	0	0	37	3	0		0.163442	0.599635	0.210476	0.243314	0.129355	0.0100585	0.399241	0.11141	0.19682	0.715641	0.318483	0.189696	4.12194	0.0324513	0.772764	1.27512	1.12493	0.0621863	0.604596	0.000370278	0.125804	0.640498	0.13847	0.954845	0.517419	0.0039806	0.670652	0.14509	0.573115	0.0795613	0.235165	0.245491	0.191669	0.00572459	0.0336985	0.701113	1.29816	0.012426
Ime4		3R:19857879:+	4.74165e-09	0	0	0	0	33	8	0		0.22057	0.996608	0.718844	0.42669	0.0127292	0.270339	1.01407	0.13138	1.02569	1.07427	0.139673	0.0258225	1.32209	0.290201	0.530596	0.546912	0.929761	0.346417	0.467241	0.244981	0.381065	0.648317	0.248491	0.466915	1.2706	0.0655095	0.484009	0.0877395	0.400665	0.00618447	0.0866067	0.226226	0.138565	0.103768	0.377238	0.889507	0.652376	0.142771
Tango9		3R: 7800632:-	4.75915e-09	0	0	0	0	37	4	0		0.40938	1.2535	0.115126	0.371271	0.154042	0.142298	1.03316	0.564872	0.120135	0.375951	0.670731	0.084238	0.325863	0.0989581	0.397166	0.0414326	1.37717	0.0716387	0.6684	0.0311896	0.0241126	0.31692	0.0623257	0.188022	0.658735	0.00541466	0.563326	0.445239	0.488197	0.0126174	0.273126	0.340121	0.5696	0.0448547	0.350958	0.65135	0.549362	0.994176
CG8195		2R:11453306:-	4.79092e-09	0	1	0	0	36	4	0		0.0467811	0.72701	0.155955	0.148356	0.162451	0.0478704	0.693778	0.790293	2.15578	0.0806196	0.11363	0.611183	0.388203	0.524269	0.0387851	0.0912636	0.559324	0.0250514	0.156731	0.345452	0.300751	0.844822	0.297975	0.240486	0.214997	0.0755812	0.0135725	0.457281	0.0578377	0.150608	0.884046	0.591365	0.700091	0.324006	0.486182	0.103509	0.656322	0.931462
CG7083		3L: 8333885:+	5.07558e-09	0	1	0	0	32	8	0		0.198864	0.872875	0.11518	0.236402	0.245497	0.210344	1.04418	1.40798	0.889419	0.351569	1.19075	0.622808	0.727814	0.262257	0.520963	0.412062	1.55353	0.879362	0.725654	0.0249593	0.126982	0.438163	0.260291	0.164289	1.01192	0.0382921	0.17622	0.60198	0.531912	0.0327398	0.0350451	0.264633	0.557863	0.0140341	0.552245	0.320848	2.22171	1.23626
CD98hc		3R: 3803491:-	5.53722e-09	0	0	0	0	39	2	0		0.688412	0.915152	0.394642	0.0226603	0.0754612	0.0631346	0.54381	0.0776079	0.0102746	1.22865	0.183116	0.0442562	0.975871	0.0517439	0.887629	0.629308	0.557521	0.187226	0.180044	0.002677	0.167156	0.263043	0.207201	0.373452	0.119599	0.207944	0.568303	0.28224	0.10789	0.159006	0.12496	1.09295	0.34869	0.0494834	0.361355	0.0845107	0.55505	0.154387
CG9426		2L:13219923:-	5.56474e-09	0	0	0	0	41	0	0		0.351089	0.445083	0.250158	0.270928	0.504819	0.154047	0.300582	0.404303	1.59182	0.220034	0.284628	0.605079	0.223548	0.155257	0.216323	0.00939996	0.390496	0.12405	0.324175	0.344189	0.0208561	0.201602	0.166988	0.115297	0.436361	0.0261667	0.584508	0.31823	0.130929	0.037116	0.0868368	0.252629	0.627036	0.251654	0.389018	0.17496	0.679674	0.500071
Dcp2		3L:15819523:-	5.72928e-09	1	1	0	0	35	5	0		0.300276	0.40719	0.00609289	0.213785	0.672535	0.0128388	0.431963	1.17872	7.26102	0.149229	0.756579	0.664744	0.0035877	0.378535	0.0855339	0.0275742	0.126335	0.0946349	0.222184	1.23518	0.0658045	0.213165	0.446484	0.0977583	0.0644755	0.0279652	0.100661	0.298339	0.118878	0.0256459	0.983794	0.182674	1.06688	0.147195	0.596668	0.172695	0.28071	1.07178
ph-d		X: 2017319:-	5.93297e-09	0	0	0	1	38	2	0		0.505839	1.1703	0.266616	0.181576	0.496953	0.0506607	0.240827	0.42401	1.63078	0.345048	0.920156	0.455346	0.443152	0.217225	0.238375	0.0498256	0.286254	0.331253	0.356999	0.252344	0.0274155	0.330389	0.121188	0.381879	0.386166	0.114861	0.38116	0.489115	0.0932252	0.0434295	0.00945223	0.243358	0.0714285	0.325376	0.619784	0.179061	0.662712	0.229515
CG4041		X: 4812480:-	5.99396e-09	0	0	0	0	36	5	0		0.0437047	1.22313	0.0288965	0.0170628	0.269925	0.193763	0.48591	0.923799	0.0128209	0.0579953	0.453752	0.893933	0.257042	0.213134	0.162155	0.34666	0.406931	0.446383	0.663378	0.242128	0.359629	0.337178	0.243208	0.305011	0.576583	0.00896794	0.154047	0.210838	0.106577	0.244879	0.300126	0.708329	0.937607	0.178422	0.294359	0.374623	0.28108	0.608663
lilli	*	2L: 2946563:+	6.47277e-09	0	1	0	0	33	7	0		0.428283	0.651147	0.0188778	0.196471	0.326061	0.270526	0.42398	0.337421	4.76267	0.211873	0.557116	0.67482	0.477558	0.579466	0.153905	0.0448942	0.410473	0.284823	0.582867	0.218684	0.202648	0.571016	0.0877924	1.1927	0.194632	0.161831	0.135988	0.332539	0.325313	0.30129	0.0477325	0.263809	0.653102	0.0781308	0.343963	0.0418717	0.412163	0.503796
Trs33		3R:11176717:-	6.49724e-09	0	0	0	3	33	5	0		0.0107916	0.801471	0.272773	0.00711998	0.305312	0.263437	0.309181	0.747658	1.06658	0.23003	0.518678	0.69086	1.279	0.0854933	0.883708	0.153515	0.673458	0.0850461	0.390888	0.22484	0.199833	0.382906	0.05641	0.186027	0.743411	0.146183	0.449351	0.0529011	0.830135	0.285987	0.398637	0.16652	0.925087	0	0.213957	0.602126	0.802468	0.509205
Toll-7		2R:15714083:+	6.57397e-09	2	4	0	12	9	16	0		0.240292	0.0114588	0.720948	0.67027	1.63159	0.165381	12.6031	4.46996	1.21975	2.65857	1.75011	1.84813	4.65341	0	0.632663	0.254691	0.178964	2.91668	4.08391	0	0.22734	1.16794	0.0768218	0.690643	15.7816	0.0939671	0.0668152	1.82128	0.086285	0.619228	0.361358	2.05851	0.0403154	1.32272	0.875291	0.840176	1.02344	1.25481
p120ctn		2R: 482793:+	6.61285e-09	1	1	0	2	36	2	0		0.145855	0.223276	0.22321	0.260244	0.36455	0.155198	0.260857	0.656452	6.34976	0.277613	0.494872	0.620795	1.39148	0.201715	0.504114	0.316194	0.263359	0.00540566	0.183765	0.02857	0.0630586	0.791095	0.195079	0.0173757	0.26038	0.0751302	0.246297	0.026384	0.273809	0.00993524	0.209758	0.322836	0.935515	0.0636523	0.0832494	0.489518	1.35394	0.689263
Act5C		X: 5796015:+	6.65077e-09	0	0	0	0	35	6	0		0.0672799	0.823154	0.720726	0.0901828	0.460339	0.0663311	0.672545	1.50238	0.342361	0.0875065	0.417995	0.446416	0.570649	0.0581465	0.564542	0.329859	0.24678	0.0390267	0.147843	0.312294	0.458383	1.83956	0.147753	0.277005	0.480814	0.0264157	0.724789	0.400329	1.05403	0.0759145	0.290122	0.173522	1.78311	0.0355346	0.482165	0.085779	1.25907	1.67477
CG18428		3R:19935210:+	7.40524e-09	0	1	0	3	31	6	0		0.789999	0.381663	0.383881	0.180187	0.00561264	0.309482	0.0737172	0.342998	3.02218	0.571536	0.630129	0.724051	0.637002	0.0931552	0.439271	0.481743	1.41045	0.0588263	0.168745	0.024517	0.148013	1.64775	0.178206	0.190665	0.149608	0.252607	0.230733	0.0841394	0.0325873	0.371313	0.333731	0.30871	0.598794	0.201992	0.261928	0.19856	1.52206	1.17848
CG14894		3R:12268729:-	7.49893e-09	0	1	0	0	36	4	0		0.223558	0.648132	0.166192	0.327429	0.420299	0.0407196	0.222496	0.518864	0.0964022	0.0937054	0.389697	0.775964	2.01548	0.103189	0.552172	0.587979	0.212477	0.107138	0.0855723	0.0232548	0.012674	0.828048	0.0147249	0.591737	0.431499	0.00671473	0.162339	0.129489	0.681981	0.299722	0.393707	0.229935	1.37236	0.353798	0.213477	0.473647	0.961222	0.38914
Faf		2L:18708599:-	7.69265e-09	0	0	0	0	39	2	0		0.311956	0.533503	0.220862	0.232533	0.41106	0.0117095	0.994028	0.641664	0.731688	0.179718	0.410392	0.55546	0.652038	0.0647879	0.430964	0.0349757	0.603304	0.238896	0.311004	0.242703	0.139605	0.331149	0.238889	0.197435	0.426118	0.0664382	0.372804	0.15664	0.185702	0.0610991	0.0521706	0.195286	0.373819	0.121368	0.300005	0.329027	0.834709	0.651843
Akt1		3R:11926482:+	7.81061e-09	0	1	0	0	37	3	0		0.0597832	0.608574	0.275324	0.131644	0.000990154	0.256768	0.747379	0.453889	3.96697	0.180613	0.422527	0.512991	0.663421	0.135379	0.44521	0.171215	0.343726	0.314549	0.439674	0.125663	0.166768	0.504599	0.138389	0.166265	0.54963	0.0976108	0.312592	0.135732	0.16974	0.136464	0.139134	0.295764	0.708381	0.111258	0.431181	0.0893302	1.73066	0.374592
CG7079		3R:16874551:-	8.0724e-09	0	0	0	29	3	8	1		0.729688	0.155868	0.269392	0.254579	0.0266343	0.238991	0	0.00822995	0.297554	0.181121	0.513076	0.351273	0.617439	0.271945	NA	0.365519	1.20207	0.714911	0.450032	0.00385714	0.572395	0	0.376575	0.891048	0.317919	0.722902	0.451485	1.20886	0.766311	0.157593	0.215097	1.04945	0.659043	0.00914045	0	0.16489	0.956634	0.404736
CG6422		3R:20864805:-	8.13884e-09	0	1	0	0	39	1	0		0.284391	0.939624	0.320516	0.199506	0.39295	0.368213	0.500692	1.16416	2.80109	0.0224365	0.311377	0.507405	1.13362	0.339819	0.374158	0.227045	0.156134	0.098715	0.232654	0.294908	0.0929788	0.381438	0.0229199	0.190179	0.338449	0.0399748	0.110813	0.201613	0.104582	0.0254614	0.0500801	0.115067	0.613316	0.0977749	0.227361	0.13444	1.39614	0.345504
c12.1		X: 9213256:-	8.17127e-09	0	0	0	0	40	1	0		0.173416	0.441401	0.255802	0.115722	0.702652	0.0974725	0.211284	0.811922	0.0256096	0.636756	0.630133	0.52903	0.74404	0.10269	0.613449	0.297294	0.38702	0.275698	0.154934	0.0339073	0.0531166	0.823955	0.254945	0.0984494	0.340853	0.14208	0.335323	0.0188146	0.395967	0.0373546	0.220396	0.0692039	1.44296	0.138857	0.0482366	0.587346	0.567284	0.467215
be		X:14918469:+	8.248e-09	3	5	1	0	20	15	0		0.0190582	7.56671	0.462461	0.109693	0.00532672	0.145175	0.5588	0.815111	5.72799	0.723738	0.497015	1.17487	6.97991	0.108186	0.403364	1.30542	0.34649	0.0377637	2.03424	0.211926	0.335739	0.85581	0.149028	1.81239	0.505426	0.209079	0.8801	0.553997	0.0626402	0.0629439	0.692974	0.160415	3.54692	0.158034	0.0886289	0.365257	2.95951	1.0616
CIAPIN1		2L:15038861:-	8.30381e-09	0	0	0	1	40	0	0		0.260319	0.916741	0.111302	0.221868	0.418738	0.0337988	0.699549	0.330015	0.139207	0.344617	0.382206	0.301254	1.53588	0.0682627	0.421025	0.417813	0.49424	0.140479	0.619243	0.12726	0.0125526	0.69516	0.025936	0.37018	0.915338	0.0360471	0.259282	0.201831	0.130579	0.207843	0.134975	0.14128	0.774124	0.191771	0.10505	0.218143	0.734718	0.360087
Hmu		3R:23114491:+	8.35207e-09	0	1	1	0	36	3	0		0.369523	2.44922	0.331021	0.106429	0.19786	0.0793256	0.720679	0.121462	0.0225441	0.74845	0.00424795	0.0625474	2.61039	0.153562	0.147609	0.146004	1.03129	0.379946	0.392832	0.181354	0.193568	0.589589	0.247274	0.295517	0.171597	0.175954	0.254195	0.191014	0.242595	0.196381	0.0543051	0.313892	0.507348	0.0043458	0.305197	0.513972	0.828816	0.126454
HP5		X:11348819:+	8.43352e-09	0	2	0	0	35	4	0		0.17163	1.22673	0.0674156	0.0137348	0.889087	0.0505378	0.10275	3.60623	4.89053	0.15612	0.870004	1.21287	0.401007	0.265396	0.091242	0.126994	0.111478	0.140142	0.3018	0.253563	0.0723164	0.611837	0.330803	0.465413	0.265231	0.0421936	0.0708163	0.208766	0.219304	0.258237	0.00910394	0.244088	1.3248	0.418859	0.794582	0.0130691	0.862153	0.423604
kay	*	3R:25608331:+	8.44518e-09	0	4	0	0	30	7	0		0.286963	1.11451	0.3635	1.51745	0.183205	0.0987089	1.71431	0.0568665	3.73307	1.20264	0.0742622	0.0404139	0.756714	0.0342283	0.113915	0.0417124	0.153848	0.176165	0.666758	0.0235638	0.0216533	0.679832	0.186058	0.106701	0.359366	0.0337594	0.0388948	0.239075	2.08533	0.447275	0.221183	1.11998	0.550661	0.0222215	0.611476	1.45638	3.43365	0.13995
th		3L:16039946:-	8.68822e-09	0	0	0	0	33	8	0		0.0400822	1.62179	0.229731	0.140922	0.308958	0.0111154	0.37959	1.40334	0.600465	1.30244	0.737567	0.798019	0.527942	0.0258226	0.920022	0.100731	0.0236234	0.150957	0.572237	0.484597	0.349649	1.33446	0.116023	0.200148	0.267354	0.151904	0.677314	0.174877	0.220417	0.184654	0.0382602	0.022364	1.54315	0.318651	0.0250325	0.228627	0.688462	1.22197
sktl		2R:16719923:-	9.29644e-09	0	0	1	0	35	5	0		1.24428	0.229609	0.217613	0.285286	0.334536	0.0203679	0.930944	0.898311	1.14634	0.0563418	0.522547	0.480346	0.664265	0.0108745	0.0736811	0.0678705	0.182131	0.213737	0.384703	0.00982864	0.0897795	0.316287	0.17254	0.197476	1.38263	0.143106	0.571694	0.587117	0.141463	0.149305	0.0255174	0.335689	2.00679	0.101109	0.481744	0.126512	0.342559	0.750776
CG8578		X:15738509:+	9.44138e-09	0	0	0	0	38	3	0		0.207325	0.294306	0.13146	0.413668	0.492126	0.123629	0.0981439	0.576183	1.5116	0.106658	0.415608	0.727268	0.812414	0.0122531	0.309135	0.243023	0.125405	0.203433	0.294969	0.280775	0.406609	0.758734	0.0556261	0.148395	0.414311	0.0187696	0.177909	0.300595	0.232003	0.0772664	0.273283	0.327071	0.84329	0.0485216	0.357763	0.276103	0.9411	0.503218
CR43481		3L: 9371260:+	9.57119e-09	0	2	0	9	22	8	0		0.43993	1.46228	0.834664	0.159336	0.314137	0.261153	0.327565	0.911326	1.14295	1.0394	0.611712	0.0529466	0.826627	0.100294	0.318555	0.209476	0	0.146393	0.232081	0.25738	0.324766	0.0734815	0	0.0353289	0.151643	0.0257034	1.30074	0.543435	0.131203	0.365026	0.195667	0.180436	1.38131	0.143572	0.162858	0.591817	2.32119	0.683772
Ect4		3L: 8094119:+	9.67059e-09	1	7	0	1	15	18	0		0.64694	21.1422	0.635139	0.666632	0.576008	0.814651	3.07977	2.09952	0.16359	0.441844	0.723908	0.281823	2.2383	0.525313	0.758072	0.700097	0.943256	2.65488	4.09073	0.124945	1.71385	0.293208	0.0133813	1.96545	4.3029	0.0921721	0.0650193	0.199751	0.204189	0.930994	0.537913	1.10159	0.572425	4.14595	0.125681	0.181466	0.534701	0.830948
vimar		2R: 2873217:-	1.01435e-08	0	1	0	2	37	1	0		0.320702	2.53492	0.285702	0.262039	0.104107	0.110784	0.379701	0.460659	1.64891	0.420016	0.133411	0.38789	1.15113	0.445373	0.400232	0.630557	0.191951	0.17292	0.184026	0.149181	0.112768	0.508328	0.146846	0.821064	0.688648	0.0131196	0.190764	0.0673576	0.0966164	0.00480485	0.0339784	0.0811853	0.349632	0.103404	0.266649	0.195108	1.63628	0.22529
CG42238		2L:21051983:-	1.0145e-08	0	4	0	2	21	14	0		1.86006	0.26892	0.402414	0.154426	0.70057	0.111772	1.8452	3.84474	2.27171	0.325199	0.311927	0.175827	1.9787	0.0355577	0.618964	0.550935	0.921575	1.08998	1.46824	0.260768	0.976349	2.08232	0.100925	0.0760211	3.59374	0.0464246	0.65134	0.373212	0.128832	0.0315267	0.995535	1.23045	0.574549	1.15804	1.4927	0.101341	0.216154	0.589235
CG15099		2R:14734124:-	1.03236e-08	0	1	0	0	30	10	0		0.0668723	1.02167	0.227289	1.10155	0.487279	0.000116697	0.0492281	0.894594	1.57659	0.0760723	0.294113	0.296885	0.783686	0.145976	0.113372	0.120076	0.340976	0.048294	0.771696	0.0706509	0.103813	1.52456	0.0485623	0.0981646	0.488985	0.107934	0.336613	0.674304	0.804154	0.404341	0.0986577	0.704683	1.64698	0.0399231	0.420655	0.628835	0.866805	0.542995
NijA		3L:10689977:-	1.04424e-08	0	4	0	8	16	13	0		0.235641	0.157652	0.40502	1.91182	0.758404	0.828042	0	0.0301486	1.76079	0.023152	0.095283	0.1261	3.04222	0.262747	0	2.16353	0.237551	0.0659634	0.199787	0.0873182	0	0.700891	0.780448	0.42046	0.825375	0.298866	0.836256	0.14671	0.982369	0.210851	0.0836913	0.318065	1.1908	0.0357305	0.787451	1.01692	3.24334	0.119052
cnir		2L: 3039812:-	1.05207e-08	0	0	0	3	34	4	0		0.391484	1.0292	0.11902	0.600049	0.0751622	0.30174	0	1.13277	1.99186	0.212145	0.973896	0.424775	0.942496	0.0787416	0.420587	0.400897	0.130896	0.0307107	0.583024	0.443003	0.0577045	0.475113	0.0626656	0.116084	0.167502	0.330079	0.686988	0.0716976	0.135864	0.230532	0.37286	0.249576	1.17748	0.0621953	0.0739256	0.207757	0.716951	0.51761
CG6665		2R:12844970:+	1.12807e-08	0	0	0	0	37	4	0		0.284571	0.657346	0.184006	0.287883	0.655542	0.0851961	0.484819	0.711809	0.53618	0.0794932	0.367906	0.710708	0.384188	0.0141526	0.259711	0.175828	0.863356	0.0496751	0.515111	0.0432047	0.0442516	0.60718	0.073058	0.0496383	0.838543	0.00686301	0.552768	0.913157	0.0703597	0.0296584	0.374883	0.356525	1.17396	0.384649	0.26256	0.328708	0.692226	0.80672
CG30357		2R: 4609129:-	1.13093e-08	0	1	0	9	22	9	0		0.283545	0.902166	0.283764	0.418715	0.507762	0.14742	1.28718	0.857178	1.83717	1.18997	0.761028	0.0499471	0.0720009	0.897876	0.166957	0.461288	0.12761	0.130256	0.343969	0.220791	0.127783	0.801254	0.0139836	0.0399312	1.01371	0.330191	0.135855	0.214667	1.61852	0.122973	0.0762129	0.155058	0.0778178	0.0133847	2.65509	1.8064	0.178531	0.251546
Tsp97E		3R:22790539:-	1.13317e-08	0	0	0	0	39	2	0		0.558416	1.37044	0.245736	0.175216	0.0455097	0.0195139	0.452011	1.52012	1.14761	0.502342	0.357007	0.524283	0.575867	0.173518	0.651265	0.00856403	0.513629	0.0423979	0.0446516	0.214414	0.140642	0.250934	0.204494	0.0154675	0.242314	0.0763549	0.473938	0.321109	0.0341985	0.0500672	0.222969	0.125585	0.45493	0.0188338	0.492262	0.1367	1.0274	0.652328
Prosalpha3		2R:16882405:+	1.16053e-08	0	1	0	0	36	4	0		0.0723704	1.15452	0.220926	0.236969	0.218553	0.0510106	0.492781	0.0626883	0.597599	0.522573	0.258096	0.183793	3.59479	0.136126	0.67208	0.846421	1.36357	0.207509	0.706085	0.102989	0.21604	0.480504	0.069815	1.1098	0.578356	0.0952418	0.616951	0.0189464	0.368994	2.11759e-05	0.171584	0.484508	0.154641	0.00270084	0.0780717	0.384884	1.33216	0.0218189
dbo		3L:15819988:+	1.24623e-08	0	1	0	0	38	2	0		0.400448	0.473925	0.241312	0.104228	0.382036	0.187317	0.216128	0.582176	3.71268	0.276878	0.221961	0.553955	0.715851	0.0957793	0.336069	0.206088	0.274683	0.208049	0.170968	0.32914	0.181131	0.477256	0.318441	0.00599838	0.102581	0.039216	0.181868	0.0581013	0.00901319	0.149025	0.162025	0.188915	1.02971	0.0335768	0.390581	0.274111	0.640962	0.621826
CG40228		3LHet: 2190731:-	1.28346e-08	0	0	0	0	34	7	0		0.0364331	0.430081	0.197022	0.240966	0.0253547	0.231727	0.296678	0.814344	1.36488	0.223839	0.446016	0.452521	1.20402	0.168712	0.523923	0.404687	0.366525	0.0907229	0.119443	0.0621206	0.135888	0.832288	0.0358552	0.563458	0.255949	0.237204	0.123222	0.0654671	1.37394	0.151834	0.625557	0.365081	1.71116	0.499788	0.0298407	0.541627	0.961153	0.808377
CG32354		3L: 8415305:-	1.30409e-08	1	2	0	6	24	9	0		0.287891	0.271956	0.260833	1.56551	0.0389264	0.145186	5.72946	1.58931	0.356996	0.0910514	0.142213	0.485355	0.270383	0.193933	0.011862	0.181751	2.26874	0.120564	0.804046	0.14908	0.66627	0.444411	0	0.039343	0.934319	0.134204	0.435998	0.137852	0.504242	0.21822	0.152708	0.0102071	0.383356	0.193431	0.97665	1.66984	0.852978	0.723925
CrebA	*	3L:15528495:+	1.32126e-08	3	8	0	0	17	16	0		1.38485	0.0753091	0.13496	0	3.57534	0.115228	0.90991	0.125175	7.53533	1.0824	3.78817	1.04951	5.32723	0.0566126	1.47971	0.498898	0.0400421	0.239858	0.155815	0.0998239	0.730176	3.93391	0.28584	0.0501366	6.28913	0.559569	2.05464	1.23208	0.341881	0.520786	0.00420603	0.480886	6.60657	0.301969	0.702353	0.824614	0.612802	3.13827
aux		3R: 46708:+	1.34132e-08	0	0	0	1	38	2	0		0.327756	0.884359	0.176134	0.273384	0.318502	0.0138667	0.335309	0.681104	1.91815	0.208586	0.246114	0.526582	1.27658	0.0169149	0.121982	0.14541	0.242029	0.112194	0.195447	0.30036	0.0929442	0.451221	0.106798	0.0421466	0.140797	0.0422023	0.238079	0.134617	1.04412	0.140087	0.00435233	0.187216	0.88803	0.0401035	0.866534	1.39128	0.36857	0.20781
Gl		3L:13922487:+	1.3641e-08	0	0	0	0	39	2	0		0.228385	0.490497	0.377963	0.422611	0.245818	0.073343	0.323567	0.862319	0.0405332	0.00545243	0.25845	0.744483	0.95329	0.0969384	0.328216	0.196783	0.117034	0.128821	0.437719	0.0642613	0.0241302	1.04151	0.125878	0.177768	0.0777016	0.0481813	0.477598	0.332063	0.266044	0.167888	0.0457067	0.287129	1.62663	0.0772176	0.254953	0.380309	0.359647	0.56412
CG13001		X:16836904:-	1.3771e-08	0	0	0	0	38	3	0		0.0804108	0.63169	0.425195	0.565691	0.112278	0.121042	0.60219	1.13052	0.734308	0.26111	0.187327	0.7263	0.197994	0.0825567	0.132103	0.453405	0.00292383	0.222214	0.293239	0.253739	0.0248244	0.63943	0.0703274	0.300638	0.290144	0.0885441	0.351683	0.00577423	0.260463	0.247081	0.000865534	0.323145	0.508629	0.202334	0.357561	0.16352	1.12517	0.311673
Pi4KIIalpha		3R: 1389374:-	1.41736e-08	0	0	0	0	39	2	0		0.651024	1.31906	0.0355384	0.0293675	0.277815	0.00653552	0.0747901	0.952907	0.633197	0.0357608	0.556041	0.99935	1.0289	0.031761	0.475425	0.0572037	0.697283	0.108203	0.417378	0.171472	0.0705665	1.05978	0.082427	0.350423	0.440471	0.00360964	0.290821	0.119898	0.350658	0.0385066	0.063269	0.308793	0.351417	0.0295698	0.624759	0.297387	1.48881	0.329838
dco		3R:26886932:-	1.4342e-08	0	0	0	0	37	4	0		0.21808	0.878096	0.191278	0.142692	0.304452	0.0459922	0.750003	0.487938	0.768467	0.814243	0.248186	0.323341	1.03878	0.128226	1.00226	0.31501	0.500662	0.20484	0.198759	0.0715994	0.00800975	0.391493	0.0582245	0.219872	0.589005	0.11743	0.350717	0.382157	0.417698	0.13307	0.0658188	0.162701	0.937176	0.00165309	0.234391	0.39813	1.16464	0.436503
CR18854		2L: 9790745:-	1.47196e-08	0	1	0	1	36	3	0		0.18766	0.932697	0.0767587	0.160523	0.287695	0.0264481	0.586186	0.661346	0.669312	0.771954	0.0555879	0.140323	2.66726	0.172795	0.626399	0.351969	1.14352	0.0516639	0.532149	0.000727772	0.114514	0.303342	0.181748	0.561036	0.563822	0.104268	0.554618	0.23083	1.00618	0.0873978	0.0101453	0.179654	0.427882	0.0364097	0.122704	0.359098	0.497432	0.277747
CG4447		3L: 9357450:+	1.48931e-08	0	0	0	3	33	5	0		0.271026	0.957248	0.418677	0.489346	0.287654	0.0163038	0.714013	0.436861	0.0503007	0.214505	0.311949	0.288146	0.859762	0.114684	0.700636	0.140081	0.262106	0.196419	0.438659	0.128389	0.0830083	0.720951	0.263596	0.107645	0.72417	0.326374	0.359958	0.249683	0.177842	0.186836	0.200002	0.369293	0.678479	0.00873834	0.815583	0.480626	0.406168	0.689357
CG31122		3R:14238596:-	1.50128e-08	0	1	0	0	37	3	0		0.574815	1.1856	0.183871	0.0152699	0.112831	0.331297	1.3162	0.820036	2.5836	0.321807	0.130798	0.43139	0.457929	0.275301	0.399128	0.150631	0.419819	0.400261	0.297642	0.318881	0.292149	0.362833	0.250453	0.282437	0.35184	0.111992	0.0193038	0.183301	0.0604187	0.0891011	0.137435	0.0934909	0.167309	0.282148	0.453001	0.0305691	0.709899	0.304261
CG6617		X:18544477:-	1.54648e-08	0	0	0	0	37	4	0		0.244864	0.629369	0.43102	0.145549	0.013509	0.274705	0.274805	0.507404	0.546511	0.406435	0.496843	0.565745	1.32783	0.0015796	0.429036	0.611456	0.485937	0.236685	0.37521	0.0358437	0.084607	0.640343	0.012394	0.45226	0.177195	0.0222485	0.363982	0.0188678	0.895038	0.0655741	0.746812	0.0678969	0.462127	0.158427	0.0758876	0.128988	0.9606	0.277624
CG3281	*	3R: 7788527:-	1.62677e-08	0	0	0	0	39	2	0		0.0728155	0.636521	0.100293	0.256843	0.660204	0.11508	0.404779	0.769694	0.110804	0.0821734	0.0833569	0.722244	1.0855	0.136838	0.123956	0.424739	0.230061	0.137137	0.269747	0.303702	0.0789402	1.07819	0.159748	0.338298	0.144333	0.0483336	0.364286	0.0340212	0.195093	0.065557	0.0724952	0.19736	1.37454	0.0931214	0.505773	0.456685	0.899141	0.415812
CG43446		3R:16813658:-	1.646e-08	1	7	0	9	9	14	2		0.574415	0.295284	0.586463	2.02686	0	0.514531	1.06931	0.0288453	0.0170165	NA	0.50609	0.767974	2.95583	0.611915	0	0	0.363887	NA	0.0480524	0	0.787701	0.0887868	4.82745	3.50733	0.0570914	0.0449467	1.18104	0.163203	0.61434	0.415452	0.103353	2.80057	0.75028	0.16472	0.99908	0	1.71499	2.13219
fl(2)d		2R: 9712058:-	1.67456e-08	0	0	0	0	38	3	0		0.29562	1.43019	0.103238	0.184477	0.154794	0.263145	0.840571	0.490638	1.46517	0.708834	0.26633	0.405841	0.407723	0.183612	0.284546	0.0774158	0.397842	0.410157	0.564327	0.526296	0.00357311	0.356819	0.109466	0.144006	0.354418	0.092441	0.206228	0.127117	0.204549	0.0100562	0.0508923	0.246266	0.65935	0.159799	0.44428	0.0536144	0.849082	0.375471
Crtc		3L:17662334:-	1.69839e-08	1	2	0	3	26	10	0		0.076024	0.6465	0.0159292	0.163063	1.49285	0.17831	0.149663	1.58469	6.48567	0.00389324	0.882237	1.96308	0.116328	0.150099	0.0706683	0.14942	0.0731142	0.327742	0.319992	0.558999	0.0292305	0.744216	0.222893	0.860963	0.336718	0.055219	0.0579778	0.333555	0.0443714	0.0467027	0.278046	0.273278	2.64637	0.315375	0.156997	0.124947	0.909523	1.15014
Elf		2L:12434892:+	1.70511e-08	0	0	0	0	39	2	0		0.336704	0.256319	0.186561	0.208	0.60337	0.17742	0.455962	0.248707	1.12244	1.01671	0.657583	0.406373	1.87853	0.353942	0.902966	0.588911	0.0964837	0.251133	0.0343717	0.234546	0.200931	0.705234	0.104347	0.000406107	0.258684	0.129806	0.198499	0.046816	0.0362434	0.089776	0.0129112	0.0937696	0.425534	0.177554	0.227574	0.289653	0.283769	0.162384
kra		3R: 1426858:-	1.71026e-08	0	2	0	0	35	4	0		0.275829	0.689623	0.379288	0.967353	0.489516	0.0338822	0.229753	0.452214	0.884504	1.28248	0.29349	0.0263279	2.16337	0.0888542	0.91941	0.761873	0.0815048	0.0412097	0.0440316	0.0793739	0.221722	0.0844513	0.169129	0.00353557	0.0216604	0.12238	0.893751	0.00556486	0.110806	0.122854	0.0711189	0.162999	0.478683	0.150651	0.21576	0.983571	0.670708	0.222324
CG4825		3L:20519274:-	1.712e-08	1	4	0	6	18	13	0		6.41461	2.43014	0.204184	0.252235	0.00450679	0.0713589	0.228407	0.204934	0.535236	0.178882	0.0303405	0.00841761	0.031067	1.14852	0.0502879	0.252105	0.990715	0.718794	0.103483	0.308913	0.0284828	0.114006	1.64993	2.10329	0.803795	0.0113364	0.390001	1.04872	0.182437	0.0824548	0.0286182	0.871853	0.32988	2.5936	1.1745	0.665055	0.121008	0.237118
CG11526		3L: 3325946:-	1.73742e-08	0	0	0	0	37	4	0		0.157252	0.989672	0.293182	0.340432	0.328376	0.0925045	0.996976	1.27301	0.374643	0.207284	0.047635	0.560437	1.39279	0.015624	0.352721	0.0520678	0.255419	0.284448	0.389614	0.332191	0.139205	0.622343	0.251647	0.0118818	0.352197	0.0188849	0.373649	0.293612	0.012985	0.127384	0.116359	0.0364072	0.916924	0.0855966	0.334293	0.356398	0.969798	0.460531
CG3436		2L: 156029:+	1.79139e-08	0	0	0	0	39	2	0		0.336293	0.24867	0.249312	0.542801	0.255033	0.302549	0.369503	0.465541	0.362599	0.801908	0.295387	0.283301	1.32512	0.179405	0.811297	0.56129	0.180988	0.139168	0.337023	0.200066	0.0799058	0.373779	0.0190437	0.119827	0.254635	0.036453	0.3108	0.236434	0.243579	0.130514	0.150327	0.0791768	0.321727	0.389628	0.0189485	0.382564	0.699509	0.19107
ClC-b		2R: 8459573:+	1.79591e-08	0	0	0	0	39	2	0		0.39474	0.450037	0.455407	0.311613	0.472792	0.0343227	0.733588	0.504381	0.521534	0.019496	0.218834	0.172001	0.450096	0.0708741	0.0677663	0.053411	0.647644	0.240978	0.129629	0.0501725	0.0736373	0.29301	0.139929	0.0669145	0.623123	0.095956	0.400912	0.37917	0.325474	0.117281	0.109877	0.298359	0.542096	0.369524	0.302676	0.521392	0.454035	0.772314
sav		3R:18887026:-	1.88614e-08	0	0	1	0	38	2	0		0.439556	2.01132	0.190455	0.00878549	0.100077	0.198297	0.808374	0.777005	0.01956	0.169025	0.200776	0.444263	0.703766	0.128781	0.0777937	0.223872	0.627667	0.54997	0.449039	0.111177	0.024951	0.316643	0.113998	0.244741	0.34234	0.0977418	0.47446	0.121964	0.357063	0.047404	0.127864	0.298298	0.519433	0.0258626	0.263874	0.42167	0.585054	0.693853
CG2906		2R: 3843655:+	1.92983e-08	0	0	0	2	32	7	0		0.215111	1.21547	0.0614287	0.27436	0.00152982	0.0514266	0.417354	1.07423	0.518124	0.138805	0.430221	0.409217	0.023396	0.365362	0.158611	0.0710361	0.874354	0.281183	0.0369627	0.157627	0.0596097	0.33961	0.130503	0.527305	0.0747208	0.00434606	0.550944	0.0855581	0.55844	0.367595	0.290555	0.0566036	0.474576	0.508479	0.762634	0.683274	1.72983	0.587649
Tsp86D		3R: 6694430:+	1.94032e-08	0	0	0	0	36	5	0		0.274881	0.844057	0.340634	0.308541	0.0653435	0.0657521	0.688271	0.0281185	0.77638	0.452992	0.528149	0.684588	1.82971	0.0761692	0.553199	0.194194	0.426678	0.230923	0.275103	0.107279	0.120668	0.700572	0.0531607	0.120466	0.310558	0.015818	0.365305	0.0189227	1.12587	0.130024	0.192319	0.162829	1.76609	0.00648878	0.0799778	0.608403	0.937448	1.26968
ltl		3L: 7512583:+	2.11121e-08	0	4	0	7	21	9	0		2.13328	0.781979	0.018692	0.135193	0.228521	0.327925	0.276487	0	2.85684	0.0470651	0.731967	2.08888	0.99981	0	0.150396	0.0189464	0.578402	0.0545735	2.86737	0	0.277526	0.067007	0.434684	0	1.23518	0.417974	0.112981	0	0.0539127	0.302547	0.843539	0.154314	1.70464	0.361874	0.52098	0	1.28327	0.508051
Atg1		3L:12798216:-	2.12892e-08	0	0	0	3	30	8	0		0.800693	1.08169	0.129915	0.185854	0.391795	0.0436436	0.150093	0.140726	0.759862	0.956029	0.106752	0.238523	0.41524	0.295426	0.540915	1.35874	0.221642	0.364386	0.651934	0.252509	0.0260532	0.163731	1.86893	1.60438	0.272428	0.564636	0.049336	0.390801	0.125622	0.108499	0.0865054	0.625923	0.157522	0.195173	0.410296	0.00927635	0.84491	0.267611
Cyp310a1		2L:18653010:-	2.23936e-08	0	2	0	7	22	10	0		0.373301	1.05556	0.166833	1.13132	0.195548	0.312189	0.508173	0.0972791	0.239317	2.17981	0.692521	0.175017	0.32706	0.499659	1.51731	1.00004	0.449509	0.284546	2.44011	0.0817515	0.242736	0.356506	0.215774	1.14889	0.138551	0.0876763	0.389902	0.107833	2.30315	0.410697	0.213171	0.27789	0.016514	1.48371	0.634715	1.53421	1.55636	0.0958338
Vang		2R: 4990743:+	2.32483e-08	0	0	0	0	41	0	0		0.342833	1.11985	0.120158	0.244241	0.249134	0.104337	0.541514	1.0541	1.87502	0.430932	0.135371	0.536221	0.481241	0.159636	0.237808	0.241729	0.364969	0.260503	0.240958	0.185124	0.107966	0.370433	0.259158	0.150221	0.384225	0.00658834	0.139053	0.0974522	0.377498	0.0143739	0.0255571	0.297299	0.468745	0.125732	0.340741	0.0407272	0.321118	0.36331
CG6674		3L: 9965154:-	2.34307e-08	0	0	0	3	34	4	0		0.180977	0.462609	0.27416	0.0887077	0.992276	0.122538	0.153438	1.32615	0.799033	0.343196	0.353988	0.435389	0.661169	0.136758	0.698575	0.157578	0.778373	0.00935129	0.285441	0.0430742	0.0446709	1.24132	0.302469	0.0228549	1.56968	0.00762675	0.425247	0.114315	0.268479	0.136433	0.0245861	0.307082	0.857438	0.431907	0.138267	0.2888	0.614824	0.588582
Trn-SR		2L: 2759924:+	2.46647e-08	0	0	0	0	38	3	0		0.405141	1.07968	0.338359	0.270138	0.732007	0.11075	0.788744	0.35995	0.398992	0.275476	0.448723	0.320086	0.902045	0.00177849	0.80372	0.0229341	0.248167	0.580723	0.40275	0.27579	0.0919075	0.802781	0.0618146	0.0444947	0.59828	0.00732241	0.277951	0.401408	0.199492	0.0145217	0.0637214	0.121738	0.411986	0.0179364	0.12521	0.218255	0.471786	0.691512
Cul3		2L:15272024:-	2.51453e-08	0	0	0	0	39	2	0		0.199806	1.0102	0.167887	0.174601	0.371741	0.114511	0.453207	0.739155	1.37775	0.441613	0.273638	0.392494	1.18605	0.260152	0.24007	0.290191	0.381477	0.0865116	0.457029	0.321356	0.00212645	0.393105	0.156456	0.22727	0.0831605	0.0213727	0.257369	0.359703	0.138465	0.0363685	0.0807959	0.317605	0.620176	0.0785789	0.269064	0.305283	0.720048	0.363701
Cals		4: 1143983:-	2.52371e-08	1	1	0	0	33	7	0		0.231124	0.166416	0.212263	0.165779	0.0189829	0.0194835	0.518812	0.518793	9.36386	0.126423	0.832911	0.674539	0.658893	0.472845	0.18719	0.154977	0.108266	0.209259	0.153766	0.0578246	0.147523	0.980926	0.583007	0.156866	0.310084	0.0564398	0.00907593	0.193855	0.0776061	0.131427	0.268041	0.366501	0.956195	0.119623	0.132186	0.530359	1.1356	0.799841
S6kII		X:21931800:+	2.60454e-08	0	0	0	0	38	3	0		0.119353	0.550946	0.510069	0.290186	0.65264	0.0317552	0.31443	0.509792	0.441106	0.626056	0.65267	0.874826	1.53758	0.10878	0.542326	0.0895646	0.105162	0.0761484	0.0117004	0.0242363	0.0560572	0.94596	0.012551	0.0606871	0.0170293	0.0451245	0.351944	0.10441	1.11453	0.0542466	0.0844468	0.177437	0.981107	0.110786	0.306416	0.524292	0.80665	0.448015
Pde9		X:12791360:-	2.82607e-08	0	0	0	4	30	7	0		0.338692	0.348476	0.165742	0.426705	0.016315	0.10179	0.0652511	0.036515	0.715623	0.515531	0.448256	0.252815	0.256496	0.64669	0.390993	0.0307121	0.0041943	0.364375	0.511669	0.211543	0.173541	0.207011	0.16754	0.831153	0.0981754	0.0822136	0.0352301	0.182358	0.449356	0.353547	1.66217	0.496525	0.522006	0.178896	0.353195	0.380182	0.58525	0.270666
yrt		3R: 9260706:-	2.84458e-08	0	0	0	0	38	3	0		0.324586	0.588419	0.120941	0.325857	0.292176	0.00408303	0.12905	0.466972	1.66611	0.282716	0.30984	0.47794	0.311855	0.241963	0.13824	0.262683	0.352037	0.209818	0.369571	0.518728	0.071988	0.305069	0.348035	0.112664	0.360938	0.143365	0.148081	0.29691	0.0100567	0.0474317	0.16887	0.16343	0.477149	0.259288	0.593776	0.0679977	0.595605	0.508088
CG9293		2L:13387312:-	2.92072e-08	0	0	0	0	36	5	0		0.0943534	0.659439	0.0834314	0.109422	0.189868	0.164798	0.292752	0.340678	0.854348	0.528647	0.554455	0.644753	0.616841	0.0194707	0.0104446	0.418446	0.378658	0.280204	0.439521	0.0286147	0.0613918	0.491561	0.150286	0.412194	0.6346	0.354535	0.139159	0.171082	0.196932	0.366633	0.553931	0.325483	0.730256	0.151693	0.617186	0.138713	0.770149	0.328412
bnb		X:18691720:-	3.04946e-08	4	7	1	9	7	17	0		2.21706	0.999104	2.09661	3.26385	0.315065	2.07589	12.0484	0.397471	0.420758	1.37492	1.90845	0.360573	0	0.0164762	0.144936	0.776608	0.224607	0.717079	0	0	0.308218	0	0	0.889628	5.44322	0.598877	5.04883	0.125016	0.0730969	0.0395607	0.651807	0.297186	0.399234	0.0194268	0.193538	0	0.235231	0
beat-Ib		2L:15962435:-	3.1536e-08	0	1	0	19	15	5	1		0.543356	1.18985	0.0278194	0.284449	0.0125372	1.09715	0.0893817	0.113819	0.811054	0	0	0	1.25618	0.158109	0	0.0888869	0.849257	0.343633	0.183122	0.288913	0.489136	0.0338996	0.174579	0.0482057	0.250328	0.953664	0.658967	1.56274	NA	0.1869	0.00245926	2.14834	0.758954	0.306355	0.986597	0.197501	0.147674	0.254838
Su(fu)		3R: 8517190:-	3.30185e-08	0	0	0	0	36	5	0		0.149427	1.13806	0.294109	0.203135	0.0133659	0.122753	0.880853	0.441681	0.471749	0.183086	0.16392	0.418161	0.642417	0.0378458	0.231189	0.322283	0.75812	0.286803	0.807769	0.0455631	0.0245083	0.457129	0.381614	0.114528	0.669902	0.00812975	0.849355	0.379885	0.106548	0.0547156	0.130463	0.451	0.794146	0.193179	0.314606	0.432176	0.245828	0.300506
CG4452		3L: 9360477:+	3.49892e-08	0	0	0	0	37	4	0		0.0548335	0.700812	0.111332	0.0351083	0.266171	0.306561	0.353623	0.173917	0.615901	0.814932	0.572638	0.542445	0.782821	0.00509271	0.351699	0.0622121	0.398461	0.354615	0.470592	0.264954	0.281807	0.596586	0.0358917	0.0394052	0.135947	0.142934	0.32968	0.297172	0.396015	0.151284	0.164856	0.194276	0.709452	0.146524	0.388662	0.411635	1.21187	0.906072
Synd		3R:16658521:+	3.53761e-08	0	2	0	1	34	4	0		0.106484	1.2348	0.156784	0.318226	0.122	0.198224	1.77701	1.11612	1.24984	0.0198266	0.902568	0.437766	0.877838	0.101329	0.0889502	0.241239	0.10323	0.151906	0.105959	0.297148	0.165859	2.42126	0.0549893	0.0835485	1.25109	0.0994013	0.232881	0.0998276	0.116361	0.0592831	0.0557234	0.0697124	1.23931	0.191024	0.0826589	0.119824	0.1646	2.15812
Rap2l		2R:19952000:+	3.59483e-08	1	1	1	0	31	8	0		0.287317	2.23191	0.174812	0.31742	0.744088	0.07783	0.226358	0.443628	7.49824	0.367671	0.642064	0.649127	1.30442	0.59955	0.51741	0.0957866	0.0228059	0.0231546	0.182414	0.117966	0.0628827	0.943637	0.0668653	0.249206	0.291996	0.0019316	0.12564	0.0395364	0.0230008	0.0895426	0.632413	0.315677	1.04575	0.0492761	0.0463858	0.167031	1.10852	0.43744
Dip-C		3R: 8239277:-	3.78017e-08	0	0	0	0	35	6	0		0.283886	0.467225	0.217848	0.239187	0.557381	0.037053	0.84861	0.257736	0.469454	0.173838	0.224747	0.334536	0.65518	0.0123207	0.258607	0.177902	0.706039	0.223867	0.430033	0.111617	0.0139112	0.119026	0.21919	0.0523688	1.05649	0.0243796	0.699208	0.449303	0.942669	0.252657	0.0541805	0.0849397	0.499386	0.0219935	0.0405104	0.677984	0.700247	0.640115
CG15312		X: 9964901:-	3.86868e-08	0	2	0	6	21	12	0		0.542484	0.39117	0.585717	1.88692	0.183639	0.126578	0.69302	0.511001	2.52716	1.2615	1.20847	1.28229	2.15853	0.197453	0.031243	1.4587	0.0162918	0.462047	1.1016	0.0475504	0.0549609	0.1431	0	0.273164	0.0453361	0.376229	0.103846	0.064	0.0753082	2.45348	1.08249	0.306413	0.224603	0.246627	0.389791	0.134877	0.120338	0.660095
Grp		3L:16387686:+	3.95475e-08	0	0	0	27	8	6	0		0.6837	0.0590006	0.0945586	0.518834	0.379524	0.091102	1.18026	0.904376	0.363069	0.0151658	0.292278	0.207174	0.399594	0.00940513	0.0939855	0.0608442	0.0182029	0.872428	0.36046	0.0605018	0.330815	0.712151	0.190675	0.723846	0.363185	0.0359976	0.477439	0.623595	0.116627	0.342536	0.0149179	0.174321	0.327194	0.852207	0.495053	0.495321	0.129906	0.652045
HPS4		2R:13571079:+	3.95726e-08	0	1	0	0	34	6	0		0.0191301	0.442122	0.381033	0.0210277	0.441162	0.156818	0.0656121	0.624672	2.67211	0.10672	0.179677	0.954613	0.0297969	0.253669	0.0237155	0.0654245	0.268808	0.0365182	0.465245	0.186626	0.0943401	0.509208	0.199489	0.0016602	0.730843	0.19117	0.164344	0.429928	0.00273806	0.228272	0.482818	0.3417	0.7061	0.411419	0.219877	0.286053	0.4276	0.924331
stl		2R:18695873:+	4.08796e-08	0	3	0	18	11	9	0		0.132258	0.18367	0.0877398	0.723586	0.110882	2.58084	0.586769	0.34381	0.438694	0.217692	0	0.923759	0.479172	0.292672	0.30341	2.37021	0.573618	0.0406614	0.0983446	3.36969	0.298432	0	0.0956774	1.02674	0.0380382	0.343251	0.776711	0	0.491023	0.814031	0.24985	0	0.353357	0.0480197	0.215535	0	0.664131	0.276217
rap		X: 4573570:-	4.08851e-08	0	1	0	2	24	14	0		0.940291	1.27818	0.150119	0.437648	0.562341	0.280842	1.53614	0.571198	2.48611	0.114942	0.607201	1.26803	0.594494	0.356488	0.526922	0.0652434	0.14818	0.883882	0.00616884	0.094114	0.177238	0.164291	1.26682	0.212794	1.67756	0.298496	0.259764	0.274341	0.526134	0.237388	0.691249	0.405728	0.884126	0.83995	0.697249	0.786552	0.0375545	0.0985579
fliI		X:21210768:+	4.29603e-08	0	0	0	0	38	3	0		0.212781	0.508739	0.391415	0.119089	0.2777	0.216245	0.502984	0.697954	0.0232669	0.13835	0.0692736	0.375841	1.13461	0.15693	0.417082	0.430315	0.351182	0.198898	0.305368	0	0.113306	0.633679	0.104613	0.170766	0.21086	0.189327	0.413607	0.305759	0.165665	0.0267063	0.0748926	0.226145	1.04739	0.00523778	0.174683	0.245083	0.592857	0.271697
CR44053		X:16703263:-	4.31947e-08	0	0	0	14	20	7	0		0.470752	0.248456	0.505312	0.129777	0.514254	0.244037	0.117173	0.173849	0.575563	0.0387656	0.499535	0	0.414114	0.116583	0.373631	0.298118	1.09342	0.525476	0.496513	0	1.28571	0.185352	0.110678	0.424801	0.362301	1.03087	0	0.421854	0.430921	0.0560088	0.172936	0.577686	0.608767	0.935772	0.101759	0.113897	0.455376	0.0267666
Edem2		2L:13192201:+	4.51211e-08	0	0	0	0	39	2	0		0.143273	0.805999	0.331524	0.278932	0.341436	0.162826	0.672743	0.363747	0.589262	0.291788	0.158896	0.309169	1.45366	0.0857945	0.73799	0.459593	0.256202	0.168195	0.181366	0.136649	0.123801	0.58743	0.0758966	0.0752439	0.369703	0.0156178	0.543672	0.135547	0.337825	0.252265	0.00168615	0.0469495	1.13172	0.016249	0.0914672	0.357167	0.569688	0.36269
CG10158		2L: 6945289:-	4.58311e-08	0	0	0	0	39	2	0		0.0066754	0.480388	0.3253	0.385766	0.142513	0.149944	0.437508	0.461294	1.25252	0.351704	0.430894	0.178743	1.43508	0.0397222	0.438646	0.0702525	0.597185	0.265646	0.186334	0.0263257	0.113479	0.286966	0.275377	0.150227	0.307146	0.000198235	0.703245	0.29225	0.343925	0.0255171	0.0521237	0.200238	0.595126	0.0570052	0.23443	0.40133	0.792723	0.537902
CG8239		X:15643199:+	4.67429e-08	0	1	0	1	33	6	0		0.0658383	0.480583	0.386202	0.583394	0.142328	0.0102889	0.489289	0.450575	0.285484	0.218215	0.285667	1.42735	2.13923	0.120194	0.661218	0.254181	0.0313781	0.24233	0.275215	0.0722688	0.273726	1.14236	0.145021	0.358381	0.0791814	0.261887	0.0434095	0.0780993	0.791761	0.0630693	0.0559743	0.383238	0.850287	0.00228517	0.13652	0.544774	1.18014	0.201349
Tsp42Ee		2R: 2899759:+	4.73719e-08	2	8	0	0	14	19	0		0.0567548	0.90099	0.107828	0.301662	3.92615	0.608655	0.626403	9.64318	4.58106	0.227177	2.23388	1.67839	0.947486	0.234791	0.0381112	0.59802	0.081745	0.210026	0.00514061	2.07729	0.234219	3.80222	0.09646	0.37743	0.0794485	0.208673	0.0883131	0.256777	0.0787402	1.30398	1.10539	0.0355644	13.0004	0.140618	0.11655	0.0661192	0.273335	3.12348
CG6664		3L:17009151:-	4.75333e-08	0	0	0	0	38	3	0		0.376236	1.1117	0.227797	0.0177915	0.276231	0.0660344	0.606444	0.685117	0.201918	0.423883	0.25291	0.499922	1.36478	0.129955	0.476741	0.150458	0.454872	0.0476631	0.132831	0.139654	0.104265	0.326042	0.100265	0.143293	0.703248	0.0374994	0.455585	0.242024	0.204843	0.0116003	0.0287386	0.197888	0.358571	0.095248	0.35457	0.392224	1.43024	0.210269
crok		2L:12172981:+	4.81411e-08	0	0	0	1	33	7	0		0.268316	1.25713	0.165675	0.374424	0.0456464	0.339217	0.206301	1.00338	0.111809	0.420294	0.599412	1.15939	0.443641	0.0962042	0.078249	0.33469	0.177133	0.40961	0.430192	0.0071454	0.18506	0.0518306	0.0941251	0.083535	0.228459	0.010686	0.581389	0.001618	1.42995	0.201106	0.393597	0.0755934	0.976949	0.351427	0.0110906	0.557807	0.668149	1.11547
inc		X: 1407103:+	4.86703e-08	0	0	0	0	38	3	0		0.0554781	0.804889	0.36676	0.00490043	0.731859	0.324273	0.667465	0.719466	0.549685	0.534145	0.301912	0.489512	1.61272	0.142558	0.187643	0.167534	0.371442	0.288435	0.122042	0.0662411	0.123778	0.221935	0.39646	0.164113	0.420254	0.0497101	0.36805	0.158801	0.20693	0.153452	0.0830618	0.238081	0.362619	0.0208915	0.351017	0.304975	0.586244	0.334858
bel		3R: 4486144:-	5.06706e-08	0	0	0	0	40	1	0		0.634082	0.285647	0.105141	0.229692	0.262397	0.131009	0.532761	0.357948	1.49013	0.773564	0.282345	0.488088	1.68133	0.235053	0.339702	0.219832	0.256484	0.143461	0.0307385	0.0253069	0.00217009	0.562857	0.129405	0.106504	0.0343784	0.261652	0.20446	0.0532028	0.00812365	0.100307	0.146194	0.281139	0.688124	0.0740045	0.211013	0.181524	0.718939	0.337665
GstD5		3R: 8201455:+	5.10025e-08	0	0	0	19	18	4	0		0.537546	0.41255	0.0298647	0.464642	0.163214	0.0428531	0.307816	1.12547	0.266789	0.104099	0.229418	0.133247	0.103616	0.0769942	0.236499	0.0866879	0.713211	0.33229	0.408857	1.50502	0.0403186	0.109148	0.318809	0.169232	0.224551	0.00913	0.0753076	0.818066	0.047001	0.0609568	0.197201	1.86055	0.886952	0.15699	0.107215	0.124815	0.169806	0.579392
Prosbeta5		2R: 6707483:+	5.14643e-08	0	1	0	0	36	4	0		0.0403885	0.908164	0.341892	0.0245274	0.0481578	0.101486	0.30079	0.127201	0.990737	0.493282	0.139819	0.130685	2.98438	0.180545	0.490093	0.723847	1.09366	0.0690932	0.84301	0.0393561	0.108277	0.531536	0.0715542	1.02194	0.306721	0.0843329	0.467799	0.145809	0.748436	0.122161	0.186185	0.234187	0.289563	0.0671978	0.0475522	0.335672	1.32479	0.18729
Snx1		2L: 3449683:+	5.27511e-08	0	0	0	0	37	4	0		0.208615	0.687264	0.0357548	0.133065	0.256765	0.0963228	0.160549	0.47074	0.392523	0.0611227	0.306729	0.531768	0.371908	0.0503357	0.146011	0.251517	0.842624	0.052498	0.562034	0.0916192	0.10188	0.386654	0.290414	0.226608	0.350078	0.0145696	0.618561	0.0215291	1.12625	0.202474	0.0646763	0.127975	0.251388	0.487067	0.472317	0.445387	0.92305	0.51169
Cdep		3R: 736274:+	5.40601e-08	0	5	0	3	21	12	0		0.349876	0.365577	0.0186247	0.993818	1.45401	0.222566	2.7237	0.448124	2.0622	0.170515	0.413749	0.444868	2.18259	0.0258244	0.685805	0.0753469	0.0160125	0.00645838	0.577975	0.00656431	0.190358	2.02998	0.108655	0.00838702	1.89931	0.0263307	0.0288369	0.846259	1.00282	0.232645	0.152724	0.0911147	0.553361	0.0178883	0.478184	0.234308	0.345136	0.74536
Fs		2R:11129094:-	5.41343e-08	0	6	0	7	17	10	1		1.03811	0.552131	0.512707	0.159261	0.612361	0	0.265714	0.145638	0.0352932	0.0170856	3.3184	3.3801	2.74624	0.142052	2.66736	0.633196	0.193674	0.0303215	1.53767	0.246642	0.00935068	0	0	3.07626	0.614723	0.107036	0.224566	0.996041	0.110881	0.95713	0.0892629	0	0.502646	0.453136	1.899	NA	0.0744528	0.847044
l(3)neo38		3R: 7604074:-	5.44005e-08	0	1	0	2	29	9	0		0.190884	1.19775	0.287423	0.117516	0.360785	0.0270275	0.112305	0.95694	1.09972	0.154604	0.942356	0.435667	0.347145	0.0557915	0.21612	0.160316	0.0557129	0.0395613	0.554443	1.62842	0.171682	0.769957	0.0476541	0.4718	0.0423507	0.0307647	0.277149	1.53965	0.629681	0.126792	0.133757	0.675472	0.0919417	0.0639445	0.0410407	1.10432	2.84359	0.355244
GstD7		3R: 8204222:+	5.63971e-08	0	1	0	24	10	5	1		0.735236	2.69787	0.0571414	0	0.167182	0.0166192	0.596826	0.36487	0.297685	0	0.274427	0.145182	0	0.149021	0.197553	0.0126217	1.05649	0.805434	0.168101	1.02949	0.0283396	NA	0.342145	0.768794	0.161069	0.314046	0	0.112253	0.453473	0.482861	1.16501	0.637173	0.214682	0.141538	0.218073	0.0318897	0.192742	0.737475
CG3164		2L: 129245:-	6.1619e-08	0	1	0	0	32	8	0		0.170497	0.565562	0.222719	0.109072	1.01657	0.106062	0.123845	0.296579	0.738851	0.66197	0.308577	0.0778612	0.85796	0.018924	0.0188936	0.0406674	1.42119	3.02187	0.102947	0.446168	0.083778	1.18537	0.00583698	0.153495	1.58183	0.0373304	0.842813	0.39088	0.513042	0.0577998	0.109596	0.104665	0.0329635	0.177127	0.74343	0.519327	0.238529	0.886619
CG18769		3L: 6543838:+	6.20936e-08	0	1	0	5	23	12	0		0.797619	2.73889	0.143804	0.659768	0.236246	0.0549795	0.041812	0.11726	0.491114	0.297836	0.488442	0.363001	0.0731291	1.17777	0.070637	0.826034	0.43951	1.32768	0.233888	0.26718	0.01445	0.0653171	0.490744	0.622677	1.41132	0.0449872	0.630076	0.0836986	0.111288	0.0794709	0.414188	1.30827	0.919322	1.31602	0.562269	0.404238	1.09541	0.164477
GckIII		3R:12911235:+	6.37644e-08	0	0	0	0	38	3	0		0.154438	0.555946	0.130057	0.448428	0.346898	0.15509	0.426222	0.686696	0.107342	0.0688928	0.079438	0.396879	1.63229	0.196438	0.107602	0.310572	0.215158	0.131789	0.314808	0.0709215	0.174043	0.310767	0.262496	0.246115	0.324104	0.0918485	0.290846	0.284354	0.214554	0.0809074	0.175306	0.404198	1.10001	0.00285774	0.208051	0.239	0.396986	0.587874
Adk3		3R: 6715003:-	6.42513e-08	0	1	0	6	24	10	0		0.256534	0.0981333	0.517969	0.0754923	0	0.115814	0.558279	0.294456	0.323598	0.38761	0.0990875	0.628021	1.83043	0.0318385	0.296685	0.204842	1.54116	0.284184	0.0297132	0.357244	0.0983053	0.0821604	0.0918518	0.707996	0.398555	0.0158298	0.197234	0.857211	1.05548	0.031811	0.181704	0.97251	1.32108	0.237534	0.277437	0.774396	2.42239	0.432898
mask		3R:20056284:+	6.47124e-08	0	1	0	0	37	3	0		0.540169	1.22394	0.165485	0.0819642	0.287232	0.0353489	0.813359	0.580813	3.0567	0.253859	0.296801	0.293013	0.695532	0.182089	0.0511296	0.177974	0.0491925	0.339736	0.281627	0.231055	0.0580176	0.621126	0.286719	0.0116263	0.35541	0.209949	0.0451578	0.274446	0.252701	0.161059	0.0242876	0.283844	0.798285	0.105918	0.464314	0.0203322	0.549561	0.358528
Tango11		2R:17607350:-	6.62022e-08	0	0	0	0	39	2	0		0.127643	0.868576	0.320775	0.46128	0.018135	0.172256	0.176074	0.468986	0.726424	0.59267	0.0965629	0.402415	0.624528	0.0540657	0.400226	0.469663	1.07431	0.184921	0.0257779	0.275702	0.0391322	0.229026	0.0356822	0.184301	0.00751523	0.0128365	0.553285	0.201472	0.258096	0.0439703	0.156034	0.134939	1.08147	0.079389	0.583994	0.343831	0.87326	0.301803
abs		3R: 58769:+	6.76926e-08	0	0	0	0	36	5	0		0.309089	0.751238	0.185925	0.270087	0.213004	0.145814	0.534937	0.43219	0.00975022	0.394358	0.0289298	0.397827	1.21556	0.00180389	0.553629	0.419519	0.562546	0.343308	0.152485	0.360376	0.00229328	0.401196	0.00660335	0.0253341	0.56427	0.0790541	0.473909	0.176675	0.507552	0.0360066	0.0155288	0.0298332	0.611882	0.211672	0.38669	0.397737	0.918765	0.311993
CG11412		X: 1236440:+	6.82434e-08	0	0	0	0	38	3	0		0.256843	0.558962	0.212188	0.0436421	0.497977	0.111162	0.580826	0.621451	0.0837431	0.213837	0.27208	0.47148	0.635657	0.0336672	0.505494	0.0617183	0.116236	0.200406	0.309857	0.0772633	0.0971583	0.512657	0.0817342	0.0611412	0.360051	0.0966026	0.334886	0.212813	0.242016	0.192064	0.0778217	0.170887	0.932238	0.140975	0.37204	0.387038	0.589047	0.565764
Galphao		2R: 6326876:+	6.90162e-08	0	1	0	0	31	9	0		0.11599	0.729699	0.171301	0.548814	0.0287984	0.00699867	0.587862	0.322987	3.69101	0.519717	0.174955	0.204864	1.30573	0.510509	0.0520637	0.159761	0.721827	0.356867	0.111218	0.139712	0.388878	0.140432	0.114031	0.327432	0.00209242	0.010583	0.00978957	1.45844	0.0313695	0.232806	0.0294992	0.937027	0.160513	1.69864	0.896032	0.588741	0.846717	0.215748
sqh		X: 6119149:-	6.90351e-08	0	0	0	0	38	3	0		0.105048	0.929147	0.302784	0.086221	0.131682	0.0240712	0.68152	0.473207	0.0129395	0.0805926	0.230415	0.331266	0.46813	0.00383267	0.628112	0.031457	0.282118	0.179875	0.317892	0.351722	0.095372	0.653863	0.156303	0.174243	0.746587	0.0277531	0.339261	0.282712	0.247408	0.190736	0.0948627	0.399167	0.858225	0.151325	0.196479	0.310533	0.684646	0.755789
Atg18b		2L:21220572:-	6.97125e-08	0	3	0	0	27	11	0		0.197117	0.197559	0.188401	1.09903	0.0276298	0.0717756	0.102581	0.894713	3.34639	0.318477	0.473356	0.263622	0.236587	0.183256	0.0432195	0.468656	1.15773	1.41258	0.169916	0.581294	0.562371	0.06299	0.199506	0.0979213	0.310936	0.0910005	0.0278568	1.15656	0.368231	0.00600395	0.0867583	1.26611	0.833148	0.0674189	0.728326	0.539647	4.92519	0.526036
Prestin		3L:17900912:-	7.1521e-08	0	2	0	5	20	14	0		0.917423	1.37242	0.0849676	1.62899	0.549503	0.355576	0.8892	0.212614	0.756434	0.399466	0.0456543	0.0979973	3.37749	0.117649	0.949198	0.494586	4.03486	0.0483526	0.884043	0.0847579	0.34269	4.11362	0.0592677	0.059764	1.38191	0.0143607	1.01215	1.604	0.221956	0.648161	0.349004	1.88855	3.87608	0.368284	1.78903	0.34299	0.510351	0.0348875
CR45145		2R:12930803:-	7.25529e-08	0	0	0	21	8	7	5		0.402973	0.543452	0	0.992132	0.772195	0.598378	0.751433	0.742229	0.0799003	NA	0.319112	0.00306274	0.582684	NA	NA	0.709918	0.195655	0.15329	0.668976	0.109585	NA	0.369038	0.271871	0	1.30539	0.32103	0.267634	0.218241	1.61723	0.0934654	0.106275	NA	0.777964	0.806852	0.861278	0.961497	0.225644	0.975987
sdk		X: 580867:+	7.4541e-08	0	0	0	4	27	10	0		0.516476	0.588911	0.278384	0.408521	1.06547	0.296123	0.809338	0.0903261	1.60908	0.0277602	0.152638	0.128871	0.20726	0.694419	0.740398	0.119356	0.169314	0.216391	0.132146	0.405281	0.0800717	1.76335	0.431996	0.221064	0.614655	0.0322454	0.934955	1.14445	0.0724648	0.391632	0.035707	0.2498	0.148745	0.873451	1.26678	0.423776	0.0593021	0.695605
CG32243		3L: 4541244:-	7.7494e-08	0	1	0	0	37	3	0		0.222215	0.073976	0.223263	0.339841	0.576628	0.0707471	0.530322	0.471661	3.41255	0.397944	0.489779	0.448714	0.914422	0.00662541	0.432505	0.33976	0.35562	0.0353971	0.380061	0.170302	0.0363318	0.627675	0.135327	0.0043922	0.413635	0.00753518	0.293723	0.0890963	0.0878095	0.0626812	0.19874	0.196923	0.772634	0.0133822	0.0394434	0.345473	0.760893	0.64604
Rala		X: 3613668:-	7.81171e-08	2	6	1	0	18	16	0		0.00666429	0.0618954	0.138792	0.0909747	2.80127	0.138153	1.30133	3.17579	8.98935	0.536516	2.14235	0.925207	0.399831	0.0245755	1.11395	0.161276	0.545044	0.00261882	0.130805	2.02342	0.0500937	5.10379	0.23645	0.024655	0.988674	0.111436	0.276308	0.0456916	0.186296	0.106014	1.84641	0.03488	2.7256	0.521566	0.664375	0.20918	0.596234	0.448414
Tango1		2L: 6649388:+	8.1626e-08	0	0	0	0	39	2	0		0.14276	1.02489	0.293934	0.475227	0.56415	0.042031	0.408148	0.579346	1.04402	0.290692	0.228213	0.603446	1.50497	0.103749	0.147788	0.338577	0.264004	0.0934284	0.312182	0.159785	0.040992	0.636948	0.0859134	0.0652242	0.160526	0.173537	0.262201	0.151902	0.202959	0.0778163	0.0318321	0.264035	0.917785	0.054415	0.245833	0.0824855	0.67407	0.507422
CR43878		3L:21880139:-	8.23456e-08	0	0	0	30	2	8	1		0.723848	1.34756	0.377501	0	0.171127	0.323068	0.166622	0.610283	1.03382	0.832579	0	0.0012949	1.09272	0.465564	1.2499	1.25171	0.60007	0.358723	0.986563	NA	0.002659	0.0280188	0.784361	0.0699119	0.74704	0.233841	0.301538	0.0237922	0	0.0371253	0.0303365	0.111248	1.06026	0.255851	0.256913	0.327946	0.819944	0.548866
CG14946		2L:12066775:-	8.6554e-08	1	4	0	8	15	13	1		0	0.0392227	0.248419	0.198476	0.810822	0.00931847	0	0.163228	0.189992	3.01051	0.248224	0.778561	8.95043	0.00886431	0.275941	0.0100154	0.146894	0.569902	1.09845	1.0666	NA	0.820003	0.486104	0.339962	0.15666	0.0670729	2.40265	0.210888	0.943465	0.286688	0.475524	0.312093	2.17296	0.647529	0.914804	1.93055	0.268533	0.626563
hk		2L:19033498:-	8.69349e-08	0	0	0	0	38	3	0		0.233655	0.888867	0.298016	0.149142	0.52842	0.0658346	0.283562	0.8569	0.451897	0.101142	0.101988	0.305834	1.3661	0.0514362	0.714221	0.303476	0.446292	0.0283358	0.348433	0.00132028	0.124974	0.758395	0.0505338	0.218458	0.244643	0.0849471	0.449256	0.297491	0.16499	0.06335	0.0681121	0.49583	1.27092	0.0252262	0.0874195	0.243549	0.374306	0.62587
Pp2B-14D		X:16454049:-	9.41826e-08	0	0	0	0	40	1	0		0.091541	0.349884	0.269526	0.480547	0.345704	0.0795367	0.651154	0.18933	1.2317	0.260347	0.105657	0.307366	1.32438	0.00913233	0.306521	0.240865	0.0691989	0.199003	0.279213	0.118813	0.0506407	0.411255	0.127446	0.0139079	0.401759	0.122567	0.233423	0.338183	0.284831	0.122108	0.020455	0.0426138	0.604744	0.150622	0.420549	0.319003	0.885272	0.525244
Vha100-1		3R:24956989:+	9.4403e-08	0	0	0	0	37	4	0		0.0775987	0.439609	0.292962	0.206931	0.204779	0.0521893	0.336452	0.145869	0.053626	0.0943799	0.0848844	0.198451	0.506166	0.118262	0.293195	0.0421752	0.112962	0.524284	0.241942	0.00661596	0.156015	0.309812	0.462862	0.803698	0.427364	0.202974	0.21073	0.278409	0.508232	0.118992	0.0850706	0.345441	0.342165	0.279517	0.404834	0.407949	0.0193775	0.914209
CG5191		3R:16386869:+	9.51968e-08	0	1	0	2	30	8	0		0.559152	4.66042	0.054791	0.308326	0.012487	0.0871931	2.58555	1.62953	0.344022	0.804145	0.398367	0.699038	3.04798	0.368712	0.775423	0.164577	0.552711	0.0401007	0.15142	0.252657	0.221427	0.326197	0.0424922	1.58402	1.78462	0.0812317	0.287654	0.395277	0.17168	0.0875522	0.0265117	0.290047	0.516047	0.359658	0.581908	1.09277	0.570335	1.6464
CG17360		3R: 7612496:-	9.5305e-08	0	0	0	1	33	7	0		0.319037	0.742671	0.247791	0.0270542	0.735736	0.211553	0.849798	0.899334	1.90821	0.18747	0.0936737	0.565012	0.819787	0.0667924	0.380056	0.140117	0.347753	0.178963	0.269227	0.0790873	0.0790877	0.783065	0.0508869	0.00831501	1.14095	0	0.485635	0.322672	0.0178669	0.0566921	0.0403175	0.180552	1.198	0.0083057	0.782804	0.734878	1.03737	0.630571
LKR		2L: 7795959:-	9.6026e-08	0	2	1	2	24	12	0		0.30595	2.3199	0.0616687	1.48605	0.151058	0.124162	1.34384	0.446684	0.00905559	0.949263	0.155136	0.241495	0.506449	0.191553	0.654225	0.269221	0.824045	0.051105	2.65307	0.12511	0.762887	0.108761	0.0714789	1.05465	1.14193	0.216402	1.48305	0.0810338	0.598605	0.150639	0.103145	0.0193561	1.49881	0.208456	0.778159	1.2153	0.858402	0.476003
usp	*	X: 1936344:-	9.72111e-08	0	0	0	0	37	4	0		0.296205	1.055	0.461709	0.190529	0.21759	0.0955869	0.345944	0.492262	0.13385	0.373375	0.108369	0.261372	0.844023	0.0145662	0.303471	0.26108	0.828584	0.353139	0.407976	0.0191838	0.00883441	0.107578	0.0484998	0.075066	0.294933	0.0702726	0.572744	0.172378	0.688787	0.289706	0.0640335	0.23572	0.432807	0.163343	0.61976	0.282923	1.13672	0.410186
CG3857		X: 1834073:-	9.83908e-08	0	1	0	0	33	7	0		0.633906	0.389704	0.131302	0.00275083	3.97977	0.312469	0.423274	0.095069	0.415314	0.0428957	0.146027	0.187798	0.475778	0.0752493	0.0226411	0.332796	0.0893662	0.626414	0.322956	0.351208	0.0978222	0.0839053	0.433569	0.242796	0.367075	0.478345	0.119522	0.175068	0.560009	0.128212	0.213592	0.594389	0.730626	0.877648	0.211799	0.589007	0.197478	0.165698
fbl		3L:20377529:+	9.93422e-08	0	1	0	1	32	7	0		0.472661	0.788915	0.0766691	0.0962319	0.331637	0.0570072	0.361354	0.484166	0.530192	0.0337975	0.54833	0.469183	0.306709	0.0254666	0.254986	0.0661282	0.460735	0.200935	0.213752	0.147386	0.12954	0.561551	0.680601	0.723755	3.33323	0.0324344	0.117663	0.183588	0.199035	0.182094	0.0791188	0.258763	0.408718	0.663557	0.442316	0.258618	0.588774	0.637179
vih		3L:12497392:+	1.04618e-07	0	0	0	0	38	3	0		0.269657	0.439558	0.306572	0.0502512	0.0899549	0.16355	0.262291	0.474607	0.622264	0.694201	0.29174	0.448645	0.745816	0.330774	0.613467	0.312322	0.430368	0.206252	0.191305	0.00657019	0.114379	0.25786	0.068933	0.504092	0.0350014	0.0159226	0.326526	0.132818	0.429978	0.0183951	0.129324	0.0872335	0.99508	0.0559615	0.36328	0.316294	0.931643	0.293993
mthl10		3L: 342915:-	1.06554e-07	1	7	0	0	22	12	0		0.0103658	0.0160081	0.00835614	2.83726	0.324255	0.194849	2.06174	2.5616	1.55526	0.528232	0.0929529	0.0179407	1.19319	0.0601491	0.219014	0.135545	1.20607	0.231916	7.81003	0.0432298	0.418273	3.63812	0.379311	0.144058	0.639971	0.365911	0.0714752	0.135828	0.101887	0.0777154	0.431775	0.6753	0.135442	0	0.0343253	0.115258	0.307649	4.12828
lark		3L: 7332564:+	1.06875e-07	0	0	0	0	39	2	0		0.0737879	0.85092	0.235512	0.173544	0.362495	0.204212	0.731422	0.239682	0.101906	0.590941	0.181894	0.219069	0.709254	0.0879955	0.173814	0.335407	0.257375	0.207488	0.278581	0.44417	0.00205704	0.352005	0.0366272	0.0744616	0.441035	0.214373	0.345944	0.0676898	0.269602	0.0704038	0.160848	0.480321	0.412599	0.163148	0.226182	0.494473	0.515297	0.120927
MED19		3L:17839601:-	1.08663e-07	0	0	0	0	40	1	0		0.163351	0.820343	0.0393101	0.141722	0.343027	0.17156	0.672531	0.637271	0.255483	0.607941	0.252216	0.257294	1.08024	0.060161	0.419275	0.277739	0.0835435	0.194791	0.378021	0.185834	0.164912	0.590448	0.0156812	0.171536	0.603394	0.0823583	0.424944	0.0172509	0.275851	0.0626002	0.185275	0.0619368	0.926481	0.0445156	0.143412	0.403882	0.590478	0.132772
CG2943		3R: 3733085:-	1.09289e-07	0	0	0	0	39	2	0		0.0291878	0.753161	0.0957715	0.18218	0.339127	0.0994244	1.11094	0.766492	0.971233	0.243598	0.185003	0.36265	1.09548	0.0246191	0.153849	0.13325	0.441151	0.146346	0.286144	0.100489	0.259722	1.12609	0.110881	0.104664	0.395631	0.000465673	0.337886	0.259567	0.0702272	0.149886	0.0607406	0.223454	1.27395	0.0163238	0.303714	0.191707	0.283246	0.434462
pgant4		2L: 3472735:+	1.13669e-07	1	3	0	13	14	9	2		0.404656	0	0.0581857	1.71636	0.922515	NA	5.89368	0.248686	0	0.0237974	0.0610362	0.427069	1.88373	0.136555	0.0289202	0.0678299	0.609234	1.6707	0.762206	0	0.26126	0.171874	0.453592	0.283476	2.5999	1.19462	0	2.2705	0.421241	0.373293	0	NA	1.04885	0.523538	1.52002	0	0.308478	0
Uch		2L: 2214059:-	1.14301e-07	0	0	0	2	36	3	0		0.107332	0.931393	0.284413	0.100532	0.233687	0.105051	0.381054	0.236504	0.0623517	0.473125	0.0777182	0.0548194	1.06956	0.0089616	0.900946	0.348287	0.555654	0.128483	0.282163	0.47725	0.10284	0.249431	0.115022	0.341624	0.385579	0.0425029	0.40548	0.191301	0.321744	0.109415	0.289689	0.161554	0.0312631	0.0749588	0.314429	0.393147	1.54922	0.204841
Pex13		2R: 9117739:-	1.14884e-07	0	0	0	0	36	5	0		0.137041	0.450858	0.217974	0.0489096	0.219315	0.0477419	1.05699	0.592569	0.224622	0.262273	0.449294	0.41431	1.57922	0.0973932	0.269532	0.283565	0.653178	0.196535	0.369399	0.165622	0.00199161	0.189086	0.0929954	0.178941	0.842577	0.0382249	0.51641	0.0752621	0.333979	0.0608709	0.145594	0.155966	0.437954	0.156595	0.225582	0.450798	0.823894	0.898393
noe		3L:17394448:-	1.21236e-07	0	2	0	18	12	9	0		0.230298	2.49363	0	0	0.304064	0.209766	0	1.04657	0.0896075	0.0205204	0.0677077	0.0415857	1.29992	0.243764	0.0541454	0.895305	0.443599	0.341058	0.868737	0.0510736	0	0.315053	0.0400216	0.593707	0.30626	0.0155009	1.35918	1.88429	0.286058	0.105673	0.0406433	1.30538	0.312606	0.0106846	0.499139	0.566571	0.504693	0
Bsg25D		2L: 5278548:-	1.216e-07	0	1	0	0	35	5	0		0.393227	0.603869	0.519587	0.11921	0.298057	0.0524412	0.148994	0.313652	1.47341	0.285442	0.160805	0.324409	1.5347	0.0374503	0.00959207	0.0428351	0.399448	0.451634	4.99269	0.184602	0.0857359	0.406739	0.104753	0.102832	0.146713	0.176222	0.0366888	0.463533	0.12015	0.17392	0.115345	0.259446	0.462366	0.226261	0.374383	0.125681	0.653081	0.326801
CG9932	*	2L:13060140:-	1.22263e-07	2	11	0	1	8	21	0		0.26424	3.28115	0.315012	1.52847	0.955626	0.0464085	4.57031	3.9565	2.62679	4.29537	9.1558	2.75555	2.3712	0.296977	6.1263	0.172307	0.0918379	7.96799	4.38835	0.96012	0.0740697	6.11134	3.33958	4.39646	5.41667	0.0374808	0.2796	0.27796	0.194891	0.0721593	1.08245	3.77532	4.18612	0.785103	0.396763	0.154971	3.43627	3.07826
CG31495		3R: 9665656:-	1.23428e-07	0	0	0	0	36	5	0		0.104653	0.169803	0	0.695317	0.279905	0.0272871	0.209734	0.812768	0.00156017	0.0725629	0.288319	0.252999	0.527888	0.0531776	0	0.21015	0.267504	0.357316	0.709098	0.0372901	0.296974	0.203838	0.239302	0.217799	0.743846	0.0926107	0.433721	0.508939	0.158083	0.306241	0.456865	0.222671	0.725393	0.58254	0.169841	0.174552	0.77886	0.28632
ssh		3R:20770678:-	1.25674e-07	0	0	0	0	40	1	0		0.199271	0.732376	0.196043	0.35682	0.273486	0.0289176	0.53573	0.491222	0.543286	0.316443	0.144773	0.354178	0.561403	0.1623	0.318772	0.15645	0.231421	0.491996	0.607062	0.107617	0.0612646	0.429249	0.154995	0.121303	0.271928	0.143472	0.0854926	0.336482	0.0352164	0.0713258	0.00944284	0.288006	0.727643	0.0277014	0.331893	0.0350554	0.576522	0.492215
twin		3R:20046606:-	1.29256e-07	0	0	0	0	40	1	0		0.225076	0.806537	0.535225	0.264864	0.176788	0.0154549	0.417818	0.735225	0.284532	0.355992	0.43341	0.337886	0.426043	0.0413404	0.0937238	0.205243	0.608263	0.16454	0.190304	0.140023	0.0303029	0.44217	0.309765	0.241825	0.280953	0.0455867	0.307675	0.134543	0.271723	0.0027971	0.0102209	0.0858973	0.507246	0.0340485	0.399368	0.166626	1.09742	0.275229
nej		X: 9579700:-	1.29281e-07	0	1	0	0	37	3	0		0.549982	0.82355	0.298258	0.241129	0.207004	0.0959679	0.854976	0.469796	2.19916	0.360959	0.313808	0.257516	1.01434	0.0729271	0.0955478	0.110257	0.238878	0.438434	0.207566	0.0214419	0.106741	0.12882	0.282262	0.0462912	0.199627	0.319543	0.109817	0.393828	0.0328611	0.108798	0.102885	0.113929	0.149767	0.0683801	0.710443	0.0523568	1.0833	0.254597
CG14642		3R: 68439:-	1.29798e-07	0	0	0	7	25	9	0		0.164198	0.191922	0.526899	0.35319	0.43603	0.167948	0.0471416	0.0384223	0.342236	3.09565	0.026731	0.102991	0.28565	0.267719	0.248203	0.360507	0.475171	0.57357	0.518391	0.427032	0.315523	0.00596383	0.0465783	0.333528	0.55945	0.130215	0.554842	0.218894	0.838428	0.522134	0.295644	1.04119	0.0842852	0.0986113	0.279731	0.817421	0.187623	0.397585
CG12025		3L: 1865430:+	1.30579e-07	0	0	0	0	38	3	0		0.114411	0.592309	0.131503	0.0343548	0.197775	0.00694918	0.482241	0.444709	1.69258	0.124147	0.200193	0.276406	0.57989	0.176331	0.471047	0.0607209	0.753705	0.196522	0.203662	0.00281307	0.0796736	0.240126	0.0391139	0.0487328	0.358111	0.0790066	0.415497	0.221006	0.153706	0.101835	0.477488	0.202984	0.810988	0.137673	0.154543	0.497332	0.937025	0.768374
CG14589		2R: 2024808:+	1.30991e-07	0	0	0	19	10	12	0		0.97359	0.572465	0.0297024	0.0290415	0.759037	0.467107	0.697425	0.721502	0.80831	0.124317	0.289382	0.587989	0.287466	1.16975	0	0.15876	0.61486	0.315895	0.743014	0.0523305	0.193972	0.588971	0.643471	1.05165	0.67828	0.172473	0.0813142	0.336488	0.238785	0.0117627	0.847625	1.23973	0.950185	1.59689	0.250684	0	0.611573	0.0342613
CG30156		2R: 2873217:-	1.3153e-07	0	2	0	6	28	5	0		0.141494	3.05918	0.0375996	0.0626711	0.523441	0.0133086	0.105151	0.193805	0.178325	0.635497	0.0410406	0.375699	2.12127	1.02178	0.442386	0.438746	0.618139	0.114719	0.323585	0.144203	0.0167477	0.902015	0.0139918	0.678089	0.788608	0.18739	0.214928	0.0620174	0.103317	0.36803	0.356469	0.134478	0.515833	0.0809398	0.33708	0.500638	1.53941	0.259166
CG13865		X:22415331:+	1.32283e-07	0	0	0	0	39	2	0		0.0993764	0.0755454	0.0247475	0.2227	0.876589	0.158098	0.350933	0.222856	0.684864	0.0502939	0.603499	0.379059	0.317834	0.651315	0.0729823	0.18391	0.217975	0.155949	0.404041	0.029221	0.0224504	0.20028	0.0150755	0.342517	1.20472	0.147805	0.399343	0.175346	0.271887	0.0207492	0.536095	0.133891	0.888788	0.341077	0.654679	0.324544	0.327217	0.160477
Arp1		3R: 8517465:+	1.36428e-07	0	0	0	0	37	4	0		0.142403	0.556116	0.209796	0.266209	0.127428	0.216067	0.704615	0.49221	0.268189	0.0741669	0.207166	0.364788	0.56624	0.0286137	0.322521	0.432722	0.210868	0.101107	0.291902	0.0473007	0.00437279	0.436682	0.00877488	0.236462	0.295121	0.0509603	0.308449	0.244852	0.707369	0.262068	0.109894	0.280359	1.18842	0.239818	0.0620603	0.39931	0.402318	0.560976
Mi-2		3L:19881914:-	1.37919e-07	0	0	0	0	35	6	0		0.447517	1.06083	0.215117	0.533059	0.233173	0.12823	0.553819	0.302354	0.455843	0.301078	0.0720663	0.122258	0.853505	0.223224	0.0871077	0.480006	0.197952	0.523868	0.330422	0.452567	0.0261198	0.201735	0.271432	0.384902	0.626532	0.117967	0.203208	0.411029	0.0467435	0.122698	0.0718091	0.390058	0.0691959	0.734341	0.590101	0.0238193	0.279248	0.0318573
asf1		3L:19611994:+	1.38646e-07	0	0	0	0	35	6	0		0.0870807	1.36398	0.618669	0.191321	0.29096	0.350875	0.0411312	0.395261	0.155445	0.662781	0.0494986	0.529109	1.73186	0.0487868	0.391924	0.747299	0.43501	0.191498	0.212474	0.215977	0.0842383	0.547798	0.133049	0.669268	0.112843	0.0208911	0.150744	0.12049	0.733934	0.0797952	0.352508	0.296872	0.218357	0.113814	0.0754282	0.300641	1.13849	0.0658253
Cont		3R: 207028:+	1.38785e-07	0	2	0	0	33	6	0		0.043462	1.50782	0.0134345	0.165836	0.24161	0.0156602	0.349073	0.719414	4.72592	1.42173	0.791649	1.41334	0.0820389	0.270608	0.81228	0.0811386	0.0516623	0.227117	0.681252	0.160389	0.087419	0.382876	0.170278	0.159986	0.380278	0.220589	0.0405612	0.39556	0.137927	0.227681	0.0587549	0.150859	1.16555	0.736742	0.217822	0.144846	0.456598	0.593661
Mad	*	2L: 3152753:-	1.40834e-07	0	2	0	1	32	6	0		0.0870757	0.463862	0.205894	1.10888	0.142056	0.0364192	0.561682	1.65254	0.769076	0.214364	0.245975	0.200889	0.0267765	0.0555332	0.144114	0.0502422	0.418154	0.0303635	0.160028	0.00204012	0.121659	2.46916	0.427025	0.0532226	0.419456	0.160742	0.319528	0.11245	0.175954	0.205907	1.21858	0.123749	1.14178	0.267921	0.224524	0.125704	3.74475	0.244971
pen-2		2R:14164944:+	1.46576e-07	0	0	0	0	38	3	0		0.0267961	0.397529	0.132647	0.353468	0.0310235	0.105388	0.335519	0.655503	1.26422	0.428543	0.177536	0.383088	0.706447	0.248538	1.0012	0.382078	0.661388	0.0804342	0.115685	0.0436126	0.0644354	0.421772	0.135742	0.138084	0.333019	0.103847	0.134715	0.0600565	0.578073	0.1723	0.172952	0.266469	0.38139	0.0265665	0.0953841	0.313693	0.727875	0.207617
prtp		X:11611045:+	1.47056e-07	0	0	0	0	36	5	0		0.603106	0.770896	0.248479	0.090568	0.262127	0.014133	0.437224	0.161992	0.14493	0.265891	0.818812	0.815487	1.76196	0.0522962	0.555901	0.345122	0.165251	0.117502	0.0454846	0.0393513	0.106557	0.716584	0.0236486	0.224888	0.326928	0.035631	0.388673	0.134613	0.704381	0.061156	0.173329	0.15118	0.563555	0.0299184	0.36889	0.679123	0.789562	0.0487529
Ptr		2R: 2083514:-	1.4798e-07	0	1	0	20	9	11	0		0.00969768	0.973057	0.094193	0.848954	0.589022	0.211674	0.00436701	1.92505	0.130951	0.0704968	1.69352	0.744524	0.202965	0.150333	0.274287	0.397673	0.172875	0	0.255751	0.17298	0.635646	3.77947	0.293305	0.27646	0.0674802	0.0621457	0.393781	0.444941	0	0.651045	0.48781	0.16116	1.53977	0.552952	0.372689	0.0451745	0.0337045	1.08068
Uba1		2R: 5580833:-	1.47981e-07	0	0	0	0	38	3	0		0.291787	0.561985	0.304083	0.269917	0.207739	0.130279	0.263115	0.407922	0.0842358	0.684985	0.167389	0.119613	1.36547	0.0521586	0.494519	0.291887	0.382664	0.186156	0.335556	0.151934	0.00587281	0.736131	0.186919	0.223678	0.171597	0.0836601	0.361157	0.237194	0.197089	0.080109	0.0931528	0.23984	0.243571	0.0529073	0.213118	0.302156	0.918017	0.218786
Prosalpha4		X:16170303:+	1.56114e-07	0	1	0	0	34	6	0		0.13386	0.89845	0.300333	0.176831	0.097359	0.0646273	0.370335	0.164174	1.12929	0.544085	0.101199	0.109999	3.31627	0.113315	0.378348	0.994866	1.43531	0.180264	0.617944	0.0241179	0.0832657	0.390239	0.0246221	0.713377	0.390116	0.0565789	0.901092	0.0533039	0.436798	0.0429686	0.222104	0.385583	0.00365243	0.0468725	1.64548e-05	0.4573	1.56101	0.0314577
qkr54B		2R:13357129:+	1.56211e-07	0	1	0	0	35	5	0		0.187716	0.336004	0.110588	0.0544683	0.060974	0.189413	0.525755	0.859853	4.35701	0.10468	0.130561	0.49819	0.416957	0.340966	0.0781861	0.200878	0.602976	0.388892	0.169037	0.186	0.0953022	0.0524432	0.073847	0.112108	0.594178	0.124957	0.0255643	0.614839	0.0915387	0.0682657	0.53519	0.308205	0.223028	0.172641	0.504489	0.105496	0.77777	0.347301
Orc4		2R:20684937:-	1.59161e-07	0	0	0	0	33	8	0		0.292475	1.88394	0.635496	0.219297	0.100631	0.356031	0.258639	0.271441	0.523158	0.581001	0.222062	0.355344	1.14011	0.173441	0.501223	0.463057	0.452451	0.281693	0.141059	0.348586	0.204313	0.635381	0.293356	0.647098	0.266044	0.0657864	0.13676	0.259778	0.901556	0.186807	0	0.168602	0.206495	0.176285	0.0699441	0.353138	0.856666	0.0629406
FER		3R: 5220268:-	1.62927e-07	0	4	0	1	18	18	0		1.52149	0.274974	0.641007	3.39092	0.202599	2.9613	0.147407	0.764259	0.17107	1.17962	0.534459	0.85385	0.388111	0.26937	0.170239	0.159736	0.269122	0.134209	0.521792	1.31525	5.07596	1.35621	0.436297	0.245552	0.0913502	1.10177	0.630811	2.11888	0.698245	0.578656	0.896132	0.318637	0.223567	0.122085	0.283813	1.51574	1.99745	0.529311
CG13012		X:16567069:-	1.66468e-07	0	10	0	11	3	15	2		0.0595465	4.72783	0.807203	2.07916	0	NA	0	2.43256	0	0	0.203698	0	NA	0.00793099	0	0.128022	0.768695	0.108529	0	0.00426029	0	0.865278	0	0.0330666	0	0	0.25591	0.894687	0.224956	2.10784	3.45447	0.00441773	3.27457	0.348591	1.46084	0.0453978	2.77216	0.523782
glo		3R: 7645061:-	1.71922e-07	0	0	0	0	38	3	0		0.217735	0.812718	0.0689907	0.147088	0.555533	0.316661	0.426603	0.424907	0.756954	0.382478	0.343852	0.270341	0.821749	0.282841	0.0929301	0.590784	0.293722	0.180075	0.170847	0.532276	0.0102389	0.508382	0.0302529	0.0975474	0.435543	0.199688	0.025565	0.35644	0.0852017	0.107785	0.0663066	0.185171	0.426327	0.177991	0.259416	0.173902	0.438312	0.345308
Atg2		3L: 2774338:+	1.72584e-07	0	0	0	0	37	4	0		0.537384	0.638022	0.408995	0.00639244	0.225662	0.0165156	0.932502	1.01391	0.0936698	0.0690234	0.31214	0.568448	0.335913	0.0520977	0.204178	0.0829948	0.759146	0.20366	0.322666	0.257927	0.0126451	0.125028	0.236918	0.11291	0.438109	0.0510457	0.465552	0.681698	0.164551	0.121996	0.0568139	0.0645766	0.450279	0.252294	0.409872	0.267973	1.2357	0.274673
CG4165		X: 5316001:+	1.73898e-07	0	0	0	0	35	6	0		0.389813	0.531443	0.367922	0.0485856	0.298148	0.179558	0.498969	0.461602	0.606274	1.05717	0.286234	0.570141	1.46418	0.522901	0.337016	0.223216	0.176697	0.389178	0.0861717	0.00408824	0.217048	1.09889	0.0518042	0.0154889	0.825958	0.134727	0.335871	0.00851828	0.16109	0.154766	0.0578927	0.0956483	0.460732	0.0919886	0.198702	0.221187	0.5657	0.0110869
Coprox		2L: 6964421:+	1.84588e-07	0	1	0	0	27	13	0		0.61509	1.86328	0.0635656	0.151805	1.43373	0.0171878	1.56286	0.14303	1.41301	0.12242	0.00824692	0.071492	0.164415	0.250596	1.35507	1.04302	1.25642	0.0577999	0.847213	0.671001	0.194923	0.262795	0.0221478	0.434642	3.60375	0.0719331	0.499688	0.0648998	0.120272	0.0303074	0.295546	0.00653518	1.386	1.56711	0.416004	0.15123	0.883407	0.583097
CG31324		3R:21932590:+	1.88623e-07	0	3	0	9	13	16	0		0.778089	1.03884	0.131908	1.00779	0.267986	0.200996	0.945879	0.431341	0.836351	0.850788	0.20385	0.155983	0.895656	0.0269255	0.0981196	0.0128278	2.12566	0.721899	0.0266195	0.304388	0.964426	0.589166	0.889811	0.00055293	0.104119	0.173093	0.862384	0.6434	0.472861	0.259361	0.011967	0.00667259	3.08635	0.702015	1.25888	0.463952	0.946572	0.410758
vtd		3LHet: 2243577:+	1.91574e-07	0	1	0	0	36	4	0		0.0694117	0.475719	0.0357048	0.297983	0.688874	0.0116637	0.23698	0.700821	4.88554	0.0706043	0.544726	0.171121	0.918623	0.27817	0.240697	0.0991172	0.411942	0.0734288	0.279181	0.25934	0.0395359	0.601536	0.116984	0.0355841	0.310207	0.0541772	0.160459	0.174436	0.151184	0.109088	0.516723	0.277374	0.569971	0.0574478	0.257707	0.251329	0.909074	0.871822
CG2865		X: 2187444:-	1.94558e-07	1	4	0	6	16	15	0		1.85964	4.22394	0.154862	0.0687723	0.558302	0.20244	6.03683	0.412693	1.80897	0.0221577	0.231127	0.0380706	1.22493	0.286376	0.184437	0.398498	0.346835	0.467971	0.386177	0.00304426	0.169855	0.488286	0.00589422	2.44968	4.47824	0.47807	0.26168	1.13845	0.143954	0.14359	0.227071	1.46614	0.0520006	0.896412	0.766385	0.038433	0.858539	0.264483
CG9992		X:16278941:-	1.95952e-07	0	1	0	0	37	3	0		0.0721895	0.35708	0.0757382	0.163175	0.288707	0.0837242	0.468657	0.525828	2.40685	0.269835	0.694551	0.426967	0.709315	0.0752612	0.433395	0.17058	0.309895	0.0923576	0.390981	0.135751	0.154745	0.463945	0.0218046	0.148569	0.550461	0.124467	0.154279	0.0946633	0.216424	0.0203443	0.0528837	0.314248	0.381694	0.0137235	0.20598	0.303223	0.905732	0.52169
CG17202		3R: 8248490:+	1.97392e-07	0	0	0	0	36	5	0		0.45271	0.363946	0.523936	0.5538	0.100876	0.0905374	0.40134	0.446093	0.64068	0.224711	0.359753	0.278853	1.44418	0.137317	0.138478	0.702683	0.283153	0.0671335	0.25749	0.0286129	0.0513599	0.50922	0.0438479	0.0407792	0.801858	0.104504	0.794662	0.235669	0.591367	0.0997946	0.161454	0.326548	0.492535	0.23032	0.0119738	0.296036	0.300612	0.0546828
CG12042		2R: 3556534:-	2.00131e-07	0	0	0	0	35	6	0		0.0390197	1.08212	0.00715374	0.252353	0.244127	0.207373	0.141115	1.14925	0.46595	0.0558978	0.295943	0.643553	1.26763	0.0272969	0.354677	0.158135	0.482188	0.137727	0.587	0.113536	0.00542054	0.964507	0.0672082	0.335346	0.630473	0.10283	0.20849	0.00669052	0.357162	0.160529	0.0353107	0.261527	1.04235	0.246537	0.173407	0.369459	0.61415	0.815416
chic		2L: 5981018:-	2.0079e-07	0	0	0	0	36	5	0		0.337871	0.421097	0.118871	0.143864	0.107018	0.0217561	1.26565	0.309256	0.451132	0.605577	0.240571	0.442494	1.88867	0.140231	0.72483	0.26595	0.0765528	0.0506342	0.050763	0.0129466	0.496395	0.408193	0.0333502	0.12059	1.13611	0.0477366	0.245404	0.221986	0.477498	0.0388897	0.179731	0.65125	0.552801	0.0508163	0.346212	0.785135	0.750996	0.113043
CG3408		3L: 9502683:-	2.05761e-07	0	0	0	0	33	8	0		0.571409	0.148479	0.218072	0.621645	0.340625	0.208024	0	0.106786	0.448583	1.17622	0.0693829	0.261487	0.719751	0.00808721	0.226429	0.169372	0.121208	0.633448	0.0139942	0.510454	0.0610291	0.115239	0.258783	0.191072	0.93575	0.0317059	0.184721	0.17677	0.443955	0.384166	0.318832	0.279652	0.862277	0.180117	0.67483	0.661927	0.708894	0.21347
CR32745		X: 6174785:-	2.06361e-07	0	0	0	21	10	9	1		1.32785	0	0.131502	0.690891	0.385111	0.85003	NA	1.44558	0.359637	0.0241763	1.12773	0.752162	0.753375	0.029417	0.173692	0.171534	1.10881	0.0769895	0.459102	0.0841467	0.0385971	0.696833	0.262733	0.720931	0.502179	0	0.302599	0.291087	0.0415855	0.0598549	0.0410787	0.310023	0.846141	0.0110372	0.0821149	0.426273	0.81002	0.980451
Gie		3R: 3952327:+	2.10488e-07	0	2	0	1	31	7	0		0.0625276	0.252673	0.383193	0.273463	0.00711857	0.014216	0.470319	0.192978	3.92358	0.0707098	0.144409	0.427573	1.11054	0	0.606417	0.472019	0.840782	0.287026	0.10226	0.282697	0.0583507	0.257008	0.0594377	0.127331	0.202535	0.130312	0.110507	0.0553508	0.363177	0.199007	0.0878006	0.377377	0.863485	0.193834	0.400666	0.648239	2.30773	0.208733
JHDM2		3R: 5341729:+	2.12074e-07	0	1	0	0	36	4	0		0.0261448	0.609196	0.0768996	0.5832	0.0822739	0.177557	2.07841	0.20541	0.438109	0.0798818	0.416423	0.321064	1.36244	0.32705	0.602019	0.446529	0.00251495	0.404526	0.295868	0.214245	0.0378625	0.104106	0.278333	0.3257	0.492175	0.0858333	0.0212016	0.0013386	0.11419	0.000901445	0.295094	0.115161	0.742351	0.0536571	0.272855	0.111695	0.971522	0.245272
CSN1b		3L:18898030:-	2.15528e-07	0	0	0	0	38	3	0		0.237746	0.394796	0.228081	0.242875	0.475312	0.0734251	0.569339	0.593769	0.108715	0.658855	0.0860169	0.283438	0.833753	0.0301817	0.479558	0.501218	0.340152	0.00925877	0.0583702	0.0425512	0.116882	0.513317	0.203516	0.106684	0.341064	0.0254053	0.471719	0.18428	0.456227	0.162443	0.196445	0.0560239	0.748591	0.0254204	0.0547359	0.216913	0.400198	0.251835
Pomp		2L:20787656:+	2.18393e-07	0	1	0	0	35	5	0		0.186125	0.437641	0.293512	0.0957416	0.143986	0.0295158	0.358441	0.0147919	0.159624	0.54243	0.282921	0.0839423	3.47118	0.242674	0.489283	0.99502	1.2406	0.0756534	0.662919	0.028491	0.171262	0.390226	0.179887	0.735554	0.427111	0.0456701	0.817398	0.0894953	0.479136	0.0239837	0.0100207	0.143064	0.135119	0.0203313	0.0373013	0.476305	1.10879	0.167342
CG8738		2R: 4583933:+	2.20298e-07	1	2	0	16	11	10	2		0.329362	0.389188	0.259235	0	0.233298	0.686373	1.09544	9.73374	0.108428	0	0.250919	0.610057	0.315268	0.482684	0.0484099	0.379672	0.187378	1.1754	0.701274	0.782639	0.106199	NA	0.799589	0.127012	0.795425	0.0995196	1.2812	0.282932	0	0.113599	0.276136	0.828625	1.00568	0.296987	1.13818	NA	0.577605	3.38682
svr		X: 393991:+	2.22321e-07	0	4	0	0	24	13	0		0.00143316	0.29043	0.227879	0.59127	2.0896	0.25359	4.38913	0.89541	3.79365	0.842321	0.391518	0.0119721	0.668109	0.108874	0.422826	0.227557	0.288402	0.258277	1.28557	0.517501	0.125537	0.64528	0.247871	0.0739424	3.43007	0.0350678	0.405773	1.43883	0.57612	0.0503912	0.374738	0.804903	0.433505	0.482502	0.0854659	0	0.0744444	1.61998
QC		3L: 5895556:-	2.2257e-07	1	1	0	1	27	12	0		0.559107	0.502634	0.743063	6.9264	1.03075	0.134693	0.268402	1.25879	0.637348	0.0529655	0.00324891	0.676177	0.24603	0.0320445	1.28037	0.267939	1.19527	0.0811543	0.426137	0.138392	0.0348713	0.780198	0.769802	0.222329	0.169971	0.898583	0.109104	0.102672	0.0730931	0.0263722	0.150388	0.208814	0.26972	0.941372	0.0383719	0.47879	0.0644637	1.13111
CG6910		3L:12179058:+	2.22767e-07	0	3	0	16	8	13	1		0	1.92904	0.888979	0	0.44696	0.464998	0.282679	0.301578	0.271751	0.0201831	0.380128	0.278477	0.104896	0	0.0459442	0	0.12187	0	0.423249	1.42341	0.270317	0.447972	0.21327	1.59616	1.39703	0.119141	0.91902	2.09773	0.0118236	NA	1.01986	2.40766	0.0997222	0.518862	0.234758	0.940795	0.601759	0.143987
alpha-Man-IIb		3R:11629970:+	2.2729e-07	0	4	0	0	22	15	0		0.00611016	1.9679	0.621619	1.0384	0.256613	0.000504549	1.90105	0.3349	3.05868	1.44148	1.02516	2.69843	3.10075	0.292889	3.61629	0.551922	0.15891	0.0624977	0.197866	0.163173	0.0548915	0.149295	0.240591	0.915009	3.42012	0.254893	0.0908264	0.685154	0.328966	0.367348	0.252439	0.0977086	0.446634	0.00609928	0.487886	0	1.38858	0.185492
HP1D3csd		X:19084247:+	2.3965e-07	0	0	0	17	20	4	0		0.0277155	0.52822	0.438968	0.307365	0.987917	0.0309515	1.11236	0.783387	0.565354	0.0465861	0.994939	0.0705125	0.0883167	0.006371	0.160333	0.0502449	0.716555	0.000503216	0.224193	0.207819	0.0545579	1.32514	0.0792637	0.0852721	0.0071326	0.000679417	0.261525	0.0648622	0.382461	0.163806	0.157813	0.590944	1.79079	0.148686	0.273119	0.083675	0.974569	0.921765
UbcD2		2L:10767939:-	2.41169e-07	0	0	0	0	40	1	0		0.527142	0.222473	0.112372	0.169156	0.211329	0.202594	0.677397	0.489124	1.84375	0.682572	0.106173	0.306571	1.00538	0.244919	0.655287	0.216705	0.505224	0.166518	0.159822	0.0357522	0.104179	0.216976	0.121962	0.102662	0.52209	0.0759783	0.0174691	0.0430518	0.0878289	0.0188512	0.0193432	0.273503	0.125174	0.0793704	0.21372	0.248462	0.802989	0.19338
twf		3R: 9948376:+	2.41699e-07	0	0	0	0	35	6	0		0.127107	0.170024	0.143368	0.0165456	0.0957528	0.138538	0.504994	1.15289	0.135527	0.0148062	0.258904	0.37364	0.784384	0.11675	0.480106	0.0684157	0.0643218	0.215829	0.310415	0.191682	0.0583441	0.773049	0.0946674	0.392454	0.367151	0.0874444	0.32786	0.608824	0.593236	0.382624	0.114715	0.285832	1.56478	0.145294	0.00141043	0.35921	0.577766	0.471608
CG7192		X:17993779:-	2.41906e-07	0	1	0	0	34	6	0		0.264573	0.932376	0.712844	0.063171	0.0985522	0.0683932	0.511881	0.49826	0.160965	0.979434	0.0788013	0.485654	3.64834	0	1.36647	0.436606	0.30749	0	0.0432597	0.0933447	0.0439546	0.571025	0.520502	0.265856	0.597578	0.0516951	0.259859	0.0279022	0.511673	0.0742034	0.150879	0.186476	0.620083	0.0426332	0.166704	1.01256	0.704893	0.320093
CG1407		2R: 5920398:-	2.44462e-07	0	0	0	1	40	0	0		0.238418	0.432997	0.176198	0.0254434	0.458831	0.191248	0.248932	0.789233	1.81931	0.201127	0.270355	0.366356	1.12383	0.1149	0.115885	0.269278	0.157239	0.0653567	0.176147	0.039642	0.167471	0.600634	0.0649218	0.108161	0.143601	0.0973725	0.0665149	0.16405	0.173802	0.131269	0.0318654	0.138766	1.07799	0.217603	0.210006	0.166729	0.691237	0.354948
CG6685		3L: 9961417:-	2.46853e-07	1	1	0	1	31	8	0		0.0441202	1.4975	0.696861	0.08302	0.500502	0.263065	0.0287393	0.722247	5.43988	0.219815	0.55066	0.845904	0.105943	0.496265	0.783333	0.0130067	0.57409	0.311112	0.55015	0.0647766	0.0151109	0.0803591	0.130766	0.017297	0.28121	0.066127	0.046108	0.070523	0.101637	0.0578281	0.450496	0.0601216	0.55403	0.205311	0.705942	0.00724539	0.998446	0.548857
clu		2R:12074089:+	2.51572e-07	0	2	0	2	28	9	0		0.486388	1.41955	0.594447	0.222268	1.98531	0.227515	1.56935	0.260747	2.22361	0.338521	0.498921	0.11191	1.47202	0.0116083	0.523859	0.052273	0.213635	0.0140549	0.822733	0.458044	0.0538604	1.16777	0.207667	1.34599	2.15003	0.0406723	0.111956	0.0149179	1.13735	0.118392	0.0983903	0.190669	0.561057	0.10795	0.417851	0.241371	0.0567277	0.202908
Mhcl		3R:11924483:-	2.62528e-07	0	0	0	9	28	4	0		0.431381	0.968217	0.169188	0.214914	0.73417	0.106065	0.475953	0.378958	0.772259	0.124746	0.362779	0.626817	0.202915	0.150823	0.537704	0.108656	0.216601	0.285797	0.0219557	0.371607	0.0103348	0.290618	0.0730019	0.00705433	0.428453	0.0591946	0.00333951	0.100404	0.240093	0.114214	0.0278083	0.161947	0.947543	0.194686	0.364407	0.272637	0.803761	0.638704
CG13367		X: 538794:+	2.65152e-07	0	0	0	0	33	8	0		0.248632	0.486584	0.335882	0.231337	0.972317	0.447876	0.777798	0.649396	0.0169637	0.338028	0.440437	0.622376	0.171549	0.130847	0.763763	0.0144656	0.488732	0.272436	0.0796708	0.261703	0.0509379	0.293201	0.194701	0.228816	0.904311	0.156879	0.157073	0.227426	0.144492	0.0624467	0.136777	0.035175	0.643208	0.186966	0.00372807	0.158474	0.470299	0.367695
ix		2R: 7247668:-	2.68749e-07	0	0	0	0	36	5	0		0.199295	0.706212	0.391012	0.286545	0.43716	0.341959	0.606009	0.27188	0.189532	0.316499	0.414284	0.151285	0.54935	0.0896971	0.372923	0.18705	0.21218	0.349015	0.557318	0.150166	0.0660403	0.328053	0.0820206	0.147213	0.490028	0.0838997	0.309376	0.0334691	0.385728	0.418702	0.173127	0.069088	0.263569	0.00807884	0.279456	0.512326	0.529218	0.443481
CG31974		2L: 143091:-	2.71499e-07	0	3	0	10	16	12	0		0.242255	2.01393	0.114527	1.59936	1.71666	0.890494	0.0175352	0.732455	2.30765	0.316265	1.57399	1.31813	0.399805	0.262753	0.51196	0.619443	0.0431768	0.155104	0	0.669828	1.26366	0.257241	0.00830793	0.601552	0.316915	0	0.169076	0.583365	1.51848	0.245702	0.0549214	0	3.30595	0.166776	0.169578	0.405208	0	0.46876
yata		3R:25574941:+	2.74942e-07	0	0	0	0	37	4	0		0.0950299	1.06592	0.252497	0.235695	0.431631	0.129171	0.418384	0.262771	0.302325	0.213402	0.232776	0.63089	1.55574	0.00887037	0.127491	0.00897646	0.302085	0.196842	0.369562	0.155473	0.0419641	0.95208	0.124737	0.0115462	0.239597	0.254133	0.371602	0.130592	0.134259	0.0865634	0.0570545	0.168333	1.3028	0.0959686	0.0897757	0.227984	0.843872	0.604962
CG9323		2L:20757879:-	2.75731e-07	0	0	0	1	35	5	0		0.0588507	0.246781	0.677138	1.00517	0.153028	0.191341	0.00102025	1.16336	0.378106	0.179456	0.215581	0.331546	0.521888	0.0196001	0.242981	0.0665637	0.173222	0.109364	0.13665	0.226034	0.0470405	1.10068	0.0201739	0.109298	0.267179	0.00707233	0.25758	0.206316	0.125232	0.0605936	0.245506	0.0625266	1.64477	0.166222	0.32941	0.0827333	0.337792	0.861997
mri		3L: 200174:+	2.76642e-07	0	0	0	0	36	5	0		0.351567	0.835382	0.190991	0.280178	0.0846083	0.0497256	0.834812	0.264602	0.0334538	0.244884	0.301333	0.484333	0.672493	0.0793996	0.421579	0.312171	0.373158	0.120633	0.568409	0.106537	0.000534329	0.167803	0.0957754	0.160757	0.441152	0.0367844	0.428525	0.150842	0.533406	0.0741498	0.287266	0.0326192	0.541341	0.0763181	0.095335	0.226709	1.24546	0.663137
CR44370		2R:11114443:+	2.82625e-07	0	3	0	19	10	8	1		0.0340739	0.740419	0.298146	0.0723184	0.144595	0.444275	0.630518	0	0.346496	0.167193	1.15837	0	3.13907	NA	1.64091	0.28208	0.155125	0.21354	1.06901	0.266678	0.142758	0.81319	0	2.18051	0.0909896	0.0510873	0.107174	0.424797	0.152652	0.713806	0.189505	0.257107	0.483438	3.21822	0.995282	0.217558	0.324923	0
CG8449		3R: 9097733:-	2.83274e-07	0	1	0	0	35	5	0		0.35683	0.743152	0.114296	0.0931617	0.177238	0.243908	0.532115	2.26795	0.159257	0.053484	0.528772	0.357426	0.326626	0.0708763	0.0301313	0.023064	0.0517634	0.391651	0.226616	0.204014	0.0600891	0.454599	0.111595	0.245869	0.447776	0.0552703	0.112167	0.289951	0.212248	0.0501813	0.0573844	0.341505	0.381419	0.0418941	0.700536	0.278754	0.892792	0.499617
CG14621		X:21846585:+	3.06716e-07	0	0	0	0	39	2	0		0.128363	0.433801	0.50926	0.118643	0.512739	0.0433953	0.378892	0.218805	0.80859	0.321073	0.347984	0.572699	1.31385	0.0716319	0.357076	0.27084	0.249223	0.0234832	0.0190902	0.110548	0.104952	0.740828	0.174897	0.136659	0.0205379	0.204748	0.242525	0.149032	0.125938	0.222863	0.0225545	0.0203333	0.815397	0.323876	0.163545	0.730035	0.306438	0.139764
CG32512		X:20935217:-	3.10052e-07	0	4	0	4	19	14	0		0.517725	0.686935	0.282225	0.163298	0.608417	0.0338705	0.246627	0.237346	0.69815	1.55551	0.0155573	0.359734	2.11114	0.314456	0.0144764	0.465643	0.612768	0.734633	0.206575	0.319117	0.586716	2.27642	0.543926	0.140383	0.0976712	0.0345722	0.420323	0.281262	0.935439	0.0549294	0.164147	0.850523	3.44238	0.216183	0.489757	0.228467	1.87192	3.48582
zfh1	*	3R:26591648:+	3.18806e-07	0	2	0	0	28	11	0		0.0659576	0.240246	0.25542	0.208394	0.895455	0.11978	2.51451	1.31402	4.54076	0.486816	0.577718	1.15559	1.2374	0.105858	1.02254	0.179449	0.0916834	0.216599	0.0539292	0.129116	0.832501	1.20831	0.178588	0.124651	1.23422	0.146949	0.222249	0.0690705	0.0649111	0.0607026	0.161559	0.13241	1.75661	0.0659656	1.17925	0.0113732	1.19345	0.689787
mon2		2L: 8124010:-	3.24753e-07	0	0	0	0	37	4	0		0.21865	0.625608	0.244546	0.253406	0.457017	0.079698	0.598921	0.554442	1.10321	0.101463	0.0759065	0.314235	1.67892	0.0485087	0.246433	0.141999	0.0638208	0.201478	0.287094	0.00307339	0.056353	0.775816	0.244003	0.0952428	0.309199	0.0781297	0.303197	0.150286	0.0213758	0.129021	0.11749	0.174204	1.21437	0.151159	0.268254	0.23799	0.305366	0.643955
Zir		2L: 94739:+	3.27952e-07	0	1	0	0	32	8	0		0.392293	1.42299	0.17266	0.180828	0.427159	0.0190698	0.464857	1.04384	4.20411	0.0944309	0.206934	0.104989	0.119036	0.192231	0.0384611	0.133571	0.325826	0.100782	0.154886	0.256437	0.0789351	0.408387	0.162854	0.0502625	0.228682	0.0253902	0.276544	0.24555	0.0429135	0.143072	0.293011	0.446817	0.845026	0.211537	0.492837	0.493299	0.819664	0.549575
CG14079		3L:19091099:+	3.30497e-07	0	1	0	5	26	9	0		0.184553	1.07383	0.0527885	0.325989	0.985045	0.10099	4.14565	1.26257	0.204398	1.78281	0.554747	0.566695	1.02406	0.183886	1.53755	0.111757	2.34266	0.372762	0.419424	0.0277728	0	0.777523	0.319662	0.226958	1.00289	0.0741441	0.0010403	0.493963	0.366272	0.0877933	0.805137	0.0269576	0.114789	0.391634	0.878304	0	0.826792	0.135235
CG14966		3L: 3197631:-	3.31687e-07	0	0	0	1	35	5	0		0.0504485	0.202452	0.186474	0.201201	0.145985	0.0743831	0.366195	1.06141	0.821031	0.139732	0.034704	0.22422	1.57821	0.046178	0.232937	1.14038	0.111027	0.016645	0.601057	0.427186	0.0141082	0.385036	0.209766	0.640866	0.702252	0.165651	0.196615	0.16217	0.147879	0.432411	0.244696	0.299691	0.497028	0.243474	0.132679	0.219136	0.137239	0.626322
step		2L:21753723:-	3.3551e-07	1	1	0	0	35	5	0		0.0828639	1.03135	0.326558	0.254	0.430347	0.273969	0.24025	0.414784	6.00348	0.0485402	1.02308	0.543987	0.0752932	0.049861	0.177918	0.0191094	0.393583	0.0308051	0.337309	0.0105594	0.0209759	0.390923	0.046675	0.00959079	0.245057	0.00411936	0.212103	0.469061	0.100589	0.0145815	0.00802676	0.381788	0.976107	0.107355	0.501184	0.706275	1.22384	0.646985
Prosalpha2		3R: 8257043:+	3.50665e-07	0	1	0	0	35	5	0		0.0830758	0.811945	0.0579354	0.182995	0.0870698	0.0439304	0.458755	0.181322	0.658048	0.567937	0.244144	0.144428	2.60283	0.207123	0.610194	0.477542	0.939564	0.129884	0.605644	0.00130348	0.0516842	0.462091	0.147386	0.936516	0.256272	0.180923	0.686244	0.109976	0.217875	0.141491	0.0336681	0.332171	0.0800601	0.0371163	0.094889	0.329003	1.45894	0.0542416
CR45530		X: 6173713:+	3.54236e-07	0	0	0	11	23	7	0		0.350448	0.693065	0	0.251081	0.48645	0.282025	0.0155594	0.364607	0.646782	0.279853	0.33371	0.0243348	0.246939	0.0833267	0.152199	0.201844	0.0358374	0.564885	0.337517	0.0452798	0.118016	0.474831	0.253713	0.313159	0.309102	0	1.81697	0.732488	0.307482	0.310371	0.240599	0.0710164	0.256756	0.247267	1.38425	0.088743	0.355681	1.23214
Atg17		3R: 1495435:+	3.58862e-07	0	1	0	0	32	8	0		0.132931	0.969242	0.0895522	0.227043	0.0844004	0.0955628	0.65354	1.34116	2.34278	0.345417	0.662522	0.654422	0.197741	0.318829	0.156924	0.189377	0.450541	0.550714	0.311983	0.0561878	0.0186374	0.56817	0.278734	0.34704	0.270126	0.120052	0.0493732	0.442646	0.0536812	0.00391658	0.003434	0.363712	0.541575	0.246818	0.606223	0.175748	0.833305	0.810054
CG31849		2L:13182596:-	3.59189e-07	0	0	0	2	33	6	0		0.36253	1.35799	0.329373	0.743148	0.0280884	0.215328	0.00483219	0.709833	0.279197	0.181165	0.176597	0.0563033	0.845288	0.0407425	0.296652	0.095808	0.21765	0.218777	0.126848	0.0789323	0.0224953	0.296392	0	0.612437	1.15425	0.0803514	1.79916	0	0.169387	0.183716	0.0918685	0.177124	0.831914	0.184444	0.499745	0.974499	0.765558	0.693239
Sec24AB		2R: 5769862:-	3.62115e-07	0	0	0	0	37	4	0		0.321923	1.14578	0.273522	0.31374	0.164431	0.0388248	0.104586	0.755199	1.42979	0.0143001	0.273726	0.490852	1.67517	0.0488345	0.309717	0.0462815	0.0607753	0.171144	0.0686074	0.185622	0.173715	0.842451	0.185348	0.146655	0.0212433	0.136425	0.320439	0.00271816	0.0393257	0.0797809	0.0383035	0.229429	0.884091	0.00323373	0.460033	0.292465	0.99166	0.210556
spri		X:10449492:-	3.6992e-07	3	5	0	0	20	16	0		1.06103	9.08214	0.333285	0.47877	0.407766	0.24144	0.850638	0.48428	0.103137	0.416104	0.363982	2.00887	0.124895	0.277156	0.147757	0.0478923	0.077448	0.926771	0.871658	0.979483	0.0601624	1.08933	0.25296	2.03532	1.03977	0.0610441	0.0467523	0.206685	0.327335	0.0943786	0.387825	1.78927	0.426167	5.29657	1.04469	0.450984	7.14352	1.57599
pck		X: 1364881:+	3.7101e-07	0	0	0	0	34	7	0		0.0146225	1.21949	0.123771	0.139454	0.408457	0.0180423	0.0560771	1.1459	0.414542	0.590639	0.629478	1.53109	0.157358	0.0551934	0.0615193	0.138442	0.00951448	0.554846	0.589124	0.0976787	0.156773	0.320536	0.0822394	0.180306	0.0102891	0.235234	0.144726	0.400289	0.467233	0.28584	0.162428	0.0597153	0.561225	0.378056	0.0567019	0.425559	0.544804	0.39898
Atg4a		2L: 1080911:+	3.76146e-07	0	0	0	0	36	5	0		0.147578	0.500495	0.410857	0.0730789	0.376282	0.0985385	0.507401	0.108672	0.130799	0.125999	0.431974	0.309253	0.533	0.406359	0.597755	0	0.808453	0.24002	0.487892	0.0616286	0.122202	0.407795	0.0225538	0.166124	0.557281	0.0465294	0.416272	0.226842	0.448121	0.228546	0.0707626	0.104253	0.564691	0.06788	0.234247	0.522684	0.58569	0.290745
CG2765		2R:20852599:-	3.87839e-07	0	0	0	0	35	6	0		0.430715	1.06098	0.633771	0.668097	0.585124	0.0330699	0.0590789	0.724462	0.251624	0.0413041	0.0896336	0.0754655	0.69762	0.137329	0.0903661	0.184157	0.157016	0.112437	0.348539	0.271186	0.0125982	0.0207511	0.210857	0.00579244	0.751285	0.0886682	0.468459	0.346449	0.485532	0.256099	0.0264401	0.134822	0.823762	0.005681	0.494515	0.579024	0.013139	0.474136
CG18292		X:11031892:+	3.88063e-07	0	0	0	0	39	2	0		0.0833856	0.79998	0.238766	0.079086	0.092209	0.158199	0.449381	0.872872	0.589252	0.190969	0.211174	0.657881	0.648967	0.288018	0.285931	0.194909	0.081214	0.139614	0.375539	0.124646	0.010612	0.358526	0.21445	0.170836	0.212757	0.165066	0.265424	0.0349941	0.560616	0.0264545	0.0557048	0.161428	0.735788	0.349373	0.237904	0.361771	0.529089	0.0756897
CG3831		2R:18828469:-	3.92848e-07	0	4	0	4	14	19	0		0.121835	3.5574	0.217702	0.554643	0.000729214	0.598254	1.49958	1.58263	0.0688453	1.28076	0.451769	0.984749	0.507225	0.673057	1.57398	0.214887	3.78798	0.298354	0.190261	0.0309837	0.108046	0.27071	0.269577	1.3378	0.838428	1.2179	1.67253	0.143175	1.96932	0.351274	0.0582788	1.07221	0.430371	0.239325	0.227677	1.1038	2.67638	0.152283
CG1129		3R: 639057:+	4.03359e-07	0	0	0	3	37	1	0		0.189855	0.380406	0.161908	0.38539	0.292822	0.15368	0.380021	0.360819	0.94963	0.331061	0.294709	0.473042	0.94417	0.0773543	0.309466	0.217385	0.190031	0.066801	0.182063	0.0120909	0.0591312	0.556355	0.0190347	0.0744888	0.389533	0.0439693	0.293511	0.0609066	0.396254	0.137474	0.131099	0.12395	0.930792	0.0498385	0.0963116	0.285006	0.501444	0.423557
btz		3R:23526147:+	4.05836e-07	0	0	0	0	38	3	0		0.171473	0.437886	0.229033	0.284061	0.445274	0.126353	0.460224	0.162602	0.103251	0.325027	0.433467	0.543054	0.598042	0.0305222	0.138021	0.0963062	0.161114	0.397268	0.579836	0.144352	0.0361071	0.212344	0.0581775	0.0361542	0.33292	0.246862	0.193223	0.231368	0.175187	0.41999	0.108048	0.125976	0.643886	0.0328198	0.175722	0.0630796	0.93769	0.348379
Cdc37		3L: 1795392:+	4.11111e-07	0	0	0	0	37	4	0		0.183861	0.519015	0.212873	0.449721	0.032859	0.147108	0.88596	0.666207	0.295582	0.134247	0.274951	0.438002	1.33568	0.16625	0.237045	0.648765	0.408235	0.213552	0.18862	0.553534	0.00916833	0.386093	0.00575204	0.184178	0.401503	0.0120925	0.359183	0.147087	0.168526	0.166585	0.115369	0.119653	0.664168	0.000850726	0.213893	0.361433	0.369744	0.248377
Gbeta13F		X:15754148:+	4.12033e-07	0	1	0	0	35	5	0		0.0171877	0.171377	0.0891249	0.137128	0.282268	0.0945036	0.83816	0.383467	4.54131	0.413707	0.678114	0.504564	1.02534	0.203704	0.542713	0.288727	0.0945325	0.200805	0.0463784	0.682898	0.0365948	0.774367	0.0795798	0.0939455	0.524356	0.0199542	0.119252	0.164432	0.314878	0.000442151	0.0338642	0.366249	0.710902	0.0132964	0.402653	0.340689	0.938717	0.748265
Pp4-19C		X:20294033:-	4.32545e-07	0	0	0	0	36	5	0		0.192555	0.795069	0.381617	0.372153	0.286794	0.217813	0.379681	0.260453	0.276075	0.571501	0.00988935	0.33115	1.55961	0.0269551	0.660296	0.37253	0.505394	0.311928	0.204062	0.00364335	0.13127	0.166722	0.140341	0.226226	0.44149	0.0272941	0.482712	0.0812689	0.537204	0.0048775	0.121255	0.0684447	0.189284	0.0956163	0.146743	0.576435	0.83489	0.0856852
MED17		3R:14014794:+	4.33238e-07	0	0	0	0	37	4	0		0.524328	0.660779	0.559858	0.354661	0.338198	0.181693	0.707836	0.240288	0.474673	0.665435	0.202372	0.276443	0.575426	0.345501	0.178627	0.0892919	0.730549	0.160266	0.54429	0.104865	0.108469	0.0998665	0.117733	0.222899	0.926061	0.0418847	0.485525	0.142192	0.388222	0.0540822	0.136208	0.145746	0.227028	0.0243406	0.117395	0.179244	0.732872	0.199671
Prosalpha7		2R: 5735341:-	4.42601e-07	0	0	0	0	38	3	0		0.109979	0.888745	0.269282	0.102679	0.0407487	0.0602968	0.18434	0.0137166	1.20239	0.293845	0.118809	0.189078	1.68414	0.109489	0.184496	1.00747	0.983654	0.097593	0.534692	0.0528386	0.0508785	0.313977	0.0291385	0.948259	0.371441	0.0996579	0.677899	0.148254	0.472039	0.0863568	0.353711	0.264508	0.0412728	0.137573	0.0669194	0.25601	1.47044	0.0290797
UbcD10		2R:13676915:-	4.48682e-07	0	0	0	0	40	1	0		0.343064	0.217492	0.1894	0.0636503	0.136701	0.178195	0.493102	0.405268	0.00544744	0.138445	0.251817	0.295446	0.718314	0.024373	0.45675	0.210593	0.40574	0.0101192	0.0699105	0.0888624	0.039271	0.423428	0.0526592	0.156212	0.39168	0.0128697	0.586065	0.0648147	0.758029	0.195682	0.0919042	0.125207	0.506755	0.225571	0.113392	0.459111	0.580802	0.384388
zip		2R:20898986:-	4.49622e-07	0	1	1	0	28	11	0		0.0412966	2.25594	0.221284	0.282385	1.58207	0.154872	0.0793861	0.588467	2.6835	0.57009	0.559547	0.644957	0.0907061	0.092115	0.515333	0.689444	0.0966255	0.0297452	0.254836	0.52531	0.0129619	1.96261	0.0145554	0.203213	0.0825528	0.439539	0.0264257	0.635989	0.0242177	0.126428	0.0807855	0.229858	1.89095	0.0549271	0.35581	0.0846173	1.58853	1.43908
CG8929		2R:16214775:+	4.52165e-07	0	0	0	0	38	3	0		0.288286	1.33903	0.168703	0.00204724	0.387744	0.144042	0.647734	0.333485	0.761964	0.30825	0.260076	0.100472	0.464034	0.215498	0.154309	0.14378	0.445957	0.145168	0.475371	0.129454	0.17867	0.107778	0.132819	0.0525196	0.844834	0.121086	0.538664	0.158451	0.00768668	0.129337	0.0575852	0.182325	0.160878	0.321572	0.430169	0.22521	0.927482	0.181051
CR44743		2L: 5288667:-	4.60065e-07	0	0	0	35	3	2	1		0	0.836265	0.161984	0.306209	0	0.253555	0.332686	0	0.304193	0.422268	0.195941	0.253428	0.562173	0	0.340823	0.218783	0.360854	0	0.846395	0.333263	0.267462	0.114901	0.0716413	0.636501	0.189506	0.191011	0.133549	0	0.392932	0.265054	0	0.151932	0.516704	1.08147	NA	0.230749	0.767438	0.138376
pnr	*	3R:11851974:+	4.79831e-07	0	0	0	3	25	13	0		0.0882319	0.522792	0.250136	0.921342	0.44149	0.0225046	0.512685	0.591752	1.26796	0	0.624582	0.634473	0.957106	0.220947	0.187539	0.339053	0.3305	0.395656	1.13171	0.0615212	0.0399707	0.545123	0.0469867	0.552042	0.239708	0.0318355	0.448302	0.250716	0.341359	0.619781	0.0482878	0.804364	1.61957	0.092199	0.356654	0.42112	1.37934	0.261527
Taf11		2L: 9763262:-	4.88383e-07	0	0	0	0	39	2	0		0.091726	0.0918492	0.444296	0.0651066	0.0017163	0.137404	0.25037	0.584587	0.0876887	0.445393	0.284839	0.128385	0.754339	0.150802	0.233371	0.392652	0.419145	0.0780437	0.323896	0.0626301	0.0794598	0.507344	0.0723075	0.345251	0.523924	0.132283	0.161465	0.0651887	0.383365	0.131368	0.122486	0.253729	0.579621	0.260085	0.0928346	0.236042	0.359355	0.185727
Syx7		3L:21438934:+	4.94084e-07	0	0	0	0	37	4	0		0.161766	0.551369	0.532978	0.0980393	0.0891518	0.0326432	0.389953	0.990728	0.693908	0.402591	0.288835	0.413945	1.31386	0.0349966	0.870219	0.208763	0.361183	0.00432457	0.251826	0.0749279	0.0723202	0.201299	0.0184496	0.272968	0.40444	0.0679992	0.0509783	0.26962	0.4276	0.0400653	0.045302	0.0101984	1.30368	0.0535627	0.114696	0.512622	1.29826	0.297371
CG5104		3L:20514109:+	4.99409e-07	0	0	1	0	33	7	0		2.36968	1.25219	0.141768	0.0659118	0.164532	0.0818506	0.220764	0.202029	0.139511	0.226351	0.0372488	0.143027	0.0846119	0.679295	0.0268343	0.464708	0.773902	0.319038	0.268598	0.0690013	0.0270297	0.0157099	0.602813	1.25741	0.275163	0.0956621	0.245853	0.478913	0.317449	0.0734454	0.452188	0.218159	0.0898089	0.456788	0.281067	0.384757	0.0623749	0.0416794
Atx2		3R:11235173:+	5.05691e-07	0	2	1	0	25	13	0		2.85059	0.53817	0.0506425	0.333624	1.76442	0.154301	0.332166	0.256161	2.80988	0.296059	0.428087	1.08875	3.67294	0.0379708	0.428248	0.0566366	0.339574	0.597509	0.310627	0.0652257	0.0941912	1.85071	0.245684	0.0192338	1.51195	0.0914616	0.534773	0.268012	0.161269	0.121498	0.159002	0.151697	0.167487	0.315803	0.210722	0.0381556	0.648391	0.415108
CG43444		3L: 2821103:-	5.15411e-07	0	3	0	6	24	8	0		0.429129	2.7728	0.0507698	0.372657	0.0571521	0.0448068	0.0197356	0.123436	1.48777	0.0828482	0.552542	0.0219759	0.0280892	0.33903	0.0274179	1.11356	0.419438	0.187156	0.346845	2.6342	0.0289958	0.261955	0.0492345	0.497234	0.0392883	0.0846397	0.0681143	0.00980998	0.182895	0.193979	1.60912	0.14315	0.0979849	0.122758	0.646417	0.0508654	2.60349	0.115126
CG13599		3R:19757361:+	5.167e-07	0	0	0	1	33	7	0		0.200249	0.00893003	0.24098	0.174478	0.140638	0.0636182	1.20833	0.789685	0.0237966	0.0891793	0.364351	0.230243	1.25022	0.0754315	0.151675	0.389766	0.303106	0.11201	0.287901	0.155219	0.664431	0.696405	0.180892	0.175568	0.0631828	0.0198298	1.93772	0.00162741	0.676447	0.0895836	0.530026	0.332236	0.878932	0.276793	0.14639	0.0169332	0.0854732	0.0819685
Cdk9		2R:18525232:-	5.19724e-07	0	0	0	0	37	4	0		0.19013	0.624259	0.235763	0.263435	0.00187642	0.123838	0.741785	0.312584	0.100929	0.777792	0.32587	0.390701	0.779852	0.00671367	0.737058	0.247269	0.338859	0.471725	0.651489	0.298889	0.151817	0.117823	0.0542078	0.124562	0.266571	0.0103296	0.345614	0.166237	0.276426	0.115827	0.205231	0.115232	0.30581	0.0567973	0.263643	0.11131	0.504236	0.479073
CG6785		2L:12044349:-	5.29028e-07	0	0	0	13	17	11	0		0.00408303	1.03454	0.0170086	1.10856	0.295771	0.0311414	0.180936	0.412665	1.314	0.0448398	0.241088	0.132047	0.159001	0.140117	0.0430121	0.337437	0.318494	0.899248	0.518717	0.486364	0.620563	0.309473	0.0289589	0.000811701	0.00378985	0	0.684685	0.370975	0.196186	0.239939	0.970181	0.288909	1.13386	0.00842336	0.0505619	0.0655266	1.41468	1.9822
CR44390		2R:12914498:-	5.40183e-07	0	0	0	17	17	7	0		0.62839	0.950137	0.267717	0.138738	0.0459968	0.160464	0.0789121	1.26446	0.383133	0.423787	0.107573	0.256852	0.267207	0.108523	1.23039	0.0253479	0.377073	0.0217316	0.379222	0.0262184	0.174763	0.189844	0.162985	0.108111	0.398103	0.29868	0.932918	0.79628	0.130679	0.390927	0	0.386798	0.274539	0.015598	1.27563	0.0364574	0.574477	0.20884
CG4267		2L: 2242378:+	5.42231e-07	3	6	0	5	15	15	0		0.032493	0.013287	0.28182	0.0483553	0	5.14132	14.4917	1.39439	1.76919	0.720962	0.187791	0.148225	1.02822	0.0949367	1.13233	0.559089	0.369618	1.21844	0.304466	0.169093	0.00761437	2.83039	0.382371	1.98427	12.3549	0.0488334	0.172883	0.0547812	0.36676	0.0875943	0	1.61867	4.49759	0	0.233354	0.229668	0.23503	2.53215
RASSF8		3R:21487517:+	5.46063e-07	0	1	0	0	38	2	0		0.0915002	0.579876	0.37712	0.270574	0.04764	0.0849079	0.065015	0.872128	2.52217	0.0588776	0.370658	0.682731	0.330819	0.0842104	0.127873	0.17576	0.067001	0.103273	0.0651507	0.0563047	0.0472022	0.735386	0.0999054	0.0833177	0.116791	0.0422376	0.0623862	0.0712479	0.154747	0.13324	0.143633	0.20416	1.09639	0.243466	0.336773	0.445604	0.668272	0.528394
CG11593		3L: 4040291:-	5.48287e-07	0	0	0	0	36	5	0		0.00163556	0.631093	0.252933	0.208853	0.243606	0.133062	0.259546	0.686819	0.540531	0.0536063	0.0334895	0.208173	0.451455	0.224711	0.380506	0.0805725	0.327786	0.165894	0.62645	0.0657866	0.0302972	0.702406	0.0470145	0.136544	0.190544	0.00589725	0.437059	0.383436	0.285978	0.276392	0.0119914	0.262212	1.21218	0.253402	0.327483	0.305965	0.739044	0.667669
aph-1		2L: 2766233:+	5.5009e-07	0	0	0	0	37	4	0		0.136863	0.442046	0.448313	0.244433	0.29585	0.0656797	0.435374	0.321485	0.205144	0.181625	0.335013	0.610651	0.470958	0.171131	0.339509	0.235848	0.420225	0.158316	0.265154	0.12064	0.0715216	0.350465	0.0697209	0.402823	0.186442	0.0291857	0.518135	0.195697	0.496393	0.00439938	0.11627	0.120716	0.678536	0.293276	0.0445882	0.334971	0.694894	0.281239
CG7546		3L: 7504086:+	5.50615e-07	0	0	0	0	38	3	0		0.495525	0.638061	0.244027	0.363855	0.54159	0.0864961	0.412733	0.229547	0.896139	0.233436	0.143517	0.327813	0.976088	0.0362744	0.224878	0.0791279	0.16746	0.183633	0.301885	0.217677	0.0479395	0.828041	0.0919679	0.0630804	0.278328	0.179412	0.185832	0.242359	0.00411921	0.0852144	0.139372	0.379782	1.02445	0.0261933	0.32603	0.0341156	0.306846	0.1996
CG4074		3L:20762582:-	5.51355e-07	0	0	0	1	34	6	0		0.30215	0.195864	0.305543	0.261089	0.205498	0.0530491	0.672258	0.442248	1.77366	0.140686	0.0362636	0.279163	0.302946	0	0.441434	0.107856	0.145881	0.168592	0.799982	0.0373838	0.015227	0.241252	0.210822	0.367838	0.817196	0.0113916	0.305394	0.594826	0.303734	0.00129948	0.0311673	0.168054	1.17326	0.233029	0.507774	0.118485	0.352307	0.905594
CG7685		3R:14230662:+	5.52524e-07	0	0	0	0	35	6	0		0.481028	0.415809	0.442657	0.0583063	0.416293	0.161771	0.371969	0.903643	0.0379404	0.542137	0.148221	0.385706	0.472646	0.00922743	0.496167	0.316103	0.615017	0.419228	0.375146	0.0498454	0.063464	0.0180444	0.0573854	0.509013	0.336464	0.0455692	0.241358	0.345333	0.619598	0	0.539782	0.00146206	0.774769	0.246793	0.462806	0.0387125	0.62454	0.261573
CG5555		3R:15006044:-	5.59439e-07	0	0	0	0	37	4	0		0.476936	0.5806	0.170284	0.25611	0.295614	0.137678	0.421976	0.207716	0.411167	0.364845	0.422437	0.741206	0.810887	0.0270958	0.525598	0.130767	0.86488	0.205538	0.306626	0.0242918	0.0481159	0.287614	0.0555018	0.518435	0.627143	0.0326601	0.324293	0.0734523	0.0976014	0.267959	0.00495066	0.0710052	0.822171	0.0902326	0.153254	0.304094	0.728517	0.258554
GPHR		2R:11088705:-	5.62708e-07	0	0	0	0	40	1	0		0.131085	0.425211	0.450309	0.227742	0.282027	0.123538	0.593577	0.371439	1.13422	0.337631	0.128778	0.336568	1.45463	0.193201	0.265849	0.246705	0.741432	0.0214421	0.0912745	0.0604135	0.00269765	0.182423	0.18842	0.223277	0.0905777	0.00885945	0.241448	0.109962	0.446417	0.0642218	0.270044	0.0672699	0.486909	0.104645	0.244655	0.197444	0.277324	0.196477
CG13488		2R:17839097:+	5.62866e-07	1	6	0	19	2	4	10		1.0383	NA	0	1.7061	2.27863	0.0203525	4.21802	2.73887	0.0761805	NA	1.47106	0.0332922	NA	NA	NA	NA	0.0184082	0.0370352	0.508499	0	0.100773	1.37359	0.50152	0.612058	5.45943	0.0798573	0.965058	1.04589	NA	NA	NA	0	2.70537	0	0.18082	NA	0	2.11097
Psi		2R:12755219:-	5.63302e-07	0	0	0	0	39	2	0		0.136651	1.05665	0.106993	0.134801	0.192753	0.23242	0.334004	0.165344	1.3245	0.74522	0.0582594	0.2208	0.850376	0.231899	0.249402	0.883844	0.141985	0.247659	0.0701955	0.0339106	0.0846196	0.222333	0.122568	0.263102	0.0795876	0.236823	0.109227	0.0966929	0.0484163	0.0509827	0.126786	0.349455	0.103432	0.190157	0.406724	0.27455	0.640934	0.147494
CG4829		X:16710912:+	5.7729e-07	0	2	0	0	29	10	0		0.363339	0.0766081	0.0530216	0.548999	0.420644	5.91233e-05	3.30462	0.873543	0.412143	0.312993	0.104322	0.326033	0.158908	0.0962586	0.0780829	0.591866	1.07906	0.122359	0.0318057	0	0.437858	0.227379	0.100908	3.1396	0.942209	0.259356	0.219308	0.213138	0.485246	0.165641	0.00527904	1.04784	0.0689995	0.845311	2.48027	0.0314164	0.0823232	0.28756
CG5446		2L:12427709:-	6.01284e-07	0	0	0	0	36	5	0		0.0238872	0.559857	0.101328	0.471504	0.39331	0.0619064	0.474526	0.505647	0.05948	0.108187	0.212474	0.351986	1.24264	0.205311	0.344117	0.342343	0.13318	0.104731	0.126633	0.0758181	0.0137248	0.486481	0.254399	0.357069	0.235289	0.0521904	0.475873	0.29309	0.8257	0.341662	0.0890137	0.0740266	0.620562	0.0680554	0.170094	0.466397	0.303213	0.424467
Paip2		3R: 8806768:+	6.06344e-07	0	1	0	1	30	9	0		0.0139527	1.13956	0.181206	0.319124	0.224635	0.0360324	0.489961	1.1788	3.59965	0.127877	0.895335	0.321663	0.00659693	0.545779	0.652027	0.439162	0.614595	0.278337	0.310561	0.0649157	0.0635636	0.702244	0.0641596	0.0106722	0.0896002	0.191354	0.0142933	0.379256	0.171344	0.0125768	0.204224	0.503327	0.453996	0.230438	0.40099	0.119225	1.99321	0.772088
wts		3R:26632341:-	6.19993e-07	0	1	1	0	31	8	0		0.0711791	2.39638	0.112657	0.00647043	0.126965	0.128093	1.12675	1.70264	2.28373	0.13349	0.0877981	0.149108	0.878964	0.276146	0.259544	0.0964805	0.0432118	0.283124	0.639273	0.00074087	0.0932856	0.584773	0.041594	0.300034	0.20938	0.0860525	0.234186	0.747938	0.175973	0.137772	0.145985	0.49532	1.55701	0.255964	0.375632	0.218423	1.51172	0.585279
Sgf29		2R:17180946:-	6.25623e-07	0	0	0	0	38	3	0		0.0236862	0.278409	0.263265	0.0127183	0.0609601	0.293641	0.316392	0.656312	0.326152	0.389475	0.234011	0.615373	0.30047	0.0493674	0.772235	0.217135	0.172876	0.564302	0.270515	0.0841847	0.103482	0.273568	0.30778	0.311532	0.608841	0.0591872	0.299727	0.402755	0.0783505	0.0160741	0.0389332	0.0878572	0.489268	0.115384	0.0611554	0.191067	0.462167	0.64364
CG31998		4: 226571:-	6.41339e-07	1	1	0	0	35	5	0		0.310117	0.847009	0.0607345	0.111863	0.231251	0.051529	0.610212	0.512404	7.4547	0.315342	0.39863	0.333682	0.918816	0.483417	0.0188624	0.13121	0.195745	0.0169392	0.209987	0.26481	0.0442204	0.749362	0.147229	0.018679	0.0731448	0.00465755	0.415878	0.164427	0.120074	0.0431222	0.173832	0.191718	0.796983	0.0672028	0.570101	0.368577	1.03238	0.845275
CG6656		3R:17701015:+	6.43651e-07	0	0	0	2	30	9	0		0.560009	0.381605	0.332703	0.496916	0.240548	0.0694888	2.16563	0.476276	0.160568	0.321711	0.620153	0.0944699	0.930277	0.176575	0.125225	0.132977	0.528091	0.646694	0.0264305	0.005397	0.185834	0.372064	0.0347081	0.780768	1.10504	0.0167678	0.836758	0.19441	0.744526	1.74295	0.229664	0.143113	1.1521	0.00673365	0.629291	0.0744397	0.224836	0.54136
CG8249		2R:11734867:-	6.53097e-07	0	0	0	27	7	7	0		0.375863	1.98101	0.0884386	0.226017	0.068529	0.477371	0.379421	0.231951	0.0833288	0.0128652	0	0.241021	0.24367	0.85726	0.0010468	0.199011	0.208989	0.585288	0.406222	0.397754	0.194841	0	0.238246	0.834871	1.31057	0	0.0465195	0.860185	0.0843093	0.314855	0.0586471	1.31268	0	0.968925	0.263156	0	0.0924673	0.15798
Prosbeta1		2R:11902292:-	6.74685e-07	0	1	0	0	36	4	0		0.00958457	0.394555	0.0904716	0.117099	0.28584	0.0467838	0.158019	0.0886093	0.749365	0.364367	0.199068	0.04506	2.57431	0.157626	0.430778	0.716049	1.0197	0.016018	0.605253	0.0193028	0.138524	0.475708	0.142256	0.837917	0.488221	0.14714	0.763994	0.314495	0.257079	0.0727514	0.0862027	0.446544	0.0841644	0.083041	0.0318658	0.209349	0.629417	0.188239
CG14598		3R: 3265482:+	6.85631e-07	0	0	0	27	1	8	5		1.10893	0	0.24322	NA	0.159087	1.61957	1.74199	0.564916	0.45041	0.824125	0.30526	0.00121947	0	0.086831	1.2109	NA	0.0179942	0.572295	1.03669	0	0.0155087	1.44943	0.123927	0.114482	1.46807	0.411692	NA	0.34072	0.327113	0.0704511	0.0787712	0.0693449	0.527387	0	1.25978	0.67987	0	NA
Blos2		3L:11054671:+	6.98132e-07	0	0	0	1	34	6	0		0.115958	0.19455	0.0690271	0.0461324	0.173006	0.384374	0.39737	0.187444	0.10708	0.302007	0.223016	0.698926	1.20383	0.0465479	0.43172	0.703337	0.437361	0.164398	0.360178	0.0749755	0.195927	0.871273	0.057515	0	0.236851	0.0746688	0.489694	0.123501	0.79285	0.149047	0.288493	0.188648	0.884273	0.214327	0.220727	0.0829753	0.621217	0.333526
Ptp69D		3L:12728045:+	6.99881e-07	0	1	0	0	35	5	0		0.10872	0.879188	0.0867365	0.297507	0.22043	0.0196695	0.641473	0.819856	4.27861	0.0389303	0.4006	0.393541	0.972346	0.208917	0.127302	0.123374	0.151445	0.0900895	0.0480084	0.487413	0.116299	0.408883	0.00136162	0.127286	0.0290545	0.00674508	0.0572641	0.165525	0.0705912	0.0111396	0.338298	0.166554	0.439262	0.417869	0.544189	0.265637	0.900163	0.277813
CG5056		2L:10366692:+	7.02931e-07	0	0	0	0	38	3	0		0.146374	0.309402	0.275049	0.372753	0.176473	0.126488	0.201812	0.225412	0.363835	0.296423	0.283104	0.849234	0.789894	0.0959993	0.279765	0.116711	0.519664	0.125875	0.631674	0.0358839	0.0734681	0.467399	0.0303942	0.208535	0.387798	0	0.386819	0.163458	0.49733	0	0.0856798	0.142701	0.238908	0.0492997	0.0986056	0.558534	0.7672	0.355723
CG9132		X:16694743:-	7.05332e-07	0	0	0	0	38	3	0		0.162113	0.214403	0.0863393	0.460511	0.0677711	0.0470967	0.24695	0.389542	0.157007	0.178585	0.104482	0.384404	0.685917	0.141039	0.10219	0.100782	0.316461	0.0817499	0.308606	0.129785	0.014388	0.188624	0.142039	0.00383494	0.0316006	0.0109837	0.187155	0.359331	0.43739	0.371946	0.0673807	0.245877	0.794283	0.0481616	0.410175	0.728779	0.875511	0.571255
Git		2R: 6532932:-	7.24561e-07	0	0	0	0	38	3	0		0.176099	0.795548	0.221787	0.263255	0.213292	0.167361	0.275372	0.963911	0.438573	0.04286	0.304799	0.494495	0.307892	0.00401098	0.0912209	0.0807814	0.10235	0.16978	1.2885	0.198876	0.0444038	0.317177	0.0513463	0.0734462	0.279025	0.0750989	0.468894	0.116227	0.0066751	0.00408357	0.1733	0.252885	1.07196	0.101706	0.380482	0.32942	0.628036	0.460495
CG7536		X:17979440:-	7.25761e-07	0	1	0	0	28	12	0		0.286167	0.170093	0.671381	0.00869867	0.276784	0.16362	1.0325	0.922516	1.49571	1.00883	0.309595	1.21264	2.04736	0.201389	0.576019	0.210532	1.19558	0.0269819	0.0439316	0.151099	0.0805662	0.951019	0.442575	1.54209	0.804278	0.0814127	0.125068	0.152134	0.394974	0.0846254	0.189314	0.0519707	1.02509	0.00577022	0.285585	0.808944	0.840866	0.690336
CG32039		3L: 9352099:+	7.44111e-07	0	0	0	1	35	5	0		0.181474	0.283296	0.0259403	0.318181	0.125128	0.136557	0.361283	0.0333341	0.717658	0.396241	0.256295	0.213929	0.605904	0.200697	0.557231	0.166404	0.954307	0.357783	0.106671	0.0115932	0.201006	0.412967	0.0295309	0.264653	0.631266	0.147824	0.284328	0.100989	0.935239	0.0476442	0.453936	0.21954	0.018986	0.107398	0.324045	0.495672	1.97937	0.0376424
CG7197		3L: 8292939:-	7.70863e-07	0	0	0	0	39	2	0		0.0874843	0.275883	0.303883	0.102895	0.0874474	0.212198	0.144964	0.230978	0.595879	0.645974	0.39683	0.545382	1.08006	0.000124722	0.22288	0.306203	0.434286	0.0874762	0.0334554	0.0290688	0.00634435	0.420279	0.0496687	0.139026	0.192012	0.0352315	0.218827	0.0537853	0.75803	0.250164	0.337865	0.171667	1.79251	0.0665801	0.398226	0.191937	0.318908	0.102131
CG10635		3L: 5361108:-	7.7805e-07	0	0	0	0	34	7	0		0.0921802	0.138613	0.19448	0.31283	0.0874635	0.105743	0.303329	0.494754	0.488072	0.225465	0.258731	0.360846	1.72395	0.00606025	0.519912	0.381587	0.00824665	0.0145167	0.242274	0.0311294	0.181021	1.26092	0.131943	0.116168	0.286696	0.0753725	0.298162	0.0483328	1.01192	0.238949	0.467909	0.0816926	0.947014	0.346539	0.0507659	0.424226	0.327584	0.413317
Hrb27C		2L: 6920704:+	7.88449e-07	1	1	0	0	37	3	0		0.215133	0.357251	0.158145	0.0254148	0.0375716	0.0848971	0.964591	0.205212	5.47557	0.784914	0.313486	0.120158	1.05736	0.434093	0.521842	0.30927	0.0725857	0.30947	0.0157854	0.122737	0.10588	0.61788	0.055468	0.0472575	0.400947	0.0543069	0.363887	0.0998408	0.0047835	0.0539425	0.0173686	0.41626	0.3534	0.0757886	0.332582	0.171503	0.635881	0.266824
CG17556		3R:12821793:-	8.07352e-07	0	0	0	1	36	4	0		0.399751	0.296688	0.117322	0.534981	0.239924	0.123929	0.113245	0.295782	0.249041	0.183011	0.520096	0.626327	1.88398	0.205888	0.126119	0.172203	0.587077	0.309395	0.0516519	0.0718001	0.0440601	0.495713	0.0340109	0.470425	0.00993036	0.0289084	0.315265	0.0889324	0.377162	0.14565	0.133934	0.0451954	1.45396	0.218145	0.0208642	0.544221	0.19439	0.382818
or		2R:19855462:+	8.11878e-07	0	0	0	0	37	4	0		0.0112316	0.458762	0.126962	0.0269037	0.233146	0.044625	0.293091	0.0968647	0.402289	0.188964	0.464934	0.414714	0.31498	0.148557	0.246372	0.177648	0.348331	0.242598	0.439138	0.165777	0.302624	0.634555	0.212404	0.231645	0.299015	0.177153	0.145222	0.288276	0.376422	0.269743	0.260467	0.185961	0.541247	0.022419	0.0408296	0.00808959	0.314717	0.278512
CG4645		X:12804092:+	8.25119e-07	0	0	0	1	37	3	0		0.0243607	0.241695	0.388786	0.244182	0.211005	0.452084	0.4845	0.150872	0.655137	0.0656812	0.415644	0.47973	1.82468	0.141518	0.554524	0.534296	0.190158	0.0144854	0.192028	0.0131679	0.0718749	0.569262	0.114887	0.0333869	0.238385	0.27177	0.0511831	0.0414644	0.17665	0.141216	0.119973	0.226709	1.06791	0.0967359	0.164111	0.0492082	0.184489	0.172663
CG11686		3R: 9086078:+	8.3837e-07	0	0	0	9	23	9	0		0.0373909	1.1233	0.347178	0.115047	0.121315	0.127896	0.213855	0.0585341	0.173157	0.228052	1.01381	0.639086	0.0854272	0.0935696	0.0934443	0.00180515	0.419524	0.590649	0.456911	1.62851	0.0620109	0.298901	0.0835307	0.486338	0.0133575	0.297112	0.450924	0.274116	0.253171	0.568586	0.83768	0.253356	0.987142	0.919527	0.277298	0.344569	0.143987	0.444621
CG34408		X:10116885:+	8.3894e-07	0	0	0	0	36	5	0		0.375229	0.753168	0.242894	0.0469613	0.409871	0.0127515	0.336349	0.548121	0.727684	0.0553491	0.289579	0.473389	0.30803	0.110678	0.115201	0.040916	0.221794	0.0956794	0.483961	0.20609	0.105083	0.397641	0.127255	0.185552	0.235645	0.178272	0.194323	0.192002	0.109164	0.0859586	0.0189198	0.335965	1.34752	0.0701512	0.15849	0.29063	0.699929	0.909271
CG17321		2L:18845184:+	8.64812e-07	8	11	0	5	3	17	5		2.12555	0	0.0559215	6.60512	0	0.229982	0	5.8379	0.0136406	NA	0.136151	0.165732	0	0	0.725946	0.196364	2.10354	0.0677404	0.0954319	0	0.277655	5.06571	0.0159672	0.305126	0.621238	0.165499	4.98989	NA	0.0680986	NA	7.48001	NA	10.927	0.169475	0.259024	NA	5.4247	0
CG31731		2L:13784084:+	8.73817e-07	0	0	0	0	36	5	0		0.240591	1.2127	0.184211	0.269066	0.290314	0.113544	0.471243	0.84777	1.53586	0.173969	0.374851	0.405093	0.179777	0.155375	0.00690596	0.000147913	0.376083	0.221462	0.266019	0.197448	0.0360244	0.285824	0.0872008	0.108772	0.137552	0.0546583	0.287651	0.252818	0.130302	0.246875	0.0792664	0.120785	0.60841	0.058271	0.365566	0.204339	0.616881	0.545263
Capr		3L:18666260:-	8.81035e-07	0	0	0	0	38	3	0		0.145369	0.385709	0.0956507	0.259652	0.0867939	0.222281	0.759246	0.33639	0.0164178	0.586896	0.0202351	0.109401	0.894628	0.0817276	0.31489	0.23082	0.527059	0.368	0.0833999	0.163058	0.0494858	0.146061	0.127401	0.144426	0.261505	0.150625	0.445177	0.262094	0.101264	0.0863877	0.0379609	0.228358	0.0983917	0.00380289	0.59423	0.33264	0.950255	0.148341
CG6005		3R:14849752:-	8.87019e-07	0	0	0	0	35	6	0		0.467488	0.571703	0.473116	0.362158	0.261577	0.000803243	0.471297	0.196224	0.426304	0.286046	0.282241	0.10733	0.291945	0.169285	0.434918	0.134388	0.34984	0.0339815	0.300495	0.0358246	0.279556	1.12335	0.200824	0.280855	0.499173	0.0267239	0.163522	0.246556	0.713526	0.375528	0.0468021	0.0467623	0.953165	0.0716585	0.137058	0.0515637	1.01693	0.407823
Fkbp14		2R:17383029:-	8.96529e-07	0	2	0	2	23	14	0		0.864848	0.55757	0.0449425	0.0464315	0.275153	0.0982645	0.922083	0.30858	1.55145	1.80673	2.56506	1.35256	4.34917	0.246269	1.89679	0.517378	0.397972	0.0122814	0.375837	0.571865	0.894029	0.102451	0.0897958	0.115472	1.11195	0.537462	0.118791	0.0816871	0.204652	0.0261464	0.000875883	0.0523907	0.109402	0.141735	0.00420984	0.247962	0.580433	0.277864
Abi		3R: 9948142:-	9.01881e-07	0	0	0	0	39	2	0		0.00511065	1.53976	0.0726017	0.16367	0.361102	0.116631	0.159362	0.473631	0.69838	0.118486	0.321433	0.717714	1.04297	0.0298607	0.0909648	0.01912	0.134763	0.309181	0.144429	0.335094	0.0819912	0.477463	0.0464394	0.32461	0.287061	0.0132993	0.212316	0.0019785	0.298368	0.112791	0.0630534	0.0145984	0.933204	0.147808	0.271085	0.188079	0.842899	0.39746
CG33012		2R: 8254858:+	9.14995e-07	3	7	0	9	5	17	3		0.220027	0	0.0251655	1.86589	0.025709	0.46465	5.83768	4.70216	0	NA	0.245082	0.105863	0.0174347	0.0086951	0.663335	0.688152	0.470532	0.706482	1.95878	NA	0.209807	1.70497	0.462992	0.910098	2.49162	0.530866	0	0.413899	0.0999699	NA	0.780101	0	5.71954	0.137336	5.77349	1.98586	0.249927	4.13766
sfl		3L: 6488780:+	9.38865e-07	0	1	0	0	29	11	0		0.193672	0.0154946	0.146175	0.153567	0.463345	0.0287876	0.356579	0.978582	2.33886	0.602956	0.142887	0.504543	0.315442	0.1013	0.168982	0.560899	0.118543	0.641752	0.0707811	0.0961942	1.2198	0.510831	1.30781	0.253111	0.0888554	0.214251	0.18351	0.489938	0.386139	0.00289477	2.30806	0.499394	0.54186	0.76701	0.254376	0.350551	0.379639	0.627369
CG8892		2L: 4981311:-	9.42667e-07	0	0	0	0	36	5	0		0.196764	0.830375	0.446245	0.405982	0.0535317	0.245598	0.291945	0.83316	0.151665	0.330968	0.257026	0.513511	1.09582	0.0301981	0.186003	0.195251	0.335009	0.347596	0.435572	0.139359	0.0389422	0.478589	0.0158282	0.186525	0.313095	0.0569774	0.219693	0.326993	0.581384	0.0145362	0.0230343	0.0938139	0.552374	0.0149227	0.199973	0.361991	0.720563	0.310228
CG33096		3R:20923394:+	9.50572e-07	0	0	0	6	31	4	0		0.797746	0.522112	0.00664515	0.253047	0.175373	0.0622796	0.0577795	0.447797	0.526203	0.366411	0.424995	0.124592	0.885987	0.113785	0.34179	0.0257939	0.93301	0.230935	0.208132	0.0208703	0	0.132957	0.0443258	0.152282	0.255061	0.117757	0.66305	0.451982	0.488018	0.010588	0.337091	0.206214	0.675919	0.0502014	0.157181	0.522077	0.499937	0.330052
Pli		3R:19715774:-	9.77524e-07	0	1	0	12	18	10	0		0.127695	3.44879	0.0200805	0.147848	0.130225	0.0561876	0.520443	0.0758165	1.61565	0.0751925	0.701612	0.358094	1.12949	0.13508	0.11812	0.352316	0.985544	1.35726	0.598908	0.720765	0.0244216	0.894088	0.119122	0.842972	0.578515	0.0367698	0.027007	0.214365	0.0351123	0.00155292	0.153945	0.829315	0.666298	0.54256	0.0612933	0.162229	1.5076	0.121956
kon		2L:18500857:-	9.9661e-07	1	3	0	7	15	16	0		1.70054	0	1.36323	0.610649	0.923438	0.0488789	1.04937	1.06886	2.93963	1.85156	0.542734	4.50708	4.83798	0	0.302073	0.792528	0.571572	0.0191207	0.0602236	0	0.739782	2.34193	0.919446	0.187451	0.151282	0.321022	0.0249581	0.0152925	0.788675	1.83915	0.0843266	0.0148312	0.171069	0.431244	0.294766	0.598701	0.117596	0.293352
CG3678		3R:12817600:-	1.00166e-06	0	1	0	0	32	8	0		0.709992	0.159198	0.334241	0.193107	0.342592	0.0151593	0.286098	0.520791	0.01357	0.0968027	0.634074	0.647706	2.08939	0.0858409	0.0648021	0.21506	0.411582	0.138391	0.026708	0.00664564	0.2023	0.445236	0.133985	0.447687	0.0185489	0.161264	0.405583	0.0566062	0.352994	0.0219571	0.827598	0.172244	1.15562	0.000184624	0.140114	0.040018	0.626117	0.323023
ArfGAP1		3L:12410680:-	1.00806e-06	0	0	0	0	37	4	0		0.052714	0.658742	0.164223	0.0714449	0.501228	0.225537	0.376799	0.382424	0.326971	0.498272	0.348912	0.623718	1.24914	0.100945	0.733751	0.103614	0.281759	0.0543643	0.0835954	0.0876821	0.0791584	1.17702	0.0210107	0.266769	0.0685716	0.0731071	0.18394	0.101689	0.402986	0.139169	0.134817	0.018036	1.431	0.0531305	0.0300668	0.134399	0.874942	0.419064
AP-2alpha		2L: 414777:-	1.03014e-06	0	1	0	0	38	2	0		0.173789	0.0931628	0.172874	0.202259	0.0572485	0.0840478	0.290484	0.582017	2.19048	0.0427904	0.271904	0.391591	1.00688	0.0443177	0.0315155	0.256811	0.100939	0.017028	0.705297	0.267945	0.0250713	0.176277	0.0926284	0.114406	0.83174	0.00454203	0.122987	0.197506	0.0935587	0.0430635	0.0685067	0.235431	1.06958	0.136149	0.432907	0.316098	0.665305	0.226023
Lap1		2R:10823165:+	1.05504e-06	0	0	0	0	35	6	0		0.106095	0.881194	0.0621657	0.145992	0.754564	0.0387134	0.308265	0.868509	1.63733	0.0202885	0.307475	0.825127	0.430644	0.110267	0.0179392	0.0874706	0.159986	0.195635	0.200925	0.133938	0.141482	0.689756	0.0704098	0.075853	0.272669	0.0531912	0.343581	0.240742	0.0541641	0	0.0155746	0.305693	0.727303	0.00120041	0.473691	0.303148	1.57509	0.589218
Irp-1B		3R: 6238591:-	1.05732e-06	0	0	0	1	36	4	0		0.264072	1.26892	0.0785421	0.15372	0.651362	0.354451	1.31294	0.445003	0.0780705	0.117881	0.142164	0.537189	0.433069	0.00617706	0.501607	0.0775186	0.296248	0.076225	0.432283	0.288945	0.126628	0.151371	0.19071	0.0647448	0.68394	0.101652	0.587751	0.0553934	0.051352	0.00417336	0.0371558	0.165915	0.501469	0.119657	0.167854	0.165013	0.175677	0.239871
Snx16		2R:13614352:-	1.09083e-06	0	0	0	0	37	4	0		0.110751	0.485147	0.0667414	0.0248072	0.198043	0.141072	0.114101	0.687947	1.32018	0.413441	0.320494	0.695319	0.432733	0.0378719	0.414079	0.351806	0.566448	0.0401167	0.387886	0.329873	0.00657874	0.639114	0.140048	0.273548	0.461537	0.141145	0.719204	0.134678	0.158747	0.0740238	0.0373937	0.0601371	0.717548	0.0245932	0.385573	0.368546	0.466302	0.408515
Slc45-1		3L: 9201953:-	1.13062e-06	1	4	0	5	17	15	0		0.289639	0.349227	0.361485	0.160621	1.39598	0	6.05224	1.37822	0.624747	0.0441783	0.0573532	2.55506	2.41071	0.870987	0.0257584	0	1.54229	1.99223	0.977664	1.35987	0.161246	0.14385	1.11994	1.15818	4.99187	0.0415921	0.127189	0.429924	1.13424	0.0366252	0.194452	0.0985552	0.512239	0.497025	2.0413	0.25641	4.71428	0.253292
CG4398		2R:12319749:+	1.13703e-06	0	8	0	0	14	18	1		0.0761959	2.58804	0.13658	0.365008	4.72619	0.00644404	1.00044	3.23249	1.00388	0.0465261	0.00127674	0.155268	0.137789	0.307893	0.289673	0.389411	0.0355008	2.77214	2.08907	0.124194	0.291664	3.54161	1.18618	0.304383	2.1778	NA	1.36511	0.370023	1.57529	0.0742085	2.91886	0.111561	0.326593	1.61409	0.146267	1.33117	0.629767	2.65147
CG43110		2R:13371557:-	1.14543e-06	0	3	0	15	8	15	0		0.10141	0.0502374	1.03343	0.101497	0.135581	0.136658	1.04032	0.617491	0.311376	0.162944	0.00629085	0.441859	0.739767	0.316965	0.235947	0.905458	0.112609	2.02189	2.00895	0.39564	0.183924	0.471263	0.736761	0.052515	0.516446	0.0142425	1.1006	0.108565	0.265175	0.514166	0.707826	0.0275822	0.189262	4.07755	0.041953	0.152462	0.702483	0.0725138
Ulp1		X:19102220:-	1.15459e-06	0	1	0	0	37	3	0		0.290128	0.596893	0.0774125	0.057864	0.330072	0.147078	0.460259	0.126668	2.50792	0.355823	0.327189	0.0393504	1.09594	0.285804	0.260473	0.280224	0.157974	0.301181	0.118389	0.260295	0.0553443	0.0199617	0.302283	0.163806	0.311154	0.0379739	0.0607984	0.219522	0.164359	0.139969	0.107608	0.0203956	0.154495	0.0823638	0.432658	0.238774	1.47783	0.0885275
CecA2		3R:26037878:+	1.1631e-06	0	0	0	21	7	5	8		0.451021	0.0504718	1.45914	0.0956891	NA	NA	0	0.00315424	0.538621	0	0.968166	0.108022	NA	0.990734	0.485599	0.652519	0.574293	NA	0.353358	0.00296278	NA	1.54098	NA	0.794098	NA	0.290312	0.20955	0.503887	0.51607	NA	0.419868	0.00588485	0.790479	0	0.169165	0.789927	0.954111	0.487701
Leash		3R: 6711262:+	1.20108e-06	0	2	0	0	30	9	0		0.624578	0.693645	0.17346	0.102002	0.385324	0.069791	0.430906	0.494323	0.698465	0.282466	0.469983	0.755299	2.01341	0.205579	0.716991	0.115089	0.630411	0.414062	0.0239919	0.141182	0.0203903	0.378188	0.143326	0.112743	0.100525	0.0687453	0.269562	0.101733	0.414306	0.11094	0.263919	0.198172	0.702395	0.379186	0.166133	0.36537	2.03266	0.557763
Rad17		3R:10488919:-	1.22134e-06	0	0	0	0	37	4	0		0.253361	0.51926	0.315286	0.507266	0.16786	0.145509	0.0106402	0.631844	0.321579	0.222183	0.613558	0.498363	0.393663	0.185489	0.241594	0.0198929	0.276547	0.102486	0.142751	0.209119	0.274443	0.401025	0.0666538	0.0591672	0.280387	0.161566	0.258964	0.0377431	0.379815	0.00740122	0.231712	0.41261	0.418324	0.357226	0.154476	0.0128878	0.263639	0.241613
DnaJ-1		3L: 5745289:-	1.22193e-06	0	1	0	0	33	7	0		0.00778774	0.594658	0.183693	0.146248	0.496906	0.0113166	0.52113	0.986578	0.465329	0.0994518	0.0512034	0.629109	1.49821	1.67234	0.276271	0.828062	0.173881	0.148456	0.221699	0.0915272	0.314528	0.0612933	0.0457697	0.137667	0.00696465	0.145889	0.388197	0.125046	0.351507	0.101946	0.0149571	0.318808	1.56489	0.457528	0.0686398	0.226474	2.87451	0.409617
CR42491		X: 657843:-	1.24461e-06	0	1	0	0	32	8	0		0.0591329	1.97135	0.353929	0.440141	0.524541	0.0497571	0.239896	0.0321423	0.22628	2.1017	0.504836	0.24977	0.854209	0.00748515	0.553194	0.619594	0.848149	0.0730766	0.0126827	0.0318421	0.425382	0.904252	0.195187	0.0291628	0.16939	0.174804	0.333387	0.124567	0.328044	0	0.243438	0.229828	1.61115	0.06824	0.98722	0.151354	0.987435	0.0976927
PPO3		2R:18952292:+	1.24762e-06	0	0	0	25	16	0	0		0.571003	1.39833	0.0511433	0.0433126	0.227044	0.0172515	0.0879295	0.196242	0.191642	0.0875118	0.293969	0.417294	0.0388026	0.252492	0.0724983	0.473256	0.209537	0.103192	0.669474	0.107746	0.0255629	0.249624	0.165825	0.182833	0.357762	0.042877	0.324349	0.0969065	0.171015	0.0610824	0.0351078	0.152072	0.407697	0.845498	0.498822	0.269308	0.367219	0.178326
CG12773		X: 1248014:-	1.25059e-06	0	0	0	0	36	5	0		0.167787	0.126403	0.453721	0.22	0.300074	0.11754	0.40424	0.788329	0.0671369	0.0237128	0.227949	0.537641	0.739003	0.28567	0.0775362	0.0410826	0.127371	0.10788	0.312291	0.0195809	0.0054432	0.840398	0.0508818	0.342346	0.0800341	0.154647	0.137202	0.3043	0.377577	0.03848	0.262173	0.268983	0.792994	0.0596081	0.0729699	0.0357459	0.709592	0.69498
CG6013		3R:14857225:+	1.2547e-06	0	0	0	0	40	1	0		0.212569	0.122047	0.194549	0.133474	0.306309	0.0630901	0.394835	0.494446	0.12898	0.160893	0.195529	0.296279	0.425883	0.0235407	0.120332	0.16214	0.153518	0.02743	0.40956	0.430568	0.051462	0.287044	0.0636309	0.39925	0.228756	0.00210774	0.301848	0.0222102	0.372604	0.180525	0.480982	0.152386	0.677522	0.366052	0.223811	0.332079	0.596255	0.216904
CG10625		3L: 5544254:-	1.26849e-06	1	4	0	6	18	13	0		0.295343	1.4836	0.529098	0.129176	2.02833	0.266806	0.346261	1.38784	3.47547	0.190379	0.338626	0.261687	0.294621	0.0678937	0.437012	0.120761	0.594588	0.0400155	0.328781	0.127028	0.240485	4.92823	0.167439	1.96803	0.091886	0.208055	0.200128	0.102835	0.0270491	1.73041	0.119731	0.00741532	12.9176	0	0.119821	0.219612	0.0394868	0.245965
CG9977		3L: 2772325:-	1.2826e-06	0	0	0	0	35	6	0		0.153172	0.623347	0.45007	0.125681	0.0564382	0.00892183	0.594793	0.778248	0.332828	0.611556	0.0978897	0.164701	1.2454	0.224398	0.19003	0.153298	0.796618	0.0789262	0.0718533	0.0638663	0.0141555	0.181133	0.163057	0.0309967	0.549491	0.00824867	0.51692	0.357152	0.313249	0.0528032	0.0580479	0.248494	0.498383	0.00595004	0.47355	0.664224	0.888366	0.518456
CG10011		3R:24460821:-	1.28555e-06	0	1	0	5	30	5	0		0.167802	0.586077	0.562964	0.0955024	0.380267	0.195749	0.0259221	0.926426	2.30396	0.0652629	0.20725	0.305741	0.0301857	0.0375939	0.00603383	0.0551466	0.48408	0.356709	0.177791	0.0966569	0.0776702	1.72775	0.273603	0.034385	0.109629	0.129619	0.267118	0.498665	0.00708202	0.0260219	0.0385456	0.533536	1.52374	0.0878448	0.28691	0.0702415	0.152765	0.920421
pr-set7		3R:10142064:+	1.29435e-06	0	1	0	0	36	4	0		0.374022	0.978429	0.272634	0.107137	0.0244383	0.0535372	0.27682	0.444779	2.27863	0.657218	0.412732	0.0244528	1.06857	0.188037	0.0639237	0.338335	0.0992981	0.187564	0.0163049	0.0873454	0.185012	0.357498	0.112884	0.259435	0.256479	0.0895785	0.0239491	0.334187	0.0283305	0.0225577	0.0974948	0.21034	0.563568	0.11852	0.630312	0.115244	0.861155	0.159932
CG3313		3R: 7842639:-	1.32447e-06	0	0	0	0	38	3	0		0.248418	0.347533	0.0898533	0.120705	0.351711	0.0873406	0.645084	0.435146	0.230084	0.112918	0.475184	0.706276	0.414851	0.0146664	0.244744	0.0641375	0.484948	0.166783	0.30257	0.00273475	0.0569314	0.227454	0.303872	0.165652	0.457606	0.0224606	0.626196	0.169981	0.211905	0.210095	0.029014	0.158974	0.566549	0.0195973	0.371195	0.375367	0.532396	0.654544
oys		2R: 5936124:-	1.33072e-06	0	0	0	2	36	3	0		0.27405	0.363025	0.329568	0.0546423	0.335649	0.0612466	0.904967	0.0938634	0.455834	0.24529	0.110229	0.11395	0.172567	0.0614802	0.103104	0.108568	0.246875	0.276674	0.307691	0.445421	0.216824	0.325176	0.0610016	0.0225304	0.764257	0.0905375	0.45499	0.355056	0.0627544	0.155908	0.0216275	0.550597	0.660192	0.051931	0.28231	0.368825	0.754296	0.368161
HPS1		2R:10742934:+	1.36396e-06	0	0	0	0	33	8	0		0.0263858	0.0747931	0.0795878	0.212935	0	0.0562777	0.0243634	0.742861	0.0316752	0.570986	0.652857	0.463326	0.0590772	0.379408	0.107751	0.164881	0.210077	0.228269	0.118907	0.250239	0.871336	0.255468	0.265211	0.264804	0.206189	0.494552	0.314161	0.0809116	0.0195571	0.479086	0.124424	0.464622	0.378111	0.434465	0.0585261	0.203545	0.239338	0.513022
CG31957		2L: 3872458:-	1.36612e-06	0	0	0	1	34	6	0		0.0183572	0.277292	0.483082	0.429965	0.544576	0.166353	0.0275806	0.331173	1.20817	0.809831	0.353723	0.314748	0.439196	0	0.521046	0.378521	0.00632229	0.120858	0.160619	0.0134311	0.183556	0.834324	0.59774	0.037471	0.000444813	0.0386906	0.222768	0.297311	0.189328	0.162705	0.44463	0.140316	0.668512	0.00959046	0.139983	0.0607014	0.115787	0.374183
CG2211		3L: 1334576:-	1.38549e-06	0	0	0	0	36	5	0		0.170608	1.17755	0.126767	0.446413	0.20735	0.0631979	0.808078	0.361429	0.0703828	0.306404	0.242127	0.232702	0.656528	0.174399	0.198473	0.163101	0.549443	0.199095	0.705712	0.101816	0.111957	0.0048918	0.0213537	0.270182	0.40017	0.0960121	0.689843	0.354657	0.318392	0.0550738	0.100723	0.0491438	0.615822	0.0190774	0.340752	0.336671	0.0961036	0.397332
Cog3		2L: 3457064:-	1.40333e-06	0	0	0	0	38	3	0		0.12838	0.73259	0.261623	0.41298	0.425931	0.0572342	0.10826	0.627441	0.301688	0.12313	0.0250815	0.249243	0.941602	0.00545095	0.194072	0.0342674	0.031776	0.117351	0.424401	0.193252	0.116591	0.577119	0.0961207	0.161523	0.0478369	0.0343822	0.331147	0.212541	0.321166	0.294978	0.0665002	0.133323	0.71871	0.138591	0.0928286	0.285197	0.703426	0.784374
CG6231		3R:15446863:-	1.41181e-06	0	5	0	6	13	17	0		0.0399934	0.170349	0.742036	0.853713	0.460911	1.87459	3.51632	4.36595	0.379771	1.74688	0.611768	0.0747996	1.25495	0.597336	1.84028	0.0615285	2.28473	0.749968	3.04607	0.406709	1.46443	0.658352	0.940947	0.821896	2.16663	0.13296	0.160307	0.0157115	0.0476052	0.133161	0.375479	0.273377	2.14797	0.225221	0.5583	1.53234	0.23455	1.09797
CG34015		X:16342335:-	1.41606e-06	0	0	0	1	33	7	0		0.187736	0.594672	0.254725	0.374679	0.152657	0.0459438	0.25743	0.56447	0.678715	0.0407682	0.123783	0.671765	1.73434	0.0405644	0.485877	0.39654	0.40613	0.0788712	0.357011	0.0652438	0.0502508	0.495545	0.171162	0.228043	0.472011	0.0134682	0.625324	0.0477113	0.417031	0.045874	0.320256	0.144648	1.58868	0.0511595	0.155834	0.0687192	0.72949	0.324169
dyn-p25		2L:15005733:+	1.42698e-06	0	0	0	0	34	7	0		0.029664	0.513401	0.0167416	0.272181	0.922124	0.118517	0.371174	0.220112	0.442001	0.215683	0.104166	0.324063	0.51388	0.00807836	0.588491	0.169307	0.329095	0.0558656	0.380207	0.022049	0.15888	0.955252	0.0212404	0.307574	0.437887	0.384847	0.0174329	0.681702	0	0.0191892	0.31467	0.256998	0.672086	0.103501	0.156109	0.0930216	0.814644	0.513668
Mal-B2		2L:11849958:+	1.44082e-06	7	8	0	0	9	24	0		0.179498	0.466074	2.61321	1.16155	0.420689	0.511017	0.456097	14.9053	1.29749	0.197363	0.097346	0.407647	0.836204	0.0723515	0.130289	0.16437	0.169909	0.0477363	0.258799	0.11319	0.230785	15.9987	1.97737	0.368766	0.0670141	0.0258012	0.207832	0.0720976	0.108533	0.532198	15.0155	0.178743	23.7648	0.470732	0.00795246	0.076033	12.55	0.273112
und		2L: 9763535:+	1.44672e-06	0	0	0	0	36	5	0		0.345086	0.371776	0.10716	0.0153448	0.704134	0.172729	0.964845	0.12083	0.82307	1.03779	0.395885	0.0364748	0.0503085	0.0197896	0.467498	0.00340773	0.0909196	0.426392	0.224751	0.372918	0.167403	0.287599	0.10461	0.183325	0.996065	0.302644	0.273535	0.175066	0.0394256	0.150503	0.164042	0.238402	0.249048	0.0793671	0.191888	0.206204	0.21684	0.00452969
Paf-AHalpha		X:15679616:-	1.44685e-06	0	0	0	0	38	3	0		0.198036	0.198769	0.181082	0.0948356	0.0778625	0.0154005	0.15453	0.5184	1.56158	0.387271	0.103054	0.285691	1.11371	0.137171	0.310756	0.451701	0.628189	0.238678	0.409706	0.0166695	0.0740471	0.100839	0.0140373	0.142678	0.497217	0.0385823	0.067599	0.319281	0.239088	0.0330947	0.0975295	0.478362	0.295311	0.273268	0.207208	0.273252	0.544023	0.635651
CG2082		3R: 1606798:-	1.47298e-06	1	4	0	5	19	13	0		0.249558	1.58019	0.620126	0.369268	0.0210137	0	0	0.092722	0.183849	0.521926	0.436892	0.31873	1.29186	1.36408	0.293461	0.210826	2.02852	0.0246437	2.17822	0.507625	0.513112	0.204793	0.410561	7.62853	0.0467147	0.113382	0.256406	0.0657705	0.285661	0.0588388	0.189748	0.17735	3.86522	0.272597	0	0.0151678	0.248283	0.346253
CG31955		2L: 3712866:-	1.48483e-06	0	0	1	2	28	10	0		0.138833	0.0808897	0.205515	0.614258	0.216968	0.0383771	0.505764	1.99413	1.76697	0.172753	0.366854	0.528707	0.0694849	0.0943269	0.709101	0.0435128	0.0553087	0.591512	0.286136	0.199293	0.247122	1.24118	0.131543	0.0681939	0.469577	0.0656215	0.231475	0.0187096	0.319594	0.0471424	0.509519	0.873873	2.39128	0.555485	0.124905	0.0280179	0.257469	1.00969
CG14767		2R: 4611344:-	1.51169e-06	0	4	0	0	23	14	0		0.0228164	0.433125	0.203934	1.42697	1.84657	0.0405016	0.22591	0.548047	0.421723	0.0572035	0.503353	0.155598	0.813717	0.0963906	0.626625	0.404479	0.203261	0.159856	0.0562054	0.132727	0.237744	0.369512	0.0377349	0.259298	0.435744	0.520404	0.109964	0.201236	3.4945	0.121355	0.16555	0.0446073	0.069166	0.0241611	3.29016	2.05147	0.106446	0.13415
CG7806		2L: 8311399:+	1.51403e-06	0	0	0	0	34	7	0		0.190085	0.462206	0.0732172	0.164016	0.29844	0.290072	0.194748	1.22429	0.882159	0.381557	0.146077	0.18309	0.031993	0.0761399	0.239029	0.251722	0.278801	0.0691906	0.271261	0.194802	0.149062	1.2712	0.147813	0.167636	0.292646	0.0597816	0.415152	0.600602	0.151722	0.0368929	0.235367	0.239778	0.534912	0.320819	0.648345	0.300584	0.409187	0.956348
CG6136		3R:11197934:-	1.52873e-06	0	0	0	1	34	6	0		0.354204	0.242097	0.26025	0.11755	0.352909	0.273429	0.412082	0.306809	0.379523	0.133411	0.282551	0.335826	0.481455	0.0656753	1.32709	0.146001	0.0699063	0.11099	0.669397	0.13994	0.0899691	0.569608	0.159258	0.0397635	0.476214	0.00945721	0.308365	0.159193	0.237996	0.606458	0.610667	0.036194	0.960249	0.00456366	0.00104072	0.438416	0.516741	0.412035
CG4287		3R:11789589:-	1.55631e-06	0	0	0	0	33	8	0		0.0613279	0.614037	0.58764	0.217489	0.180932	0.0944096	0.310501	0.650277	0.00977676	0.11115	0.298982	0.275714	0.270683	0.10865	0.491638	0.00730992	0.270719	0.0108556	0.62932	0.0817583	0.0578907	0.62335	0.279555	0.193371	0.570272	0	0.664193	0.274629	1.01511	0.16537	0.131842	0.492508	1.21677	0.0621556	0.0317683	0.694902	0.679587	0.776486
CG2747		3R: 3856512:-	1.56327e-06	0	2	0	0	27	12	0		0.795662	0.148214	0.936423	0.00066661	0.0975839	0.0292591	0.69059	0.0409785	0.0358852	0.302034	0.421567	0.026134	3.37267	0.213721	1.68406	0.0630228	0.204933	0.00168153	0.517618	0.033851	0.123841	0.837866	0.0305304	0.0759017	0.907197	0.0343043	1.50478	0.129688	0.343262	0.199057	0.798032	0.05716	0.700924	0.158737	0.416458	0.738086	1.46198	0.275432
yki		2R:19956008:-	1.58268e-06	0	0	0	0	40	1	0		0.112815	0.630666	0.0689557	0.120406	0.550721	0.109609	0.575359	0.348613	0.977588	0.0635773	0.264263	0.708336	0.366015	0.0584537	0.513231	0.0719329	0.0411784	0.268121	0.247118	0.186934	0.0138814	0.478751	0.0706667	0.117004	0.292991	0.0919397	0.203723	0.0630266	0.341098	0.0876552	0.0631997	0.121935	0.927662	0.0965953	0.0633342	0.0799176	0.415984	0.540192
CG8121		3R: 5160964:+	1.59284e-06	0	1	0	0	30	10	0		0.468384	1.12715	0.224803	0.151638	0.00143896	0.201121	1.31979	0.712032	3.05069	0.955445	0.817575	1.24482	0.249129	0.190511	0.208411	0.149592	0.0637986	0.179958	1.47899	0.121758	0.186242	0.043715	0.237271	0.203811	0.119224	0.0121282	0.0542902	0.341522	0.262022	0.147305	0.39077	0.255278	0.816643	1.47901	0.649748	0.0265391	0.0416667	0.311865
isoQC		3L:20467566:+	1.60156e-06	0	0	0	0	37	4	0		0.178449	0.671232	0.0903353	0.30245	0.183585	0.338136	0.149521	0.836696	0.618956	0.068031	0.161879	0.45807	0.13845	0.00541205	0.49229	0.126327	0.645609	0.202652	0.18046	0.308778	0.116294	0.304031	0.116867	0.0257197	0.0130272	0.169512	0.156253	0.0397825	0.729213	0.237496	0.156873	0.0401071	0.767927	0.18606	0.0218269	0.589628	0.403402	0.296006
Zip89B		3R:12131480:+	1.62132e-06	0	1	0	22	3	15	0		0.432061	2.45656	0.0111882	0.0493856	0.609244	0.0282108	0.158611	0.765177	0.322469	0.29165	0.319769	0.803316	0.125625	0.26852	0	0.173577	0.565996	0	1.01336	0.577606	0.387232	0.583006	0.126526	1.20447	1.81484	0.25048	0.181726	0.51961	0	0.64205	0.0195067	0.294823	0.938879	0.871508	0.658015	0.0348507	1.04224	0.318758
GAPcenA		3L: 8339661:+	1.6393e-06	0	0	0	0	36	5	0		0.376487	0.588382	0.424778	0.306265	0.0726057	0.0484432	0.164097	0.391106	0.0448759	0	0.0556154	0.232889	0.498691	0.0820901	0.000317342	0.0138793	0.48222	0.404675	0.43349	0.208676	0.050571	0.257504	0.0377926	0.0174422	0.513527	0.0412297	0.400473	0.615629	0.153826	0.102364	0.0109393	0.301547	0.578346	0.346392	0.192795	0.321338	0.969857	0.0198251
CG31855		2L:13369204:+	1.72844e-06	0	0	0	0	36	5	0		0.118128	0.148681	0.406756	0.149654	0.285938	0.0180853	0.28786	0.592162	0.466829	0.702615	0.211494	0.43395	0.172073	0.0842903	0.0695351	0.400521	0.599285	0.194806	0.171286	0.0361815	0.172005	0.710711	0.0989659	0.243667	0.121082	0.21111	0.180267	0.0716757	0.546526	0.0199032	0.285914	0.0148926	0.621547	0.0660364	0.153102	0.120214	0.717438	0.39096
imd		2R:14299037:-	1.73634e-06	0	0	0	0	35	6	0		0.0377327	0.133024	0.161972	0.496924	0.263168	0.0453478	1.15601	0.353151	0.139977	0.0477353	0.352661	0.628947	0.561411	0	0.0787614	0.0168815	0.446718	0.117819	0.231546	0.0757076	0.0977385	1.29542	0.0281086	0.217033	1.35976	0.0809909	0.340995	0.0413091	1.19179	0.105174	0.250667	0.0659831	0.419381	0.096583	0.121634	0.143312	0.283655	0.509719
zf30C	*	2L: 9758342:+	1.79203e-06	0	0	0	0	40	1	0		0.25131	0.820241	0.160158	0.192487	0.509408	0.180525	0.170316	0.189323	0.0597332	0.214965	0.248817	0.250822	0.015844	0.0933272	0.0694208	0.0511492	0.381141	0.256805	0.169677	0.0574159	0.0872416	0.0543289	0.235293	0.0979127	0.254726	0.113501	0.335384	0.199822	0.367348	0.016795	0.0654106	0.366025	0.107023	0.177823	0.40069	0.203441	0.634647	0.0689401
Uch-L5		3L: 9470065:-	1.80317e-06	0	1	0	1	34	5	0		0.0878582	0.9406	0.348069	0.257185	0.0341301	0.0910111	0.189865	0.0490952	0.139476	0.413231	0.211597	0.0786477	2.09901	0.168628	0.248979	0.784649	0.968091	0.13106	0.292615	0.0551261	0.014498	0.246915	0.0552208	1.24729	0.315123	0.012424	0.268642	0.0846668	0.26929	0.0427611	0.21071	0.264496	0.201912	0.0110251	0.246718	0.284195	1.8344	0.106741
Tl		3R:22624763:+	1.84206e-06	0	1	0	3	24	13	0		0.357313	3.76213	0.0625182	0.0460228	3.54462	0.821392	3.26569	1.92045	1.1222	0.543966	2.73104	0.180577	1.34674	0.00998427	0.860226	0.0809684	0.568365	0.435573	0.107809	1.23521	0.880738	0.675638	0.0487539	0.231095	1.71396	0.0997755	0.0665654	0.131874	0.0546209	0.348453	0.635125	0.191591	0.638276	0.799412	0.627912	1.2838	0.179357	0.706829
CG7675		3R:14206900:-	1.869e-06	1	5	0	10	9	8	9		1.1669	0	NA	0	0	NA	NA	0.488718	0.299299	0.131311	0.143473	1.87584	0	0	3.3429	0	NA	0	0.314851	0	0.36749	3.05215	0.602845	0.958227	NA	1.4738	0	NA	NA	NA	0.986463	NA	6.33758	0.814797	0.164289	1.25769	4.1367	0.0184274
CG13694		2L: 116488:-	1.87367e-06	0	0	0	11	22	7	1		0.0430572	0.00336104	0.0313787	0.092252	0.386405	0.364786	NA	0.340409	0.641979	0.021551	0.433206	0.378201	0.192261	0.0763991	0	0.457038	0.30156	1.35029	0.686822	0.189951	0.0200475	0.786076	0.0322093	0.393661	0.14507	0.106857	0.150305	0.0891229	0	0.152141	0.663187	0.208805	1.17772	1.1876	0.120606	0.0569165	0.0293603	0.471697
Cdk8		3L: 9831770:-	1.90762e-06	0	0	0	0	38	3	0		0.1197	0.816409	0.0435827	0.140808	0.0574365	0.561249	0.692634	0.267388	0.107726	0.460759	0.108863	0.132112	0.146909	0.115682	0.00562513	0.135564	0.301467	0.302844	0.519814	0.153599	0.0379079	0.173564	0.24024	0.0637954	0.689247	0.0981162	0.616797	0.216619	0.891809	0.227819	0	0.16642	0.398059	0.019646	0.122832	0.0228766	0.272084	0.30319
olf186-F		2R:13738367:+	1.93353e-06	0	3	0	0	26	12	0		0.0185625	0.357359	0.691634	0.271232	0.168927	0.0102164	0.216375	0.157679	2.94724	0.101161	0.495342	0.109546	2.95245	0.18247	0.0823632	0.109321	1.02276	0.128652	0.415899	0.205271	0.029019	0.746305	0.0507201	0.0469924	0.229574	0.0523562	1.32885	0.168716	0.688785	0.035699	0.369939	0.0220441	0.641415	0.0523882	0.841495	0.248161	4.273	0.44795
CG10254		3R:19520705:-	1.93719e-06	0	0	0	0	37	4	0		0.172768	0.284865	0.46576	0.363222	0.142203	0.0104069	0.199997	0.268183	0.669428	0.54137	0.474896	0.26913	0.832963	0.086454	0.281753	0.296241	0.133664	0.216225	0.235096	0.113188	0.0269139	0.217396	0.214422	0.00913322	0.0632684	0.108201	0.300638	0.191029	0.480523	0.14951	0	0.169445	1.34783	0.0296339	0.394765	0.329457	0.12842	0.135687
CG31659		2L: 1359790:-	1.95983e-06	0	2	0	21	1	4	13		0.205642	0.859304	NA	1.25794	1.21405	NA	0	1.92613	0.801566	NA	0.738789	1.1833	0	0.11618	0.0678652	0.00839132	NA	NA	0.364924	0.757826	0	1.85023	NA	0.90329	NA	0.212546	NA	0.479847	NA	NA	0.564834	NA	3.30133	0.144404	0.126357	NA	NA	2.17804
Atox1		3L:21634095:+	1.96839e-06	0	0	0	1	38	2	0		0.294773	0.253735	0.401407	0.174139	0.188603	0.119456	0.403971	0.35733	1.85676	0.00460406	0.274316	0.469637	0.864706	0.0570297	0.213595	0.0543749	0.171088	0.0381225	0.23231	0.0488502	0.181449	0.610198	0.0150513	0.338218	0.0972342	0.135199	0.250457	0.069254	0.215763	0.111474	0.25723	0.004084	1.04358	0.27293	0.00299441	0.113304	0.244533	0.437601
CG8858		2R: 8086359:-	2.01072e-06	0	0	0	0	35	6	0		0.43065	1.13209	0.229188	0.13749	0.123278	0.00364567	0.102089	0.117395	0.369655	0.289794	0.332719	0.137337	1.27069	0.0931127	0.0504343	0.335141	0.697932	0.134196	0.792163	0.12999	0.0627745	0.288668	0.209986	0.520299	0.224288	0.0779503	0.530213	0.294573	0.0390517	0.0449535	0.0406436	0.494226	0.143278	0.319315	0.270933	0.271465	0.76688	0.0636039
mol		2L:14997559:-	2.01753e-06	1	3	0	15	7	16	0		1.87049	5.4597	1.2105	0	0.236753	1.13458	0.40772	0.310592	0.720883	1.55735	0.405971	0.185803	0.637376	1.55537	0.162438	2.51189	2.52673	0.126804	0.631268	0.194882	0.363139	0.182477	0	0.0216106	0.193987	0.529221	0	0.209589	0	0.28087	0.300499	1.47245	2.04219	0.719227	0.0226578	0	0.764201	0.127828
CG14913		2L:11016995:+	2.02182e-06	0	0	0	27	4	10	0		0.569467	1.18918	0.472642	0	0	0.0999755	0.223374	0.213488	0.118212	0.411501	0.662371	0.201548	0.455982	0	0.0720572	1.10475	0.566442	0.101253	1.24887	0.436264	0.265339	0.355299	0.0185406	0.3083	0.862213	0.143168	0	0.204369	0.23433	0	0.582525	0.939285	0.223508	0.308867	0.00453544	0.180197	0.382464	0.222657
Sbf		3R: 7622670:-	2.03011e-06	0	0	0	0	34	6	1		0.235373	1.17788	0.0882154	0.350077	0.355433	0.0784766	0.277132	0.809109	1.86047	0.0675507	0.133892	0.534025	0.359329	0.00353646	0.169354	0.0511429	0.103894	0.203912	0.263612	0.278463	0.0485451	0.454817	0.187231	0.1137	0.131929	0.0574396	0.152773	0.381138	0	0.00442	0.035983	0.0860793	NA	0.304507	0.557912	0.517082	0.927101	0.69463
Rab8		3L:19864178:-	2.03726e-06	0	0	0	0	35	6	0		0.176662	0.773686	0.0925573	0.0960717	0.251703	0.132129	0.25965	0.938999	0.891985	0.176354	0.373443	0.486281	0.655592	0.0413909	0.141968	0.00424477	0.037037	0.214832	0.149562	0.0645249	0.0242157	0.721873	0.0342362	0.00350466	0.106542	0.0540733	0.290748	0.0325286	0.431154	0.182645	0.124217	0.227769	1.42021	0.0697629	0.249706	0.361973	0.810725	1.24136
HSPC300		2R:19916312:-	2.17477e-06	0	0	0	0	32	9	0		0.0690151	0.298229	0.34231	0.263193	0	0.236005	0.269998	0.0720273	0.199322	0.0285473	0.45742	0.201829	1.05698	0.113985	0.468129	0.25607	0.252066	0.00342335	0.0367155	0.0990581	0.0719992	0.269823	0.344696	0.776903	0.29522	0.259204	0.162543	0.28067	1.41355	0.152208	0.396664	0.0606906	0.521683	0.3326	0.0387417	0.822835	0.409235	0.663546
kermit		2R: 4044159:-	2.23566e-06	0	3	0	5	24	9	0		0.128847	2.76918	0.0660869	0.0474992	0.0964597	0.000633373	0.0673907	2.40845	0.251199	0.739598	0.245798	0.574267	2.70581	0.138266	0.855023	0.495285	0.433562	0.108085	0.224365	0.18026	0.0718498	0.585302	0.0535506	0.866545	0.473881	0.232149	0.103609	0.242749	0.403812	0.0400862	0.56156	0.0241639	1.54904	0.0283177	0.171805	0.434239	0.819367	0.549615
CG30467		2R:11425680:+	2.24123e-06	0	0	0	0	36	5	0		0.145823	0.359953	0.314302	0.407444	0.169894	0.296708	0.286937	0.215067	0.0375022	0.360245	0.244529	0.49073	0.551635	0.22917	0.0334102	0.559285	0.188892	0.220814	0.131758	0.632733	0.012168	0.224051	0.024417	0.442421	0	0.172886	0.199187	0.145685	0.114443	0.013919	0.36728	0.135965	0.702749	0.290863	0.0322629	0.298245	0.534571	0.187992
CG1835		X:20532944:+	2.24155e-06	0	1	0	18	11	11	0		0.593385	0.583108	0.719407	0.679424	0.787255	0	1.17028	0.763713	0.120428	0.101026	0.140357	0.00152262	0.0954492	0.166632	0.00260173	0.298855	0.571314	1.89759	1.01957	0.0624965	0.0370427	0.74108	0.106955	0.163514	1.14613	0.0199984	0.0823171	0.0300973	0	0.140412	0.821632	0.0653353	1.10459	0.358031	0	0	0.398803	2.11292
Sema-2a		2R:12403655:+	2.26038e-06	0	2	0	1	30	8	0		0.404514	0.659136	0.254055	0.277687	0.336394	0.148631	0.40566	1.51348	2.68802	0.493285	0.211468	0.109064	1.46788	0.274072	0.460344	0.295426	0.251047	0.0851698	0.133326	0.0227946	0.0225679	0.84524	0.0179875	0.10014	0.0143958	0.0281036	0.701669	0.136224	0.085121	0.0864614	0.421709	0.00681268	0.0517389	0.102364	0.295366	0.0645092	1.87581	0.619535
CG11885		2L: 421450:-	2.29156e-06	0	0	0	0	32	9	0		0.285179	0.327807	0.0428197	0.00825796	0.0409282	0.0973674	0.156585	0.68077	0.471021	0.750725	0.26138	0.22904	1.22165	0.190456	1.10265	0.789261	1.00182	0.040517	0.478271	0.214099	0.0887613	0.223588	0.132136	0.8029	0.456642	0.233654	0.831746	0.112362	0.514772	0.0724749	0.383501	0.205148	0.619623	0.129177	0.0716314	0.266182	1.11157	0.0721985
CG4729		3L:16379057:-	2.33751e-06	0	0	0	0	39	2	0		0.0496284	0.153134	0.233792	0.410274	0.365352	0.053258	0.392764	0.253212	0.698102	0.104381	0.200575	0.350975	0.395285	0.0929505	0.248343	0.201696	0.195166	0.0888045	0.0816316	0.10755	0.0320314	0.345329	0.116984	0.129734	0.00945362	0.0509074	0.263813	0.229042	0.128641	0.15119	0.252332	0.243181	0.53357	0.153773	0.341816	0.251288	0.573473	0.329193
Cnot4		2L:10396716:+	2.33992e-06	0	1	0	0	35	5	0		0.242877	0.704205	0.160834	0.180402	0.271882	0.0275573	0.458852	0.779746	2.21941	0.300329	0.351655	0.412812	0.750251	0.0717069	0.417238	0.130067	0.28839	0.0669537	0.282974	0.237571	0.0316044	0.494201	0.0191539	0.0191822	0.191699	0.0344844	0.191258	0.210762	0.0313351	0.0875262	0.0375318	0.201139	0.743108	0.0567572	0.24607	0.1816	0.84861	0.449254
heix		2L:16299858:-	2.36627e-06	0	2	0	0	35	4	0		0.158233	0.649442	0.241361	0.0854751	0.0322019	0.389639	0.128212	0.227082	2.65942	0.538296	0.0140618	0.153296	2.97045	0.185384	0.191214	0.369983	0.158516	0.047022	0.0512325	0.0537659	0.270129	0.788136	0	0.208781	0.040012	0.0851128	0.0119412	0.0043847	0.13177	0.0153615	0.242147	0.408996	0.735114	0.0879552	0.194473	0.405456	0.965549	0.290162
CG12942	*	2R: 6781964:+	2.37411e-06	0	0	0	0	35	6	0		0.295159	1.10071	0.117158	0.253207	0.130242	0.125064	0.78096	0.0990267	0.28249	0.0691781	0.103137	0.0461373	0.233834	0.132485	0.107585	0.116368	1.0123	0.276964	0.364193	0.210631	0.127484	0.065343	0.210565	0.341518	0.819549	0.14345	0.161741	0.243509	0.5024	0.286737	0.191052	0.192821	0.0484468	0.0618219	0.281545	0.569919	0.248469	0.319107
gus		2R: 1015826:-	2.38394e-06	0	1	0	0	35	5	0		0.135334	0.141144	0.0490676	0.183299	0.478214	0.168296	0.362118	0.404996	4.51613	0.0696464	0.504454	0.285484	0.437609	0.141966	0.307791	0.037872	0.3803	0.0205794	0.170897	0.0661877	0.0117622	0.328716	0.023192	0.0876979	0.525675	0.061601	0.203168	0.3134	0.316419	0.0157964	0.570423	0.170224	0.600703	0.0691497	0.114863	0.426721	0.586357	0.837569
CG6118		3R:11252616:-	2.39184e-06	0	2	0	17	10	11	1		0.0750793	0.559624	1.28521	0	1.19736	NA	0.15613	3.35759	0	0.51512	0.014172	1.4787	0.384924	1.96024	0	0.342019	0.639635	0.374522	0.0817197	0	0.0764991	1.47457	0.125003	0.651355	0	0	0.37196	0.307221	0.480542	0.281329	0.097785	0.470758	0.65131	0	0.209229	0.0456349	2.29734	0.00457404
KLHL18		3R: 7836156:-	2.41181e-06	0	0	0	0	36	5	0		0.248847	0.465884	0.320528	0.152711	0.257804	0	0.26341	0.855718	0.113456	0.0776745	0.467819	0.501727	0.66627	0.0667721	0.106132	0.244234	0.36006	0.115209	0.451445	0.0293765	0.126768	0.57123	0.203672	0.319803	0.253089	0.108732	0.694774	0.136995	0.447576	0.100687	0.0120898	0.0969024	0.932464	0.0971427	0.0307259	0.105005	0.291769	0.411929
CG9705		3L:16773735:+	2.47855e-06	0	0	0	0	31	10	0		0.745865	0.680917	0.00187297	0.176596	0.620381	0.373492	0.523904	0.783782	0.437104	0.287201	0.0317795	0.315828	0.0177812	0.352986	0.369195	0.566931	0.296795	0.234101	0.0990883	1.02229	0.150288	1.27644	0.114028	0.481045	1.71027	0.0570125	0.042287	0.331981	0.0716328	0.0344466	0.152169	0.354207	2.03613	0.800626	0.576302	0.0603525	0.0602096	0.519616
p47		2R: 3354264:-	2.48156e-06	0	1	0	0	34	6	0		0.069712	0.935614	0.291013	0.106801	0.00851494	0.203832	0.408785	0.074889	0.97696	0.102988	0.209489	0.179616	2.50906	0.240143	0.378751	0.499467	0.973179	0.135543	0.540218	0.0219627	0.00984791	0.373112	0.177344	0.565706	0.411509	0.0076384	0.511658	0.140288	0.530743	0.0979547	0.079104	0.161496	0.00423919	0.0702436	0.0807392	0.27374	1.27705	0.0764419
CG5009		2R:13648445:+	2.55063e-06	0	0	0	1	35	5	0		0.0333907	0.430928	0.426868	0.224341	0.130764	0.0658863	0.174396	0.177397	0.125812	0.252929	0.200706	0.00979666	0.396008	0.186271	0.214698	0.302582	0.859123	1.97323	0.6142	0.00162317	1.56838e-05	0.293358	0.0360258	0.245351	0.264711	0.0526247	0.408409	0.765746	0.347965	0.0983651	0.0212612	0.380926	0.437777	0.0245268	0.222737	0.286694	0.519305	0.244791
bowl	*	2L: 3771700:+	2.56378e-06	0	2	0	4	20	15	0		1.03758	0.702467	1.02487	0.0744721	0.054332	0.217585	0.039924	0.213647	1.88767	0	0.12762	0.75204	1.05767	0.424248	0.130985	0	0.738701	0.158359	0.0756204	0.201508	0.118815	2.54099	0.321178	0.636294	1.76107	0.154223	0.417956	0.150142	0.0218844	0.376812	0.841906	0.174455	3.32467	0.031035	0.377075	1.47449	1.49899	0.543474
CG1513		2R: 5779194:-	2.59333e-06	0	0	0	0	36	5	0		0.636586	0.718333	0.19225	0.013838	0.261965	0.234711	0.248782	0.782145	1.54656	0.0523199	0.235062	0.430127	0.23566	0.0118918	0.389013	0.106086	0.7287	0.165065	0.213307	0.0929242	0.0413905	0.500732	0.118966	0.0255837	0.49052	0.0229447	0.292221	0.382707	0.148813	0.0220393	0.0464723	0.0576851	0.48125	0.0485979	0.444913	0.114136	0.625711	0.513933
CG5986		3R:19874020:+	2.59427e-06	0	0	0	0	37	4	0		0.022293	0.202301	0.219834	0.13604	0.397668	0.0698804	0.0677701	0.423155	0.665571	0.365691	0.363233	0.0659754	0.567604	0.0644977	0.346078	0.257682	0.201441	0.340201	0.249458	0.0465445	0.179183	0.14765	0.079171	0.207134	0.22699	0.123428	0.0936739	0.076214	0.245318	0.462891	0.250126	0.547471	0.935735	0.12726	0.195871	0.235909	0.528761	0.369344
Mes2	*	3L:22938757:+	2.6017e-06	0	0	0	0	35	6	0		0.103669	0.26819	0.101796	0.122883	0.389021	0.110231	0.0991284	0.675481	1.40043	0.454494	0.486662	0.536302	0.234388	0.0421867	0.832144	0.0533935	0.386507	0.572927	0.225296	0.066489	0.190076	0.301228	0.157714	0.199244	0.0747717	0.0625558	0.124879	0.295229	0.246835	0.268747	0.0239314	0.230249	0.290401	0.0802226	0.292816	0.213077	0.961039	0.423507
[truncated: 11,640 more rows]
[truncated: 69 more columns]

## Sheet: Repressed Gene Analysis
	Interactive Threshold Values
Neg. Log10 P-value Bold Thresh=	5	Reasonable values are between 0 and 200.										Log 10 Differential Expression P-Value
[truncated: 12,680 more rows]
[truncated: 69 more columns]

## Sheet: Charts
Number of Cell Lines	Number of Up Hits	Number of Down Hits
[truncated: 42 more rows]
