# Supplementary material for: Diverse Hormone Response Networks in 41 Independent Drosophila Cell Lines
Source: G3 (Bethesda). 2016 Jan 12;6(3):683–94. doi: 10.1534/g3.115.023366 (PMC4777130; doi:10.1534/g3.115.023366)
Supplement: Supporting Information [file supp_g3.115.023366_TableS6.xlsx]

## Sheet: Induced Genes
Ras-H3
geneNames	Hr4	Hr46	E23	Eip75B	CG4586	CG44004	vri	CG15309	CG6287	bip1	Ama	CG44006	CG10026	CG10621	Oatp30B	Hsp27	l(1)G0232	CG13813	Sox14	Oscillin	Cpr49Ac	sn	Eip74EF	NLaz	Eip78C	CG8498	CR43626	CG3394	Nc	CG9416	Eip93F	alt	not	brat	MESR6	CG14526	CG8031	CG43389	CG5854	CG10924	CG3829	mdy	nmo	jing	Mur2B	NAT1	CR45391	Hsp67Bc	heph
fisherPVal	9.48852e-113	3.11626e-89	6.54362e-88	6.05826e-77	1.15068e-75	5.31169e-75	1.88569e-71	4.34201e-68	1.05913e-61	2.99386e-61	5.16659e-60	3.24735e-58	3.65457e-57	5.61632e-57	6.5202e-57	1.16237e-56	3.68511e-56	4.08543e-56	1.58754e-55	4.13125e-55	4.35644e-55	1.85826e-54	4.5041e-54	8.25008e-54	2.1965e-53	1.25295e-51	2.18905e-51	2.8772e-50	6.28964e-50	1.00055e-48	2.76694e-46	3.62546e-46	9.57285e-46	4.27029e-45	4.16263e-44	4.90727e-44	1.19988e-43	1.82362e-43	1.39372e-42	6.99515e-42	9.79459e-42	1.16722e-41	1.40921e-40	8.57235e-40	4.51984e-39	6.92696e-39	1.46844e-38	2.49913e-38	1.88629e-37
DESeqPVal	2.6884e-51	2.80386e-05	7.48353e-33	1.58218e-38	2.06433e-08	5.08653e-14	1.15053e-18	1.12549e-26	1.2719e-09	5.74828e-07	2.35173e-12	4.27922e-14	6.18957e-18	2.93929e-17	1.99569e-19	0.000950918	5.87621e-09	0.000505055	1.78069e-05	1.27498e-05	4.55782e-07	6.30353e-08	8.70459e-10	7.27751e-11	3.305e-10	0.00974376	0.00333787	0.00973406	0.00912468	2.9231e-35	3.20059e-18	3.57719e-07	0.000218624	5.32637e-11	0.00647333	8.36287e-11	0.000179704	0.00220969	2.19455e-06	1.92166e-14	1.26237e-06	2.92186e-12	2.14065e-08	8.14321e-11	8.10308e-15	1.37555e-05	0.000542384	1.78795e-08	9.717e-16
DESeqAdjPVal	3.43121e-47	0.00159584	1.91025e-29	1.00967e-34	4.62228e-06	3.41681e-11	1.63158e-15	2.3941e-23	3.60739e-07	7.19268e-05	1.42929e-09	3.03421e-11	7.18159e-15	3.12618e-14	3.63871e-16	0.0254972	1.49996e-06	0.0156078	0.00109264	0.000856451	5.87591e-05	1.13313e-05	2.83792e-07	3.09609e-08	1.20519e-07	0.131043	0.0639659	0.131043	0.125629	1.24358e-31	4.08492e-15	4.96258e-05	0.00806445	2.34416e-08	0.0996612	3.33548e-08	0.00701397	0.0473988	0.000212566	1.44271e-11	0.000131134	1.60744e-09	4.71054e-06	3.33548e-08	6.46373e-12	0.000893673	0.0166006	4.22585e-06	8.26788e-13
log2FC	8.35367	2.76976	7.09723	6.25551	2.37975	4.55475	3.79183	5.56886	4.27255	2.0897	2.86874	5.96964	7.34855	4.27491	4.24219	1.58361	2.4926	Inf	1.86556	1.90648	2.76234	2.42959	2.5473	2.9509	9.71241	1.03017	1.94873	1.38224	1.07052	6.12744	3.80614	1.99466	1.56433	2.839	1.16869	3.42564	1.56157	3.33236	2.09922	5.84666	4.65587	4.57489	3.36133	3.14454	4.88063	2.18742	4.69868	3.41346	3.44272
E-OR
geneNames	Hr4	Hr46	E23	Eip75B	CG4586	CG44004	vri	CG15309	CG6287	bip1	Ama	CG44006	CG10026	CG10621	Oatp30B	Hsp27	l(1)G0232	CG13813	Sox14	Cpr49Ac	sn	Eip74EF	NLaz	Eip78C	CG8498	CR43626	CG3394	Nc	CG9416	Eip93F	alt	grsm	not	CG5346	brat	CG3587	MESR6	CG14526	CG8031	CG43389	CG5854	mdy	CG11509	nmo	CR45424	jing	Mur2B	CG9663	NAT1
fisherPVal	9.48852e-113	3.11626e-89	6.54362e-88	6.05826e-77	1.15068e-75	5.31169e-75	1.88569e-71	4.34201e-68	1.05913e-61	2.99386e-61	5.16659e-60	3.24735e-58	3.65457e-57	5.61632e-57	6.5202e-57	1.16237e-56	3.68511e-56	4.08543e-56	1.58754e-55	4.35644e-55	1.85826e-54	4.5041e-54	8.25008e-54	2.1965e-53	1.25295e-51	2.18905e-51	2.8772e-50	6.28964e-50	1.00055e-48	2.76694e-46	3.62546e-46	5.4808e-46	9.57285e-46	2.67023e-45	4.27029e-45	5.46493e-45	4.16263e-44	4.90727e-44	1.19988e-43	1.82362e-43	1.39372e-42	1.16722e-41	6.30198e-41	1.40921e-40	6.96544e-40	8.57235e-40	4.51984e-39	4.97184e-39	6.92696e-39
DESeqPVal	1.30236e-66	7.66382e-27	4.34854e-46	2.85024e-10	3.38443e-19	2.30267e-28	4.91848e-12	3.8525e-13	1.49506e-09	1.38289e-10	4.26298e-07	7.88657e-07	1.99799e-11	9.54866e-13	2.87816e-12	9.62322e-16	4.33806e-12	6.05212e-07	7.64285e-09	1.03354e-44	1.23736e-17	0.00187112	2.27975e-22	9.39875e-10	2.12678e-10	1.92903e-08	3.61396e-09	8.90588e-08	2.80581e-55	2.31369e-06	1.09201e-11	4.80316e-09	5.14682e-05	9.3305e-16	0.000120585	7.64976e-06	1.03018e-14	1.26706e-08	2.71943e-08	6.44313e-12	5.05123e-13	3.89936e-09	5.18903e-06	2.27671e-12	6.3816e-10	5.86937e-10	0.000168564	0.00851103	2.26479e-05
DESeqAdjPVal	1.51452e-62	8.10205e-24	1.68564e-42	4.87433e-08	1.7112e-16	2.67778e-25	1.14394e-09	1.0927e-10	2.12025e-07	2.4741e-08	3.34942e-05	5.80462e-05	3.92503e-09	2.52367e-10	7.2761e-10	3.60995e-13	1.05099e-09	4.54066e-05	9.16275e-07	3.00475e-41	5.99552e-15	0.0367256	1.65695e-19	1.36623e-07	3.69139e-08	2.05805e-06	4.72211e-07	8.55922e-06	1.63144e-51	0.000145437	2.35166e-09	6.0713e-07	0.00196883	3.60995e-13	0.00396126	0.00039892	3.52353e-12	1.43054e-06	2.84903e-06	1.44091e-09	1.39859e-10	5.03249e-07	0.000284486	5.88353e-10	9.83599e-08	9.34999e-08	0.00534123	0.118817	0.000993856
log2FC	10.1141	Inf	8.17116	2.51951	4.16167	8.63254	2.82906	3.33827	4.28246	2.77163	1.99316	3.36594	7.19958	3.39902	3.16105	4.30292	3.03823	8.37484	2.57537	8.02706	4.14055	1.22819	7.98618	9	2.67475	4.02029	Inf	2.27649	9.70388	2.28704	2.7314	2.32375	1.72074	4.24656	1.58891	2.34625	3.6089	2.93106	2.38007	7.78855	3.3755	3.70098	3.08576	4.41333	7.72628	2.95702	1.86489	1.1934	2.12751
D11
geneNames	Hr4	Hr46	E23	Eip75B	CG4586	CG44004	vri	CG15309	CG6287	bip1	CG44006	CG10026	CG10621	Oatp30B	Hsp27	l(1)G0232	CG13813	Sox14	Oscillin	Cpr49Ac	sn	Eip74EF	NLaz	CG8498	CR43626	CG3394	Nc	CG9416	Eip93F	alt	grsm	not	CG5346	brat	CG3587	MESR6	CG14526	CG8031	CG43389	CG5854	CG3829	mdy	CG11509	nmo	CR45424	jing	CG9663	NAT1	CR45391
fisherPVal	9.48852e-113	3.11626e-89	6.54362e-88	6.05826e-77	1.15068e-75	5.31169e-75	1.88569e-71	4.34201e-68	1.05913e-61	2.99386e-61	3.24735e-58	3.65457e-57	5.61632e-57	6.5202e-57	1.16237e-56	3.68511e-56	4.08543e-56	1.58754e-55	4.13125e-55	4.35644e-55	1.85826e-54	4.5041e-54	8.25008e-54	1.25295e-51	2.18905e-51	2.8772e-50	6.28964e-50	1.00055e-48	2.76694e-46	3.62546e-46	5.4808e-46	9.57285e-46	2.67023e-45	4.27029e-45	5.46493e-45	4.16263e-44	4.90727e-44	1.19988e-43	1.82362e-43	1.39372e-42	9.79459e-42	1.16722e-41	6.30198e-41	1.40921e-40	6.96544e-40	8.57235e-40	4.97184e-39	6.92696e-39	1.46844e-38
DESeqPVal	2.72868e-33	2.33863e-18	3.51173e-30	6.46985e-14	1.05817e-16	1.17531e-11	1.09927e-22	1.5062e-18	1.10416e-13	4.79238e-14	4.52661e-06	9.30481e-07	4.78466e-14	2.90528e-19	6.60873e-10	1.41855e-15	0.000273799	5.51454e-13	2.44881e-08	4.02393e-06	4.2285e-15	1.03134e-10	2.1804e-08	0.000104754	2.90848e-09	4.03048e-09	1.18264e-08	2.77077e-28	1.53014e-16	0.000580666	3.90621e-10	0.000117243	2.57175e-14	1.61634e-06	0.000682656	2.36138e-10	7.7772e-10	1.07293e-06	1.42717e-06	3.00879e-06	2.10326e-07	7.06096e-09	8.99547e-11	1.77598e-07	7.14968e-05	0.000261153	2.11105e-08	4.53506e-06	0.000144875
DESeqAdjPVal	3.35109e-29	2.39339e-15	1.43759e-26	3.31068e-11	9.99648e-14	4.00945e-09	1.50002e-19	1.6816e-15	5.21545e-11	2.55892e-11	0.000381473	9.93673e-05	2.55892e-11	3.56797e-16	1.53135e-07	1.16142e-12	0.0132906	2.18465e-10	3.62335e-06	0.000350482	3.24563e-12	2.75346e-08	3.26555e-06	0.00598367	5.5811e-07	7.38781e-07	1.93653e-06	8.50696e-25	1.34226e-13	0.0242556	9.22542e-08	0.00660485	1.50398e-11	0.000161384	0.0280391	6.04169e-08	1.76874e-07	0.000112621	0.000144851	0.000288679	2.60911e-05	1.25675e-06	2.51076e-08	2.24854e-05	0.00439026	0.0127847	3.24073e-06	0.000381473	0.00784072
log2FC	5.80342	6.25358	6.33472	3.18802	3.90777	4.11733	4.4555	4.44001	5.75147	3.49256	3.11285	3.28991	4.08675	4.53001	3.2497	3.71484	5.28938	3.44623	2.61625	2.22876	3.8517	2.79702	4.74262	1.64909	5.22988	Inf	2.54808	5.94801	3.82873	1.3879	2.60688	1.72504	4.10734	2.1	1.85559	2.97688	3.31476	2.16264	6.71005	2.16588	5.51872	3.75141	5.16704	3.20966	Inf	1.75699	2.79204	2.41792	Inf
MCW12
geneNames	Hr4	Hr46	E23	Eip75B	CG4586	CG44004	vri	CG15309	CG6287	bip1	Ama	CG44006	CG10026	CG10621	Oatp30B	Hsp27	l(1)G0232	CG13813	Sox14	Oscillin	Cpr49Ac	sn	Eip74EF	NLaz	Eip78C	CG8498	CR43626	Nc	CG9416	Eip93F	alt	grsm	not	CG5346	brat	CG3587	MESR6	CG14526	CG8031	CG43389	CG5854	CG3829	mdy	CG11509	nmo	CR45424	jing	CG9663	NAT1
fisherPVal	9.48852e-113	3.11626e-89	6.54362e-88	6.05826e-77	1.15068e-75	5.31169e-75	1.88569e-71	4.34201e-68	1.05913e-61	2.99386e-61	5.16659e-60	3.24735e-58	3.65457e-57	5.61632e-57	6.5202e-57	1.16237e-56	3.68511e-56	4.08543e-56	1.58754e-55	4.13125e-55	4.35644e-55	1.85826e-54	4.5041e-54	8.25008e-54	2.1965e-53	1.25295e-51	2.18905e-51	6.28964e-50	1.00055e-48	2.76694e-46	3.62546e-46	5.4808e-46	9.57285e-46	2.67023e-45	4.27029e-45	5.46493e-45	4.16263e-44	4.90727e-44	1.19988e-43	1.82362e-43	1.39372e-42	9.79459e-42	1.16722e-41	6.30198e-41	1.40921e-40	6.96544e-40	8.57235e-40	4.97184e-39	6.92696e-39
DESeqPVal	8.99067e-122	1.86462e-41	7.04365e-62	1.02521e-21	5.17533e-56	1.7662e-53	2.14152e-42	7.66258e-27	9.97625e-26	1.6001e-15	1.28188e-07	1.49987e-21	1.28267e-36	1.98627e-48	4.41007e-29	9.42782e-18	1.18092e-19	7.86276e-14	3.49e-27	1.64236e-16	5.06955e-66	2.20321e-19	1.15911e-33	1.60009e-56	5.57706e-11	4.65168e-11	1.37365e-12	1.13318e-09	3.98774e-27	6.96531e-24	9.62074e-13	2.5602e-12	0.000376939	4.96579e-26	4.71255e-16	2.54761e-05	5.01697e-15	6.45128e-48	5.37025e-11	3.36466e-16	1.33288e-07	3.50952e-13	1.1534e-11	3.71636e-24	3.03568e-10	3.36889e-13	3.90527e-13	1.05869e-20	4.65342e-09
DESeqAdjPVal	1.04112e-117	1.79935e-38	2.71885e-58	4.09375e-19	9.98839e-53	2.9218e-50	2.25444e-39	4.43663e-24	5.02282e-23	3.5691e-13	9.70207e-06	5.7895e-19	1.14256e-33	2.87513e-45	3.19179e-26	2.59938e-15	3.50642e-17	1.59738e-11	2.24523e-24	4.13445e-14	2.93527e-62	6.37829e-17	8.94833e-31	3.7058e-53	8.07279e-09	6.99565e-09	2.44721e-10	1.28649e-07	2.43043e-24	3.22633e-21	1.74075e-10	4.49198e-10	0.0130687	2.61381e-23	1.1137e-13	0.00127711	1.0563e-12	8.30065e-45	7.87184e-09	8.11723e-14	1.00226e-05	6.66233e-11	1.78085e-09	1.79314e-21	3.70033e-08	6.50196e-11	7.29403e-11	3.60578e-18	4.6858e-07
log2FC	9.52209	7.16458	8.20189	2.72003	6.71829	8.04323	4.22809	3.58426	5.84022	2.41542	1.64731	5.01733	10.162	6.33995	3.82559	3.05199	2.78818	8.53397	3.5481	2.61236	6.82239	3.01956	3.708	6.50494	5.85405	1.90382	3.79255	1.79382	Inf	3.13176	1.95842	1.94134	1.05577	3.85547	2.42483	1.50812	2.45745	6.60486	1.96121	7.23775	1.63548	5.13638	2.89526	5.89485	2.5587	6.244	2.3912	3.30338	2.05738
D21
geneNames	Hr4	Hr46	E23	Eip75B	CG4586	CG44004	vri	CG15309	CG6287	bip1	Ama	CG44006	CG10026	CG10621	Hsp27	l(1)G0232	CG13813	Sox14	Oscillin	sn	Eip74EF	NLaz	Eip78C	CG8498	CR43626	CG3394	Nc	CG9416	Eip93F	alt	not	CG5346	CG32795	MESR6	CG14526	CG8031	CG43389	CG5854	CG10924	CG3829	CG11509	nmo	CR45424	jing	CG9663	NAT1	CR45391	Hsp67Bc	heph
fisherPVal	9.48852e-113	3.11626e-89	6.54362e-88	6.05826e-77	1.15068e-75	5.31169e-75	1.88569e-71	4.34201e-68	1.05913e-61	2.99386e-61	5.16659e-60	3.24735e-58	3.65457e-57	5.61632e-57	1.16237e-56	3.68511e-56	4.08543e-56	1.58754e-55	4.13125e-55	1.85826e-54	4.5041e-54	8.25008e-54	2.1965e-53	1.25295e-51	2.18905e-51	2.8772e-50	6.28964e-50	1.00055e-48	2.76694e-46	3.62546e-46	9.57285e-46	2.67023e-45	5.36844e-45	4.16263e-44	4.90727e-44	1.19988e-43	1.82362e-43	1.39372e-42	6.99515e-42	9.79459e-42	6.30198e-41	1.40921e-40	6.96544e-40	8.57235e-40	4.97184e-39	6.92696e-39	1.46844e-38	2.49913e-38	1.88629e-37
DESeqPVal	5.87491e-57	7.21869e-28	9.59885e-44	1.77677e-19	1.2369e-24	4.38381e-24	7.59975e-18	1.06005e-15	3.3799e-16	7.44234e-05	3.03011e-08	6.16371e-10	6.7129e-07	8.69089e-16	6.23872e-13	2.35655e-08	5.47406e-05	0.00107421	1.08338e-10	2.046e-27	3.48877e-10	6.14265e-15	1.27227e-06	1.23693e-07	5.99215e-09	4.77295e-24	5.38942e-07	6.41913e-45	1.14216e-17	2.73431e-07	8.04275e-06	0.000704857	3.36312e-07	5.93227e-06	1.56872e-07	6.59339e-06	4.30031e-07	6.98709e-10	2.52852e-05	5.3381e-08	1.36819e-09	5.6534e-10	0.000300527	7.66112e-11	0.0028931	0.000121634	0.000233852	5.83705e-09	1.93885e-06
DESeqAdjPVal	6.75556e-53	1.18582e-24	3.67924e-40	1.36208e-16	1.42232e-21	4.57368e-21	5.14056e-15	5.07898e-13	1.76661e-13	0.00392567	3.91497e-06	1.10745e-07	6.32718e-05	4.34506e-13	1.93889e-10	3.22595e-06	0.0030856	0.0369832	2.35052e-08	2.94087e-24	6.79955e-08	2.61608e-12	0.000113409	1.43671e-05	8.94854e-07	4.57368e-21	5.29683e-05	3.69068e-41	7.29648e-15	2.96621e-05	0.000567384	0.0260616	3.51568e-05	0.000429026	1.78601e-05	0.000473859	4.33765e-05	1.21734e-07	0.00154657	6.64833e-06	2.18511e-07	1.03188e-07	0.0128946	1.72736e-08	0.0803568	0.00597724	0.0104633	8.89896e-07	0.000161556
log2FC	8.7199	7.37922	7.75595	3.84518	4.93924	7.24495	3.69985	3.84235	6.40747	1.65202	2.21318	4.50351	3.67165	3.96723	3.77981	2.4055	6.13203	1.41793	2.95014	5.67915	2.61679	3.46153	6.38122	2.2015	6.67426	8.42033	2.14286	7.7398	3.87565	2.02672	1.92814	1.6168	2.27249	1.99112	2.77603	1.91361	6.24085	2.83011	2.83876	5.41488	4.30642	3.81006	4.7628	3.14845	1.38105	1.92905	6.0984	5.10745	1.92852
BG3-c2
geneNames	Hr4	Hr46	E23	Eip75B	CG4586	CG44004	vri	CG15309	CG6287	bip1	Ama	CG44006	CG10026	CG10621	Oatp30B	Hsp27	l(1)G0232	CG13813	Sox14	Oscillin	Cpr49Ac	sn	Eip74EF	NLaz	Eip78C	CG8498	CR43626	CG3394	Nc	CG9416	Eip93F	alt	not	CG5346	brat	CG3587	MESR6	CG14526	CG8031	CG43389	CG5854	CG10924	CG3829	mdy	nmo	jing	Mur2B	CG9663	NAT1
fisherPVal	9.48852e-113	3.11626e-89	6.54362e-88	6.05826e-77	1.15068e-75	5.31169e-75	1.88569e-71	4.34201e-68	1.05913e-61	2.99386e-61	5.16659e-60	3.24735e-58	3.65457e-57	5.61632e-57	6.5202e-57	1.16237e-56	3.68511e-56	4.08543e-56	1.58754e-55	4.13125e-55	4.35644e-55	1.85826e-54	4.5041e-54	8.25008e-54	2.1965e-53	1.25295e-51	2.18905e-51	2.8772e-50	6.28964e-50	1.00055e-48	2.76694e-46	3.62546e-46	9.57285e-46	2.67023e-45	4.27029e-45	5.46493e-45	4.16263e-44	4.90727e-44	1.19988e-43	1.82362e-43	1.39372e-42	6.99515e-42	9.79459e-42	1.16722e-41	1.40921e-40	8.57235e-40	4.51984e-39	4.97184e-39	6.92696e-39
DESeqPVal	8.36788e-117	9.81869e-39	9.08533e-71	5.18425e-48	3.31544e-34	6.76084e-35	3.3082e-21	1.70233e-31	8.37166e-27	2.1874e-19	2.68073e-56	6.28812e-17	5.62451e-35	2.99796e-29	6.63108e-39	1.64454e-10	1.62649e-19	3.12902e-07	1.36466e-05	2.22709e-26	7.64053e-45	7.69101e-09	7.50003e-09	1.08289e-37	7.7642e-20	8.07702e-22	0.0057292	2.59455e-24	3.52443e-07	8.50099e-52	3.78954e-15	6.17387e-05	2.59772e-07	4.38485e-06	1.12418e-06	0.000467864	4.20946e-05	3.52124e-15	1.56679e-09	0.00403528	4.35061e-11	4.16853e-25	5.851e-19	8.82163e-17	1.62726e-10	3.18739e-08	2.4823e-19	1.83655e-06	3.56545e-08
DESeqAdjPVal	1.00482e-112	1.07184e-35	5.45483e-67	1.24505e-44	2.34187e-31	5.07401e-32	1.16838e-18	1.13564e-28	4.787e-24	6.56657e-17	1.07301e-52	1.57308e-14	4.50261e-32	1.79997e-26	7.9626e-36	2.03584e-08	5.00791e-17	2.29105e-05	0.000685641	1.21559e-23	1.52912e-41	7.76081e-07	7.63223e-07	1.08361e-34	2.45349e-17	2.93905e-19	0.104713	1.07432e-21	2.54948e-05	2.552e-48	7.84566e-13	0.00255641	1.93748e-05	0.000258104	7.3766e-05	0.0141871	0.00180526	7.41808e-13	1.75832e-07	0.0800329	5.87111e-09	1.92522e-22	1.63393e-16	2.1186e-14	2.03543e-08	2.81428e-06	7.27012e-17	0.000114266	3.10246e-06
log2FC	8.90305	6.1294	6.87625	4.52663	3.93148	5.40843	2.73478	3.94938	5.80843	2.72903	5.12158	4.05225	6.65283	4.51331	4.49226	2.21536	2.77513	6.49777	1.31999	3.53407	5.25521	1.7818	1.63711	4.17671	9.69737	2.89784	1.26612	4.42991	1.4922	4.97832	2.28054	1.08722	1.54775	1.524	1.4176	1.23816	1.24219	2.82479	1.79056	2.49541	2.06815	5.62892	6.78414	3.71877	2.6325	1.79091	3.62452	1.56905	1.94144
S3
geneNames	Hr4	Hr46	E23	Eip75B	CG4586	CG44004	vri	CG15309	CG6287	bip1	Ama	CG44006	CG10026	CG10621	Oatp30B	Hsp27	l(1)G0232	CG13813	Sox14	Oscillin	Cpr49Ac	sn	Eip74EF	Eip78C	CG8498	CR43626	CG3394	Nc	alt	grsm	not	CG5346	brat	CG32795	CG3587	MESR6	CG14526	CG8031	CG43389	CG5854	CG10924	CG3829	mdy	CG11509	CR45424	jing	Mur2B	CG9663	NAT1
fisherPVal	9.48852e-113	3.11626e-89	6.54362e-88	6.05826e-77	1.15068e-75	5.31169e-75	1.88569e-71	4.34201e-68	1.05913e-61	2.99386e-61	5.16659e-60	3.24735e-58	3.65457e-57	5.61632e-57	6.5202e-57	1.16237e-56	3.68511e-56	4.08543e-56	1.58754e-55	4.13125e-55	4.35644e-55	1.85826e-54	4.5041e-54	2.1965e-53	1.25295e-51	2.18905e-51	2.8772e-50	6.28964e-50	3.62546e-46	5.4808e-46	9.57285e-46	2.67023e-45	4.27029e-45	5.36844e-45	5.46493e-45	4.16263e-44	4.90727e-44	1.19988e-43	1.82362e-43	1.39372e-42	6.99515e-42	9.79459e-42	1.16722e-41	6.30198e-41	6.96544e-40	8.57235e-40	4.51984e-39	4.97184e-39	6.92696e-39
DESeqPVal	1.52843e-64	2.00361e-23	3.85799e-46	3.56512e-22	1.43239e-09	1.00352e-21	1.94988e-29	7.44944e-26	3.66059e-25	8.41123e-20	3.99849e-26	1.34043e-10	1.52074e-12	0.000569958	3.79028e-08	7.4567e-17	1.04398e-09	2.87672e-11	5.51033e-22	8.59351e-15	5.35609e-92	5.25269e-11	3.6269e-10	7.01654e-12	4.39521e-07	5.92e-13	1.026e-17	1.15788e-12	2.70357e-10	0.000968307	5.31501e-07	0.00507554	6.48766e-14	0.000116519	0.000756761	1.20472e-11	1.19279e-07	9.99167e-11	2.22708e-06	2.19558e-09	6.834e-06	5.4708e-06	0.00212094	3.44451e-13	3.77924e-07	0.000573513	0.00497508	1.21428e-06	0.000284019
DESeqAdjPVal	9.08883e-61	2.97861e-20	1.52944e-42	4.24e-19	2.93715e-07	9.94573e-19	5.79747e-26	1.4766e-22	6.21933e-22	7.69498e-17	9.5108e-23	3.18835e-08	5.31946e-10	0.0268032	6.26081e-06	4.92681e-14	2.25747e-07	8.34458e-09	5.95767e-19	4.86679e-12	6.37e-88	1.41978e-08	7.98792e-08	2.25535e-09	5.22722e-05	2.2002e-10	7.62641e-15	4.17292e-10	6.0667e-08	0.0412763	6.13703e-05	0.151378	2.96761e-11	0.0071431	0.0334578	3.67378e-09	1.66892e-05	2.42512e-08	0.000213602	4.35202e-07	0.000588962	0.000485554	0.0785804	1.45985e-10	4.58638e-05	0.0268535	0.150557	0.000127283	0.0154239
log2FC	9.62908	6.25074	8.86129	4.17229	2.58995	5.74008	5.15911	5.54277	10.4375	4.37368	6.32072	4.51154	Inf	3.1508	2.42993	4.5237	2.63776	12.822	4.76548	3.6302	13.5998	3.66865	2.597	11.7928	2.08744	6.34242	5.36757	3.148	2.52472	1.27165	2.17645	1.32206	3.31707	1.67924	1.72741	3.10915	2.70518	2.82868	4.76571	2.7264	2.99059	4.19896	1.78644	5.87218	6.29128	1.59149	1.36483	2.27743	1.8091
D23-c4
geneNames	Hr4	Hr46	E23	Eip75B	CG4586	CG44004	vri	CG15309	CG6287	bip1	Ama	CG44006	CG10026	CG10621	Oatp30B	Hsp27	l(1)G0232	CG13813	Sox14	Oscillin	sn	Eip74EF	NLaz	Eip78C	CG8498	CR43626	CG3394	Nc	CG9416	Eip93F	alt	not	CG5346	brat	CG32795	CG3587	MESR6	CG14526	CG8031	CG5854	CG10924	CG3829	nmo	CR45424	jing	Mur2B	NAT1	CR45391	Hsp67Bc
fisherPVal	9.48852e-113	3.11626e-89	6.54362e-88	6.05826e-77	1.15068e-75	5.31169e-75	1.88569e-71	4.34201e-68	1.05913e-61	2.99386e-61	5.16659e-60	3.24735e-58	3.65457e-57	5.61632e-57	6.5202e-57	1.16237e-56	3.68511e-56	4.08543e-56	1.58754e-55	4.13125e-55	1.85826e-54	4.5041e-54	8.25008e-54	2.1965e-53	1.25295e-51	2.18905e-51	2.8772e-50	6.28964e-50	1.00055e-48	2.76694e-46	3.62546e-46	9.57285e-46	2.67023e-45	4.27029e-45	5.36844e-45	5.46493e-45	4.16263e-44	4.90727e-44	1.19988e-43	1.39372e-42	6.99515e-42	9.79459e-42	1.40921e-40	6.96544e-40	8.57235e-40	4.51984e-39	6.92696e-39	1.46844e-38	2.49913e-38
DESeqPVal	1.60863e-52	2.29987e-26	1.06033e-28	1.01996e-22	3.24881e-25	3.08429e-18	1.22504e-11	4.15945e-19	7.63804e-16	3.70776e-14	1.08151e-16	9.43242e-10	2.909e-18	9.85382e-15	1.92377e-21	1.36057e-16	3.68048e-10	1.71996e-08	1.78941e-08	2.12547e-26	1.26409e-23	6.37986e-06	5.95376e-19	7.52927e-12	1.24478e-06	4.16473e-06	4.00298e-19	1.08144e-09	1.4019e-30	3.11954e-10	0.00148317	1.65861e-06	3.65684e-05	1.72505e-08	1.80427e-15	0.00104789	1.054e-05	2.2632e-08	4.08835e-07	3.89037e-07	6.53411e-09	1.03528e-09	2.41443e-06	6.04018e-05	1.14068e-05	5.59754e-09	4.70753e-07	3.45445e-05	5.38854e-08
DESeqAdjPVal	1.8319e-48	5.23819e-23	4.025e-25	1.45192e-19	6.16624e-22	2.06611e-15	3.16734e-09	3.64368e-16	3.95373e-13	1.508e-11	6.84234e-14	1.76093e-07	2.06611e-15	4.31597e-12	2.43421e-18	8.15485e-14	7.22643e-08	2.36685e-06	2.42593e-06	5.23819e-23	2.0565e-20	0.000454087	4.84296e-16	2.0913e-09	0.000114319	0.000312026	3.64368e-16	1.92429e-07	7.98243e-27	6.23252e-08	0.0457733	0.000146421	0.00195512	2.36685e-06	8.21882e-13	0.0347913	0.000674323	2.99689e-06	3.97933e-05	3.81927e-05	9.79085e-07	1.90158e-07	0.000196397	0.00307078	0.000721667	8.49931e-07	4.54317e-05	0.00185563	6.67008e-06
log2FC	8.47327	8.48349	6.15708	4.24945	5.154	5.10772	2.79607	4.37166	6.76943	3.38028	3.48227	4.14652	6.69156	4.07825	4.70982	4.48169	2.72114	Inf	2.52256	5.48319	5.0829	1.82091	4.01705	11.7561	1.99016	4.81564	6.20129	2.6476	5.91827	2.60839	1.21967	2.09174	1.99894	2.39782	3.8659	1.76006	1.9566	2.88479	2.17382	2.26642	4.03583	6.19736	2.77134	Inf	2.04603	3.05409	2.5737	6.18337	3.64571
sg4
geneNames	Hr4	Hr46	E23	Eip75B	CG4586	CG44004	vri	CG15309	CG6287	bip1	Ama	CG44006	CG10026	CG10621	Oatp30B	Hsp27	l(1)G0232	CG13813	Sox14	Oscillin	Cpr49Ac	Eip74EF	Eip78C	CG8498	CR43626	CG3394	Nc	alt	grsm	not	CG5346	brat	CG32795	CG3587	MESR6	CG14526	CG8031	CG43389	CG5854	CG3829	mdy	CG11509	nmo	CR45424	jing	Mur2B	NAT1	CR45391	Hsp67Bc
fisherPVal	9.48852e-113	3.11626e-89	6.54362e-88	6.05826e-77	1.15068e-75	5.31169e-75	1.88569e-71	4.34201e-68	1.05913e-61	2.99386e-61	5.16659e-60	3.24735e-58	3.65457e-57	5.61632e-57	6.5202e-57	1.16237e-56	3.68511e-56	4.08543e-56	1.58754e-55	4.13125e-55	4.35644e-55	4.5041e-54	2.1965e-53	1.25295e-51	2.18905e-51	2.8772e-50	6.28964e-50	3.62546e-46	5.4808e-46	9.57285e-46	2.67023e-45	4.27029e-45	5.36844e-45	5.46493e-45	4.16263e-44	4.90727e-44	1.19988e-43	1.82362e-43	1.39372e-42	9.79459e-42	1.16722e-41	6.30198e-41	1.40921e-40	6.96544e-40	8.57235e-40	4.51984e-39	6.92696e-39	1.46844e-38	2.49913e-38
DESeqPVal	1.57927e-56	2.20621e-28	1.89278e-31	4.4459e-17	1.04423e-21	1.84211e-13	9.58461e-33	1.31548e-21	2.87286e-18	9.56109e-12	5.73641e-39	9.68084e-05	6.39901e-06	3.0797e-05	1.71105e-05	2.22161e-20	0.000786221	1.53375e-09	1.97629e-27	1.35942e-12	3.95006e-76	1.21685e-06	1.1093e-10	2.62364e-11	5.16642e-09	1.30554e-26	3.5903e-06	1.08144e-11	8.0548e-05	6.77519e-07	0.0027148	5.11136e-13	5.87958e-07	0.000679679	1.58382e-08	1.10277e-16	5.2261e-10	4.23182e-06	2.87533e-06	1.82052e-07	0.000975691	2.84482e-05	0.00283587	0.000193959	0.00185808	2.62634e-12	0.000391019	0.00767263	5.64525e-09
DESeqAdjPVal	8.80757e-53	3.51543e-25	3.51868e-28	2.47948e-14	1.05885e-18	6.42092e-11	2.13813e-29	1.22274e-18	2.00274e-15	2.66611e-09	2.1328e-35	0.00506949	0.000513486	0.00190839	0.00118541	1.90614e-17	0.0291346	2.8045e-07	2.75545e-24	4.09811e-10	4.40589e-72	0.000125674	2.4261e-08	6.65093e-09	9.00409e-07	1.618e-23	0.000312861	2.94203e-09	0.0043826	7.79077e-05	0.0805343	1.67683e-10	6.90325e-05	0.025612	2.4536e-06	5.59102e-14	1.04093e-07	0.000360318	0.000260743	2.30751e-05	0.0347695	0.00179272	0.0839027	0.00905196	0.0598988	7.70901e-10	0.0159176	0.17573	9.68724e-07
log2FC	8.9948	8.8275	6.94987	3.8484	4.87648	4.4671	5.98764	5.28136	7.59331	3.32317	8.69925	3.30693	5.8215	5.20001	2.02893	5.56023	1.55676	11.7029	6.05279	3.59896	12.5965	2.18939	10.9528	3.12808	5.7475	7.80502	2.19766	3.03172	1.70471	2.38584	1.58132	3.49473	2.45704	1.92646	2.79784	5.09682	2.98596	5.42557	2.31628	5.44281	2.14241	3.324	1.89485	5.95901	1.57988	4.25341	1.96517	5.08454	3.94914
D8
geneNames	Hr4	Hr46	E23	Eip75B	CG4586	CG44004	vri	CG15309	CG6287	bip1	Ama	CG44006	CG10026	CG10621	Oatp30B	Hsp27	l(1)G0232	Sox14	Oscillin	Cpr49Ac	sn	Eip74EF	NLaz	Eip78C	CG8498	CR43626	CG3394	Nc	CG9416	Eip93F	alt	grsm	not	CG5346	brat	MESR6	CG14526	CG8031	CG43389	CG5854	CG10924	CG3829	mdy	nmo	jing	NAT1	Hsp67Bc	heph	rgr
fisherPVal	9.48852e-113	3.11626e-89	6.54362e-88	6.05826e-77	1.15068e-75	5.31169e-75	1.88569e-71	4.34201e-68	1.05913e-61	2.99386e-61	5.16659e-60	3.24735e-58	3.65457e-57	5.61632e-57	6.5202e-57	1.16237e-56	3.68511e-56	1.58754e-55	4.13125e-55	4.35644e-55	1.85826e-54	4.5041e-54	8.25008e-54	2.1965e-53	1.25295e-51	2.18905e-51	2.8772e-50	6.28964e-50	1.00055e-48	2.76694e-46	3.62546e-46	5.4808e-46	9.57285e-46	2.67023e-45	4.27029e-45	4.16263e-44	4.90727e-44	1.19988e-43	1.82362e-43	1.39372e-42	6.99515e-42	9.79459e-42	1.16722e-41	1.40921e-40	8.57235e-40	6.92696e-39	2.49913e-38	1.88629e-37	3.11041e-37
DESeqPVal	1.69359e-29	3.8846e-10	6.76656e-25	3.87483e-18	4.84044e-18	5.58651e-09	4.66177e-16	5.6817e-20	2.05424e-12	2.27477e-09	3.99104e-22	3.98403e-06	1.7502e-10	8.4298e-17	4.62376e-22	3.83812e-08	1.58248e-10	4.84283e-05	8.58888e-16	1.96856e-28	1.26911e-07	3.61684e-05	1.46784e-22	2.16199e-05	1.5025e-05	0.00015492	1.07445e-06	0.000178523	2.86102e-26	1.06975e-11	0.000385733	0.000283271	1.3587e-08	0.000372804	1.23343e-07	6.37828e-05	6.8408e-05	2.03646e-05	0.00252966	5.49696e-10	5.09704e-06	1.03518e-06	8.73033e-16	3.80833e-06	5.94117e-09	5.85147e-05	6.62493e-13	5.7078e-09	6.40245e-05
DESeqAdjPVal	1.84432e-25	9.0007e-08	1.84219e-21	3.24592e-15	3.76517e-15	1.08638e-06	2.67193e-13	6.18738e-17	6.77901e-10	4.58745e-07	6.20892e-19	0.00036155	4.43247e-08	5.40003e-14	6.29409e-19	5.64825e-06	4.20323e-08	0.00291372	4.32151e-13	1.07188e-24	1.70625e-05	0.00237273	2.66413e-19	0.00150924	0.00110556	0.00749815	0.000115849	0.00830821	1.03855e-22	3.23598e-09	0.0157327	0.0120501	2.27634e-06	0.0153782	1.679e-05	0.00359395	0.00380083	0.00144007	0.0744542	1.22167e-07	0.000444054	0.00011387	4.32151e-13	0.000351463	1.11551e-06	0.00334553	2.25455e-10	1.09049e-06	0.00359395
log2FC	5.14284	3.48051	5.0303	3.65325	3.97511	3.02535	3.42454	4.49876	5.15409	2.55208	4.21851	2.95348	4.29855	4.3844	4.54619	2.75491	2.78054	1.76315	3.88697	5.22939	2.37394	1.65695	4.64844	5.33244	1.76895	2.73993	2.92008	1.56121	4.94534	2.84843	1.36737	1.40562	2.48911	1.6962	2.23828	1.74579	1.97851	1.80058	2.97729	2.83855	3.04178	4.71321	5.68094	2.69746	2.76016	2.015	4.60104	2.39069	2.04179
D4-c1
geneNames	Hr4	Hr46	E23	Eip75B	CG4586	CG44004	vri	CG15309	CG6287	bip1	Ama	CG44006	CG10026	CG10621	Oatp30B	Hsp27	l(1)G0232	CG13813	Sox14	Oscillin	Cpr49Ac	sn	Eip74EF	NLaz	Eip78C	CG8498	CR43626	CG3394	Nc	CG9416	Eip93F	alt	grsm	not	brat	CG32795	CG14526	CG8031	CG43389	CG5854	CG10924	CG3829	mdy	CR45424	jing	Mur2B	NAT1	CR45391	rgr
fisherPVal	9.48852e-113	3.11626e-89	6.54362e-88	6.05826e-77	1.15068e-75	5.31169e-75	1.88569e-71	4.34201e-68	1.05913e-61	2.99386e-61	5.16659e-60	3.24735e-58	3.65457e-57	5.61632e-57	6.5202e-57	1.16237e-56	3.68511e-56	4.08543e-56	1.58754e-55	4.13125e-55	4.35644e-55	1.85826e-54	4.5041e-54	8.25008e-54	2.1965e-53	1.25295e-51	2.18905e-51	2.8772e-50	6.28964e-50	1.00055e-48	2.76694e-46	3.62546e-46	5.4808e-46	9.57285e-46	4.27029e-45	5.36844e-45	4.90727e-44	1.19988e-43	1.82362e-43	1.39372e-42	6.99515e-42	9.79459e-42	1.16722e-41	6.96544e-40	8.57235e-40	4.51984e-39	6.92696e-39	1.46844e-38	3.11041e-37
DESeqPVal	1.62754e-46	6.79668e-19	5.8176e-38	5.37128e-19	2.30853e-20	1.76336e-16	2.22612e-14	8.52358e-24	1.41029e-07	6.34336e-11	3.17909e-16	5.58277e-09	4.01872e-17	1.27009e-14	1.57903e-10	7.73407e-08	1.14927e-08	0.00800327	0.000317208	2.21986e-11	1.56362e-31	2.80082e-05	0.000563715	6.93025e-23	4.83941e-09	0.000168192	0.00366224	8.25525e-13	0.000180004	2.26868e-15	1.10277e-09	0.00129068	7.49737e-05	2.78746e-06	3.94444e-05	0.00176321	0.000802802	0.000462612	0.000112568	5.50674e-07	7.72935e-07	1.18459e-07	3.48619e-06	0.00550035	8.40514e-06	0.00920272	9.95145e-05	1.67372e-05	1.17348e-05
DESeqAdjPVal	1.89136e-42	9.87303e-16	3.38032e-34	8.9171e-16	4.47123e-17	1.70767e-13	1.52175e-11	2.47631e-20	3.34469e-05	2.94865e-08	2.84186e-13	1.75344e-06	4.24559e-14	9.22478e-12	7.05764e-08	1.95386e-05	3.51465e-06	0.299055	0.0249072	1.12161e-08	6.05694e-28	0.00353786	0.0401898	1.61073e-19	1.56219e-06	0.0153902	0.172303	4.79671e-10	0.016103	1.88316e-12	4.00479e-07	0.0765254	0.00792064	0.000498355	0.00463013	0.0999526	0.0527083	0.0346839	0.0111808	0.000118507	0.000157584	2.86794e-05	0.000604671	0.231593	0.00128521	0.328051	0.0100562	0.00226166	0.00166305
log2FC	7.37596	5.96096	7.70754	3.77685	4.45526	4.79904	3.20057	5.24385	3.62244	2.83467	3.4165	4.116	6.32157	3.79766	2.79667	2.6817	2.44428	3.562	1.55487	3.06227	5.75313	1.84448	1.37569	4.66987	8.61742	1.52945	2.10001	4.41983	1.5572	3.43049	2.51813	1.23254	1.53522	2.02895	1.7074	1.3706	1.64467	1.46158	4.16628	2.2328	3.32804	5.14936	2.83464	2.78039	2.07042	1.31913	1.94256	7.05341	2.2496
D20-c5
geneNames	Hr4	Hr46	E23	Eip75B	CG4586	CG44004	vri	CG15309	CG6287	bip1	Ama	CG44006	CG10026	CG10621	Oatp30B	Hsp27	CG13813	Sox14	Oscillin	Cpr49Ac	Eip74EF	NLaz	Eip78C	CG8498	CR43626	CG3394	Nc	Eip93F	alt	grsm	not	CG5346	brat	CG32795	CG3587	MESR6	CG14526	CG8031	CG43389	CG5854	CG10924	CG3829	CG11509	nmo	CR45424	CG9663	NAT1	CR45391	Hsp67Bc
fisherPVal	9.48852e-113	3.11626e-89	6.54362e-88	6.05826e-77	1.15068e-75	5.31169e-75	1.88569e-71	4.34201e-68	1.05913e-61	2.99386e-61	5.16659e-60	3.24735e-58	3.65457e-57	5.61632e-57	6.5202e-57	1.16237e-56	4.08543e-56	1.58754e-55	4.13125e-55	4.35644e-55	4.5041e-54	8.25008e-54	2.1965e-53	1.25295e-51	2.18905e-51	2.8772e-50	6.28964e-50	2.76694e-46	3.62546e-46	5.4808e-46	9.57285e-46	2.67023e-45	4.27029e-45	5.36844e-45	5.46493e-45	4.16263e-44	4.90727e-44	1.19988e-43	1.82362e-43	1.39372e-42	6.99515e-42	9.79459e-42	6.30198e-41	1.40921e-40	6.96544e-40	4.97184e-39	6.92696e-39	1.46844e-38	2.49913e-38
DESeqPVal	1.60097e-42	1.14525e-19	3.09859e-27	3.00662e-12	2.88395e-13	6.88099e-15	2.82093e-11	4.59015e-16	3.85176e-09	1.7485e-12	9.31641e-11	2.14115e-07	1.26552e-17	1.64631e-07	6.81958e-22	6.36012e-11	8.7627e-12	7.92522e-13	1.53283e-20	5.57596e-09	1.83939e-09	1.26966e-07	0.00349716	6.56211e-05	1.03407e-08	1.14277e-05	7.27279e-09	3.01503e-10	0.000219694	7.06923e-09	1.40532e-07	2.74583e-05	8.96776e-07	5.1595e-05	0.000409464	2.23522e-08	4.7171e-10	5.78442e-05	5.76705e-05	9.55219e-08	0.00291881	0.00046676	1.26695e-10	0.000728759	7.20499e-05	5.62597e-06	0.000338706	0.00411517	4.40914e-08
DESeqAdjPVal	1.84993e-38	2.64668e-16	1.79021e-23	2.04362e-09	2.777e-10	8.83443e-12	1.55218e-08	6.62989e-13	1.41638e-06	1.34693e-09	4.68048e-08	4.75788e-05	2.08902e-14	3.73002e-05	2.62667e-18	3.34051e-08	5.62517e-09	7.0443e-10	4.42797e-17	1.95243e-06	7.0847e-07	2.99405e-05	0.187952	0.0070394	3.31908e-06	0.00167579	2.40106e-06	1.3521e-07	0.0190063	2.40106e-06	3.2477e-05	0.00352534	0.000178659	0.00602202	0.03263	6.62255e-06	2.01875e-07	0.00648922	0.00648922	2.31658e-05	0.161372	0.0361974	6.09986e-08	0.0526301	0.0075366	0.000942145	0.0273689	0.21614	1.18483e-05
log2FC	7.02587	8.16219	7.48841	2.88892	3.29033	4.74668	2.77822	3.98763	4.72716	3.29873	2.67859	3.67341	7.3304	3.33799	5.00166	3.41617	14.668	3.36378	4.55876	2.46614	2.53066	2.38597	3.4169	1.66269	4.88227	5.01666	2.53779	2.74973	1.45631	2.34863	2.3684	2.06809	2.10807	1.82955	1.9216	2.55547	3.53344	1.72555	5.03021	2.44607	3.41803	3.16175	5.1787	1.98358	Inf	2.1666	1.82144	Inf	3.79124
G1
geneNames	Hr4	Hr46	E23	Eip75B	CG4586	CG44004	vri	CG15309	CG6287	bip1	Ama	CG44006	CG10621	Oatp30B	Hsp27	l(1)G0232	CG13813	Sox14	Oscillin	Cpr49Ac	sn	Eip74EF	NLaz	Eip78C	CG8498	CR43626	CG3394	Nc	CG9416	Eip93F	alt	grsm	not	CG5346	brat	CG32795	CG3587	MESR6	CG14526	CG8031	CG43389	CG5854	CG10924	CG3829	mdy	CG11509	jing	Mur2B	CG9663
fisherPVal	9.48852e-113	3.11626e-89	6.54362e-88	6.05826e-77	1.15068e-75	5.31169e-75	1.88569e-71	4.34201e-68	1.05913e-61	2.99386e-61	5.16659e-60	3.24735e-58	5.61632e-57	6.5202e-57	1.16237e-56	3.68511e-56	4.08543e-56	1.58754e-55	4.13125e-55	4.35644e-55	1.85826e-54	4.5041e-54	8.25008e-54	2.1965e-53	1.25295e-51	2.18905e-51	2.8772e-50	6.28964e-50	1.00055e-48	2.76694e-46	3.62546e-46	5.4808e-46	9.57285e-46	2.67023e-45	4.27029e-45	5.36844e-45	5.46493e-45	4.16263e-44	4.90727e-44	1.19988e-43	1.82362e-43	1.39372e-42	6.99515e-42	9.79459e-42	1.16722e-41	6.30198e-41	8.57235e-40	4.51984e-39	4.97184e-39
DESeqPVal	3.45436e-56	4.87308e-32	2.40027e-13	1.14917e-17	1.82446e-24	1.37574e-13	2.36862e-16	2.36184e-13	6.48262e-08	1.95463e-08	0.00614436	2.33609e-07	1.15145e-05	2.46483e-09	8.73589e-09	5.62664e-08	1.12432e-07	2.08096e-10	2.54209e-09	5.7047e-17	2.34359e-11	2.33057e-20	2.30729e-07	0.000489546	3.09446e-07	3.3402e-17	0.00340569	4.92065e-05	4.20512e-30	0.000437833	9.54484e-08	3.95866e-06	0.000732809	9.32851e-10	1.70613e-06	1.05645e-09	1.4597e-05	9.69306e-05	8.96164e-25	3.4819e-05	0.00255503	0.00853569	0.00402556	1.04495e-06	0.00017347	3.47251e-10	5.39816e-07	1.51215e-05	3.22421e-07
DESeqAdjPVal	4.33246e-52	3.05591e-28	1.58443e-10	1.60143e-14	4.57648e-21	1.01497e-10	2.28517e-13	1.58443e-10	1.7675e-05	5.97927e-06	0.296394	5.46176e-05	0.00156972	9.36785e-07	2.96123e-06	1.56821e-05	2.8778e-05	9.32122e-08	9.37732e-07	5.96237e-14	1.27797e-08	4.87166e-17	5.46176e-05	0.0383743	6.8089e-05	4.18928e-14	0.189841	0.00536651	1.75802e-26	0.0354278	2.54705e-05	0.000620619	0.052649	3.77414e-07	0.000289166	4.14064e-07	0.00196856	0.00928018	2.80992e-21	0.00397	0.147673	0.382338	0.213032	0.000189939	0.0157656	1.5018e-07	0.0001092	0.00201759	6.97207e-05
log2FC	8.53471	9.0195	3.25245	3.58097	4.92509	4.09799	3.46081	3.41536	3.68732	2.40127	1.05371	3.44168	1.96447	2.591	2.89649	2.31545	8.76223	2.87941	2.65225	4.068	3.10868	4.08918	2.30198	4.12839	2.107	8.1914	1.72199	1.69952	5.59057	1.52397	2.09376	1.79904	1.42062	3.06239	2.00412	2.75375	2.25505	1.68782	6.52811	1.73641	2.69533	1.15643	1.8546	4.63209	2.21991	4.73473	2.33637	2.1321	2.38038
ML83-26
geneNames	Hr4	Hr46	E23	Eip75B	CG4586	CG44004	vri	CG15309	CG6287	bip1	Ama	CG44006	CG10026	CG10621	Oatp30B	Hsp27	l(1)G0232	CG13813	Sox14	Oscillin	Cpr49Ac	sn	Eip74EF	NLaz	Eip78C	CG8498	CR43626	CG3394	Nc	alt	grsm	not	CG5346	brat	CG32795	CG3587	MESR6	CG14526	CG8031	CG43389	CG5854	CG10924	CG3829	CG11509	nmo	CR45424	jing	Mur2B	CG9663
fisherPVal	9.48852e-113	3.11626e-89	6.54362e-88	6.05826e-77	1.15068e-75	5.31169e-75	1.88569e-71	4.34201e-68	1.05913e-61	2.99386e-61	5.16659e-60	3.24735e-58	3.65457e-57	5.61632e-57	6.5202e-57	1.16237e-56	3.68511e-56	4.08543e-56	1.58754e-55	4.13125e-55	4.35644e-55	1.85826e-54	4.5041e-54	8.25008e-54	2.1965e-53	1.25295e-51	2.18905e-51	2.8772e-50	6.28964e-50	3.62546e-46	5.4808e-46	9.57285e-46	2.67023e-45	4.27029e-45	5.36844e-45	5.46493e-45	4.16263e-44	4.90727e-44	1.19988e-43	1.82362e-43	1.39372e-42	6.99515e-42	9.79459e-42	6.30198e-41	1.40921e-40	6.96544e-40	8.57235e-40	4.51984e-39	4.97184e-39
DESeqPVal	2.8037e-58	1.78129e-35	5.77205e-29	1.69586e-11	9.07714e-09	4.58012e-24	4.64859e-19	2.8073e-18	7.37109e-15	2.74347e-12	1.3105e-22	3.03059e-06	2.61205e-16	1.43046e-22	0.00315227	3.93145e-17	1.24102e-06	1.25486e-07	1.96463e-16	2.51044e-08	3.15878e-15	1.35362e-13	2.60456e-06	2.50277e-06	0.00161609	1.09456e-07	5.4544e-09	2.87275e-25	5.99643e-10	3.7339e-06	2.91781e-12	1.44614e-05	8.10422e-06	8.08829e-05	2.46017e-06	0.000906732	1.88381e-07	8.269e-07	3.83303e-06	2.87704e-06	4.30555e-07	1.10888e-06	0.000287729	2.72303e-07	0.00429498	0.000442389	5.26003e-06	2.89234e-05	8.85822e-07
DESeqAdjPVal	3.26603e-54	1.03751e-31	2.24129e-25	7.59809e-09	2.78262e-06	8.8923e-21	5.41514e-16	2.72518e-15	4.08885e-12	1.38951e-09	1.85149e-19	0.000425341	1.60146e-13	1.85149e-19	0.148068	2.86234e-14	0.000200787	2.98325e-05	1.27144e-13	6.96288e-06	1.83983e-12	7.16741e-11	0.000374574	0.000369047	0.085347	2.65636e-05	1.71725e-06	8.36616e-22	2.2533e-07	0.000488721	1.41623e-09	0.00160439	0.000983397	0.0070821	0.000367417	0.0547281	4.11258e-05	0.000148193	0.000496122	0.000408716	8.35922e-05	0.000181935	0.0204375	5.66439e-05	0.186687	0.029448	0.000658862	0.00306299	0.000156347
log2FC	8.85697	10.0391	5.69475	2.71507	2.49505	7.57004	3.8365	4.19928	6.5749	3.59693	5.18813	3.01685	6.03886	5.06423	1.21301	4.60569	2.04661	8.88414	3.89995	2.48984	3.4882	3.68241	1.89683	4.22496	3.65303	2.19757	5.14649	7.34744	2.67644	1.79841	2.83099	1.85092	2.1537	1.63228	2.07523	1.71374	2.30221	2.48975	1.9556	6.4229	2.25794	3.29272	3.19696	3.59365	1.60024	Inf	2.10862	2.04641	2.28434
Jupiter
geneNames	Hr4	Hr46	E23	Eip75B	CG4586	CG44004	vri	CG15309	CG6287	bip1	Ama	CG44006	CG10026	CG10621	Oatp30B	Hsp27	l(1)G0232	CG13813	Sox14	Oscillin	Cpr49Ac	sn	Eip74EF	NLaz	Eip78C	CG8498	CG3394	Nc	CG9416	Eip93F	alt	not	CG5346	brat	CG32795	CG3587	MESR6	CG14526	CG8031	CG43389	CG5854	CG10924	CG3829	mdy	nmo	jing	NAT1	CR45391	Hsp67Bc
fisherPVal	9.48852e-113	3.11626e-89	6.54362e-88	6.05826e-77	1.15068e-75	5.31169e-75	1.88569e-71	4.34201e-68	1.05913e-61	2.99386e-61	5.16659e-60	3.24735e-58	3.65457e-57	5.61632e-57	6.5202e-57	1.16237e-56	3.68511e-56	4.08543e-56	1.58754e-55	4.13125e-55	4.35644e-55	1.85826e-54	4.5041e-54	8.25008e-54	2.1965e-53	1.25295e-51	2.8772e-50	6.28964e-50	1.00055e-48	2.76694e-46	3.62546e-46	9.57285e-46	2.67023e-45	4.27029e-45	5.36844e-45	5.46493e-45	4.16263e-44	4.90727e-44	1.19988e-43	1.82362e-43	1.39372e-42	6.99515e-42	9.79459e-42	1.16722e-41	1.40921e-40	8.57235e-40	6.92696e-39	1.46844e-38	2.49913e-38
DESeqPVal	9.76047e-56	1.11127e-12	4.52877e-33	7.30116e-29	1.24024e-17	8.6648e-18	8.98121e-15	2.71718e-18	2.02398e-14	5.78725e-10	4.04573e-24	2.09153e-13	5.85735e-16	4.1701e-05	7.3065e-15	2.86134e-12	4.94768e-10	0.00277469	3.87074e-05	2.1629e-12	0.00308057	0.000415454	1.22494e-07	3.35143e-23	2.20695e-13	3.87911e-06	4.12825e-12	0.000210904	3.38278e-34	1.44704e-10	0.00239664	5.81336e-07	0.000231098	7.80769e-05	0.000341791	0.000683765	0.00377578	2.2018e-15	0.00132	0.00307355	2.2672e-05	1.86087e-08	2.03965e-07	2.05103e-13	0.00138332	0.000570669	0.0010758	0.0014042	6.2598e-12
DESeqAdjPVal	1.09874e-51	5.21233e-10	1.69934e-29	2.05473e-25	1.55126e-14	1.21925e-14	6.7401e-12	4.36962e-15	1.34023e-11	1.76073e-07	9.10856e-21	1.12116e-10	5.9942e-13	0.00545847	6.32687e-12	1.19297e-09	1.59131e-07	0.153111	0.00518725	9.36452e-10	0.163575	0.0357005	2.65177e-05	6.28784e-20	1.12926e-10	0.000671802	1.6597e-09	0.0199508	1.904e-30	4.79097e-08	0.141995	0.000114809	0.0216789	0.0094199	0.0298259	0.0530838	0.190601	2.06548e-12	0.0879245	0.163575	0.00331453	4.65507e-06	4.33214e-05	1.12116e-10	0.0915999	0.0462159	0.0729534	0.0924392	2.34889e-09
log2FC	9.31569	5.50275	7.20846	5.04387	3.96483	7.88701	3.25314	4.646	6.29936	2.65912	4.47586	6.43195	8.51789	2.9364	3.95478	3.6576	2.68915	4.97067	1.79348	3.30401	2.19016	1.54229	2.16926	5.04258	Inf	1.89225	4.40839	1.54526	6.27248	2.71185	1.16463	2.17751	1.75591	1.63969	1.58373	1.80385	1.27485	5.22691	1.35414	3.34448	1.87023	3.89176	5.35867	5.13562	1.81151	1.59216	1.61705	Inf	5.31278
CCa
geneNames	Hr4	Hr46	E23	Eip75B	CG4586	CG44004	vri	CG15309	CG6287	bip1	Ama	CG44006	CG10026	CG10621	Oatp30B	Hsp27	l(1)G0232	CG13813	Sox14	Oscillin	Cpr49Ac	sn	Eip74EF	NLaz	Eip78C	CR43626	CG3394	alt	grsm	not	CG5346	brat	CG32795	CG3587	MESR6	CG43389	CG5854	CG10924	mdy	CG11509	nmo	CR45424	Mur2B	CG9663	NAT1	CR45391	Hsp67Bc	rgr	tai
fisherPVal	9.48852e-113	3.11626e-89	6.54362e-88	6.05826e-77	1.15068e-75	5.31169e-75	1.88569e-71	4.34201e-68	1.05913e-61	2.99386e-61	5.16659e-60	3.24735e-58	3.65457e-57	5.61632e-57	6.5202e-57	1.16237e-56	3.68511e-56	4.08543e-56	1.58754e-55	4.13125e-55	4.35644e-55	1.85826e-54	4.5041e-54	8.25008e-54	2.1965e-53	2.18905e-51	2.8772e-50	3.62546e-46	5.4808e-46	9.57285e-46	2.67023e-45	4.27029e-45	5.36844e-45	5.46493e-45	4.16263e-44	1.82362e-43	1.39372e-42	6.99515e-42	1.16722e-41	6.30198e-41	1.40921e-40	6.96544e-40	4.51984e-39	4.97184e-39	6.92696e-39	1.46844e-38	2.49913e-38	3.11041e-37	5.57969e-37
DESeqPVal	1.0025e-78	1.00185e-47	5.09162e-59	4.50596e-19	1.48697e-17	1.38408e-15	2.19977e-16	1.29485e-16	3.12893e-06	1.2242e-10	2.50967e-36	0.000194594	4.2938e-08	2.11411e-20	3.95877e-31	5.80423e-06	6.4129e-09	3.49169e-09	6.63111e-16	5.70019e-06	1.25016e-16	0.000326093	1.82783e-21	6.52432e-20	5.20255e-06	7.44545e-12	0.00607939	2.32736e-06	7.72743e-07	4.73636e-06	1.03e-08	2.37261e-11	7.30254e-10	1.12489e-10	2.43589e-05	4.49162e-10	3.87109e-05	2.94215e-05	0.000251786	6.57749e-18	3.18646e-10	5.79717e-06	2.36159e-15	1.73141e-11	0.00355001	0.00234479	5.42251e-09	6.8865e-06	3.43009e-08
DESeqAdjPVal	1.31588e-74	4.38342e-44	3.34163e-55	6.57169e-16	1.77437e-14	1.13546e-12	2.06244e-13	1.3074e-13	0.00058672	5.54097e-08	8.23549e-33	0.0214642	1.19916e-05	3.96426e-17	1.03926e-27	0.000917908	2.10439e-06	1.2061e-06	5.80266e-13	0.000917908	1.3074e-13	0.0337031	3.99867e-18	1.07048e-16	0.000853608	5.14363e-09	0.372888	0.000471552	0.000177948	0.000807395	3.21899e-06	1.29762e-08	2.90464e-07	5.27334e-08	0.00340144	1.84241e-07	0.00503088	0.003993	0.0270897	8.63361e-15	1.34921e-07	0.000917908	1.82342e-12	1.03302e-08	0.247859	0.176883	1.82502e-06	0.0010761	9.78769e-06
log2FC	6.52793	6.2752	5.99862	2.51865	2.57648	2.98884	2.33336	2.62906	2.52611	2.01067	4.0682	1.60479	4.68809	3.26964	3.7232	1.56075	1.72541	6.05904	2.54254	1.3852	2.86178	1.1207	2.80662	3.7854	3.68367	3.96419	1.28754	1.27764	1.34567	1.36007	1.93085	1.98188	1.94466	2.42977	1.28224	4.83649	1.25368	1.88148	1.47549	6.24375	2.60964	3.25701	2.81713	2.19963	1.00602	2.51579	2.36376	1.59302	1.52902
Pten X
geneNames	Hr4	Hr46	E23	Eip75B	CG4586	CG44004	vri	CG15309	CG6287	bip1	Ama	CG44006	CG10026	CG10621	Oatp30B	Hsp27	l(1)G0232	CG13813	Sox14	Oscillin	sn	Eip74EF	NLaz	Eip78C	CG8498	CR43626	CG3394	CG9416	Eip93F	alt	not	CG5346	brat	CG3587	MESR6	CG14526	CG8031	CG43389	CG5854	CG10924	CG3829	mdy	nmo	CR45424	Mur2B	CG9663	NAT1	Hsp67Bc	heph
fisherPVal	9.48852e-113	3.11626e-89	6.54362e-88	6.05826e-77	1.15068e-75	5.31169e-75	1.88569e-71	4.34201e-68	1.05913e-61	2.99386e-61	5.16659e-60	3.24735e-58	3.65457e-57	5.61632e-57	6.5202e-57	1.16237e-56	3.68511e-56	4.08543e-56	1.58754e-55	4.13125e-55	1.85826e-54	4.5041e-54	8.25008e-54	2.1965e-53	1.25295e-51	2.18905e-51	2.8772e-50	1.00055e-48	2.76694e-46	3.62546e-46	9.57285e-46	2.67023e-45	4.27029e-45	5.46493e-45	4.16263e-44	4.90727e-44	1.19988e-43	1.82362e-43	1.39372e-42	6.99515e-42	9.79459e-42	1.16722e-41	1.40921e-40	6.96544e-40	4.51984e-39	4.97184e-39	6.92696e-39	2.49913e-38	1.88629e-37
DESeqPVal	1.12122e-52	1.01212e-13	2.07648e-35	1.755e-19	2.82066e-14	3.44642e-13	1.22126e-12	6.7052e-16	2.81732e-11	4.9155e-06	1.95279e-11	1.63792e-09	3.97481e-25	2.81889e-11	4.3223e-14	0.000319428	2.17342e-09	8.37927e-10	0.00047088	4.66419e-12	2.55798e-06	2.64317e-06	7.08563e-22	2.9208e-05	0.000730494	0.000601444	1.80377e-17	1.4298e-08	6.3106e-06	0.000491847	3.53167e-05	0.000955841	5.32563e-06	0.00822617	0.000179525	7.58775e-05	0.000634821	0.00462955	5.61717e-06	1.74515e-14	0.00105428	2.1359e-15	9.53645e-05	0.00718493	4.7051e-08	0.000126702	2.30139e-05	1.13051e-05	0.00014729
DESeqAdjPVal	1.41745e-48	7.52663e-11	1.31254e-31	3.69779e-16	2.54706e-11	2.42054e-10	7.71961e-10	8.47672e-13	1.42546e-08	0.0010357	1.07335e-08	7.1402e-07	1.67498e-21	1.42546e-08	3.41515e-11	0.0320493	8.86336e-07	3.78324e-07	0.0434515	2.68021e-09	0.000587963	0.000596695	2.23941e-18	0.00471476	0.061566	0.0528018	2.8504e-14	5.16444e-06	0.00124654	0.0450575	0.00544479	0.0769665	0.00110371	0.383746	0.0200846	0.0104266	0.054813	0.250114	0.00114536	1.6971e-11	0.0814325	2.45473e-12	0.0121777	0.346161	1.60762e-05	0.0154273	0.00387922	0.00204171	0.0175664
log2FC	8.51189	6.95402	7.30689	3.82332	3.39009	4.18828	2.92555	3.84219	4.93605	1.89905	2.71874	4.07989	9.60209	3.26187	3.4387	1.73168	2.57424	11.9437	1.50254	3.18078	2.08991	1.89621	4.74662	5.19609	1.35898	2.58225	Inf	2.34969	1.81734	1.33693	1.75984	1.56058	1.89847	1.35297	1.62035	1.96565	1.41777	3.22095	2.00697	5.85853	2.88527	5.51957	2.23005	2.70452	2.87008	1.78157	2.12406	2.54822	1.52229
L1
geneNames	Hr4	Hr46	E23	Eip75B	CG4586	CG44004	vri	CG15309	CG6287	bip1	Ama	CG44006	CG10026	CG10621	Oatp30B	Hsp27	l(1)G0232	CG13813	Sox14	Oscillin	Cpr49Ac	Eip74EF	NLaz	Eip78C	CG8498	CR43626	CG3394	Nc	Eip93F	alt	not	CG5346	brat	CG32795	CG3587	MESR6	CG14526	CG8031	CG43389	CG5854	CG10924	CG3829	CG11509	CR45424	jing	CG9663	NAT1	CR45391	Hsp67Bc
fisherPVal	9.48852e-113	3.11626e-89	6.54362e-88	6.05826e-77	1.15068e-75	5.31169e-75	1.88569e-71	4.34201e-68	1.05913e-61	2.99386e-61	5.16659e-60	3.24735e-58	3.65457e-57	5.61632e-57	6.5202e-57	1.16237e-56	3.68511e-56	4.08543e-56	1.58754e-55	4.13125e-55	4.35644e-55	4.5041e-54	8.25008e-54	2.1965e-53	1.25295e-51	2.18905e-51	2.8772e-50	6.28964e-50	2.76694e-46	3.62546e-46	9.57285e-46	2.67023e-45	4.27029e-45	5.36844e-45	5.46493e-45	4.16263e-44	4.90727e-44	1.19988e-43	1.82362e-43	1.39372e-42	6.99515e-42	9.79459e-42	6.30198e-41	6.96544e-40	8.57235e-40	4.97184e-39	6.92696e-39	1.46844e-38	2.49913e-38
DESeqPVal	8.61943e-49	1.35846e-21	2.22214e-45	3.10955e-10	5.86491e-14	9.15262e-24	6.08329e-13	4.69885e-18	3.73418e-06	1.76851e-10	8.92413e-19	2.34491e-15	1.65341e-06	9.63576e-29	3.35835e-15	1.84967e-08	1.86757e-06	2.53965e-10	7.29214e-08	1.4285e-05	1.33425e-19	1.95401e-09	4.31284e-14	5.21298e-06	0.000943845	4.87429e-08	1.30928e-13	3.17774e-05	1.48844e-06	0.00108666	0.000754533	0.00083752	0.00213546	3.60412e-11	7.04764e-05	8.56178e-05	8.04417e-18	0.00254081	0.0019714	5.01195e-05	4.78225e-05	0.00295186	3.23513e-10	0.00102068	0.000150234	7.98219e-06	0.00402279	8.06184e-06	4.18833e-13
DESeqAdjPVal	1.03045e-44	2.32005e-18	1.32828e-41	1.54704e-07	4.38218e-11	1.82366e-20	3.82767e-10	5.61748e-15	0.00101459	9.61023e-08	1.18542e-15	2.15641e-12	0.000516406	2.30391e-25	2.86779e-12	7.89742e-06	0.000544557	1.32007e-07	2.64174e-05	0.00316254	1.99388e-16	8.65194e-07	3.43734e-11	0.00129836	0.0998555	2.00939e-05	9.20736e-11	0.00654997	0.000480927	0.110094	0.0835227	0.0902031	0.187716	2.05177e-08	0.0127658	0.0148342	8.74255e-15	0.218528	0.17584	0.0098226	0.00952863	0.246779	1.54704e-07	0.105192	0.0213815	0.00185345	0.312289	0.00185345	2.78175e-10
log2FC	7.81276	6.2463	9.97511	2.58992	3.39994	6.33537	3.05556	4.34255	3.39398	2.90109	3.87818	6.44078	3.16368	7.35888	3.68144	2.90309	2.07438	11.6877	2.4577	1.95787	4.87543	2.54921	3.61505	6.02944	1.37584	4.16315	4.80308	1.79517	2.04036	1.29149	1.46223	1.63227	1.29985	3.13311	2.14102	1.75219	5.1225	1.29069	2.94644	1.8368	2.85459	2.65122	5.16315	3.31463	1.79588	2.14488	1.45853	Inf	4.76209
D1-c4
geneNames	Hr4	Hr46	E23	Eip75B	CG4586	CG44004	vri	CG15309	CG6287	bip1	Ama	CG44006	CG10026	CG10621	Hsp27	l(1)G0232	CG13813	Sox14	Oscillin	Cpr49Ac	sn	Eip74EF	NLaz	Eip78C	CG8498	CR43626	CG3394	CG9416	Eip93F	alt	grsm	not	CG32795	CG3587	MESR6	CG14526	CG8031	CG43389	CG5854	CG10924	CG3829	mdy	CG11509	nmo	CR45424	jing	Mur2B	CR45391	heph
fisherPVal	9.48852e-113	3.11626e-89	6.54362e-88	6.05826e-77	1.15068e-75	5.31169e-75	1.88569e-71	4.34201e-68	1.05913e-61	2.99386e-61	5.16659e-60	3.24735e-58	3.65457e-57	5.61632e-57	1.16237e-56	3.68511e-56	4.08543e-56	1.58754e-55	4.13125e-55	4.35644e-55	1.85826e-54	4.5041e-54	8.25008e-54	2.1965e-53	1.25295e-51	2.18905e-51	2.8772e-50	1.00055e-48	2.76694e-46	3.62546e-46	5.4808e-46	9.57285e-46	5.36844e-45	5.46493e-45	4.16263e-44	4.90727e-44	1.19988e-43	1.82362e-43	1.39372e-42	6.99515e-42	9.79459e-42	1.16722e-41	6.30198e-41	1.40921e-40	6.96544e-40	8.57235e-40	4.51984e-39	1.46844e-38	1.88629e-37
DESeqPVal	1.93603e-52	2.53484e-30	3.79233e-29	1.14782e-09	2.71874e-14	9.55239e-18	1.02654e-05	8.89051e-07	1.52992e-08	0.000282048	7.21285e-05	2.25973e-08	0.00177226	1.00938e-09	0.000308764	0.000568769	7.8026e-06	0.00475068	7.66697e-05	0.00187608	3.94802e-16	0.000179076	5.50119e-16	2.64697e-05	3.6406e-07	1.28377e-08	5.44426e-16	8.11297e-18	0.00015691	0.0031484	6.84093e-06	0.00137418	0.00010029	0.00613815	0.00355455	0.000226685	0.00664859	9.21815e-06	0.000128454	1.51766e-13	0.00163957	0.0001198	1.31551e-07	9.54697e-07	0.00830124	0.000755241	0.000196359	0.000150773	0.00275077
DESeqAdjPVal	2.23998e-48	1.46641e-26	1.46258e-25	7.81192e-07	2.85962e-11	1.57887e-14	0.00219946	0.000244912	7.08048e-06	0.0375091	0.0126444	1.00558e-05	0.154173	7.29905e-07	0.0404188	0.0638898	0.00175307	0.305363	0.0131321	0.159604	5.70982e-13	0.0258989	6.36488e-13	0.00519075	0.000108004	6.45791e-06	6.36488e-13	1.56445e-14	0.023275	0.236539	0.00158299	0.126185	0.0164227	0.371824	0.252307	0.0312232	0.390478	0.00201234	0.0198162	1.46328e-10	0.144687	0.0189874	4.4766e-05	0.00025688	0.463561	0.0790516	0.0277057	0.0226551	0.2136
log2FC	8.11517	8.26291	5.63811	2.43923	3.42057	5.68276	1.74941	2.19921	3.96655	1.51327	1.55281	4.08212	4.26412	2.92237	1.75198	1.44228	6.9284	1.21754	1.73602	2.35723	3.93852	1.51416	4.35723	5.2512	2.12365	4.826	6.21521	3.91016	1.53385	1.13693	1.76844	1.36177	1.74242	1.41845	1.26586	2.26412	1.13586	4.51912	1.69095	6.11454	2.7533	2.3162	3.94219	2.89786	2.58374	1.54194	1.84265	6.26412	1.19169
Ras-H7
geneNames	Hr4	Hr46	E23	Eip75B	CG4586	CG44004	vri	CG15309	CG6287	bip1	Ama	CG44006	CG10026	CG10621	Oatp30B	Hsp27	l(1)G0232	CG13813	Sox14	Oscillin	Cpr49Ac	sn	Eip74EF	NLaz	Eip78C	CG8498	CR43626	Nc	CG9416	Eip93F	alt	not	brat	CG3587	MESR6	CG14526	CG8031	CG43389	CG5854	CG10924	CG3829	mdy	nmo	jing	CG9663	NAT1	CR45391	heph	hng3
fisherPVal	9.48852e-113	3.11626e-89	6.54362e-88	6.05826e-77	1.15068e-75	5.31169e-75	1.88569e-71	4.34201e-68	1.05913e-61	2.99386e-61	5.16659e-60	3.24735e-58	3.65457e-57	5.61632e-57	6.5202e-57	1.16237e-56	3.68511e-56	4.08543e-56	1.58754e-55	4.13125e-55	4.35644e-55	1.85826e-54	4.5041e-54	8.25008e-54	2.1965e-53	1.25295e-51	2.18905e-51	6.28964e-50	1.00055e-48	2.76694e-46	3.62546e-46	9.57285e-46	4.27029e-45	5.46493e-45	4.16263e-44	4.90727e-44	1.19988e-43	1.82362e-43	1.39372e-42	6.99515e-42	9.79459e-42	1.16722e-41	1.40921e-40	8.57235e-40	4.97184e-39	6.92696e-39	1.46844e-38	1.88629e-37	6.21807e-37
DESeqPVal	4.71403e-51	8.85413e-10	1.44551e-35	7.16642e-20	2.16789e-11	2.03735e-12	6.85309e-11	1.07166e-15	3.0665e-10	6.00409e-05	6.04395e-24	1.23725e-10	1.58618e-18	1.84262e-12	0.00481976	0.00017237	5.48016e-10	1.82729e-06	0.000598486	1.75253e-07	1.50032e-22	4.26156e-05	3.24311e-08	2.25856e-13	1.01389e-07	0.00182714	2.16242e-05	0.00108517	1.08303e-10	3.73685e-10	2.26111e-05	0.000215625	3.5708e-05	7.72989e-05	5.47307e-05	3.8923e-08	0.000690413	8.93338e-07	2.15436e-07	6.51915e-10	0.000267884	6.49784e-18	1.42733e-05	0.000523816	0.00401462	0.00283331	7.45191e-05	5.34142e-05	1.35398e-05
DESeqAdjPVal	5.88971e-47	3.95084e-07	9.03008e-32	1.49229e-16	1.80571e-08	1.81819e-09	5.03603e-08	1.33893e-12	1.66578e-07	0.00757728	2.5171e-20	7.56063e-08	2.83111e-15	1.7709e-09	0.266025	0.0188912	2.73876e-07	0.000393622	0.0537949	4.56169e-05	3.74899e-19	0.00585098	1.01299e-05	2.35154e-10	2.87898e-05	0.128249	0.00341991	0.0852712	7.12175e-08	1.94534e-07	0.00348975	0.0232243	0.0049701	0.00894234	0.00704954	1.18611e-05	0.0578927	0.000202934	5.49317e-05	3.1327e-07	0.0281256	1.0148e-14	0.00247682	0.0483372	0.229035	0.174381	0.00878341	0.00695164	0.00238261
log2FC	8.20575	3.30331	7.87845	3.88178	2.92929	4.00728	2.65937	3.86371	4.5959	1.65614	4.45591	4.45131	7.64231	3.86229	1.16001	1.81288	2.68175	9.0092	1.47439	2.3315	4.61696	1.79916	2.26561	3.55842	7.39796	1.25387	2.96787	1.35185	2.73152	2.59562	1.64031	1.56624	1.71479	2.07463	1.75335	2.81759	1.41128	5.51017	2.3196	4.38851	3.26469	6.25399	2.50988	1.58517	1.31001	1.46836	5.89546	1.61143	2.02317
S2-DRSC
geneNames	Hr4	Hr46	E23	Eip75B	CG4586	CG44004	vri	CG15309	CG6287	bip1	Ama	CG44006	CG10026	CG10621	Oatp30B	Hsp27	l(1)G0232	CG13813	Sox14	Oscillin	Cpr49Ac	sn	Eip74EF	NLaz	CG8498	CR43626	CG3394	Nc	CG9416	Eip93F	alt	grsm	not	CG5346	brat	CG32795	CG3587	MESR6	CG8031	CG43389	CG5854	CG3829	CG11509	nmo	CR45424	Mur2B	NAT1	CG30089	rgr
fisherPVal	9.48852e-113	3.11626e-89	6.54362e-88	6.05826e-77	1.15068e-75	5.31169e-75	1.88569e-71	4.34201e-68	1.05913e-61	2.99386e-61	5.16659e-60	3.24735e-58	3.65457e-57	5.61632e-57	6.5202e-57	1.16237e-56	3.68511e-56	4.08543e-56	1.58754e-55	4.13125e-55	4.35644e-55	1.85826e-54	4.5041e-54	8.25008e-54	1.25295e-51	2.18905e-51	2.8772e-50	6.28964e-50	1.00055e-48	2.76694e-46	3.62546e-46	5.4808e-46	9.57285e-46	2.67023e-45	4.27029e-45	5.36844e-45	5.46493e-45	4.16263e-44	1.19988e-43	1.82362e-43	1.39372e-42	9.79459e-42	6.30198e-41	1.40921e-40	6.96544e-40	4.51984e-39	6.92696e-39	2.81866e-37	3.11041e-37
DESeqPVal	6.81937e-68	1.83305e-37	5.12953e-50	1.16216e-09	1.44671e-10	3.20347e-09	8.6531e-24	5.61877e-08	4.39599e-11	0.000324591	8.77354e-06	2.07371e-06	0.000270685	1.75424e-20	0.00809987	1.13906e-09	2.52397e-05	3.74203e-07	2.76371e-07	2.89196e-08	5.65364e-09	6.34536e-21	5.84877e-11	1.66295e-18	4.03785e-06	1.33617e-08	5.95866e-20	6.44649e-06	0.000277874	6.63386e-08	2.87231e-06	1.89457e-08	0.00103924	0.000137198	0.00242822	1.2748e-08	4.55579e-06	0.00488652	0.00576356	0.00192692	0.00447846	0.00428554	6.21671e-10	0.00113979	1.25339e-05	0.000823288	0.00964516	0.000150043	0.00165214
DESeqAdjPVal	7.71339e-64	6.91121e-34	2.90101e-46	7.3029e-07	1.16884e-07	1.72545e-06	2.44688e-20	2.05013e-05	4.9723e-08	0.0367145	0.00174101	0.000533084	0.0318929	3.30704e-17	0.458858	7.3029e-07	0.00426099	0.000111384	8.44874e-05	1.12796e-05	2.78036e-06	1.43545e-17	5.51295e-08	2.35121e-15	0.000895532	6.04535e-06	9.62834e-17	0.0013503	0.0324024	2.34486e-05	0.000677149	7.65337e-06	0.096351	0.018257	0.180695	6.00803e-06	0.000972275	0.311443	0.360175	0.150313	0.290512	0.28514	4.39483e-07	0.102319	0.00232411	0.0782539	0.518998	0.0192857	0.135416
log2FC	10.0185	11.1952	9.21919	2.42261	2.86941	3.54306	4.447	2.49413	5.0254	1.49666	3.33476	4.8101	2.23158	4.71637	1.09223	3.13423	1.76252	Inf	2.27888	2.47632	4.39225	5.19477	2.7573	Inf	1.89359	4.71192	6.62746	1.90398	3.14714	2.26419	1.81818	2.22148	1.38372	1.81775	1.24145	2.53213	2.38737	1.21018	1.13758	4.62107	1.22899	2.43718	4.74728	1.84681	Inf	1.66497	1.26596	1.54863	1.57081
PR-8
geneNames	Hr4	Hr46	Eip75B	CG4586	CG44004	vri	CG15309	CG6287	bip1	Ama	CG44006	CG10026	Oatp30B	Hsp27	l(1)G0232	CG13813	Sox14	Oscillin	Cpr49Ac	sn	Eip74EF	CG8498	CR43626	Nc	Eip93F	alt	grsm	not	CG5346	brat	CG3587	MESR6	CG8031	CG43389	mdy	CG11509	nmo	CR45424	CG9663	NAT1	CR45391	Hsp67Bc	heph	CG30089	PRL-1	Dmtn	ZnT41F	fs(2)ltoPP43	CG6966
fisherPVal	9.48852e-113	3.11626e-89	6.05826e-77	1.15068e-75	5.31169e-75	1.88569e-71	4.34201e-68	1.05913e-61	2.99386e-61	5.16659e-60	3.24735e-58	3.65457e-57	6.5202e-57	1.16237e-56	3.68511e-56	4.08543e-56	1.58754e-55	4.13125e-55	4.35644e-55	1.85826e-54	4.5041e-54	1.25295e-51	2.18905e-51	6.28964e-50	2.76694e-46	3.62546e-46	5.4808e-46	9.57285e-46	2.67023e-45	4.27029e-45	5.46493e-45	4.16263e-44	1.19988e-43	1.82362e-43	1.16722e-41	6.30198e-41	1.40921e-40	6.96544e-40	4.97184e-39	6.92696e-39	1.46844e-38	2.49913e-38	1.88629e-37	2.81866e-37	8.23313e-37	8.59058e-36	4.774e-35	4.25081e-34	1.44576e-33
DESeqPVal	1.02816e-58	3.58456e-25	2.02206e-21	1.02417e-15	2.17312e-14	1.29318e-23	2.19596e-13	1.09085e-05	4.03959e-11	0.000593701	1.86551e-08	3.08017e-16	4.29354e-17	4.54954e-11	2.51996e-15	5.81922e-10	1.09535e-13	7.59225e-05	1.27873e-05	9.83569e-06	5.66161e-09	5.78571e-10	0.000561723	6.2551e-08	0.00417909	1.39154e-05	6.41863e-06	1.03306e-05	1.17393e-08	1.31404e-05	2.97607e-05	6.87299e-09	1.53631e-09	3.68401e-09	8.31513e-12	2.93901e-08	0.00274955	0.00053901	8.87218e-06	0.000335993	0.000722485	2.42461e-18	0.00206695	1.35375e-15	2.21888e-05	1.60794e-06	5.79967e-16	0.000142931	3.11518e-05
DESeqAdjPVal	1.23945e-54	1.4404e-21	4.87519e-18	9.49722e-13	1.541e-11	3.89732e-20	1.26058e-10	0.00124059	1.62324e-08	0.0365156	4.32475e-06	4.12572e-13	6.46982e-14	1.71389e-08	2.0252e-12	1.96587e-07	6.69455e-11	0.00668062	0.00138874	0.00118569	1.55115e-06	1.96587e-07	0.034905	1.3229e-05	0.183865	0.00147149	0.000839823	0.00119745	2.94828e-06	0.00141435	0.002965	1.76285e-06	4.87374e-07	1.11027e-06	3.71255e-09	6.56108e-06	0.128597	0.0340197	0.00110262	0.0232781	0.0430561	4.17553e-15	0.10339	1.16568e-12	0.00222905	0.000255049	5.82626e-13	0.0114869	0.00307816
log2FC	9.43456	8.27473	4.07555	3.6342	4.98991	4.43027	3.52043	2.99931	2.86443	1.33561	3.91952	8.59383	3.84981	3.38313	3.5568	11.6042	3.45392	1.81782	1.7541	1.95701	2.40003	2.6054	2.27416	2.31517	2.06326	1.68356	1.75865	1.88688	2.82319	1.81192	2.18596	2.59964	2.62608	6.98609	4.54526	3.99584	1.67809	4.05703	2.10696	1.7789	Inf	6.11277	1.21634	3.69913	1.73153	2.7569	3.64411	1.56633	1.67796
GM3
geneNames	Hr4	Hr46	E23	Eip75B	CG4586	CG44004	vri	CG15309	bip1	Ama	CG44006	CG10621	Oatp30B	Hsp27	l(1)G0232	CG13813	Sox14	Oscillin	sn	Eip74EF	NLaz	Eip78C	CG8498	CR43626	CG3394	Nc	CG9416	alt	not	CG5346	brat	CG32795	CG3587	MESR6	CG14526	CG8031	CG43389	CG10924	CG3829	mdy	CG11509	CR45424	Mur2B	CG9663	NAT1	heph	CG30089	rgr	tai
fisherPVal	9.48852e-113	3.11626e-89	6.54362e-88	6.05826e-77	1.15068e-75	5.31169e-75	1.88569e-71	4.34201e-68	2.99386e-61	5.16659e-60	3.24735e-58	5.61632e-57	6.5202e-57	1.16237e-56	3.68511e-56	4.08543e-56	1.58754e-55	4.13125e-55	1.85826e-54	4.5041e-54	8.25008e-54	2.1965e-53	1.25295e-51	2.18905e-51	2.8772e-50	6.28964e-50	1.00055e-48	3.62546e-46	9.57285e-46	2.67023e-45	4.27029e-45	5.36844e-45	5.46493e-45	4.16263e-44	4.90727e-44	1.19988e-43	1.82362e-43	6.99515e-42	9.79459e-42	1.16722e-41	6.30198e-41	6.96544e-40	4.51984e-39	4.97184e-39	6.92696e-39	1.88629e-37	2.81866e-37	3.11041e-37	5.57969e-37
DESeqPVal	5.3735e-61	3.37475e-33	3.69699e-35	3.20909e-17	5.44669e-09	2.66447e-13	9.2436e-18	1.21044e-16	5.25732e-06	1.92962e-07	0.00193009	7.93999e-10	6.0894e-06	5.32306e-15	1.92399e-05	6.07467e-05	2.20473e-08	0.00371882	1.82993e-20	3.28393e-11	8.90287e-20	3.45633e-05	0.00270044	1.11984e-10	4.45491e-06	4.75072e-05	2.97795e-05	0.000162237	0.00129407	0.000253079	0.00415856	0.00046254	5.40387e-05	0.00552312	0.000172506	0.00123989	8.32855e-06	4.56727e-05	1.59195e-05	0.000468353	0.00825624	5.58291e-05	1.40666e-06	9.47093e-05	0.00129767	0.000204394	5.56258e-17	0.00010302	6.86196e-05
DESeqAdjPVal	6.66152e-57	1.39456e-29	2.29158e-31	4.97289e-14	2.81344e-06	2.54088e-10	1.63704e-14	1.50058e-13	0.0013301	6.29513e-05	0.169698	4.68724e-07	0.0015098	5.49916e-12	0.00418452	0.0101767	8.81679e-06	0.281111	5.67141e-17	2.26172e-08	2.20738e-16	0.00659201	0.223182	6.94134e-08	0.00117936	0.00866098	0.00585994	0.0236619	0.131862	0.0348603	0.300931	0.0585045	0.00957026	0.36829	0.024867	0.130262	0.00202449	0.00845082	0.00358827	0.0585045	0.49208	0.00974807	0.000396328	0.0152482	0.131862	0.029125	7.66214e-14	0.0163736	0.0111931
log2FC	9.37214	9.65942	7.49256	3.52821	2.55481	4.04825	3.66362	3.94792	1.91222	2.20101	1.937	3.05978	1.92395	4.18188	1.79218	5.85199	2.50065	1.24427	4.60786	2.7688	6.33029	5.14115	1.20769	4.73395	3.16784	1.7105	1.69881	1.45301	1.35139	1.74535	1.1742	1.53516	2.08641	1.18759	2.0539	1.3409	4.36621	2.82135	3.95119	2.05051	1.73404	Inf	2.41733	1.79435	1.5898	1.48641	3.66342	1.96831	1.55963
1182-4H
geneNames	Hr4	Hr46	E23	Eip75B	CG4586	CG44004	vri	CG15309	CG6287	bip1	Ama	CG10026	CG10621	Oatp30B	Hsp27	l(1)G0232	CG13813	Sox14	Oscillin	Cpr49Ac	sn	Eip74EF	NLaz	Eip78C	CG8498	CR43626	CG3394	Nc	CG9416	Eip93F	alt	grsm	not	CG32795	CG3587	MESR6	CG14526	CG8031	CG43389	CG5854	CG10924	CG3829	mdy	CG11509	CR45424	CG9663	NAT1	CR45391	Hsp67Bc
fisherPVal	9.48852e-113	3.11626e-89	6.54362e-88	6.05826e-77	1.15068e-75	5.31169e-75	1.88569e-71	4.34201e-68	1.05913e-61	2.99386e-61	5.16659e-60	3.65457e-57	5.61632e-57	6.5202e-57	1.16237e-56	3.68511e-56	4.08543e-56	1.58754e-55	4.13125e-55	4.35644e-55	1.85826e-54	4.5041e-54	8.25008e-54	2.1965e-53	1.25295e-51	2.18905e-51	2.8772e-50	6.28964e-50	1.00055e-48	2.76694e-46	3.62546e-46	5.4808e-46	9.57285e-46	5.36844e-45	5.46493e-45	4.16263e-44	4.90727e-44	1.19988e-43	1.82362e-43	1.39372e-42	6.99515e-42	9.79459e-42	1.16722e-41	6.30198e-41	6.96544e-40	4.97184e-39	6.92696e-39	1.46844e-38	2.49913e-38
DESeqPVal	3.56947e-53	5.54008e-32	5.51941e-38	9.61955e-12	1.25184e-14	1.31166e-06	2.65268e-09	0.00234008	1.83606e-09	5.01352e-09	7.0717e-09	7.20158e-12	1.12089e-17	6.16483e-15	8.66153e-14	1.25489e-07	7.88866e-09	6.19567e-05	2.56888e-07	9.74834e-13	3.31039e-09	1.27574e-06	5.88518e-25	2.54829e-06	1.09424e-05	3.51565e-08	5.24708e-15	9.33344e-08	7.40834e-15	4.1232e-06	0.00160762	2.19572e-06	8.29295e-06	4.25934e-06	0.00368139	2.72389e-05	7.60922e-19	0.000246833	7.01302e-08	1.17209e-05	8.32672e-09	3.42912e-05	0.00057788	2.0396e-06	0.000194995	1.35728e-06	0.00655574	0.000713737	9.36887e-15
DESeqAdjPVal	4.13095e-49	2.13718e-28	3.19381e-34	6.54865e-09	1.2073e-11	0.00033733	1.33476e-06	0.180545	9.65849e-07	2.2316e-06	3.03114e-06	5.20899e-09	2.16201e-14	7.92729e-12	7.70069e-11	3.82179e-05	3.26055e-06	0.00843559	7.25112e-05	7.52117e-10	1.5963e-06	0.000335549	1.70273e-21	0.000601865	0.00194825	1.23293e-05	7.59055e-12	3.00044e-05	8.57368e-12	0.000883663	0.135803	0.000529396	0.00162668	0.000896244	0.259309	0.00414784	1.76123e-15	0.027734	2.38711e-05	0.00202456	3.32294e-06	0.00496065	0.0576535	0.000502219	0.0230273	0.000341473	0.395154	0.0700007	9.85691e-12
log2FC	8.15899	10.2715	7.42882	2.75073	3.43072	2.49607	2.4004	1.32996	4.51924	2.51674	2.3066	7.33857	4.51804	3.47993	3.94105	2.24865	10.2246	1.73526	2.26666	3.32132	2.73143	1.95774	6.13787	6.11756	1.79688	4.30882	5.96417	2.26989	3.39816	1.93921	1.20572	1.8491	1.90819	2.03575	1.49211	1.82958	5.05277	1.5336	7.31019	1.93218	4.1007	3.80382	2.01172	3.23597	4.24171	2.25399	1.33216	4.75361	5.56364
Rumi-Ras
geneNames	Hr4	Hr46	Eip75B	CG4586	CG44004	vri	CG15309	CG6287	bip1	Ama	CG44006	Oatp30B	Hsp27	l(1)G0232	CG13813	Sox14	Oscillin	Cpr49Ac	sn	Eip74EF	Eip78C	CG8498	CR43626	Nc	Eip93F	alt	grsm	not	CG5346	brat	CG3587	MESR6	CG43389	CG3829	mdy	CG11509	nmo	jing	Mur2B	CG9663	NAT1	Hsp67Bc	heph	CG30089	tai	CG11652	Samuel	ZnT41F	fs(2)ltoPP43
fisherPVal	9.48852e-113	3.11626e-89	6.05826e-77	1.15068e-75	5.31169e-75	1.88569e-71	4.34201e-68	1.05913e-61	2.99386e-61	5.16659e-60	3.24735e-58	6.5202e-57	1.16237e-56	3.68511e-56	4.08543e-56	1.58754e-55	4.13125e-55	4.35644e-55	1.85826e-54	4.5041e-54	2.1965e-53	1.25295e-51	2.18905e-51	6.28964e-50	2.76694e-46	3.62546e-46	5.4808e-46	9.57285e-46	2.67023e-45	4.27029e-45	5.46493e-45	4.16263e-44	1.82362e-43	9.79459e-42	1.16722e-41	6.30198e-41	1.40921e-40	8.57235e-40	4.51984e-39	4.97184e-39	6.92696e-39	2.49913e-38	1.88629e-37	2.81866e-37	5.57969e-37	1.3944e-36	3.16492e-35	4.774e-35	4.25081e-34
DESeqPVal	6.01231e-64	1.19912e-27	3.00652e-16	6.05595e-22	1.78195e-07	4.5122e-17	2.25951e-09	3.33127e-13	3.61416e-13	7.03573e-09	1.09445e-06	9.92108e-18	1.1644e-06	4.49002e-12	0.000176476	8.18625e-10	0.00217323	2.05708e-18	0.00451663	0.00749354	3.2059e-08	1.34699e-10	0.00173182	4.19739e-05	0.00361202	5.62646e-06	7.52832e-08	3.8633e-05	3.22606e-11	3.89233e-07	0.000163478	7.31785e-07	0.000124159	6.77899e-05	3.6514e-07	6.31736e-14	4.08983e-14	0.00196085	1.67624e-13	1.28267e-09	0.000987404	0.00313784	0.00063321	2.70297e-09	0.000886682	0.00165723	2.11029e-12	2.07371e-10	0.000683707
DESeqAdjPVal	6.4963e-60	4.31882e-24	3.60949e-13	1.63586e-18	3.31965e-05	6.09429e-14	6.78168e-07	1.99969e-10	2.05532e-10	1.94926e-06	0.000151609	1.78662e-14	0.000155326	2.20521e-09	0.0131505	2.76414e-07	0.106252	4.44534e-15	0.189032	0.280165	7.69773e-06	5.01869e-08	0.088684	0.00390973	0.160609	0.000675487	1.62687e-05	0.00369406	1.24491e-08	6.09516e-05	0.0124393	0.000105426	0.00979224	0.00595504	6.0259e-05	4.55061e-11	3.15648e-11	0.0980876	1.0654e-10	3.95978e-07	0.0570529	0.143057	0.0393209	7.68569e-07	0.0526406	0.0856764	1.08579e-09	7.46881e-08	0.0418361
log2FC	9.83586	7.1823	3.39133	4.65301	2.96428	3.57025	2.73366	5.74762	3.19828	2.95289	3.46385	3.89677	2.40081	3.03298	5.75015	2.76474	1.33351	3.8225	1.3246	1.05633	7.8059	2.70616	2.3958	1.71535	1.52509	1.76372	2.1225	1.75015	3.36385	2.13431	1.94189	2.18418	5.42823	4.93072	3.12501	6.72591	4.86376	1.40485	3.95144	2.90593	1.6285	1.99527	1.35813	2.62129	1.29255	1.25208	4.38539	2.70941	1.39137
DX
geneNames	Hr4	Hr46	E23	Eip75B	CG4586	CG44004	vri	CG15309	CG6287	bip1	Ama	CG44006	CG10026	Oatp30B	Hsp27	l(1)G0232	CG13813	Sox14	Oscillin	Cpr49Ac	sn	Eip74EF	NLaz	Eip78C	CG8498	CR43626	CG3394	CG9416	alt	not	CG5346	brat	CG14526	CG8031	CG10924	CG3829	mdy	CG11509	jing	Mur2B	CG9663	CR45391	Hsp67Bc	CG30089	rgr	hng3	CG5958	CG14523	Samuel
fisherPVal	9.48852e-113	3.11626e-89	6.54362e-88	6.05826e-77	1.15068e-75	5.31169e-75	1.88569e-71	4.34201e-68	1.05913e-61	2.99386e-61	5.16659e-60	3.24735e-58	3.65457e-57	6.5202e-57	1.16237e-56	3.68511e-56	4.08543e-56	1.58754e-55	4.13125e-55	4.35644e-55	1.85826e-54	4.5041e-54	8.25008e-54	2.1965e-53	1.25295e-51	2.18905e-51	2.8772e-50	1.00055e-48	3.62546e-46	9.57285e-46	2.67023e-45	4.27029e-45	4.90727e-44	1.19988e-43	6.99515e-42	9.79459e-42	1.16722e-41	6.30198e-41	8.57235e-40	4.51984e-39	4.97184e-39	1.46844e-38	2.49913e-38	2.81866e-37	3.11041e-37	6.21807e-37	1.52419e-35	3.01206e-35	3.16492e-35
DESeqPVal	4.43354e-57	5.61608e-13	0.000117572	4.31186e-22	1.44596e-26	9.07581e-15	6.32962e-07	3.11606e-08	1.10337e-05	4.78423e-05	0.00182724	3.03555e-08	1.00599e-06	1.24793e-10	3.68647e-06	9.84779e-07	7.16312e-05	1.72493e-05	3.93494e-11	0.00141361	3.67526e-07	9.90326e-06	0.00148398	0.000759396	0.0023436	0.00310198	1.55578e-06	5.36241e-08	0.00247211	0.000514861	7.57002e-09	5.25468e-05	0.00409549	0.00257009	6.92512e-11	0.00274502	0.00034286	1.27104e-05	1.89338e-05	7.60419e-19	0.000374175	0.00075482	0.00234305	3.37748e-05	1.33295e-05	5.88738e-07	7.71288e-08	0.00601899	0.00178852
DESeqAdjPVal	5.2768e-53	8.35532e-10	0.0245499	1.28299e-18	5.73662e-23	1.54315e-11	0.00030134	2.06041e-05	0.00320299	0.0113884	0.228924	2.06041e-05	0.000443457	1.06092e-07	0.00127286	0.000443457	0.0152242	0.00456226	4.68336e-08	0.191191	0.000190187	0.00294671	0.194092	0.114409	0.278936	0.3483	0.00059732	3.35913e-05	0.288461	0.0839436	6.00656e-06	0.012263	0.420211	0.296983	6.68611e-08	0.314147	0.0637613	0.00351812	0.00489892	1.8101e-15	0.0685142	0.114409	0.278936	0.00837475	0.00360563	0.000291965	4.58993e-05	0.547712	0.226458
log2FC	8.76901	3.80707	2.13002	4.14505	5.39847	4.25426	1.97638	2.46634	2.89606	1.68883	1.97802	3.76341	3.6085	2.82146	2.26805	2.06182	5.80708	1.86787	2.97874	Inf	2.27226	1.77199	1.29144	3.94691	1.21854	2.37657	4.20041	5.40428	1.1564	1.46016	2.86094	1.67518	1.47238	1.25828	5.14794	3.56298	2.09769	3.29995	1.97501	4.94873	1.62763	3.97802	2.11552	1.63931	2.2172	2.37781	2.28562	2.65731	1.68357
Kc
geneNames	Hr4	Hr46	E23	Eip75B	CG4586	CG44004	vri	CG15309	CG6287	bip1	Ama	CG44006	CG10026	CG10621	l(1)G0232	CG13813	Sox14	Oscillin	Cpr49Ac	Eip74EF	NLaz	Eip78C	CG8498	CR43626	CG3394	Nc	alt	grsm	CG5346	brat	CG32795	CG3587	CG14526	CG43389	CG5854	CG10924	CG3829	mdy	CG11509	CR45424	Mur2B	CG9663	CR45391	CG30089	tai	PRL-1	Hr39	CG5958	ZnT41F
fisherPVal	9.48852e-113	3.11626e-89	6.54362e-88	6.05826e-77	1.15068e-75	5.31169e-75	1.88569e-71	4.34201e-68	1.05913e-61	2.99386e-61	5.16659e-60	3.24735e-58	3.65457e-57	5.61632e-57	3.68511e-56	4.08543e-56	1.58754e-55	4.13125e-55	4.35644e-55	4.5041e-54	8.25008e-54	2.1965e-53	1.25295e-51	2.18905e-51	2.8772e-50	6.28964e-50	3.62546e-46	5.4808e-46	2.67023e-45	4.27029e-45	5.36844e-45	5.46493e-45	4.90727e-44	1.82362e-43	1.39372e-42	6.99515e-42	9.79459e-42	1.16722e-41	6.30198e-41	6.96544e-40	4.51984e-39	4.97184e-39	1.46844e-38	2.81866e-37	5.57969e-37	8.23313e-37	2.13624e-36	1.52419e-35	4.774e-35
DESeqPVal	1.20827e-81	1.61734e-54	3.72824e-29	2.21809e-20	8.06697e-16	4.69437e-32	9.21064e-17	1.3121e-10	3.79413e-12	0.000216972	2.02511e-06	2.3566e-14	2.5698e-11	1.33894e-07	2.99571e-07	0.000895255	6.96438e-10	5.7683e-05	9.55176e-15	6.18832e-23	3.79543e-13	0.00024089	0.000171119	2.42421e-08	5.8126e-05	1.85563e-05	1.63374e-06	2.83574e-07	0.000151908	0.00032598	0.000335417	2.41589e-05	1.23525e-06	3.96319e-08	0.000555808	1.52863e-14	5.8499e-06	0.000770864	4.67825e-17	0.00131954	1.07753e-13	4.09001e-07	6.4395e-07	4.28533e-20	3.58731e-05	0.000263768	0.00106053	3.67435e-06	0.000181823
DESeqAdjPVal	1.4817e-77	9.91675e-51	1.14298e-25	3.40006e-17	7.60963e-13	1.9189e-28	9.41251e-14	7.31374e-08	2.32637e-09	0.0328486	0.000577534	1.69994e-11	1.50064e-08	5.66187e-05	0.000108048	0.112017	3.71323e-07	0.0108	8.36666e-12	1.26479e-19	2.44965e-10	0.0359346	0.0272525	1.14339e-05	0.0108	0.00413739	0.000488648	0.000105378	0.024838	0.0470293	0.0478281	0.00519755	0.000378696	1.80002e-05	0.0757319	1.1716e-11	0.00137956	0.0995064	5.21539e-14	0.152656	7.34097e-11	0.000143302	0.000217765	5.839e-17	0.00709536	0.0385069	0.126264	0.000979535	0.0285858
log2FC	6.68676	7.74397	3.62784	2.62103	2.42692	5.09119	2.36284	2.15321	3.33262	1.06261	1.33431	3.79868	6.26642	1.79036	1.50889	2.94186	1.92795	1.23915	2.42203	2.94785	4.701	2.84799	1.0712	3.71221	3.70326	1.26773	1.28971	1.39741	1.26808	1.03418	1.10204	1.53464	2.12331	5.31407	1.0404	3.93454	2.81582	1.3452	6.09113	3.30266	2.63569	1.63024	5.6517	3.3153	1.12869	1.03468	1.65678	1.35398	1.08102
W2
geneNames	Hr4	Hr46	E23	Eip75B	CG4586	CG44004	vri	CG15309	CG6287	bip1	Ama	CG44006	CG10026	CG10621	Oatp30B	Hsp27	l(1)G0232	CG13813	Sox14	Oscillin	Cpr49Ac	sn	NLaz	Eip78C	CG8498	CR43626	CG3394	Nc	CG9416	Eip93F	alt	grsm	not	CG32795	CG3587	MESR6	CG14526	CG8031	CG43389	CG5854	mdy	CG11509	nmo	CR45424	Hsp67Bc	CG30089	rgr	hng3	Dmtn
fisherPVal	9.48852e-113	3.11626e-89	6.54362e-88	6.05826e-77	1.15068e-75	5.31169e-75	1.88569e-71	4.34201e-68	1.05913e-61	2.99386e-61	5.16659e-60	3.24735e-58	3.65457e-57	5.61632e-57	6.5202e-57	1.16237e-56	3.68511e-56	4.08543e-56	1.58754e-55	4.13125e-55	4.35644e-55	1.85826e-54	8.25008e-54	2.1965e-53	1.25295e-51	2.18905e-51	2.8772e-50	6.28964e-50	1.00055e-48	2.76694e-46	3.62546e-46	5.4808e-46	9.57285e-46	5.36844e-45	5.46493e-45	4.16263e-44	4.90727e-44	1.19988e-43	1.82362e-43	1.39372e-42	1.16722e-41	6.30198e-41	1.40921e-40	6.96544e-40	2.49913e-38	2.81866e-37	3.11041e-37	6.21807e-37	8.59058e-36
DESeqPVal	4.15426e-34	9.42721e-18	2.17908e-26	6.2582e-06	3.35814e-15	5.23456e-11	9.1093e-07	6.22365e-11	0.00128187	5.50872e-05	5.89864e-10	1.26116e-06	1.53738e-07	1.98881e-09	4.39754e-14	5.34985e-07	1.35335e-07	2.40254e-05	0.00176885	5.79969e-05	0.00246589	1.11841e-14	0.00514434	9.42756e-05	5.41188e-07	5.84023e-08	0.00355073	2.48848e-06	9.9643e-17	0.00874219	0.00202459	0.00678512	0.00300194	1.62699e-10	3.67135e-05	0.00159152	7.35184e-13	0.000941832	2.90349e-06	3.03247e-05	0.000238605	1.19041e-06	0.00441445	1.14423e-06	0.00125635	0.00199341	0.00599941	0.000137369	0.000186814
DESeqAdjPVal	4.61787e-30	3.4931e-14	1.21113e-22	0.00178375	7.46581e-12	4.84895e-08	0.000349169	5.3217e-08	0.148429	0.010743	4.37129e-07	0.000438094	7.76797e-05	1.30045e-06	6.11038e-11	0.000214852	7.16376e-05	0.00545034	0.185495	0.0111154	0.238355	1.77604e-11	0.399891	0.0163745	0.000214852	3.246e-05	0.306084	0.000790341	2.76908e-13	0.561724	0.204594	0.474361	0.273521	1.29183e-07	0.00770013	0.171761	8.17231e-10	0.115048	0.000896534	0.00648249	0.0344459	0.000426858	0.360816	0.000423974	0.147006	0.203291	0.444639	0.0224558	0.028842
log2FC	5.96618	6.247	Inf	1.78253	3.60927	3.94219	1.97519	3.11842	2.24612	1.71167	2.53182	4.13313	3.5295	5.85813	3.49546	2.51214	2.26574	6.36847	1.36226	1.78218	1.83388	3.71958	2.92851	4.80686	2.09824	4.95405	3.85812	2.00873	5.29642	1.17292	1.19475	1.04738	1.26721	3.16614	2.20605	1.38893	4.66548	1.39803	6.43101	1.85913	2.20261	4.36909	1.63087	6.97082	1.99899	1.23278	1.38566	2.91471	2.13195
mbn2
geneNames	Hr4	Hr46	E23	Eip75B	CG4586	CG44004	vri	CG15309	CG6287	bip1	Ama	CG10026	CG10621	Oatp30B	Hsp27	l(1)G0232	CG13813	Sox14	Oscillin	Cpr49Ac	sn	Eip74EF	NLaz	Eip78C	CG8498	CR43626	CG3394	Nc	CG9416	alt	grsm	not	CG32795	CG3587	CG43389	CG5854	CG10924	CG3829	CG11509	nmo	CR45424	jing	Mur2B	rgr	tai	CG11652	Hr39	Dmtn	Samuel
fisherPVal	9.48852e-113	3.11626e-89	6.54362e-88	6.05826e-77	1.15068e-75	5.31169e-75	1.88569e-71	4.34201e-68	1.05913e-61	2.99386e-61	5.16659e-60	3.65457e-57	5.61632e-57	6.5202e-57	1.16237e-56	3.68511e-56	4.08543e-56	1.58754e-55	4.13125e-55	4.35644e-55	1.85826e-54	4.5041e-54	8.25008e-54	2.1965e-53	1.25295e-51	2.18905e-51	2.8772e-50	6.28964e-50	1.00055e-48	3.62546e-46	5.4808e-46	9.57285e-46	5.36844e-45	5.46493e-45	1.82362e-43	1.39372e-42	6.99515e-42	9.79459e-42	6.30198e-41	1.40921e-40	6.96544e-40	8.57235e-40	4.51984e-39	3.11041e-37	5.57969e-37	1.3944e-36	2.13624e-36	8.59058e-36	3.16492e-35
DESeqPVal	2.90071e-53	3.40529e-31	7.2992e-28	1.65917e-10	1.38808e-16	4.91037e-09	3.9949e-13	1.5797e-09	1.10812e-06	2.89537e-10	0.00113051	0.000279645	6.89646e-20	8.90525e-12	4.92678e-08	3.71206e-05	2.33007e-05	5.55919e-06	2.61832e-06	8.42966e-05	4.23596e-24	3.72796e-06	5.81609e-18	0.000252852	6.47377e-06	1.19777e-05	2.94448e-14	8.7295e-05	5.70553e-07	0.000427377	0.00074922	9.09402e-05	1.10028e-09	0.000648198	7.37908e-05	0.00772673	1.77618e-07	0.00153554	1.37376e-08	0.000463153	0.00139602	0.00286335	6.60305e-07	0.000108849	0.000515174	4.45373e-08	0.000805805	0.00274438	0.00049787
DESeqAdjPVal	3.29289e-49	1.93284e-27	2.76202e-24	1.56958e-07	2.25107e-13	3.48391e-06	4.53502e-10	1.19552e-06	0.000503177	2.52833e-07	0.156507	0.0547332	1.56577e-16	9.19022e-09	2.66328e-05	0.0110893	0.00714892	0.0021036	0.00110086	0.0201174	1.20217e-20	0.00149358	1.1004e-14	0.0512568	0.00237065	0.0042491	3.71397e-11	0.0202239	0.000281605	0.0794272	0.11191	0.0206471	8.92173e-07	0.100799	0.0194318	0.743338	9.16508e-05	0.207517	8.62556e-06	0.0831765	0.190934	0.345795	0.000312324	0.0242286	0.087128	2.52794e-05	0.117276	0.338633	0.0856336
log2FC	8.2421	9.31664	5.61767	2.56345	3.76997	3.47944	3.00365	2.78881	3.69061	2.87656	1.25933	2.22743	4.64663	3.0619	2.74968	1.72548	6.42314	1.99471	2.06232	2.62665	5.77542	1.88679	4.51417	4.40685	1.86506	3.24332	4.66143	1.65224	2.06405	1.35401	1.29957	1.67494	2.75844	1.76334	5.5715	1.15215	3.87761	2.74408	4.34709	2.00558	3.25891	1.37873	2.69285	1.96873	1.35533	2.29029	2.49922	1.65504	1.90498
D9
geneNames	Hr4	Hr46	E23	Eip75B	CG4586	CG44004	vri	CG15309	CG6287	bip1	Ama	CG44006	CG10026	Oatp30B	Hsp27	l(1)G0232	CG13813	Sox14	sn	Eip78C	CG8498	CR43626	CG3394	Nc	CG9416	Eip93F	alt	grsm	not	CG5346	CG32795	CG3587	MESR6	CG14526	CG8031	CG43389	CG5854	mdy	CG11509	nmo	CR45424	CG9663	CR45391	Hsp67Bc	PRL-1	Dmtn	CG5958	ZnT41F	CG11899
fisherPVal	9.48852e-113	3.11626e-89	6.54362e-88	6.05826e-77	1.15068e-75	5.31169e-75	1.88569e-71	4.34201e-68	1.05913e-61	2.99386e-61	5.16659e-60	3.24735e-58	3.65457e-57	6.5202e-57	1.16237e-56	3.68511e-56	4.08543e-56	1.58754e-55	1.85826e-54	2.1965e-53	1.25295e-51	2.18905e-51	2.8772e-50	6.28964e-50	1.00055e-48	2.76694e-46	3.62546e-46	5.4808e-46	9.57285e-46	2.67023e-45	5.36844e-45	5.46493e-45	4.16263e-44	4.90727e-44	1.19988e-43	1.82362e-43	1.39372e-42	1.16722e-41	6.30198e-41	1.40921e-40	6.96544e-40	4.97184e-39	1.46844e-38	2.49913e-38	8.23313e-37	8.59058e-36	1.52419e-35	4.774e-35	1.22067e-34
DESeqPVal	7.97617e-58	8.46078e-25	7.13694e-36	1.76381e-15	3.45733e-08	1.96501e-10	3.29756e-05	7.46989e-10	1.22756e-18	1.89582e-07	0.000966403	5.53271e-05	1.35142e-11	1.80461e-17	2.11878e-09	5.14697e-09	1.08823e-07	6.01225e-05	4.44626e-07	9.6509e-05	0.00167305	0.000100863	1.80347e-13	9.23795e-05	3.51978e-25	2.63438e-06	0.000284321	1.62784e-06	0.0057405	1.50889e-07	0.000465482	0.000437715	0.00313102	3.84099e-10	0.000746035	0.000108815	8.68557e-06	1.43476e-06	5.98019e-06	8.97487e-06	0.000511615	0.000396011	0.00713645	0.00114303	0.00422157	0.000322524	0.00266396	0.00603539	1.07635e-05
DESeqAdjPVal	1.00428e-53	2.66324e-21	4.49306e-32	2.77601e-12	1.89266e-05	1.90319e-07	0.00830393	5.53255e-07	2.57604e-15	8.52512e-05	0.141488	0.0133966	1.41798e-08	3.24598e-14	1.40408e-06	3.24028e-06	5.48076e-05	0.0142831	0.000193044	0.0202524	0.203682	0.020819	2.52305e-10	0.0198986	1.47725e-21	0.000921374	0.0511413	0.000602829	0.535358	7.30708e-05	0.0761154	0.0725167	0.325807	3.02262e-07	0.111825	0.0220982	0.002734	0.000548024	0.00193068	0.00275616	0.0825865	0.0673807	0.595066	0.156434	0.415264	0.0571958	0.29344	0.547439	0.00322676
log2FC	9.02483	7.57223	7.39853	3.36274	2.41147	3.56685	1.68008	2.82452	8.33776	2.25589	1.31594	2.68873	4.99827	3.97581	3.1065	2.56953	9.00589	1.78919	2.31657	4.84418	1.30868	3.09909	5.53589	1.68256	5.75081	2.18767	1.43986	1.93097	1.1974	2.64832	1.57442	1.90397	1.3152	3.36656	1.45248	4.37403	2.02469	3.03479	3.11853	2.64114	4.13841	1.6834	3.43214	2.12763	1.1889	2.07126	1.99157	1.15591	2.95744
S1
geneNames	Hr4	Hr46	E23	Eip75B	CG4586	CG44004	vri	CG15309	CG6287	bip1	CG44006	CG10026	CG10621	Oatp30B	l(1)G0232	CG13813	Sox14	Oscillin	sn	Eip74EF	NLaz	Eip78C	CG8498	Nc	alt	grsm	CG5346	brat	CG32795	CG3587	MESR6	CG8031	CG3829	mdy	CG11509	CG9663	NAT1	CR45391	Hsp67Bc	heph	rgr	tai	hng3	Hr39	GstZ2	Dtg	fz	CG9005	fax
fisherPVal	9.48852e-113	3.11626e-89	6.54362e-88	6.05826e-77	1.15068e-75	5.31169e-75	1.88569e-71	4.34201e-68	1.05913e-61	2.99386e-61	3.24735e-58	3.65457e-57	5.61632e-57	6.5202e-57	3.68511e-56	4.08543e-56	1.58754e-55	4.13125e-55	1.85826e-54	4.5041e-54	8.25008e-54	2.1965e-53	1.25295e-51	6.28964e-50	3.62546e-46	5.4808e-46	2.67023e-45	4.27029e-45	5.36844e-45	5.46493e-45	4.16263e-44	1.19988e-43	9.79459e-42	1.16722e-41	6.30198e-41	4.97184e-39	6.92696e-39	1.46844e-38	2.49913e-38	1.88629e-37	3.11041e-37	5.57969e-37	6.21807e-37	2.13624e-36	4.17659e-33	7.71675e-33	9.32777e-33	1.9333e-32	2.39666e-32
DESeqPVal	1.0865e-37	2.13365e-28	2.15017e-13	4.29314e-11	3.80961e-12	4.07206e-16	6.16724e-22	3.29226e-07	6.25326e-07	6.89899e-08	1.07072e-09	0.0020005	4.73329e-20	0.000119558	3.28239e-05	6.5288e-08	7.51519e-07	8.98155e-05	8.34616e-18	1.26983e-18	1.26235e-27	0.000228095	1.40583e-06	3.49024e-05	0.00160177	3.26509e-06	4.19925e-11	0.00408941	0.000394983	0.00250431	0.00314279	0.00327075	0.00115931	0.00048449	0.00442124	0.000438492	0.0030759	0.000347502	0.00213392	0.000371319	0.00611912	0.000840156	1.92124e-05	0.00307094	0.00228933	1.05017e-05	9.63283e-05	0.000759804	0.000244236
DESeqAdjPVal	1.28826e-33	1.26494e-24	2.54946e-10	3.63599e-08	4.10641e-09	5.36472e-13	1.82813e-18	0.000130121	0.000239177	3.14621e-05	6.68188e-07	0.165874	9.35377e-17	0.0194191	0.00682794	3.09648e-05	0.000270023	0.0156609	1.23701e-14	2.15091e-15	4.98921e-24	0.0330566	0.000476254	0.00701421	0.138629	0.000967855	3.63599e-08	0.264963	0.0482816	0.189389	0.223138	0.228125	0.108236	0.0563196	0.278844	0.051992	0.221036	0.0443047	0.172122	0.0463445	0.350504	0.083712	0.00455603	0.221036	0.179765	0.00276709	0.0165531	0.0776638	0.0340694
log2FC	6.17495	7.37194	3.25523	2.65265	3.09915	4.78942	4.20537	2.28402	3.40508	2.2988	4.25507	2.02933	4.69346	1.63368	1.73677	9.01703	2.17734	1.68163	4.31195	3.89319	6.61238	4.42908	1.98077	1.73823	1.20691	1.81587	3.34097	1.175	1.53335	1.53859	1.26873	1.21825	2.8213	2.04628	1.9374	1.61276	1.45623	5.90379	2.10733	1.41443	1.36232	1.2977	2.03885	2.1776	3.5439	7.5641	1.71485	2.13593	1.64092
Cl.8
geneNames	Hr4	Hr46	E23	Eip75B	CG4586	CG44004	vri	CG15309	CG6287	bip1	Ama	CG44006	CG10026	CG10621	Oatp30B	Hsp27	l(1)G0232	CG13813	Sox14	Oscillin	Cpr49Ac	sn	Eip78C	CG8498	CR43626	CG3394	Nc	CG9416	alt	grsm	CG5346	CG32795	CG3587	MESR6	CG14526	CG8031	CG43389	CG5854	CG10924	CG3829	CR45424	heph	PRL-1	CG14523	Dtg	fax	Syp	eater	bib
fisherPVal	9.48852e-113	3.11626e-89	6.54362e-88	6.05826e-77	1.15068e-75	5.31169e-75	1.88569e-71	4.34201e-68	1.05913e-61	2.99386e-61	5.16659e-60	3.24735e-58	3.65457e-57	5.61632e-57	6.5202e-57	1.16237e-56	3.68511e-56	4.08543e-56	1.58754e-55	4.13125e-55	4.35644e-55	1.85826e-54	2.1965e-53	1.25295e-51	2.18905e-51	2.8772e-50	6.28964e-50	1.00055e-48	3.62546e-46	5.4808e-46	2.67023e-45	5.36844e-45	5.46493e-45	4.16263e-44	4.90727e-44	1.19988e-43	1.82362e-43	1.39372e-42	6.99515e-42	9.79459e-42	6.96544e-40	1.88629e-37	8.23313e-37	3.01206e-35	7.71675e-33	2.39666e-32	3.13806e-31	4.67338e-31	5.81904e-31
DESeqPVal	1.01116e-46	3.49779e-20	5.76359e-21	4.09133e-13	2.38611e-15	2.26964e-11	7.10993e-07	1.06882e-12	0.001113	0.000626548	1.81537e-14	3.47977e-06	2.54502e-06	0.00196164	4.46193e-16	9.8462e-06	5.90428e-05	1.71674e-07	3.03096e-06	0.000589838	0.00032642	1.19455e-07	3.71255e-05	4.68535e-06	1.75443e-08	0.00222529	4.68917e-06	0.00146342	0.00114967	0.0058647	0.00684046	1.16109e-19	0.000359849	0.00344202	3.36656e-13	0.000543105	2.42483e-05	0.00855963	0.00892178	8.72538e-05	0.000170844	0.00119771	0.0017277	0.0093264	1.67227e-06	0.00384882	0.000338486	0.00589193	0.000116052
DESeqAdjPVal	1.10085e-42	1.26935e-16	3.13741e-17	4.94915e-10	4.32959e-12	2.05913e-08	0.000430032	1.05784e-09	0.161564	0.109143	2.82342e-11	0.00140312	0.00115448	0.234685	9.71541e-13	0.00324835	0.015678	0.000116814	0.00129276	0.105272	0.06581	8.67006e-05	0.0103637	0.0017017	1.36432e-05	0.263334	0.0017017	0.18967	0.162551	0.567659	0.615472	3.1602e-16	0.0699585	0.374733	4.58146e-10	0.100217	0.0073331	0.728037	0.747165	0.0220914	0.0387494	0.167173	0.218714	0.775088	0.000958212	0.402905	0.0670017	0.567659	0.026882
log2FC	8.00267	8.28683	6.60358	3.04037	3.73872	4.6602	2.04503	3.63505	2.47815	1.49407	3.44575	5.48944	4.21244	2.3368	3.98008	2.24394	1.74425	8.89576	2.12751	1.57699	4.1588	4.22988	5.24655	1.96252	6.53226	2.95571	2.00002	2.21394	1.29407	1.09595	1.33046	4.6227	1.96897	1.32211	7.0213	1.50884	5.94729	1.18327	3.1144	4.62747	Inf	1.33713	1.31405	2.57907	Inf	1.3295	2.39448	1.11912	1.9055
E-CS
geneNames	Hr4	Hr46	E23	Eip75B	CG4586	CG44004	vri	CG15309	CG6287	bip1	Ama	CG44006	CG10621	Oatp30B	Hsp27	l(1)G0232	CG13813	Sox14	sn	NLaz	CG8498	CR43626	Nc	Eip93F	alt	grsm	CG5346	brat	MESR6	CG14526	mdy	CG11509	nmo	Mur2B	CG9663	Hsp67Bc	CG30089	CG5958	CG14523	Samuel	CG6966	fz	CG9005	Syp	eater	br	mnb	GEFmeso	EcR
fisherPVal	9.48852e-113	3.11626e-89	6.54362e-88	6.05826e-77	1.15068e-75	5.31169e-75	1.88569e-71	4.34201e-68	1.05913e-61	2.99386e-61	5.16659e-60	3.24735e-58	5.61632e-57	6.5202e-57	1.16237e-56	3.68511e-56	4.08543e-56	1.58754e-55	1.85826e-54	8.25008e-54	1.25295e-51	2.18905e-51	6.28964e-50	2.76694e-46	3.62546e-46	5.4808e-46	2.67023e-45	4.27029e-45	4.16263e-44	4.90727e-44	1.16722e-41	6.30198e-41	1.40921e-40	4.51984e-39	4.97184e-39	2.49913e-38	2.81866e-37	1.52419e-35	3.01206e-35	3.16492e-35	1.44576e-33	9.32777e-33	1.9333e-32	3.13806e-31	4.67338e-31	8.35364e-31	4.34559e-30	2.57196e-29	7.43792e-29
DESeqPVal	5.49642e-51	2.30588e-38	1.75382e-07	1.53046e-07	3.52012e-08	5.7245e-10	1.6647e-08	8.97778e-05	1.7822e-08	1.72811e-06	1.25999e-05	0.0035052	3.51215e-06	1.71088e-07	0.00698135	6.27332e-06	8.12524e-06	6.73134e-06	0.000325884	0.00635796	9.96432e-06	2.12477e-06	2.57517e-05	0.00523239	1.55924e-05	5.06105e-08	2.60014e-11	0.0018968	0.00505342	2.46194e-11	8.5608e-05	1.21419e-08	0.00090195	2.57713e-07	0.000138934	0.0033431	0.000118445	0.00484737	0.000574678	5.84056e-05	0.00129413	8.80487e-06	0.00449615	0.000903587	1.70839e-17	2.13205e-05	0.00356191	0.0038945	0.00657304
DESeqAdjPVal	6.90516e-47	1.44844e-34	0.000100151	9.6136e-05	2.60137e-05	7.19169e-07	1.39424e-05	0.0191166	1.39936e-05	0.000804084	0.00386078	0.404267	0.00147077	0.000100151	0.609074	0.00238824	0.00283549	0.00246135	0.0607663	0.583029	0.00320979	0.000953341	0.00673998	0.513551	0.00439531	3.53233e-05	5.44425e-08	0.259016	0.507889	5.44425e-08	0.018543	1.08957e-05	0.142461	0.000140767	0.0286135	0.392517	0.0248005	0.498215	0.101686	0.0141106	0.189048	0.00298961	0.482779	0.142461	7.15418e-14	0.00582281	0.406803	0.44078	0.59408
log2FC	7.84671	11.3468	2.21096	2.06146	2.3877	6.1785	2.26058	1.70476	3.9579	2.02115	2.05868	1.97788	2.27596	2.21929	1.2832	1.89908	6.77517	1.96754	1.60865	3.63102	1.7981	3.57443	1.76125	1.30455	1.67232	2.15166	3.3778	1.27275	1.20175	3.67275	2.33665	4.77188	1.87894	2.56331	1.75631	1.88835	1.66934	1.27398	3.43828	2.21912	1.27549	1.95716	1.77925	2.13609	3.74522	4.92774	1.15927	1.222	1.55238
GM2
geneNames	Hr4	Hr46	E23	Eip75B	CG4586	CG44004	vri	CG6287	bip1	CG44006	CG10621	Oatp30B	l(1)G0232	CG13813	Sox14	Eip74EF	Eip78C	CR43626	CG3394	alt	not	CG32795	CG3587	CG43389	CG3829	nmo	CR45424	Mur2B	CG30089	rgr	tai	PRL-1	Dmtn	CG5958	fz	Syp	CG30046	CG17036	CG13784	CG17323	shep	kar	CR44327	CG31637	Cyp4e2	Glut1	Pkn	CG13894	CG13907
fisherPVal	9.48852e-113	3.11626e-89	6.54362e-88	6.05826e-77	1.15068e-75	5.31169e-75	1.88569e-71	1.05913e-61	2.99386e-61	3.24735e-58	5.61632e-57	6.5202e-57	3.68511e-56	4.08543e-56	1.58754e-55	4.5041e-54	2.1965e-53	2.18905e-51	2.8772e-50	3.62546e-46	9.57285e-46	5.36844e-45	5.46493e-45	1.82362e-43	9.79459e-42	1.40921e-40	6.96544e-40	4.51984e-39	2.81866e-37	3.11041e-37	5.57969e-37	8.23313e-37	8.59058e-36	1.52419e-35	9.32777e-33	3.13806e-31	7.40375e-28	1.84045e-26	2.12511e-26	2.58192e-25	8.8282e-25	4.50747e-24	7.43859e-23	6.34854e-20	1.19922e-18	2.40465e-18	3.16972e-18	1.41653e-17	3.00564e-17
DESeqPVal	5.31623e-56	2.55733e-33	4.03835e-08	2.77628e-13	2.83429e-06	5.32108e-15	2.36356e-07	1.01258e-07	1.87456e-06	1.07482e-09	7.75993e-17	2.39985e-05	0.000458468	6.94223e-05	0.00047041	1.20798e-12	0.00554675	0.00140625	9.47727e-05	0.00139542	0.00969079	0.00043694	2.68529e-05	0.00701798	0.00965469	0.00435507	0.00435024	1.63521e-09	0.00238311	0.00860712	0.00451929	0.00566055	0.00153526	0.00971996	1.59672e-18	2.02872e-05	0.00266756	5.74137e-05	0.000997197	1.21275e-10	0.00425441	3.28286e-06	0.003997	0.00813351	0.000168466	2.31831e-05	0.00752797	0.000546949	2.93832e-09
DESeqAdjPVal	6.23169e-52	1.49885e-29	3.64135e-05	4.64909e-10	0.00158208	1.03956e-11	0.000162974	7.91297e-05	0.0011565	1.2599e-06	1.81924e-13	0.00970035	0.105376	0.0226047	0.106041	1.76999e-09	0.76493	0.261651	0.0284853	0.261651	1	0.104527	0.0104923	0.912325	1	0.638127	0.638127	1.74254e-06	0.423256	1	0.654014	0.771546	0.281192	1	6.23891e-15	0.00880763	0.45984	0.0197942	0.200877	1.57954e-07	0.638127	0.00174917	0.633147	1	0.0438836	0.00970035	0.959161	0.118729	2.87025e-06
log2FC	8.6684	8.36368	2.35121	2.98143	2.05437	6.52277	2.06473	3.80268	2.26224	6.69834	4.27437	1.88143	1.45233	5.80826	1.51178	3.05312	3.15467	2.52842	2.76873	1.22263	1.08133	1.53407	2.22568	3.57281	2.19217	1.61331	Inf	3.07578	1.19309	1.30251	1.09943	1.11146	1.76408	1.05551	4.38705	2.81584	2.02238	2.79939	1.33811	3.82172	1.11748	2.20545	2.13444	1.35545	1.60343	2.86232	1.04435	4.24266	3.23956
BG1-c1
geneNames	Hr4	Hr46	E23	Eip75B	CG4586	CG44004	CG15309	CG6287	bip1	Ama	CG44006	CG10026	Hsp27	l(1)G0232	CG13813	Oscillin	sn	NLaz	Eip78C	CG8498	CR43626	Nc	CG9416	grsm	not	brat	CG3587	CG8031	CG10924	mdy	CR45424	Mur2B	CR45391	CG30089	CG5958	Samuel	ZnT41F	GstZ2	fz	bib	CG43218	EcR	CG12643	Cp1	CG11357	CG1124	osp	beat-IIIc	Sp7
fisherPVal	9.48852e-113	3.11626e-89	6.54362e-88	6.05826e-77	1.15068e-75	5.31169e-75	4.34201e-68	1.05913e-61	2.99386e-61	5.16659e-60	3.24735e-58	3.65457e-57	1.16237e-56	3.68511e-56	4.08543e-56	4.13125e-55	1.85826e-54	8.25008e-54	2.1965e-53	1.25295e-51	2.18905e-51	6.28964e-50	1.00055e-48	5.4808e-46	9.57285e-46	4.27029e-45	5.46493e-45	1.19988e-43	6.99515e-42	1.16722e-41	6.96544e-40	4.51984e-39	1.46844e-38	2.81866e-37	1.52419e-35	3.16492e-35	4.774e-35	4.17659e-33	9.32777e-33	5.81904e-31	3.86277e-30	7.43792e-29	1.0692e-27	1.26921e-25	2.26983e-25	2.58384e-25	7.43217e-24	1.72637e-23	5.31729e-20
DESeqPVal	3.95529e-29	5.72229e-25	2.07551e-06	1.21343e-11	4.8066e-09	1.10114e-11	4.37693e-08	0.00324694	9.94989e-09	1.80164e-09	6.3554e-08	3.4712e-17	7.40334e-07	1.44581e-06	2.14916e-05	2.50781e-21	1.07327e-07	2.06725e-09	5.54465e-07	4.21516e-05	0.00016375	0.00437252	5.84119e-15	0.00274296	0.00676386	0.00279823	0.000256577	0.00488043	1.60404e-06	4.6892e-05	0.00388159	1.17062e-06	5.14293e-05	2.55613e-13	0.000209465	2.85675e-06	0.000865374	0.000231047	0.000487842	0.00378777	0.00954716	0.00657051	1.82158e-05	0.00816832	0.000185848	0.00032613	1.06428e-06	8.13822e-11	0.00916007
DESeqAdjPVal	4.78629e-25	3.46227e-21	0.000930213	1.46837e-08	4.15462e-06	1.46837e-08	2.94251e-05	0.522742	8.0269e-06	1.81681e-06	4.04772e-05	8.401e-14	0.000407217	0.000699832	0.00764913	7.58674e-18	6.49381e-05	1.92429e-06	0.000319504	0.0141688	0.0460823	0.637493	1.00977e-11	0.463854	0.852599	0.463854	0.0633641	0.676524	0.000746559	0.0153362	0.572819	0.000590235	0.0163775	3.86647e-10	0.0563275	0.00123463	0.174532	0.0601386	0.109322	0.572819	1	0.83838	0.00667967	0.988448	0.0511123	0.0780024	0.00055995	8.95279e-08	1
log2FC	5.39478	6.6628	2.09681	2.79925	2.6028	3.88891	2.52899	1.9289	2.49714	2.65942	3.64367	6.69831	2.50237	2.08414	6.42665	4.776	2.44324	2.64801	6.76839	1.70681	4.2526	1.21185	4.1205	1.18093	1.1746	1.25757	2.00292	1.20486	3.39075	2.48707	3.52562	2.47692	Inf	3.1769	1.62756	2.94376	1.40037	5.79692	1.51171	1.32273	Inf	1.59206	2.80294	1.02658	1.4955	3.1006	3.39372	4.95204	1.21614
BG2-c2
geneNames	Hr4	Hr46	E23	Eip75B	CG4586	CG44004	vri	CG15309	bip1	CG44006	CG10026	CG10621	Oatp30B	Hsp27	l(1)G0232	CG13813	Oscillin	sn	NLaz	Eip78C	CR43626	Nc	grsm	CG32795	CG3587	CG10924	Mur2B	CR45391	CG30089	rgr	CG5958	CG14523	Su(var)3-3	bib	br	EcR	CG12643	CR43432	CG31777	CG4822	osp	beat-IIIc	CG1607	Orct	GstD4	CG6398	whd	Sema-2b	GstD3
fisherPVal	9.48852e-113	3.11626e-89	6.54362e-88	6.05826e-77	1.15068e-75	5.31169e-75	1.88569e-71	4.34201e-68	2.99386e-61	3.24735e-58	3.65457e-57	5.61632e-57	6.5202e-57	1.16237e-56	3.68511e-56	4.08543e-56	4.13125e-55	1.85826e-54	8.25008e-54	2.1965e-53	2.18905e-51	6.28964e-50	5.4808e-46	5.36844e-45	5.46493e-45	6.99515e-42	4.51984e-39	1.46844e-38	2.81866e-37	3.11041e-37	1.52419e-35	3.01206e-35	1.17285e-31	5.81904e-31	8.35364e-31	7.43792e-29	1.0692e-27	1.39809e-27	1.28815e-26	5.25005e-24	7.43217e-24	1.72637e-23	1.05294e-19	1.35762e-19	2.32372e-17	1.15429e-15	2.15564e-14	4.381e-13	1.13081e-11
DESeqPVal	4.07357e-52	3.55733e-27	6.77586e-07	4.70049e-15	1.5482e-07	5.95179e-13	0.00380516	0.000179945	1.937e-08	1.00408e-05	1.91566e-06	8.91244e-07	0.000753552	1.17918e-05	0.00223469	3.30645e-09	2.37236e-05	5.9989e-11	8.22307e-09	1.03773e-05	0.00353648	0.00730404	0.000321425	0.00956965	0.000195493	1.47917e-05	1.65318e-05	0.000542539	0.000102751	0.00127646	7.14937e-06	0.000810761	0.0058272	0.00551487	0.00217741	0.00129775	0.00196846	0.00981448	0.000664776	0.00545605	3.21701e-06	7.87115e-07	0.00220645	1.65628e-08	0.000274437	8.71106e-13	0.000632832	6.80707e-09	0.00149863
DESeqAdjPVal	4.78197e-48	2.08798e-23	0.000497136	1.8393e-11	0.000129816	1.7467e-09	0.797657	0.0728405	1.89487e-05	0.00529649	0.00118357	0.000581239	0.232788	0.00576766	0.546522	4.8518e-06	0.0103145	1.00602e-07	9.65306e-06	0.00529649	0.768792	1	0.117913	1	0.0764966	0.00694557	0.00746413	0.181968	0.0430784	0.371567	0.0039965	0.244039	1	1	0.546522	0.371567	0.525175	1	0.210914	1	0.00188823	0.000543526	0.546522	1.76755e-05	0.103923	2.04518e-09	0.206356	8.87868e-06	0.409125
log2FC	8.40808	7.70356	2.27421	3.235	2.25112	3.95356	1.12486	1.67241	2.40129	2.79976	3.45563	2.30448	1.44902	2.14646	1.26164	10.5284	1.84356	3.29909	2.71517	5.88137	2.47271	1.10689	1.39042	1.12508	1.93484	3.0402	2.11151	4.29747	1.5757	1.61391	1.90848	3.67803	1.15507	1.28448	3.37738	1.857	1.99171	3.60764	2.95441	1.06302	3.14606	3.62471	2.02358	3.29853	3.47836	4.81464	1.44999	4.88774	2.93426
D1
geneNames	Hr4	Hr46	E23	Eip75B	CG4586	CG44004	vri	CG15309	CG6287	bip1	Ama	CG44006	CG10026	Oatp30B	Hsp27	CG13813	Sox14	Cpr49Ac	sn	Eip78C	CG8498	CG3394	CG9416	alt	grsm	brat	CG32795	CG3587	CG14526	CG3829	CR45424	CR45391	hng3	Dmtn	Dtg	betaTub60D	InR	CG12078	CG17323	CG8501	Alh	Cyp4e2	CG13894	ImpE3	C1GalTA	CG8586	CG4267	sick	rdo
fisherPVal	9.48852e-113	3.11626e-89	6.54362e-88	6.05826e-77	1.15068e-75	5.31169e-75	1.88569e-71	4.34201e-68	1.05913e-61	2.99386e-61	5.16659e-60	3.24735e-58	3.65457e-57	6.5202e-57	1.16237e-56	4.08543e-56	1.58754e-55	4.35644e-55	1.85826e-54	2.1965e-53	1.25295e-51	2.8772e-50	1.00055e-48	3.62546e-46	5.4808e-46	4.27029e-45	5.36844e-45	5.46493e-45	4.90727e-44	9.79459e-42	6.96544e-40	1.46844e-38	6.21807e-37	8.59058e-36	7.71675e-33	4.3354e-29	4.49662e-29	3.95344e-27	2.58192e-25	2.14692e-21	2.21116e-21	1.19922e-18	1.41653e-17	1.97574e-16	4.89466e-15	5.05161e-11	5.42231e-07	0.00317924	0.00445889
DESeqPVal	2.50308e-26	2.04852e-22	0.000367088	1.22525e-10	2.41404e-08	1.91945e-14	0.000141773	7.29159e-06	1.53678e-05	0.000189203	1.26411e-11	2.83737e-06	0.000521698	4.89668e-05	2.88632e-07	1.22835e-07	3.31306e-06	2.72027e-23	0.000769172	1.67214e-06	0.000113721	9.46754e-09	0.00271523	0.0037688	0.000550366	0.00692307	0.00938363	0.00110573	0.00036039	0.00266472	0.00347888	0.000255795	0.00211578	0.00314814	0.00284384	0.000245059	0.00605507	0.00413249	7.11496e-06	0.000928583	0.00408399	7.33265e-05	0.00152952	0.00689057	0.000404455	0.00024641	7.22237e-06	6.7873e-11	3.76381e-06
DESeqAdjPVal	2.78818e-22	7.60616e-19	0.120264	1.94973e-07	2.98777e-05	5.34519e-11	0.0607389	0.00451228	0.00900955	0.075269	2.81618e-08	0.00243119	0.157059	0.0259734	0.000292279	0.000136826	0.00263601	1.51506e-19	0.219687	0.00155217	0.0506694	1.31824e-05	0.581633	0.711536	0.16133	1	1	0.286434	0.120264	0.581633	0.668125	0.0919127	0.512342	0.626198	0.590879	0.091492	1	0.754619	0.00451228	0.25228	0.754619	0.0355123	0.387211	1	0.12864	0.091492	0.00451228	1.26006e-07	0.00279501
log2FC	4.77103	5.89503	1.48642	2.58519	2.38365	4.52877	1.49104	1.98045	3.26728	1.55302	2.78341	3.09978	3.0778	1.77329	2.54887	9.42248	2.05935	6.03851	1.5915	6.36593	1.57795	3.92119	1.62311	1.10684	1.33073	1.10504	1.12604	1.68264	1.84337	2.85962	2.82696	6.03444	2.1518	1.63871	4.43613	1.40087	1.0678	2.84482	2.08819	2.01853	1.14422	1.71357	3.95916	2.30708	1.46359	3.64365	3.12143	2.87465	2.97469
G2
geneNames	Hr4	Hr46	E23	Eip75B	CG44004	vri	CG6287	bip1	CG44006	CG10621	Oatp30B	CG13813	Cpr49Ac	Eip74EF	NLaz	CG9416	grsm	brat	CG3587	CG11509	CG9663	CG9005	raw	br	Atet	EcR	CG17036	Pkc98E	CG13784	CG11656	shep	pdgy	Pkn	ltd	W	comm2	alpha-Est9	fa2h
fisherPVal	9.48852e-113	3.11626e-89	6.54362e-88	6.05826e-77	5.31169e-75	1.88569e-71	1.05913e-61	2.99386e-61	3.24735e-58	5.61632e-57	6.5202e-57	4.08543e-56	4.35644e-55	4.5041e-54	8.25008e-54	1.00055e-48	5.4808e-46	4.27029e-45	5.46493e-45	6.30198e-41	4.97184e-39	1.9333e-32	5.11027e-32	8.35364e-31	8.86403e-31	7.43792e-29	1.84045e-26	1.98378e-26	2.12511e-26	3.27785e-25	8.8282e-25	5.59939e-20	3.16972e-18	5.35522e-17	1.16949e-15	3.24916e-12	6.59543e-12	0.00183247
DESeqPVal	1.70472e-43	1.12503e-19	3.87414e-20	1.11295e-07	0.000293491	4.1839e-07	0.00543168	0.00150347	6.6141e-06	3.70039e-05	0.00405624	2.53396e-05	0.000120797	3.54836e-11	0.00071418	0.00762602	0.000690846	2.11195e-05	0.0044744	5.26983e-08	0.000604869	0.00538506	0.00435822	0.00157252	0.00447388	0.00283708	0.000200396	0.00955103	0.000921174	0.00513406	9.53355e-05	0.00947249	4.31736e-07	0.00621867	0.00112881	0.00416589	0.00303499	4.92067e-06
DESeqAdjPVal	2.00748e-39	4.41613e-16	2.28109e-16	0.000218436	0.164579	0.000635515	1	0.59016	0.00778876	0.0335198	1	0.0248665	0.0790281	1.04464e-07	0.346573	1	0.346573	0.0226094	1	0.000124115	0.32377	1	1	0.597354	1	0.944591	0.124204	1	0.417221	1	0.0701669	1	0.000635515	1	0.474745	1	0.965948	0.00643842
log2FC	7.12515	Inf	4.79248	2.09122	2.05038	2.01214	1.78266	1.31749	3.01044	2.33441	1.19971	6.50378	2.37145	2.79871	1.40766	1.28041	1.30541	1.76697	1.45906	4.26761	1.61226	1.74899	1.1624	3.41836	1.23173	1.72118	2.55845	1.05305	1.35857	2.87709	1.54152	1.54752	2.0309	1.44974	2.10841	Inf	1.2613	Inf
OSS
geneNames	Hr4	Hr46	E23	Eip75B	CG4586	CG44004	vri	bip1	Ama	CG44006	CG10026	CG10621	Hsp27	CG13813	Oscillin	Eip74EF	Eip78C	CG8498	Eip93F	grsm	CG32795	CG43389	CR45424	Mur2B	CR45391	CG16791	InR	CG30046	CG4822	rpr	lama	CG12880	Yp3	GlcAT-P	CG6426	Ca-alpha1D	Argk	CG43795
fisherPVal	9.48852e-113	3.11626e-89	6.54362e-88	6.05826e-77	1.15068e-75	5.31169e-75	1.88569e-71	2.99386e-61	5.16659e-60	3.24735e-58	3.65457e-57	5.61632e-57	1.16237e-56	4.08543e-56	4.13125e-55	4.5041e-54	2.1965e-53	1.25295e-51	2.76694e-46	5.4808e-46	5.36844e-45	1.82362e-43	6.96544e-40	4.51984e-39	1.46844e-38	8.09899e-31	4.49662e-29	7.40375e-28	5.25005e-24	6.60302e-19	3.94613e-18	1.46042e-16	3.36579e-16	8.13342e-15	7.53158e-13	0.00434039	0.0621757	0.988928
DESeqPVal	1.31599e-49	1.01835e-30	6.48424e-05	0.00820839	2.03569e-14	0.000447452	0.000459296	2.26151e-05	4.28839e-05	0.00345913	9.0302e-05	0.00788265	4.97085e-05	0.000957286	0.00378839	3.50697e-05	4.7271e-05	0.000750266	6.58762e-14	0.00067206	9.22365e-06	1.92328e-06	0.000250543	0.00906775	0.000464978	3.94316e-13	0.0012188	0.000219539	0.00211806	0.00632169	0.0050797	0.000730748	0.00595133	4.72132e-10	0.000588684	1.18839e-05	3.42419e-10	7.93231e-08
DESeqAdjPVal	1.69197e-45	6.54645e-27	0.030877	1	8.72429e-11	0.142339	0.142339	0.0161535	0.0266293	0.673848	0.0387004	1	0.0266293	0.236689	0.70639	0.0237311	0.0266293	0.200962	2.11743e-10	0.188066	0.00741178	0.00190212	0.0870603	1	0.142339	1.01394e-09	0.290188	0.078406	0.461558	1	0.882563	0.199899	0.971455	7.58774e-07	0.172016	0.00898772	6.28927e-07	8.49881e-05
log2FC	7.69299	9.23232	1.65931	1.00927	3.51842	1.79156	1.36832	1.76009	1.59788	1.83384	2.41137	1.52779	1.9829	4.74884	1.23803	1.66553	5.04739	1.37159	3.18807	1.31024	1.98564	6.51223	5.40861	1.36021	5.19387	3.06685	1.26948	2.73271	1.3824	1.39834	2.41139	2.01322	1.89383	2.98543	3.14898	3.57649	2.93313	4.80646
D17-c3
geneNames	Hr4	Hr46	E23	Eip75B	CG4586	CG44004	vri	CG6287	bip1	Ama	CG10026	CG10621	Hsp27	l(1)G0232	CG13813	sn	Eip78C	CG8498	CG3394	Nc	CG9416	Eip93F	CG32795	CG3587	nmo	bib	CG16791	CG4950	GEFmeso	betaTub60D	CR43432	blot	CG43867	osp	Reck	Jupiter	CG9522	CG9521
fisherPVal	9.48852e-113	3.11626e-89	6.54362e-88	6.05826e-77	1.15068e-75	5.31169e-75	1.88569e-71	1.05913e-61	2.99386e-61	5.16659e-60	3.65457e-57	5.61632e-57	1.16237e-56	3.68511e-56	4.08543e-56	1.85826e-54	2.1965e-53	1.25295e-51	2.8772e-50	6.28964e-50	1.00055e-48	2.76694e-46	5.36844e-45	5.46493e-45	1.40921e-40	5.81904e-31	8.09899e-31	5.2426e-30	2.57196e-29	4.3354e-29	1.39809e-27	2.50151e-24	2.53455e-24	7.43217e-24	3.26966e-22	1.57896e-20	1.87322e-16	0.90457
DESeqPVal	1.08692e-53	4.95205e-32	7.48341e-22	1.43237e-05	1.43578e-12	1.25053e-07	0.00129262	0.000121327	7.07159e-05	0.000809334	0.000329702	1.07083e-05	0.000437755	0.00478124	0.000391049	4.13379e-05	3.60458e-06	0.00259667	1.52324e-06	0.00381022	1.27773e-14	6.4537e-07	1.57485e-08	0.0055515	5.3377e-05	0.0013473	0.00977312	6.4842e-07	0.000249126	0.000581446	0.00335163	0.000437035	0.0014248	0.000485558	0.00544497	0.00705067	1.09424e-07	1.86353e-06
DESeqAdjPVal	1.20203e-49	2.73824e-28	2.75863e-18	0.00754312	3.17567e-09	0.000153662	0.340361	0.0462674	0.0279303	0.223761	0.113943	0.00592116	0.138318	0.911651	0.131049	0.0198763	0.00234488	0.598261	0.00129581	0.766131	3.53261e-11	0.000651898	2.48804e-05	1	0.0236119	0.346506	1	0.000651898	0.0918362	0.17379	0.722062	0.138318	0.35811	0.149161	1	1	0.000151265	0.00146095
log2FC	8.50609	10.3463	4.73487	1.73079	3.19744	4.78864	1.29049	2.62603	1.68723	1.32793	3.86581	2.10608	1.73427	1.20091	5.44742	1.84877	6.20284	1.24759	3.24574	1.24237	4.82516	2.09996	2.60423	1.44835	2.39137	1.41128	1.05629	4.34693	1.65821	1.34641	1.59082	5.16837	1.38427	2.3141	1.96503	1.05385	5.33613	4.41013
Ras-wts:RNAi
geneNames	Hr4	Hr46	E23	Eip75B	CG4586	CG44004	vri	bip1	Ama	CG44006	CG10026	CG13813	Sox14	Cpr49Ac	Eip78C	CR43626	Nc	Eip93F	grsm	CG5346	CG3587	CG43389	CG11509	CR45424	Mur2B	GstZ2	gpp	CG16791	CG30046	CG1124	CG6426	Ugt58Fa
fisherPVal	9.48852e-113	3.11626e-89	6.54362e-88	6.05826e-77	1.15068e-75	5.31169e-75	1.88569e-71	2.99386e-61	5.16659e-60	3.24735e-58	3.65457e-57	4.08543e-56	1.58754e-55	4.35644e-55	2.1965e-53	2.18905e-51	6.28964e-50	2.76694e-46	5.4808e-46	2.67023e-45	5.46493e-45	1.82362e-43	6.30198e-41	6.96544e-40	4.51984e-39	4.17659e-33	7.28639e-31	8.09899e-31	7.40375e-28	2.58384e-25	7.53158e-13	4.81687e-10
DESeqPVal	1.78939e-48	1.19076e-31	6.19938e-15	1.61988e-06	0.000745855	0.0012296	0.000553116	0.0056663	1.108e-05	0.004177	3.11094e-05	0.00219991	0.00520589	7.43687e-06	0.0053439	1.28426e-05	0.00262064	0.00205068	0.00891968	0.00677301	0.00146221	0.00151522	0.00913101	0.000783465	4.86751e-06	0.000370728	0.00865824	3.17205e-12	3.92021e-05	5.00536e-10	2.20975e-07	0.00302805
DESeqAdjPVal	2.24157e-44	7.45834e-28	2.58865e-11	0.00289889	0.545248	0.810692	0.433055	1	0.0138799	1	0.0324757	1	1	0.0103513	1	0.0146254	1	1	1	1	0.903864	0.903864	1	0.545248	0.00762192	0.309607	1	9.93408e-09	0.0377757	1.25404e-06	0.00046136	1
log2FC	7.83483	8.99748	3.57213	1.90232	1.47159	1.7383	1.37317	1.15407	1.75432	2.02221	2.69606	4.21799	1.21985	1.94699	3.19901	3.32189	1.27145	1.47947	1.01925	1.29414	1.68828	3.46198	2.07545	4.14518	2.29041	Inf	1.03882	2.97245	4.49245	3.69144	5.0117	1.64875
[truncated: 366 more columns]

## Sheet: Repressed Genes
E-OR
geneNames	fru	ftz-f1	Aldh	SP1173	Myo31DF	zormin	CG31689	cher	Atf3	Prosap	cora	GlyP	ps	ken	Vha100-2	rost	Cyp6a17	CG4404	CG2277	Pdp1	CG14741	CR43459	CG15093	CG17896	CG12730	CG15211	hdc	Ude	CG3835	stg	su(r)	CG12065	CG3902	wb	CHES-1-like	L	CG32369	Pvf1	Moe	Clic	Sr-CI	Piezo	CG9743	Msp300	CG18522	inaE	CG31635	CG15611	CG9485
fisherPVal	4.35742e-87	3.85812e-79	5.47238e-70	6.76311e-68	5.5709e-60	7.36615e-57	4.3812e-56	2.52701e-53	1.76976e-52	2.10647e-52	5.88697e-52	7.82785e-52	4.59073e-51	3.25918e-50	6.03072e-50	1.35803e-48	3.98595e-48	1.88154e-47	2.21272e-47	2.356e-46	9.99481e-46	1.84241e-44	2.76576e-44	3.8464e-44	7.63413e-44	5.03163e-43	7.17093e-43	1.67531e-42	6.53429e-42	1.04998e-41	6.78765e-41	1.10242e-40	2.11665e-39	1.43531e-38	1.4764e-38	3.56591e-38	5.67496e-38	2.23483e-37	2.86002e-37	5.79841e-37	8.11256e-37	8.31671e-37	1.35169e-35	1.38554e-35	1.6067e-35	1.24656e-34	1.86261e-34	6.87091e-34	1.18965e-33
DESeqPVal	3.29372e-34	2.25232e-19	4.38118e-22	6.72035e-29	6.50276e-26	5.05816e-07	2.8254e-19	6.60149e-41	1.44001e-06	3.25193e-24	1.35922e-22	6.22583e-15	1.50987e-15	5.90967e-13	4.09179e-16	3.34138e-09	2.55107e-07	6.06433e-12	1.83345e-06	0.000354021	8.45583e-05	1.35385e-14	5.21072e-06	2.31677e-05	0.00252724	2.01951e-24	4.87971e-10	3.12687e-08	2.61441e-09	1.03981e-07	1.16697e-28	1.04465e-08	1.70837e-05	3.59043e-22	4.57647e-06	1.29066e-14	2.28234e-05	9.84247e-06	8.0651e-05	0.00128349	3.93806e-09	1.52885e-08	0.00101134	0.0034877	4.68193e-14	0.000112659	0.000186076	2.05346e-06	1.76497e-07
DESeqAdjPVal	6.38379e-31	1.24725e-16	2.83049e-19	9.76887e-26	6.30172e-23	3.86982e-05	1.49348e-16	1.53538e-37	9.85051e-05	2.70119e-21	1.05376e-19	2.19394e-12	5.48698e-13	1.59822e-10	1.69941e-13	4.41556e-07	2.14973e-05	1.38279e-09	0.000119113	0.00950788	0.00295294	4.37332e-12	0.000284486	0.00100823	0.0461371	1.80653e-21	7.88141e-08	3.24664e-06	3.57682e-07	9.59025e-06	1.50785e-25	1.21483e-06	0.000797855	2.45606e-19	0.0002571	4.2883e-12	0.000997797	0.000489137	0.00284209	0.0273364	5.03249e-07	1.67726e-06	0.0227923	0.0607163	1.47152e-11	0.00375389	0.00573974	0.000131932	1.55491e-05
log2FC	-5.96447	-4.14555	-4.13298	-5.63405	-4.73734	-2.17363	-5.33298	-6.40495	-2.16497	-4.9695	-4.24054	-3.3416	-4.15638	-3.25194	-3.489	-3.59552	-2.28964	-4.48992	-2.51741	-2.60347	-1.54674	-7.2619	-2.85353	-1.73565	-1.44571	-4.90266	-5.20026	-4.65484	-2.85191	-2.13316	-5.33056	-2.49987	-2.75038	-4.51705	-2.38579	-3.40082	-3.45584	-2.28972	-1.51314	-1.24562	-4.58178	-2.75978	-1.81834	-1.12433	-3.45795	-1.64912	-1.55905	-2.00583	-3.1897
D23-c4
geneNames	fru	ftz-f1	Aldh	SP1173	Myo31DF	zormin	CG31689	cher	Prosap	cora	GlyP	ken	Vha100-2	rost	Cyp6a17	CG4404	CG2277	Pdp1	CG14741	CR43459	CG15093	CG17896	CG12730	CG15211	Ude	CG3835	su(r)	CG12065	CG3902	wb	CHES-1-like	L	CG32369	Pka-R2	Moe	Clic	Sr-CI	Piezo	Msp300	CG18522	inaE	CG31635	CG15611	CG9485	Pde8	CG5599	Ugt35a	Pgm	Cyp6a13
fisherPVal	4.35742e-87	3.85812e-79	5.47238e-70	6.76311e-68	5.5709e-60	7.36615e-57	4.3812e-56	2.52701e-53	2.10647e-52	5.88697e-52	7.82785e-52	3.25918e-50	6.03072e-50	1.35803e-48	3.98595e-48	1.88154e-47	2.21272e-47	2.356e-46	9.99481e-46	1.84241e-44	2.76576e-44	3.8464e-44	7.63413e-44	5.03163e-43	1.67531e-42	6.53429e-42	6.78765e-41	1.10242e-40	2.11665e-39	1.43531e-38	1.4764e-38	3.56591e-38	5.67496e-38	9.73331e-38	2.86002e-37	5.79841e-37	8.11256e-37	8.31671e-37	1.38554e-35	1.6067e-35	1.24656e-34	1.86261e-34	6.87091e-34	1.18965e-33	1.40761e-33	1.53274e-33	4.72197e-33	7.15792e-33	1.25566e-32
DESeqPVal	6.37031e-11	3.93753e-16	5.9763e-13	0.000269727	6.53126e-10	9.07014e-11	1.96882e-10	1.81012e-06	2.12348e-06	0.000498765	7.6796e-11	0.00201899	1.08031e-09	5.51086e-08	7.98352e-11	3.12628e-12	0.00446798	5.77276e-08	3.35151e-13	0.0099416	2.22362e-06	1.97014e-05	1.50555e-13	2.48847e-07	2.04396e-05	9.03634e-06	8.81105e-11	7.37148e-09	0.000708746	1.42916e-06	6.64868e-08	2.20629e-06	1.54165e-05	5.89065e-12	9.04912e-08	1.90264e-06	9.19258e-08	0.00082411	3.23116e-05	1.04527e-05	7.31878e-06	0.000101906	1.39997e-08	0.00225521	7.20867e-05	0.00262226	0.00997545	1.96728e-05	0.00164523
DESeqAdjPVal	1.48051e-08	2.13527e-13	1.8905e-10	0.0110095	1.26064e-07	1.94888e-08	4.07654e-08	0.000158567	0.000179127	0.0189964	1.74911e-08	0.0579471	1.92429e-07	6.74814e-06	1.78267e-08	9.12875e-10	0.111827	6.99364e-06	1.12256e-10	0.210437	0.000184836	0.0011934	5.62637e-11	2.57625e-05	0.00122509	0.000605329	1.92962e-08	1.09021e-06	0.0256229	0.000128152	7.97002e-06	0.000184744	0.000954146	1.67707e-09	1.04685e-05	0.000164146	1.04685e-05	0.0289659	0.00175221	0.000672513	0.000514483	0.00487609	1.99286e-06	0.0638863	0.00358482	0.0720843	0.210762	0.0011934	0.0495658
log2FC	-4.53088	-3.81412	-2.92156	-3.19745	-2.53687	-3.22071	-3.58637	-1.87799	-2.05351	-1.35251	-2.73984	-1.3347	-2.54021	-3.32902	-2.96863	-4.68475	-1.38843	-4.19368	-3.5586	-2.59799	-3.121	-1.7591	-3.98115	-2.24806	-3.57913	-2.09098	-2.77107	-2.56035	-2.01995	-2.1422	-2.94226	-2.02269	-3.51838	-3.81074	-2.09204	-1.87722	-2.44328	-1.57065	-1.62986	-1.91851	-1.95208	-1.65381	-2.49372	-1.64224	-2.07065	-2.55706	-4.30848	-1.77044	-1.4408
D8
geneNames	fru	Aldh	SP1173	Myo31DF	zormin	CG31689	cher	Atf3	Prosap	cora	GlyP	ps	ken	Vha100-2	rost	CG4404	CG2277	Pdp1	CG14741	CR43459	CG15093	CG17896	CG12730	CG15211	hdc	Ude	CG3835	stg	CG12065	CG3902	wb	CHES-1-like	CG32369	Pka-R2	Moe	Clic	Sr-CI	Piezo	Msp300	CG18522	inaE	CG15611	CG9485	CG5599	Pgm	Cyp6a13	Fit1	CG1516	CG12402
fisherPVal	4.35742e-87	5.47238e-70	6.76311e-68	5.5709e-60	7.36615e-57	4.3812e-56	2.52701e-53	1.76976e-52	2.10647e-52	5.88697e-52	7.82785e-52	4.59073e-51	3.25918e-50	6.03072e-50	1.35803e-48	1.88154e-47	2.21272e-47	2.356e-46	9.99481e-46	1.84241e-44	2.76576e-44	3.8464e-44	7.63413e-44	5.03163e-43	7.17093e-43	1.67531e-42	6.53429e-42	1.04998e-41	1.10242e-40	2.11665e-39	1.43531e-38	1.4764e-38	5.67496e-38	9.73331e-38	2.86002e-37	5.79841e-37	8.11256e-37	8.31671e-37	1.38554e-35	1.6067e-35	1.24656e-34	6.87091e-34	1.18965e-33	1.53274e-33	7.15792e-33	1.25566e-32	1.28265e-32	1.50876e-31	2.52567e-31
DESeqPVal	1.70867e-15	1.93377e-08	1.86009e-19	7.28399e-16	9.09379e-15	0.000597054	8.15207e-14	4.76622e-14	0.000141882	8.71491e-09	8.058e-10	4.29757e-12	6.18761e-05	2.05504e-11	1.76445e-07	2.10664e-14	4.97037e-05	1.92885e-10	8.91944e-07	0.000147595	2.38608e-08	0.000312616	4.1374e-05	0.00265805	1.0042e-05	5.29236e-06	6.98271e-09	8.20185e-09	0.000197863	0.00300205	0.000949091	6.45888e-06	2.58277e-06	0.000598235	1.01144e-13	1.22261e-08	6.90061e-18	1.05595e-06	0.000232493	0.0010954	0.000124195	3.15845e-09	0.000426633	0.00197025	0.00631611	1.91642e-05	7.18036e-05	6.9338e-05	5.96691e-10
DESeqAdjPVal	7.75311e-13	3.1431e-06	1.84149e-16	3.96614e-13	3.8089e-12	0.0223109	3.06124e-11	1.85372e-11	0.00705524	1.53073e-06	1.68753e-07	1.33716e-09	0.00350953	6.04849e-09	2.26057e-05	8.49677e-12	0.00297403	4.7739e-08	9.9115e-05	0.00727288	3.76586e-06	0.0131444	0.00266606	0.0770162	0.000781126	0.000456588	1.28884e-06	1.46423e-06	0.00916906	0.0846951	0.0328114	0.000541055	0.000255694	0.0223109	3.67151e-11	2.08035e-06	5.00984e-15	0.000114993	0.010297	0.037191	0.00629064	6.25374e-07	0.0172063	0.0609547	0.15018	0.00137302	0.0039492	0.00383295	1.29959e-07
log2FC	-3.47779	-2.21644	-4.2397	-3.41843	-3.50187	-4.21254	-3.05892	-3.6476	-1.62563	-2.30053	-2.53005	-3.53666	-1.7031	-2.79182	-3.2488	-4.62936	-2.02524	-5.37435	-1.99406	-2.87649	-3.59393	-1.46673	-1.9661	-2.508	-3.39738	-3.84057	-2.82393	-2.33744	-1.58835	-1.76011	-1.36506	-2.36479	-3.86581	-2.00103	-3.02179	-2.27683	-4.26168	-2.38955	-1.43155	-1.39826	-1.61855	-3.17096	-1.91324	-2.5152	-1.10023	-1.97104	-1.57292	-2.45355	-7.42553
BG3-c2
geneNames	fru	ftz-f1	Aldh	SP1173	Myo31DF	zormin	CG31689	cher	Atf3	Prosap	cora	GlyP	ps	ken	Vha100-2	rost	CG4404	CG2277	Pdp1	CG14741	CR43459	CG15093	CG17896	CG12730	hdc	Ude	CG3835	CG12065	CG3902	wb	CHES-1-like	L	CG32369	Pka-R2	Pvf1	Moe	Clic	Sr-CI	Piezo	CG31635	CG9485	CG5599	Cyp6a13	CG12402	CG44325	Cct1	Esyt2	CG9674	CG4297
fisherPVal	4.35742e-87	3.85812e-79	5.47238e-70	6.76311e-68	5.5709e-60	7.36615e-57	4.3812e-56	2.52701e-53	1.76976e-52	2.10647e-52	5.88697e-52	7.82785e-52	4.59073e-51	3.25918e-50	6.03072e-50	1.35803e-48	1.88154e-47	2.21272e-47	2.356e-46	9.99481e-46	1.84241e-44	2.76576e-44	3.8464e-44	7.63413e-44	7.17093e-43	1.67531e-42	6.53429e-42	1.10242e-40	2.11665e-39	1.43531e-38	1.4764e-38	3.56591e-38	5.67496e-38	9.73331e-38	2.23483e-37	2.86002e-37	5.79841e-37	8.11256e-37	8.31671e-37	1.86261e-34	1.18965e-33	1.53274e-33	1.25566e-32	2.52567e-31	6.02513e-31	6.59895e-31	1.42427e-30	1.87997e-30	3.13803e-30
DESeqPVal	8.77584e-25	1.80324e-37	1.42902e-43	1.88888e-17	5.38918e-06	7.09771e-11	0.00138858	3.45592e-13	4.19742e-05	4.51816e-07	7.18681e-05	7.07631e-37	1.2256e-05	5.6793e-08	5.91487e-10	5.44903e-08	2.69422e-15	7.05929e-07	0.00112512	0.00290568	4.35151e-11	2.8846e-07	3.75585e-05	3.15806e-05	4.37834e-07	0.000668146	1.61508e-11	0.000241703	0.00489842	0.000358616	2.07797e-08	1.30072e-10	1.53205e-05	5.94757e-12	5.98599e-09	3.77039e-21	7.71417e-07	2.61014e-11	9.82943e-05	5.8046e-05	1.25509e-05	7.8395e-06	0.000436094	6.95954e-21	0.00126228	1.45886e-05	2.84464e-08	4.6182e-19	1.71149e-16
DESeqAdjPVal	3.90297e-22	1.66564e-34	2.45137e-40	4.93081e-15	0.000306698	9.36585e-09	0.0340983	6.10274e-11	0.00180526	3.19141e-05	0.00291551	6.06945e-34	0.000631628	4.83667e-06	7.03225e-08	4.67372e-06	5.77719e-13	4.76224e-05	0.0287456	0.0611058	5.87111e-09	2.12505e-05	0.00165203	0.00145185	3.12947e-05	0.0187894	2.3088e-09	0.00826887	0.0926303	0.0113323	1.91941e-06	1.67947e-08	0.000747839	9.39717e-10	6.25042e-07	1.29357e-18	5.14621e-05	3.64448e-09	0.00379524	0.00242019	0.000644067	0.000420253	0.0132909	2.32139e-18	0.0317102	0.000717952	2.53025e-06	1.32037e-16	4.02971e-14
log2FC	-5.30171	-4.15431	-4.1874	-2.82726	-1.28042	-1.99481	-1.53023	-2.07749	-1.26729	-1.50749	-1.09367	-3.93904	-1.4464	-1.61396	-1.74378	-2.29908	-3.0675	-1.68079	-1.57431	-1.22202	-3.67026	-2.2001	-1.18001	-1.36876	-2.63088	-1.86321	-2.2928	-1.10242	-1.15449	-1.02157	-2.03872	-1.90245	-2.3301	-2.58819	-1.99153	-2.64965	-1.35498	-2.31837	-1.3232	-1.17322	-1.68173	-2.55943	-1.66968	-6.13899	-1.0285	-1.20329	-2.24942	-3.19179	-3.7973
D11
geneNames	fru	Aldh	SP1173	Myo31DF	zormin	CG31689	cher	Atf3	Prosap	cora	GlyP	ps	ken	rost	Cyp6a17	CG4404	CG2277	Pdp1	CG14741	CR43459	CG15093	CG17896	CG12730	CG15211	hdc	Ude	CG3835	stg	su(r)	CG12065	CG3902	wb	L	CG32369	Moe	Sr-CI	Piezo	Msp300	CG18522	inaE	CG15611	CG9485	Pde8	CG5599	Ugt35a	Pgm	Cyp6a13	Cyt-c-p	CG1516
fisherPVal	4.35742e-87	5.47238e-70	6.76311e-68	5.5709e-60	7.36615e-57	4.3812e-56	2.52701e-53	1.76976e-52	2.10647e-52	5.88697e-52	7.82785e-52	4.59073e-51	3.25918e-50	1.35803e-48	3.98595e-48	1.88154e-47	2.21272e-47	2.356e-46	9.99481e-46	1.84241e-44	2.76576e-44	3.8464e-44	7.63413e-44	5.03163e-43	7.17093e-43	1.67531e-42	6.53429e-42	1.04998e-41	6.78765e-41	1.10242e-40	2.11665e-39	1.43531e-38	3.56591e-38	5.67496e-38	2.86002e-37	8.11256e-37	8.31671e-37	1.38554e-35	1.6067e-35	1.24656e-34	6.87091e-34	1.18965e-33	1.40761e-33	1.53274e-33	4.72197e-33	7.15792e-33	1.25566e-32	1.30274e-31	1.50876e-31
DESeqPVal	1.49836e-31	2.35175e-11	3.59167e-26	7.94117e-10	1.40265e-11	3.2107e-13	8.33163e-15	1.13183e-09	3.73793e-06	9.98799e-27	2.03092e-13	3.69314e-09	1.07445e-07	1.81896e-06	2.0858e-08	1.89807e-05	1.33098e-06	8.16461e-06	1.32004e-07	0.00010457	2.15104e-08	4.04263e-05	4.11916e-05	3.65173e-11	4.56024e-07	1.87724e-08	2.17036e-07	5.19596e-06	4.1831e-06	1.00404e-06	9.86234e-05	3.61589e-10	9.61767e-05	1.76544e-05	1.81869e-05	9.58608e-11	4.78151e-06	6.56056e-05	1.29333e-08	0.00021782	0.000451349	0.00179836	8.4922e-06	0.000880543	5.53207e-06	0.00869362	1.85981e-07	0.00187621	2.26594e-09
DESeqAdjPVal	9.20066e-28	7.40559e-09	6.30133e-23	1.77319e-07	4.53315e-09	1.35968e-10	5.68448e-12	2.39655e-07	0.000338724	2.04438e-23	9.2377e-11	6.87203e-07	1.43427e-05	0.000178709	3.24073e-06	0.00138314	0.000136215	0.000646901	1.68869e-05	0.00598367	3.26135e-06	0.00271298	0.00274932	1.12117e-08	5.28342e-05	2.9557e-06	2.63903e-05	0.000428266	0.000361779	0.000106299	0.00568636	8.88134e-08	0.00557145	0.00132203	0.00135366	2.61615e-08	0.000396768	0.00411072	2.08992e-06	0.0107431	0.0200109	0.0618646	0.000668543	0.0343543	0.000452929	0.202209	2.33065e-05	0.0640048	4.41715e-07
log2FC	-5.88656	-2.82722	-5.53132	-2.63265	-3.28024	-4.08266	-3.34368	-2.96613	-2.11015	-4.95311	-3.31464	-3.06324	-2.4332	-2.81402	-2.59077	-3.81962	-2.51777	-3.41794	-2.24516	-3.697	-3.74766	-1.77703	-2.09415	-3.00071	-4.16753	-4.79039	-2.58206	-1.91885	-1.96608	-2.23133	-2.47208	-2.94903	-1.70314	-3.64661	-1.75263	-3.2681	-2.30757	-1.64707	-2.62955	-1.63951	-1.50032	-1.83078	-2.3527	-2.81124	-5.51477	-1.1275	-2.67224	-1.28663	-3.8428
D21
geneNames	fru	ftz-f1	Aldh	SP1173	Myo31DF	zormin	CG31689	cher	Atf3	Prosap	GlyP	ps	ken	Cyp6a17	CG4404	CG2277	Pdp1	CG14741	CR43459	CG15093	CG17896	CG15211	hdc	Ude	CG3835	stg	su(r)	CG12065	wb	L	CG32369	Pka-R2	Pvf1	Moe	Clic	Piezo	Msp300	CG18522	inaE	CG31635	CG15611	CG5599	Ugt35a	Cyp6a13	btn	CG12402	CG44325	Esyt2	CG9674
fisherPVal	4.35742e-87	3.85812e-79	5.47238e-70	6.76311e-68	5.5709e-60	7.36615e-57	4.3812e-56	2.52701e-53	1.76976e-52	2.10647e-52	7.82785e-52	4.59073e-51	3.25918e-50	3.98595e-48	1.88154e-47	2.21272e-47	2.356e-46	9.99481e-46	1.84241e-44	2.76576e-44	3.8464e-44	5.03163e-43	7.17093e-43	1.67531e-42	6.53429e-42	1.04998e-41	6.78765e-41	1.10242e-40	1.43531e-38	3.56591e-38	5.67496e-38	9.73331e-38	2.23483e-37	2.86002e-37	5.79841e-37	8.31671e-37	1.38554e-35	1.6067e-35	1.24656e-34	1.86261e-34	6.87091e-34	1.53274e-33	4.72197e-33	1.25566e-32	6.35e-32	2.52567e-31	6.02513e-31	1.42427e-30	1.87997e-30
DESeqPVal	2.67284e-28	1.37583e-06	5.83889e-22	2.46025e-31	2.77744e-20	0.000105619	8.02007e-14	7.96366e-11	3.19368e-17	1.58547e-10	2.81936e-13	0.00505769	1.66731e-08	1.01539e-12	4.03507e-07	2.03437e-05	3.86392e-10	3.29036e-05	0.000892485	8.00212e-06	0.000206776	2.83325e-13	2.43753e-08	7.30029e-05	2.21939e-10	2.20843e-11	3.09934e-11	2.65617e-09	0.000467555	6.71965e-09	8.4778e-06	3.76568e-06	0.00615393	0.000220485	7.25321e-05	0.00015197	8.83259e-07	1.19743e-07	2.59695e-06	0.00155865	1.58442e-10	0.000352569	5.30802e-07	0.000457885	1.07487e-14	9.33419e-10	0.000656935	0.00940197	9.22613e-05
DESeqAdjPVal	5.12251e-25	0.000118952	5.16472e-19	7.07262e-28	2.28127e-17	0.0052805	3.07409e-11	1.76104e-08	1.83621e-14	3.27367e-08	9.87261e-11	0.121416	2.36696e-06	2.99383e-10	4.10613e-05	0.00126916	7.40519e-08	0.00197	0.0315775	0.000567384	0.00947299	9.87261e-11	3.28055e-06	0.00388639	4.47733e-08	5.5206e-09	7.42486e-09	4.12748e-07	0.0187987	9.90631e-07	0.000590825	0.000279365	0.139574	0.00998173	0.00388639	0.00728126	8.12527e-05	1.40503e-05	0.000203145	0.0493743	3.27367e-08	0.0147425	5.26181e-05	0.0184745	4.41424e-12	1.55556e-07	0.0246197	0.193405	0.00467362
log2FC	-5.3236	-2.04528	-4.13509	-6.07981	-4.02843	-2.10951	-5.35198	-2.61042	-4.29523	-2.87665	-3.21166	-1.31562	-2.50895	-3.28773	-3.22943	-2.15308	-5.04004	-1.7389	-3.15308	-2.81101	-1.51874	-3.51438	-4.53899	-3.68841	-3.11556	-2.79862	-2.80072	-2.63516	-1.52851	-2.47603	-3.64755	-2.43409	-1.31607	-1.42415	-1.55594	-1.80061	-1.95035	-2.31654	-2.01872	-1.32289	-2.88521	-2.94788	-7.00021	-2.11495	-4.89198	-Inf	-1.59189	-1.72906	-1.92196
sg4
geneNames	fru	ftz-f1	Aldh	SP1173	Myo31DF	zormin	cher	Atf3	ps	ken	Vha100-2	rost	Cyp6a17	CG2277	Pdp1	CG14741	CR43459	CG15093	CG17896	CG12730	Ude	CG3835	stg	su(r)	CG3902	wb	CHES-1-like	CG32369	Pka-R2	Piezo	CG9743	CG18522	inaE	CG31635	CG9485	CG5599	Ugt35a	Fit1	CG12402	GlyS	CG9360	Tina-1	mbl	papi	CG32758	CLIP-190	cpo	CG10365	if
fisherPVal	4.35742e-87	3.85812e-79	5.47238e-70	6.76311e-68	5.5709e-60	7.36615e-57	2.52701e-53	1.76976e-52	4.59073e-51	3.25918e-50	6.03072e-50	1.35803e-48	3.98595e-48	2.21272e-47	2.356e-46	9.99481e-46	1.84241e-44	2.76576e-44	3.8464e-44	7.63413e-44	1.67531e-42	6.53429e-42	1.04998e-41	6.78765e-41	2.11665e-39	1.43531e-38	1.4764e-38	5.67496e-38	9.73331e-38	8.31671e-37	1.35169e-35	1.6067e-35	1.24656e-34	1.86261e-34	1.18965e-33	1.53274e-33	4.72197e-33	1.28265e-32	2.52567e-31	4.4443e-30	2.33719e-29	2.58987e-29	2.87077e-29	8.29912e-29	1.26511e-28	2.43335e-28	3.12246e-28	3.83261e-28	5.34594e-28
DESeqPVal	2.91486e-10	7.53194e-09	2.37406e-07	1.02624e-16	0.000350912	6.15706e-07	2.11722e-05	2.76918e-06	0.00247525	2.9557e-05	0.00183554	0.000371758	1.18452e-08	2.68458e-05	7.78003e-08	0.00947121	1.46641e-05	1.90557e-06	0.00312054	9.8518e-08	0.0014713	0.000129082	1.12587e-24	1.01671e-06	0.000276137	0.0088962	0.00220345	0.00448744	0.00287329	2.70759e-05	3.06785e-11	0.00163055	3.54748e-06	0.00879051	0.000604341	0.00368207	6.85096e-05	0.00340115	2.7394e-07	0.0032005	6.05685e-06	0.00430462	0.00339325	0.000943873	0.000103084	1.00675e-05	0.000102173	2.3749e-07	0.00131452
DESeqAdjPVal	6.1344e-08	1.2539e-06	2.94329e-05	5.45083e-14	0.0147592	7.15373e-05	0.00143289	0.000253175	0.075641	0.00185213	0.0593439	0.0153011	1.86086e-06	0.00174419	1.08473e-05	0.206547	0.00104418	0.000181664	0.0897075	1.35663e-05	0.0492819	0.00637069	1.2558e-21	0.000108003	0.012271	0.197666	0.0700208	0.118049	0.0841172	0.0017457	7.43887e-09	0.0534917	0.000311564	0.195707	0.023085	0.100909	0.00383998	0.0960417	3.35772e-05	0.0914573	0.00049675	0.114329	0.0960417	0.033852	0.0052743	0.000769126	0.0052738	2.94329e-05	0.0452535
log2FC	-2.83109	-2.70057	-2.16875	-3.94332	-2.08539	-3.26198	-1.77564	-2.72539	-1.53824	-1.95252	-1.34102	-2.08899	-2.69911	-2.20253	-4.37216	-1.1241	-3.41331	-3.11186	-1.29805	-2.88708	-3.57367	-1.90335	-4.81132	-2.12709	-2.33387	-1.87546	-1.69682	-2.35638	-1.65455	-2.30089	-3.98585	-1.47594	-2.22139	-1.20223	-2.00669	-2.47728	-5.10628	-1.25355	-5.23513	-2.0356	-2.43902	-2.12357	-1.39916	-1.52238	-1.71753	-2.01544	-2.13064	-2.53295	-2.04252
PR-8
geneNames	fru	ftz-f1	Aldh	SP1173	Myo31DF	zormin	CG31689	cher	Atf3	cora	GlyP	ps	Vha100-2	CG4404	CG2277	Pdp1	CG14741	CR43459	CG15093	CG12730	hdc	Ude	stg	CG12065	CG3902	CHES-1-like	L	CG32369	Moe	Clic	Piezo	Msp300	CG18522	inaE	CG15611	CG9485	CG5599	Ugt35a	Pgm	Cyp6a13	Fit1	btn	CG1516	CG44325	Esyt2	Pglym78	CG8547	mbl	sls
fisherPVal	4.35742e-87	3.85812e-79	5.47238e-70	6.76311e-68	5.5709e-60	7.36615e-57	4.3812e-56	2.52701e-53	1.76976e-52	5.88697e-52	7.82785e-52	4.59073e-51	6.03072e-50	1.88154e-47	2.21272e-47	2.356e-46	9.99481e-46	1.84241e-44	2.76576e-44	7.63413e-44	7.17093e-43	1.67531e-42	1.04998e-41	1.10242e-40	2.11665e-39	1.4764e-38	3.56591e-38	5.67496e-38	2.86002e-37	5.79841e-37	8.31671e-37	1.38554e-35	1.6067e-35	1.24656e-34	6.87091e-34	1.18965e-33	1.53274e-33	4.72197e-33	7.15792e-33	1.25566e-32	1.28265e-32	6.35e-32	1.50876e-31	6.02513e-31	1.42427e-30	4.05077e-30	1.13302e-29	2.87077e-29	4.29195e-29
DESeqPVal	3.69489e-26	1.48094e-06	1.00603e-05	1.1748e-14	0.000171757	1.45922e-07	0.000447122	3.67981e-16	5.51058e-09	2.61726e-13	5.82938e-06	6.68969e-08	1.51624e-06	1.64988e-08	4.33333e-08	0.00173171	1.6619e-05	0.00189483	0.00684222	0.00104449	1.16814e-07	1.57608e-05	8.07264e-07	6.93947e-08	0.00275223	0.00103145	1.11067e-13	0.00193212	0.00775339	0.000119373	8.26296e-12	1.10939e-05	0.00944654	0.000687812	7.73491e-14	0.000467458	0.0040145	0.00254037	0.00806317	1.23818e-08	9.98431e-05	1.57722e-11	0.00272848	0.00218742	3.82443e-06	0.00215244	2.3906e-06	0.000139941	0.00157026
DESeqAdjPVal	2.2271e-22	0.000244558	0.0011939	8.85141e-12	0.013445	2.7922e-05	0.030112	4.43601e-13	1.54489e-06	1.43414e-10	0.000772233	1.39042e-05	0.000245691	3.89987e-06	9.49788e-06	0.0884567	0.00172709	0.0959754	0.271326	0.0582931	2.30851e-05	0.00165214	0.000137064	1.41789e-05	0.128597	0.0579648	6.69455e-11	0.0974548	0.301507	0.00978942	3.71255e-09	0.00124987	0.337917	0.0414578	5.18024e-11	0.0307935	0.177922	0.121524	0.3076	3.04618e-06	0.00853623	6.55633e-09	0.128597	0.107193	0.000534663	0.105909	0.000354185	0.0113221	0.082302
log2FC	-4.92052	-2.01369	-1.70688	-3.45917	-1.474	-2.21726	-2.39336	-3.36879	-2.67086	-2.99592	-1.81447	-2.63051	-1.93148	-3.2553	-2.77241	-2.18621	-1.72615	-2.11022	-1.58422	-1.57498	-4.22762	-3.27948	-1.97174	-2.35255	-1.76113	-1.67653	-3.2772	-2.38331	-1.00913	-1.49352	-3.44335	-1.71369	-1.08794	-1.42691	-3.25664	-1.90464	-2.28204	-3.10149	-1.06569	-4.51093	-1.53556	-3.52998	-1.69573	-1.40689	-2.66939	-2.26753	-2.07985	-1.61344	-1.52234
MCW12
geneNames	fru	ftz-f1	Aldh	Myo31DF	CG31689	cher	Atf3	cora	GlyP	ps	ken	rost	Cyp6a17	CG2277	Pdp1	CG14741	CR43459	CG15093	CG17896	CG12730	CG15211	hdc	Ude	CG3835	stg	su(r)	CG12065	CG3902	CHES-1-like	L	CG32369	Pvf1	Clic	Sr-CI	Piezo	CG18522	inaE	CG31635	CG15611	Pde8	CG5599	Ugt35a	Cyp6a13	CG1516	Cct1	CG9674	Pglym78	Tob	Tina-1
fisherPVal	4.35742e-87	3.85812e-79	5.47238e-70	5.5709e-60	4.3812e-56	2.52701e-53	1.76976e-52	5.88697e-52	7.82785e-52	4.59073e-51	3.25918e-50	1.35803e-48	3.98595e-48	2.21272e-47	2.356e-46	9.99481e-46	1.84241e-44	2.76576e-44	3.8464e-44	7.63413e-44	5.03163e-43	7.17093e-43	1.67531e-42	6.53429e-42	1.04998e-41	6.78765e-41	1.10242e-40	2.11665e-39	1.4764e-38	3.56591e-38	5.67496e-38	2.23483e-37	5.79841e-37	8.11256e-37	8.31671e-37	1.6067e-35	1.24656e-34	1.86261e-34	6.87091e-34	1.40761e-33	1.53274e-33	4.72197e-33	1.25566e-32	1.50876e-31	6.59895e-31	1.87997e-30	4.05077e-30	1.30072e-29	2.58987e-29
DESeqPVal	3.19664e-26	1.22732e-16	1.00875e-11	1.57439e-06	6.80415e-06	2.61309e-09	3.66073e-08	1.60271e-15	8.82198e-10	8.44274e-11	2.63826e-08	1.64406e-10	1.7966e-06	1.59396e-06	3.21048e-08	7.94421e-22	0.000261672	1.37233e-05	9.27138e-09	0.000795871	4.45373e-20	1.27003e-07	0.00165853	5.33123e-09	0.000185368	0.00028443	1.84615e-09	3.51988e-09	3.54802e-06	4.42137e-09	9.31608e-06	1.58016e-16	5.17831e-06	1.52354e-08	5.13564e-08	3.31305e-05	6.21893e-06	0.000137678	8.73166e-08	0.00231486	0.000549073	7.67435e-06	5.44426e-06	2.79974e-05	0.000199361	3.46676e-05	0.00480807	7.8662e-06	0.000614219
DESeqAdjPVal	1.76272e-23	3.23007e-14	1.6224e-09	0.000100726	0.000391363	2.77611e-07	2.9853e-06	3.5691e-13	1.02158e-07	1.19228e-08	2.29708e-06	2.11536e-08	0.000113069	0.000101418	2.65553e-06	3.2855e-19	0.00983818	0.000732952	8.80021e-07	0.0240631	1.3939e-17	9.67565e-06	0.0450839	5.27655e-07	0.00727649	0.0104895	2.05562e-07	3.67209e-07	0.000216243	4.53093e-07	0.000513715	4.06628e-14	0.000305943	1.40021e-06	4.12991e-06	0.00161198	0.000361885	0.00569398	6.78608e-06	0.059835	0.0176618	0.000433507	0.000318407	0.00138551	0.00774699	0.00167971	0.103106	0.000440051	0.0193805
log2FC	-3.23364	-2.50759	-1.86938	-1.31806	-1.71485	-1.62084	-1.74704	-2.2323	-1.82518	-2.19775	-1.6778	-2.48909	-2.41877	-1.66151	-2.79526	-2.79388	-2.32428	-1.81882	-1.65601	-1.12964	-2.75986	-2.78315	-1.72071	-1.90084	-1.03302	-1.65127	-1.79862	-2.51461	-1.66283	-1.7138	-2.41772	-3.15443	-1.24194	-3.22231	-1.82191	-1.26974	-1.35383	-1.11257	-1.52073	-1.03338	-1.88418	-3.19934	-1.52295	-1.67523	-1.03777	-1.39716	-1.42681	-2.85204	-1.68868
Ras-H3
geneNames	ftz-f1	Aldh	SP1173	Myo31DF	zormin	cher	Atf3	cora	GlyP	Vha100-2	rost	CG4404	CG2277	CG15093	CG17896	Ude	CG3835	CG12065	CG3902	L	CG32369	Pvf1	Moe	Sr-CI	CG9743	CG15611	Pgm	Cyp6a13	Fit1	CG12402	CG44325	Cct1	Esyt2	Pglym78	GlyS	Ndae1	CG5903	CG9360	CG10365	CG1572	Cyp12e1	wdp	Cpr	Men-b	CG17544	sba	CG42514	CG7920	AnxB9
fisherPVal	3.85812e-79	5.47238e-70	6.76311e-68	5.5709e-60	7.36615e-57	2.52701e-53	1.76976e-52	5.88697e-52	7.82785e-52	6.03072e-50	1.35803e-48	1.88154e-47	2.21272e-47	2.76576e-44	3.8464e-44	1.67531e-42	6.53429e-42	1.10242e-40	2.11665e-39	3.56591e-38	5.67496e-38	2.23483e-37	2.86002e-37	8.11256e-37	1.35169e-35	6.87091e-34	7.15792e-33	1.25566e-32	1.28265e-32	2.52567e-31	6.02513e-31	6.59895e-31	1.42427e-30	4.05077e-30	4.4443e-30	1.13876e-29	1.88382e-29	2.33719e-29	3.83261e-28	7.75906e-28	4.70483e-27	9.3176e-27	3.25867e-26	9.71194e-26	1.18858e-25	2.5682e-25	4.55827e-25	6.45469e-25	6.55615e-25
DESeqPVal	5.9121e-05	4.91605e-12	2.44452e-10	2.06584e-07	1.22096e-05	0.00144193	0.00652511	0.000547306	1.98315e-16	8.8478e-16	0.0042647	9.89721e-10	0.00133272	0.00086589	2.11516e-05	8.459e-06	0.000175129	0.00187083	0.00174286	0.00162666	0.00418862	0.00638695	8.40956e-05	0.000101687	0.000185978	0.002567	1.50346e-07	0.00393601	8.90448e-05	0.00331937	4.58607e-05	0.00636488	6.03791e-06	6.05048e-05	8.2056e-07	0.000343159	6.12277e-06	2.99753e-05	3.66495e-09	0.00740947	0.00039753	0.000306499	0.00724772	0.0074635	8.39517e-13	0.00789203	0.000102728	0.00501634	0.000144121
DESeqAdjPVal	0.00286906	2.50974e-09	9.45437e-08	3.13885e-05	0.000833321	0.0351208	0.100096	0.0167112	1.94699e-13	8.06603e-13	0.0761263	3.08093e-07	0.0330925	0.023869	0.00127942	0.000620472	0.00686509	0.0422609	0.0403019	0.0385177	0.0750834	0.0985691	0.00388881	0.0044599	0.00717109	0.0533204	2.36898e-05	0.0715602	0.00401582	0.0638029	0.00233195	0.0983475	0.000481637	0.002908	9.26797e-05	0.0115866	0.000484664	0.00164839	9.74494e-07	0.11009	0.0129035	0.0106032	0.108064	0.110764	5.35738e-10	0.115247	0.00449013	0.0845096	0.00589445
log2FC	-1.69748	-2.77817	-2.73555	-2.07272	-1.83459	-1.23297	-1.27645	-1.33544	-3.5554	-3.46133	-1.61122	-3.5045	-1.52496	-1.97258	-1.73646	-3.43103	-1.75569	-1.31183	-1.85845	-1.29074	-2.19816	-1.29681	-1.51027	-2.80515	-1.79832	-1.53213	-2.18366	-1.31128	-1.54817	-2.36925	-1.89893	-1.06854	-2.66823	-3.06649	-3.30803	-1.77294	-1.83516	-1.94563	-2.73803	-1.27291	-1.74426	-1.48809	-1.04615	-2.05368	-3.05779	-1.18206	-1.79431	-1.84027	-1.4673
ML83-26
geneNames	fru	ftz-f1	Aldh	SP1173	Myo31DF	zormin	CG31689	cher	Atf3	Prosap	cora	GlyP	ps	ken	Vha100-2	rost	Cyp6a17	CG2277	CG17896	CG12730	CG15211	hdc	Ude	CG3835	su(r)	CG3902	L	Pka-R2	Moe	Clic	Sr-CI	Piezo	CG9743	Msp300	CG18522	CG31635	Pde8	CG5599	Ugt35a	Cyp6a13	btn	Cyt-c-p	CG1516	CG12402	CG44325	Cct1	Esyt2	CG4297	CG8547
fisherPVal	4.35742e-87	3.85812e-79	5.47238e-70	6.76311e-68	5.5709e-60	7.36615e-57	4.3812e-56	2.52701e-53	1.76976e-52	2.10647e-52	5.88697e-52	7.82785e-52	4.59073e-51	3.25918e-50	6.03072e-50	1.35803e-48	3.98595e-48	2.21272e-47	3.8464e-44	7.63413e-44	5.03163e-43	7.17093e-43	1.67531e-42	6.53429e-42	6.78765e-41	2.11665e-39	3.56591e-38	9.73331e-38	2.86002e-37	5.79841e-37	8.11256e-37	8.31671e-37	1.35169e-35	1.38554e-35	1.6067e-35	1.86261e-34	1.40761e-33	1.53274e-33	4.72197e-33	1.25566e-32	6.35e-32	1.30274e-31	1.50876e-31	2.52567e-31	6.02513e-31	6.59895e-31	1.42427e-30	3.13803e-30	1.13302e-29
DESeqPVal	6.65621e-18	3.33909e-11	2.02237e-09	8.1357e-10	4.16686e-05	1.3794e-07	1.93745e-08	3.65548e-11	9.37465e-06	0.00033955	4.35059e-05	1.01108e-05	0.00018847	3.43455e-06	0.000409175	6.27702e-05	3.07016e-06	0.00117656	4.64077e-08	0.000703373	0.000100786	4.942e-07	1.5215e-08	0.00128983	3.55205e-07	0.000257454	6.43291e-05	3.78535e-05	0.00108675	0.00591819	1.89318e-07	0.000117887	6.82635e-19	1.38999e-08	0.000234485	1.52471e-05	0.00598116	0.00329635	4.40349e-05	0.00537113	0.00528927	7.55309e-08	0.000359955	0.00474946	6.11545e-06	0.00449664	0.00443928	0.0024662	0.000841147
DESeqAdjPVal	5.16921e-15	1.44063e-08	6.73102e-07	2.96165e-07	0.00418446	3.21373e-05	5.50472e-06	1.52081e-08	0.00110668	0.0234049	0.00429491	0.00117684	0.0143496	0.000465221	0.0275519	0.00584968	0.000425766	0.0688212	1.25722e-05	0.0445304	0.00832661	9.4376e-05	4.431e-06	0.0732939	7.13411e-05	0.0189815	0.00585781	0.00386803	0.0642614	0.230572	4.11258e-05	0.0095366	7.2291e-16	4.15179e-06	0.0173982	0.00167559	0.232013	0.152985	0.00431061	0.212657	0.211593	1.87204e-05	0.0245211	0.196891	0.000757861	0.19105	0.190122	0.120204	0.051844
log2FC	-3.81232	-2.89046	-2.37731	-2.64532	-1.6131	-2.23769	-2.88345	-2.64733	-1.98095	-1.5214	-1.5888	-1.77391	-1.76147	-1.98767	-1.40562	-2.37613	-1.9938	-1.57729	-2.27569	-1.60228	-1.59658	-3.96729	-4.63011	-1.46647	-2.06001	-2.18344	-1.66265	-2.15252	-1.24598	-1.05942	-2.67609	-1.80979	-4.64555	-2.25618	-1.55991	-1.82965	-1.32899	-2.3361	-4.51535	-1.41832	-1.43637	-2.16659	-2.04474	-2.7885	-2.12997	-1.10814	-1.57783	-1.77227	-1.45489
Rumi-Ras
geneNames	fru	ftz-f1	Aldh	SP1173	Myo31DF	zormin	CG31689	cher	Atf3	cora	GlyP	ps	Vha100-2	rost	Cyp6a17	CG4404	CG2277	CR43459	CG17896	CG12730	hdc	stg	su(r)	CG12065	CG3902	wb	CHES-1-like	CG32369	Piezo	CG9485	Ugt35a	Pgm	Cyp6a13	Fit1	btn	CG1516	Esyt2	CG4297	Pglym78	CG5903	sls	cpo	if	CG1572	pxb	Fas3	CG8177	Cyp12e1	CR45054
fisherPVal	4.35742e-87	3.85812e-79	5.47238e-70	6.76311e-68	5.5709e-60	7.36615e-57	4.3812e-56	2.52701e-53	1.76976e-52	5.88697e-52	7.82785e-52	4.59073e-51	6.03072e-50	1.35803e-48	3.98595e-48	1.88154e-47	2.21272e-47	1.84241e-44	3.8464e-44	7.63413e-44	7.17093e-43	1.04998e-41	6.78765e-41	1.10242e-40	2.11665e-39	1.43531e-38	1.4764e-38	5.67496e-38	8.31671e-37	1.18965e-33	4.72197e-33	7.15792e-33	1.25566e-32	1.28265e-32	6.35e-32	1.50876e-31	1.42427e-30	3.13803e-30	4.05077e-30	1.88382e-29	4.29195e-29	3.12246e-28	5.34594e-28	7.75906e-28	1.10563e-27	1.45347e-27	2.17743e-27	4.70483e-27	9.88502e-27
DESeqPVal	1.04956e-13	2.81255e-11	1.21533e-11	2.36089e-15	1.55863e-07	1.17016e-09	0.000175928	9.1775e-15	0.000292308	8.02642e-07	2.48294e-09	8.76311e-05	5.89767e-05	8.27256e-08	4.35488e-06	0.00296671	0.0022298	1.23916e-07	0.000540111	0.000474142	2.32444e-08	7.71258e-07	5.08877e-07	0.000313511	0.00347808	0.000276396	0.0089294	6.47927e-07	5.76338e-08	4.11262e-05	0.000349033	0.00090705	0.00126599	0.00540869	3.55062e-06	1.30647e-05	5.71698e-08	1.14688e-06	0.000260152	0.00692603	1.19009e-07	0.00029481	0.000485427	3.68698e-07	0.00772155	4.33549e-08	0.00238724	0.00126198	7.25417e-08
DESeqAdjPVal	7.08781e-11	1.12554e-08	5.47152e-09	2.53739e-12	3.00731e-05	3.83138e-07	0.0131505	7.62791e-12	0.0201172	0.000112631	7.25087e-07	0.00733995	0.0052233	1.71894e-05	0.000528702	0.136989	0.10804	2.47948e-05	0.0345319	0.030862	5.84083e-06	0.000109651	7.85489e-05	0.0211718	0.155292	0.0192675	0.320539	9.86035e-05	1.29736e-05	0.00386407	0.0232796	0.0535556	0.0694368	0.214069	0.00044097	0.00147046	1.29736e-05	0.000155326	0.0182529	0.261663	2.42621e-05	0.0201609	0.0314074	6.0259e-05	0.284749	1.01837e-05	0.114133	0.0694368	1.59962e-05
log2FC	-3.17506	-2.87618	-2.72539	-3.54291	-2.09831	-2.60358	-3.15674	-3.1747	-1.59368	-1.93887	-2.49707	-1.85686	-1.59681	-4.19236	-2.00849	-1.55848	-1.44794	-3.60582	-1.40261	-1.65172	-4.51768	-1.96799	-3.50724	-1.52572	-1.72941	-1.48829	-1.31076	-4.12999	-2.63859	-2.26657	-3.75743	-1.36706	-1.46937	-1.08692	-2.30108	-2.54129	-3.20445	-2.9734	-2.76701	-1.07472	-2.6539	-1.59012	-2.04659	-2.5405	-1.32597	-2.46552	-1.85188	-1.4511	-4.35051
S3
geneNames	fru	ftz-f1	Aldh	SP1173	Myo31DF	zormin	CG31689	cher	cora	ps	ken	Vha100-2	rost	Cyp6a17	CG4404	CG2277	Pdp1	CG14741	CG15093	CG17896	CG12730	CG15211	Ude	CG3835	stg	su(r)	CHES-1-like	Pka-R2	Pvf1	Clic	Sr-CI	CG9743	CG18522	inaE	CG31635	CG5599	Ugt35a	Cyp6a13	Fit1	btn	Cyt-c-p	CG1516	CG12402	CG8547	Ndae1	Tob	CG9360	Tina-1	mbl
fisherPVal	4.35742e-87	3.85812e-79	5.47238e-70	6.76311e-68	5.5709e-60	7.36615e-57	4.3812e-56	2.52701e-53	5.88697e-52	4.59073e-51	3.25918e-50	6.03072e-50	1.35803e-48	3.98595e-48	1.88154e-47	2.21272e-47	2.356e-46	9.99481e-46	2.76576e-44	3.8464e-44	7.63413e-44	5.03163e-43	1.67531e-42	6.53429e-42	1.04998e-41	6.78765e-41	1.4764e-38	9.73331e-38	2.23483e-37	5.79841e-37	8.11256e-37	1.35169e-35	1.6067e-35	1.24656e-34	1.86261e-34	1.53274e-33	4.72197e-33	1.25566e-32	1.28265e-32	6.35e-32	1.30274e-31	1.50876e-31	2.52567e-31	1.13302e-29	1.13876e-29	1.30072e-29	2.33719e-29	2.58987e-29	2.87077e-29
DESeqPVal	2.43536e-12	7.77054e-08	7.686e-06	2.43639e-05	7.78173e-08	7.3225e-06	3.87069e-08	0.000964417	0.000437328	0.0022734	2.28735e-07	1.19051e-06	2.2814e-06	0.00015229	0.00444052	3.25737e-05	0.00339258	0.000781935	1.57136e-05	0.00249274	0.000180898	0.000154626	0.00227299	0.00756113	3.74418e-11	3.52327e-07	0.000328142	3.13707e-05	6.01208e-06	0.00560881	0.000171859	1.15555e-09	0.00939033	0.000367303	0.000383537	0.00405412	0.00134598	7.55292e-06	0.000248951	1.59695e-09	0.000400928	9.99515e-05	2.95378e-08	0.00159953	4.42507e-05	0.000359925	0.00440272	0.00560989	0.00428184
DESeqAdjPVal	8.27536e-10	1.12864e-05	0.000643729	0.00176683	1.12864e-05	0.000626521	6.30604e-06	0.0412583	0.0211429	0.0820905	3.0226e-05	0.000126417	0.000217061	0.00901087	0.136816	0.00231976	0.110846	0.0341895	0.00119796	0.0882326	0.0103434	0.00905897	0.0820905	0.204374	1.06023e-08	4.36482e-05	0.0172681	0.00226116	0.000525747	0.162728	0.00989212	2.4541e-07	0.24173	0.0187482	0.0191656	0.128575	0.0548212	0.00063707	0.0139046	3.21907e-07	0.0197035	0.00622368	4.9478e-06	0.0629907	0.00299019	0.0185307	0.136358	0.162728	0.132961
log2FC	-2.98629	-2.28706	-1.73733	-1.76504	-2.16098	-3.2091	-3	-1.26686	-1.37213	-1.43053	-2.25689	-1.95876	-2.63355	-1.60641	-3.11599	-2.05538	-2.03756	-1.50637	-2.64617	-1.22212	-1.7793	-1.55787	-2.26027	-1.21529	-2.72511	-2.0656	-1.84485	-2.14688	-2.32524	-1.06946	-2.2091	-2.87944	-1.09354	-1.51456	-1.50221	-2.29218	-3.53837	-2.23021	-1.44808	-3.10818	-1.38891	-2.25973	-5.02745	-1.36603	-1.95747	-2.9998	-1.2937	-1.90493	-1.21425
Pten X
geneNames	fru	ftz-f1	Aldh	SP1173	Myo31DF	zormin	CG31689	cher	Atf3	Prosap	cora	GlyP	ps	ken	Vha100-2	rost	CG4404	CG2277	Pdp1	CG14741	CR43459	CG17896	CG12730	CG15211	hdc	Ude	CG3835	CG12065	wb	CHES-1-like	L	CG32369	Moe	Sr-CI	Piezo	CG9743	Msp300	CG18522	CG9485	Pde8	Pgm	CG1516	CG12402	CG44325	Cct1	Esyt2	CG9674	CG4297	Pglym78
fisherPVal	4.35742e-87	3.85812e-79	5.47238e-70	6.76311e-68	5.5709e-60	7.36615e-57	4.3812e-56	2.52701e-53	1.76976e-52	2.10647e-52	5.88697e-52	7.82785e-52	4.59073e-51	3.25918e-50	6.03072e-50	1.35803e-48	1.88154e-47	2.21272e-47	2.356e-46	9.99481e-46	1.84241e-44	3.8464e-44	7.63413e-44	5.03163e-43	7.17093e-43	1.67531e-42	6.53429e-42	1.10242e-40	1.43531e-38	1.4764e-38	3.56591e-38	5.67496e-38	2.86002e-37	8.11256e-37	8.31671e-37	1.35169e-35	1.38554e-35	1.6067e-35	1.18965e-33	1.40761e-33	7.15792e-33	1.50876e-31	2.52567e-31	6.02513e-31	6.59895e-31	1.42427e-30	1.87997e-30	3.13803e-30	4.05077e-30
DESeqPVal	3.66807e-13	2.3141e-16	1.71737e-06	3.86681e-15	4.17618e-06	0.000196735	4.06609e-07	2.01875e-06	4.38684e-05	8.65769e-05	4.77449e-10	5.66536e-09	2.39521e-05	3.7862e-05	4.07186e-06	6.30072e-05	7.83237e-10	0.00863194	0.000177718	2.94626e-05	5.80741e-06	0.00808149	4.44464e-06	2.95799e-07	0.00323739	7.20058e-05	0.00401751	0.000530439	0.000622779	0.000146968	8.79607e-06	0.00144693	2.43626e-05	8.2525e-05	1.34264e-05	4.42928e-05	7.57596e-05	0.00222705	0.000317688	2.18231e-06	0.000126913	0.000502894	4.58649e-09	0.00107213	0.000834558	0.000648612	0.00183607	0.00975394	0.00756244
DESeqAdjPVal	2.44062e-10	3.25054e-13	0.000443082	4.07368e-12	0.000910264	0.0212575	0.000128509	0.000510421	0.00658764	0.0115211	2.3215e-07	2.17035e-06	0.00398424	0.00576688	0.000903096	0.00894985	3.66729e-07	0.397361	0.0200599	0.00471476	0.00116535	0.380063	0.000952358	9.58842e-05	0.192146	0.0101144	0.224732	0.0475589	0.0542977	0.0175664	0.00168485	0.101623	0.0039999	0.0110987	0.00239066	0.00658764	0.0104266	0.142194	0.0320493	0.000520222	0.0154273	0.045738	1.81195e-06	0.0821445	0.0689574	0.0550319	0.122813	0.42291	0.359415
log2FC	-3.17316	-3.70203	-1.85781	-3.63386	-1.82325	-1.76611	-2.7751	-1.86206	-1.84221	-1.67501	-2.49488	-2.3801	-2.01433	-1.74583	-1.8485	-2.28085	-3.50238	-1.27524	-2.67665	-1.6555	-3.50157	-1.06631	-2.21823	-2.17801	-2.1468	-3.05678	-1.32452	-1.46707	-1.39702	-1.96013	-1.85021	-2.45522	-1.62359	-1.93192	-2.0777	-1.95776	-1.53921	-1.28712	-1.95362	-2.38007	-1.5585	-2.00352	-5.76986	-1.51019	-1.30945	-1.91331	-1.49245	-1.5402	-1.9525
Ras-H7
geneNames	fru	ftz-f1	Aldh	SP1173	Myo31DF	zormin	CG31689	cher	Atf3	Prosap	cora	GlyP	ps	ken	Vha100-2	CG4404	CG14741	CR43459	CG15093	CG17896	hdc	Ude	stg	su(r)	CG12065	CG3902	CHES-1-like	L	CG32369	Moe	Clic	Sr-CI	Piezo	CG9743	CG18522	inaE	CG9485	Pde8	Ugt35a	Pgm	Fit1	btn	CG12402	CG44325	Cct1	Pglym78	GlyS	CG8547	Ndae1
fisherPVal	4.35742e-87	3.85812e-79	5.47238e-70	6.76311e-68	5.5709e-60	7.36615e-57	4.3812e-56	2.52701e-53	1.76976e-52	2.10647e-52	5.88697e-52	7.82785e-52	4.59073e-51	3.25918e-50	6.03072e-50	1.88154e-47	9.99481e-46	1.84241e-44	2.76576e-44	3.8464e-44	7.17093e-43	1.67531e-42	1.04998e-41	6.78765e-41	1.10242e-40	2.11665e-39	1.4764e-38	3.56591e-38	5.67496e-38	2.86002e-37	5.79841e-37	8.11256e-37	8.31671e-37	1.35169e-35	1.6067e-35	1.24656e-34	1.18965e-33	1.40761e-33	4.72197e-33	7.15792e-33	1.28265e-32	6.35e-32	2.52567e-31	6.02513e-31	6.59895e-31	4.05077e-30	4.4443e-30	1.13302e-29	1.13876e-29
DESeqPVal	4.12614e-16	1.2708e-10	3.03781e-05	8.4537e-15	7.25536e-11	2.88411e-05	2.42719e-05	0.0022527	1.16631e-05	2.41846e-05	7.66549e-07	1.27813e-07	2.26244e-05	0.000354537	3.0486e-11	3.27243e-07	0.000215107	9.4009e-06	0.00765362	0.00265941	0.00177299	0.00513506	0.000526161	0.0030954	1.5321e-08	0.00234612	0.00442429	9.68405e-07	0.00218739	3.09608e-06	0.000867713	1.12184e-07	0.000782586	9.51195e-10	0.00364106	1.3325e-05	0.000100066	3.04273e-05	0.000865351	0.000690134	1.06667e-05	9.09726e-06	0.000302438	0.000278027	0.00222198	0.00827366	0.000640866	9.54039e-09	1.40375e-07
DESeqAdjPVal	5.728e-13	7.56063e-08	0.00431999	9.60187e-12	5.03603e-08	0.00428977	0.00365365	0.147357	0.00211187	0.00365365	0.000177357	3.4715e-05	0.00348975	0.0360129	2.38058e-08	8.0168e-05	0.0232243	0.00175306	0.364978	0.167811	0.125862	0.275354	0.0483372	0.188654	5.03738e-06	0.1511	0.249201	0.000216058	0.145368	0.000634137	0.0699433	3.11471e-05	0.0642914	4.09801e-07	0.214582	0.00237832	0.0114699	0.00431999	0.0699433	0.0578927	0.00195985	0.00172214	0.0309727	0.0289473	0.146886	0.39008	0.0559132	3.31105e-06	3.7316e-05
log2FC	-3.5654	-2.77862	-1.60887	-3.49947	-2.66809	-1.85177	-2.52904	-1.17093	-1.99112	-1.81687	-1.94501	-2.13968	-2.02293	-1.50521	-2.77169	-2.82105	-1.45622	-3.10454	-1.60097	-1.21246	-2.29493	-2.05104	-1.36295	-1.79642	-2.48806	-1.84478	-1.44368	-2.05622	-2.35493	-1.80668	-1.29203	-2.4499	-1.58722	-3.05479	-1.22305	-1.83952	-2.12401	-2.07637	-3.51958	-1.37315	-1.75069	-2.24518	-2.95959	-1.68556	-1.19873	-1.92962	-2.18814	-2.60481	-2.61007
D4-c1
geneNames	fru	ftz-f1	Aldh	SP1173	Myo31DF	zormin	CG31689	cher	Atf3	Prosap	GlyP	ps	ken	Vha100-2	rost	Cyp6a17	CG4404	Pdp1	CG14741	CG15093	CG17896	CG12730	CG15211	Ude	CG3835	stg	su(r)	CG12065	CG3902	CHES-1-like	L	CG32369	Pka-R2	Pvf1	Moe	Sr-CI	Piezo	CG31635	CG15611	CG9485	Fit1	Cyt-c-p	CG1516	CG12402	CG9674	CG4297	Pglym78	GlyS	CG8547
fisherPVal	4.35742e-87	3.85812e-79	5.47238e-70	6.76311e-68	5.5709e-60	7.36615e-57	4.3812e-56	2.52701e-53	1.76976e-52	2.10647e-52	7.82785e-52	4.59073e-51	3.25918e-50	6.03072e-50	1.35803e-48	3.98595e-48	1.88154e-47	2.356e-46	9.99481e-46	2.76576e-44	3.8464e-44	7.63413e-44	5.03163e-43	1.67531e-42	6.53429e-42	1.04998e-41	6.78765e-41	1.10242e-40	2.11665e-39	1.4764e-38	3.56591e-38	5.67496e-38	9.73331e-38	2.23483e-37	2.86002e-37	8.11256e-37	8.31671e-37	1.86261e-34	6.87091e-34	1.18965e-33	1.28265e-32	1.30274e-31	1.50876e-31	2.52567e-31	1.87997e-30	3.13803e-30	4.05077e-30	4.4443e-30	1.13302e-29
DESeqPVal	4.08819e-15	5.01996e-10	2.29869e-08	2.76379e-11	4.64408e-05	6.94497e-08	2.73066e-05	2.77861e-05	6.30849e-06	1.01429e-12	2.04913e-09	0.00302556	0.00839665	2.12997e-07	0.000315743	0.00209063	2.65286e-06	0.000548471	7.33619e-05	3.41866e-05	1.53672e-06	0.000254447	1.12041e-05	0.000316698	1.51224e-05	0.00391451	1.08684e-05	0.000143678	0.00369682	0.0029929	0.00255808	0.00600911	0.000111077	4.79616e-05	1.5033e-05	3.83497e-08	0.000676752	0.00831547	0.000951506	0.00626751	0.00752873	0.000502301	0.00164183	9.34161e-08	0.000144116	0.000410996	0.00502569	0.00195783	0.000521526
DESeqAdjPVal	3.16726e-12	2.01162e-07	6.36024e-06	1.33825e-08	0.00534345	1.81682e-05	0.00353786	0.00353786	0.00101821	5.6129e-10	7.21604e-07	0.151552	0.306847	4.85341e-05	0.0249072	0.115692	0.000481701	0.0393443	0.00789388	0.00418192	0.000292757	0.0212962	0.00160744	0.0249072	0.00208755	0.180518	0.00160744	0.013616	0.173178	0.150565	0.135125	0.245887	0.0111278	0.00546433	0.00208755	1.03642e-05	0.0462619	0.30657	0.0600948	0.25378	0.286857	0.0367122	0.094924	2.30976e-05	0.013616	0.0314222	0.217776	0.109913	0.0378791
log2FC	-3.52236	-2.69559	-2.20135	-2.92853	-1.60339	-2.37297	-2.14677	-1.62397	-2.12306	-3.2336	-2.48178	-1.38636	-1.10258	-2.11111	-2.07497	-1.32219	-2.56641	-2.46417	-1.57289	-2.56524	-1.98406	-1.74958	-1.92188	-3.09333	-2.03269	-1.12526	-1.78727	-1.61928	-1.71591	-1.51152	-1.24493	-2.09371	-2.08712	-2.0292	-1.66918	-2.48476	-1.59769	-1.09797	-1.42023	-1.47508	-1.04318	-1.36728	-1.81852	-4.81998	-1.84816	-2.48405	-2.06869	-1.97351	-1.54006
Jupiter
geneNames	fru	ftz-f1	Aldh	SP1173	Myo31DF	zormin	cher	GlyP	ps	ken	Vha100-2	rost	CG4404	CG2277	Pdp1	CG14741	CG12730	CG15211	Ude	CG3835	stg	CG12065	wb	CHES-1-like	L	Pka-R2	Pvf1	Sr-CI	CG9743	Msp300	inaE	CG9485	Pde8	Pgm	Cyp6a13	Fit1	CG1516	CG12402	Cct1	Esyt2	CG9674	CG4297	GlyS	CG8547	Ndae1	CG32758	CG10365	pxb	Fas3
fisherPVal	4.35742e-87	3.85812e-79	5.47238e-70	6.76311e-68	5.5709e-60	7.36615e-57	2.52701e-53	7.82785e-52	4.59073e-51	3.25918e-50	6.03072e-50	1.35803e-48	1.88154e-47	2.21272e-47	2.356e-46	9.99481e-46	7.63413e-44	5.03163e-43	1.67531e-42	6.53429e-42	1.04998e-41	1.10242e-40	1.43531e-38	1.4764e-38	3.56591e-38	9.73331e-38	2.23483e-37	8.11256e-37	1.35169e-35	1.38554e-35	1.24656e-34	1.18965e-33	1.40761e-33	7.15792e-33	1.25566e-32	1.28265e-32	1.50876e-31	2.52567e-31	6.59895e-31	1.42427e-30	1.87997e-30	3.13803e-30	4.4443e-30	1.13302e-29	1.13876e-29	1.26511e-28	3.83261e-28	1.10563e-27	1.45347e-27
DESeqPVal	5.28168e-10	1.98786e-08	1.8555e-05	5.49979e-12	2.29116e-11	4.75403e-11	0.00184166	0.00112043	1.17124e-05	0.000550821	6.17579e-06	0.000165975	2.72682e-06	0.0099286	2.80134e-05	0.00825098	0.00774501	0.00976198	0.00702153	0.00896561	4.47805e-07	1.20104e-07	0.0048455	1.1791e-05	1.61583e-06	2.4486e-05	1.68762e-06	4.40294e-09	5.15689e-07	1.48417e-05	0.000184876	0.000979423	0.000490205	0.00771497	0.00674133	0.00260202	0.000319811	0.000155466	0.000785631	0.000591946	0.0036912	0.00921164	0.00399809	0.000337701	0.00939145	0.00270018	1.0455e-09	0.000988728	0.00089697
DESeqAdjPVal	1.65155e-07	4.86464e-06	0.00284656	2.13487e-09	8.31987e-09	1.6217e-08	0.114539	0.0755254	0.00189617	0.0449319	0.00105335	0.0163893	0.000487236	0.391438	0.00399173	0.346572	0.331504	0.387034	0.310687	0.367003	9.16535e-05	2.651e-05	0.23211	0.00189617	0.000303156	0.00353383	0.000311435	1.12645e-06	0.000103663	0.00235313	0.0179409	0.0684805	0.0411809	0.331479	0.302339	0.147934	0.0283474	0.0156257	0.0581832	0.0475262	0.18717	0.372455	0.198266	0.0296992	0.376226	0.150475	3.01773e-07	0.0687044	0.0640079
log2FC	-3.05581	-2.47551	-1.65831	-3.02955	-2.7617	-3.36811	-1.21491	-1.29267	-2.16701	-1.45875	-1.83248	-2.89528	-2.59624	-1.27254	-3.37875	-1.06165	-1.26957	-2.87952	-2.00129	-1.21114	-2.02442	-2.31602	-1.1469	-2.49395	-2.01476	-2.58936	-3.0772	-2.94847	-2.73367	-1.73521	-1.61112	-1.81062	-1.71796	-1.07675	-1.59411	-1.17981	-2.21271	-3.38853	-1.32074	-2.03444	-1.38955	-1.71513	-1.8263	-1.66888	-1.28733	-1.18769	-2.85429	-1.67303	-1.47781
G1
geneNames	fru	ftz-f1	Aldh	SP1173	Myo31DF	zormin	CG31689	cher	Prosap	cora	ps	ken	Vha100-2	rost	Cyp6a17	CG4404	Pdp1	CG14741	CR43459	CG15093	CG17896	CG15211	Ude	CG3835	stg	su(r)	CG3902	CHES-1-like	L	Pka-R2	Pvf1	Moe	Clic	Sr-CI	Piezo	CG9743	CG18522	CG15611	Pde8	Ugt35a	Cyp6a13	Cyt-c-p	Ndae1	sls	RhoGAP19D	papi	CLIP-190	cpo	Treh
fisherPVal	4.35742e-87	3.85812e-79	5.47238e-70	6.76311e-68	5.5709e-60	7.36615e-57	4.3812e-56	2.52701e-53	2.10647e-52	5.88697e-52	4.59073e-51	3.25918e-50	6.03072e-50	1.35803e-48	3.98595e-48	1.88154e-47	2.356e-46	9.99481e-46	1.84241e-44	2.76576e-44	3.8464e-44	5.03163e-43	1.67531e-42	6.53429e-42	1.04998e-41	6.78765e-41	2.11665e-39	1.4764e-38	3.56591e-38	9.73331e-38	2.23483e-37	2.86002e-37	5.79841e-37	8.11256e-37	8.31671e-37	1.35169e-35	1.6067e-35	6.87091e-34	1.40761e-33	4.72197e-33	1.25566e-32	1.30274e-31	1.13876e-29	4.29195e-29	6.09378e-29	8.29912e-29	2.43335e-28	3.12246e-28	1.60392e-27
DESeqPVal	7.6958e-14	3.4072e-08	9.68988e-06	1.69596e-05	4.29328e-06	5.96233e-07	8.61288e-06	8.04526e-06	1.11706e-08	1.18594e-06	5.56772e-06	0.000969362	0.00453487	0.000213695	2.67256e-07	0.00124678	4.28454e-05	8.77673e-12	0.000344216	0.00031035	0.000486848	7.03166e-06	0.000325572	1.95512e-05	9.69283e-05	1.33348e-06	0.00463122	0.000798476	0.000301666	0.000288772	3.40676e-08	0.00779949	0.000512193	8.05694e-11	7.49508e-05	1.91982e-06	2.1633e-07	0.0048356	0.00528023	0.00200846	0.000977517	5.47311e-06	0.00307917	0.000969152	0.000945469	0.0032299	0.00114235	2.99707e-07	0.00492857
DESeqAdjPVal	6.43471e-11	9.71207e-06	0.00136551	0.00219286	0.00066477	0.000118698	0.00124164	0.0011733	3.6869e-06	0.000209494	0.00084133	0.0666305	0.234059	0.0187424	6.09441e-05	0.081443	0.00475546	5.00353e-09	0.0282167	0.0257776	0.0383743	0.00103754	0.026864	0.00242783	0.00928018	0.000229103	0.238052	0.0569005	0.0252233	0.0243073	9.71207e-06	0.354424	0.0391221	3.7426e-08	0.00770519	0.000321045	5.32003e-05	0.247543	0.261757	0.124089	0.0666305	0.000837119	0.175541	0.0666305	0.0658782	0.182475	0.0758061	6.71236e-05	0.250259
log2FC	-3.22711	-2.34224	-1.71313	-1.95725	-1.81793	-2.0981	-2.28239	-1.7282	-2.49992	-1.90591	-2.17267	-1.37994	-1.11537	-2.00954	-2.22992	-1.75264	-2.96052	-2.81041	-2.39151	-2.15631	-1.41256	-1.86264	-2.66854	-1.98129	-1.53741	-1.95786	-1.66215	-1.70293	-1.4865	-1.83368	-3.00402	-1.00889	-1.34383	-2.98991	-1.86473	-2.26923	-2.28196	-1.12703	-1.35	-3.17617	-1.48888	-1.79811	-1.34279	-1.59444	-1.32417	-1.2271	-1.32935	-2.36056	-1.35349
D20-c5
geneNames	fru	ftz-f1	Aldh	SP1173	Myo31DF	zormin	CG31689	cher	Atf3	Prosap	ps	ken	rost	Cyp6a17	CG4404	CG2277	Pdp1	CG14741	CG15093	CG17896	CG12730	CG15211	hdc	Ude	CG3835	stg	su(r)	CG12065	CG3902	wb	Pka-R2	Pvf1	Clic	Sr-CI	Piezo	CG31635	CG5599	Ugt35a	Cyp6a13	Cyt-c-p	Cct1	CG9674	Ndae1	mbl	RhoGAP19D	papi	CLIP-190	if	CG13631
fisherPVal	4.35742e-87	3.85812e-79	5.47238e-70	6.76311e-68	5.5709e-60	7.36615e-57	4.3812e-56	2.52701e-53	1.76976e-52	2.10647e-52	4.59073e-51	3.25918e-50	1.35803e-48	3.98595e-48	1.88154e-47	2.21272e-47	2.356e-46	9.99481e-46	2.76576e-44	3.8464e-44	7.63413e-44	5.03163e-43	7.17093e-43	1.67531e-42	6.53429e-42	1.04998e-41	6.78765e-41	1.10242e-40	2.11665e-39	1.43531e-38	9.73331e-38	2.23483e-37	5.79841e-37	8.11256e-37	8.31671e-37	1.86261e-34	1.53274e-33	4.72197e-33	1.25566e-32	1.30274e-31	6.59895e-31	1.87997e-30	1.13876e-29	2.87077e-29	6.09378e-29	8.29912e-29	2.43335e-28	5.34594e-28	3.502e-27
DESeqPVal	3.40731e-18	1.665e-13	3.04238e-10	1.07467e-09	1.58166e-08	2.36902e-05	3.92246e-09	0.000843942	1.16022e-05	1.34642e-12	0.000104836	2.67231e-08	1.33856e-06	3.76764e-08	0.00998146	8.72372e-05	5.71331e-05	3.92101e-05	2.57942e-06	0.000871108	2.98444e-05	2.42504e-05	0.00211866	0.000252045	0.00137136	9.78416e-06	3.09064e-07	0.000670781	4.11884e-05	2.11506e-12	0.000242197	0.000130413	0.00588926	6.54177e-05	0.00610342	0.00715712	0.00562318	0.000325988	0.00160724	3.1347e-05	0.00133303	0.00874499	0.00169305	0.000536844	1.15496e-05	0.00415448	0.00518342	0.000471321	0.00513545
DESeqAdjPVal	6.56191e-15	1.74901e-10	1.3521e-07	4.43495e-07	4.93946e-06	0.00314644	1.41638e-06	0.0600211	0.00167579	1.11128e-09	0.0100114	7.71962e-06	0.000245509	1.03655e-05	0.394985	0.0086156	0.00648922	0.00471951	0.000465706	0.0613759	0.00374839	0.00318424	0.122586	0.0212582	0.0880339	0.00148758	6.6134e-05	0.0490562	0.00490652	1.52747e-09	0.0205778	0.0118655	0.271117	0.0070394	0.272729	0.304046	0.261445	0.0267148	0.0986562	0.00385335	0.0860512	0.360887	0.102425	0.0402807	0.00167579	0.216834	0.250604	0.0363074	0.249328
log2FC	-3.93711	-3.34685	-2.57529	-2.70493	-2.32635	-1.8309	-3.13848	-1.312	-2.00614	-3.28207	-1.88356	-2.47925	-2.76367	-2.49605	-1.8581	-1.97898	-2.98455	-1.6932	-3.22999	-1.38748	-2.04527	-1.80228	-2.31259	-2.7691	-1.50982	-1.8005	-2.13223	-1.47586	-2.55211	-3.20275	-1.90559	-1.99924	-1.08823	-1.79913	-1.30539	-1.14442	-2.31216	-3.90205	-1.46599	-1.69804	-1.29622	-1.28483	-1.46942	-1.51903	-1.83497	-1.23376	-1.17856	-2.15931	-3.19585
S1
geneNames	fru	ftz-f1	Aldh	Myo31DF	CG31689	Prosap	cora	GlyP	ken	Vha100-2	rost	Cyp6a17	CG2277	CG14741	CR43459	CG15093	CG17896	CG3835	CG3902	CG32369	Pvf1	Sr-CI	CG9743	Msp300	CG18522	CG31635	CG5599	Fit1	Cyt-c-p	CG1516	CG12402	Cct1	CG5903	mbl	RhoGAP19D	Fas3	Treh	Lrch	Oatp74D	CG13283	wdp	Gclc	Fas1	CG10737	CG45057	CG18557	aru	Mpcp	CG7255
fisherPVal	4.35742e-87	3.85812e-79	5.47238e-70	5.5709e-60	4.3812e-56	2.10647e-52	5.88697e-52	7.82785e-52	3.25918e-50	6.03072e-50	1.35803e-48	3.98595e-48	2.21272e-47	9.99481e-46	1.84241e-44	2.76576e-44	3.8464e-44	6.53429e-42	2.11665e-39	5.67496e-38	2.23483e-37	8.11256e-37	1.35169e-35	1.38554e-35	1.6067e-35	1.86261e-34	1.53274e-33	1.28265e-32	1.30274e-31	1.50876e-31	2.52567e-31	6.59895e-31	1.88382e-29	2.87077e-29	6.09378e-29	1.45347e-27	1.60392e-27	2.0346e-27	8.05638e-27	8.19754e-27	9.3176e-27	1.04618e-26	1.00057e-25	7.6692e-25	8.03956e-25	8.19421e-25	7.78848e-24	8.27661e-24	1.35514e-23
DESeqPVal	0.000118842	7.63542e-08	0.000831131	0.000366724	0.00351394	2.31714e-06	1.74298e-08	2.30565e-05	0.00277285	0.00249432	0.00483234	6.90101e-11	1.50308e-06	0.00153843	0.000273637	2.75711e-05	0.000141319	0.00594828	0.000392356	0.00531626	3.42731e-05	2.36319e-06	0.000556813	1.04546e-05	0.000513275	0.00640198	0.00845753	0.0093001	0.000315527	0.00019046	4.02678e-05	0.00936498	0.00220672	0.00385479	0.00190786	0.000586341	0.000303202	0.000900407	0.00064704	0.00339072	4.74588e-08	0.00206228	4.02448e-06	0.00390555	0.00200011	0.000135049	2.10568e-05	0.00130259	0.00219587
DESeqAdjPVal	0.0194191	3.35308e-05	0.083712	0.046258	0.239452	0.000737377	9.84119e-06	0.00525732	0.202949	0.189389	0.301563	5.45502e-08	0.000495056	0.136947	0.0375403	0.00605391	0.0217613	0.34487	0.0482816	0.326606	0.00700648	0.000737377	0.0622843	0.00276709	0.0590865	0.361947	0.441766	0.47944	0.0411121	0.0285858	0.00770089	0.480695	0.175604	0.253924	0.160436	0.0649742	0.0403941	0.0882324	0.0684996	0.232392	2.34466e-05	0.169809	0.00116386	0.255846	0.165874	0.0213503	0.00489549	0.118806	0.175604
log2FC	-1.54844	-2.2824	-1.27851	-1.3911	-1.42764	-2.08633	-2.2375	-1.69697	-1.24416	-1.18867	-1.49058	-2.89694	-2.38267	-1.2393	-2.56802	-2.71251	-1.55174	-1.24374	-2.11706	-2.13314	-2.21418	-2.22995	-1.53158	-1.72155	-1.46939	-1.12311	-2.08732	-1.01535	-1.4099	-2.1547	-3.61453	-1.01667	-1.22347	-1.20688	-1.23941	-1.52089	-1.76466	-1.32106	-1.35684	-1.57268	-2.52942	-1.38542	-1.80862	-1.20964	-1.46566	-1.69174	-2.4369	-1.23774	-1.55891
GM3
geneNames	fru	ftz-f1	Aldh	Myo31DF	CG31689	cher	Atf3	Prosap	GlyP	ps	ken	Vha100-2	rost	Cyp6a17	CG4404	CG2277	Pdp1	CG15093	CG17896	CG12730	wb	CG32369	Pvf1	Clic	CG9743	inaE	Pde8	CG5599	Ugt35a	Cyp6a13	Cyt-c-p	Cct1	CG4297	CG5903	mbl	CG32758	cpo	CG9399	pxb	Treh	Lrch	CG8177	CG13631	dl	Oatp74D	wdp	CG31710	Cpr	Tsp66E
fisherPVal	4.35742e-87	3.85812e-79	5.47238e-70	5.5709e-60	4.3812e-56	2.52701e-53	1.76976e-52	2.10647e-52	7.82785e-52	4.59073e-51	3.25918e-50	6.03072e-50	1.35803e-48	3.98595e-48	1.88154e-47	2.21272e-47	2.356e-46	2.76576e-44	3.8464e-44	7.63413e-44	1.43531e-38	5.67496e-38	2.23483e-37	5.79841e-37	1.35169e-35	1.24656e-34	1.40761e-33	1.53274e-33	4.72197e-33	1.25566e-32	1.30274e-31	6.59895e-31	3.13803e-30	1.88382e-29	2.87077e-29	1.26511e-28	3.12246e-28	4.32697e-28	1.10563e-27	1.60392e-27	2.0346e-27	2.17743e-27	3.502e-27	4.56866e-27	8.05638e-27	9.3176e-27	1.11728e-26	3.25867e-26	9.804e-26
DESeqPVal	8.94782e-12	1.18451e-07	0.000772523	0.000133713	0.00830801	0.00186856	0.000260119	1.08099e-09	7.94996e-08	0.00489979	2.54154e-05	0.00151035	2.07358e-05	4.0817e-08	0.00577456	5.75349e-05	3.44042e-07	0.00454094	0.00598318	0.000268786	0.000617556	0.00320885	4.47125e-06	0.00202715	1.75494e-12	0.00186828	1.32889e-05	0.00731777	0.00132902	0.0063583	0.00195177	0.000588639	0.00016181	0.00815785	0.00158207	4.37377e-07	0.000411865	0.00421441	0.00143699	0.00966919	6.96657e-07	0.00654822	0.00338228	0.00980429	0.000157647	4.90612e-06	5.9215e-05	0.00957646	1.16248e-05
DESeqAdjPVal	6.93288e-09	3.96876e-05	0.0903488	0.0207205	0.492796	0.166652	0.0354362	6.09136e-07	2.73766e-05	0.337459	0.00516517	0.147432	0.00428436	1.48826e-05	0.382819	0.00990639	0.000109361	0.318045	0.39454	0.036219	0.0743285	0.251773	0.00117936	0.175738	1.4504e-09	0.166652	0.00310835	0.453551	0.13395	0.410541	0.170395	0.0715427	0.0236619	0.488565	0.152038	0.000135554	0.052638	0.300931	0.14261	0.532751	0.000210645	0.416299	0.258828	0.535435	0.0235464	0.00126711	0.010056	0.532374	0.00277139
log2FC	-2.89754	-2.24248	-1.28786	-1.49923	-2.23195	-1.1908	-1.62002	-2.69933	-2.23851	-1.31279	-1.79102	-1.25392	-2.37482	-2.456	-1.48507	-1.9418	-3.83364	-1.67291	-1.10572	-1.77527	-1.43945	-2.26825	-2.41197	-1.19131	-3.76438	-1.29429	-2.16809	-2.10823	-3.34458	-1.2352	-1.20716	-1.35125	-2.42348	-1.05629	-1.33778	-2.05713	-1.57964	-1.47159	-1.65563	-1.24991	-2.01855	-1.64804	-3.31327	-1.06683	-1.51287	-2.08163	-2.62866	-1.00572	-2.11767
1182-4H
geneNames	fru	ftz-f1	Aldh	SP1173	Myo31DF	zormin	CG31689	cher	Atf3	Prosap	cora	GlyP	ps	ken	rost	CG4404	Pdp1	CR43459	CG17896	CG12730	CG15211	hdc	Ude	CG3835	stg	su(r)	wb	CHES-1-like	CG32369	Pka-R2	Pvf1	Sr-CI	Piezo	CG9743	Msp300	inaE	Pde8	btn	CG12402	CG9674	CG4297	Tob	sls	RhoGAP19D	if	Lrch	CG13283	Tsp66E	Fas1
fisherPVal	4.35742e-87	3.85812e-79	5.47238e-70	6.76311e-68	5.5709e-60	7.36615e-57	4.3812e-56	2.52701e-53	1.76976e-52	2.10647e-52	5.88697e-52	7.82785e-52	4.59073e-51	3.25918e-50	1.35803e-48	1.88154e-47	2.356e-46	1.84241e-44	3.8464e-44	7.63413e-44	5.03163e-43	7.17093e-43	1.67531e-42	6.53429e-42	1.04998e-41	6.78765e-41	1.43531e-38	1.4764e-38	5.67496e-38	9.73331e-38	2.23483e-37	8.11256e-37	8.31671e-37	1.35169e-35	1.38554e-35	1.24656e-34	1.40761e-33	6.35e-32	2.52567e-31	1.87997e-30	3.13803e-30	1.30072e-29	4.29195e-29	6.09378e-29	5.34594e-28	2.0346e-27	8.19754e-27	9.804e-26	1.00057e-25
DESeqPVal	5.07767e-16	2.49234e-11	8.84438e-08	0.00429338	0.000808302	3.72754e-10	1.22817e-07	3.10977e-05	2.42691e-07	2.24943e-05	2.89808e-06	0.00119918	2.5674e-05	1.15549e-05	0.000162583	5.29611e-05	0.0004814	0.000270291	0.00983512	0.00984254	1.19327e-08	5.74451e-06	0.00152064	0.00104971	0.000367116	4.9067e-06	3.15762e-08	0.00594189	0.00360857	0.000198585	0.000109995	3.42747e-06	1.99589e-05	1.38082e-11	3.07091e-05	0.000428612	7.03356e-05	2.7761e-07	0.00558353	0.00154795	0.00373189	0.00723423	0.00247224	0.000159695	0.000331182	0.00975617	0.00404314	0.00703319	0.00232227
DESeqAdjPVal	8.39484e-13	1.5181e-08	2.92446e-05	0.282314	0.076676	2.05423e-07	3.82179e-05	0.00455561	7.02167e-05	0.00361565	0.000657637	0.106755	0.00401521	0.00202456	0.0193976	0.00747462	0.0488705	0.0300777	0.532279	0.532279	4.60323e-06	0.00114623	0.130358	0.0971862	0.0393392	0.000997744	1.14197e-05	0.363839	0.256209	0.0232144	0.0139887	0.000762809	0.0032533	8.87793e-09	0.00455561	0.0450939	0.00946505	7.64948e-05	0.349287	0.131724	0.259309	0.422837	0.186455	0.0193976	0.0358203	0.532279	0.275243	0.417411	0.180545
log2FC	-3.54163	-2.92477	-2.09621	-1.18197	-1.30271	-2.77441	-2.69647	-1.60692	-2.34755	-1.81112	-1.83069	-1.28262	-1.99999	-1.8652	-2.05339	-2.22063	-2.48938	-2.44224	-1.03717	-1.20229	-2.43584	-3.49933	-2.3584	-1.49765	-1.39724	-1.83196	-2.34584	-1.38543	-2.22602	-1.90318	-2.02048	-2.06379	-2.01966	-3.31699	-1.62254	-1.48659	-1.96018	-2.94888	-3.38765	-1.51718	-1.70762	-2.14006	-1.60162	-1.51836	-2.25015	-1.02492	-1.56544	-1.30148	-1.17496
W2
geneNames	fru	ftz-f1	Aldh	SP1173	Myo31DF	zormin	CG31689	cher	Atf3	Prosap	cora	GlyP	ps	ken	Vha100-2	CG4404	CG2277	Pdp1	CG14741	CG15093	CG15211	hdc	stg	su(r)	CG3902	Pka-R2	Clic	Sr-CI	CG9743	Msp300	CG31635	CG9485	Pde8	CG5599	btn	CG9674	CG8547	Tob	mbl	RhoGAP19D	CG9399	if	CG8177	Tsp66E	Fas1	by	CG18557	Ald	Gs1l
fisherPVal	4.35742e-87	3.85812e-79	5.47238e-70	6.76311e-68	5.5709e-60	7.36615e-57	4.3812e-56	2.52701e-53	1.76976e-52	2.10647e-52	5.88697e-52	7.82785e-52	4.59073e-51	3.25918e-50	6.03072e-50	1.88154e-47	2.21272e-47	2.356e-46	9.99481e-46	2.76576e-44	5.03163e-43	7.17093e-43	1.04998e-41	6.78765e-41	2.11665e-39	9.73331e-38	5.79841e-37	8.11256e-37	1.35169e-35	1.38554e-35	1.86261e-34	1.18965e-33	1.40761e-33	1.53274e-33	6.35e-32	1.87997e-30	1.13302e-29	1.30072e-29	2.87077e-29	6.09378e-29	4.32697e-28	5.34594e-28	2.17743e-27	9.804e-26	1.00057e-25	2.02142e-25	8.19421e-25	6.47466e-24	9.78828e-24
DESeqPVal	3.19485e-13	1.87243e-07	4.16864e-05	3.69187e-07	0.00860338	5.45286e-15	0.000109252	2.36868e-05	1.91875e-05	0.00382573	2.09835e-08	5.92876e-05	0.00221559	0.00599999	4.2531e-05	0.000353278	0.00130838	8.29035e-05	2.53172e-08	0.00669831	0.000552708	0.000193007	0.000199054	2.12906e-05	0.00455751	1.60594e-05	0.00538382	1.06287e-09	0.00982579	2.25885e-05	0.000321735	0.00424581	0.00632117	0.00343126	2.58608e-05	0.00121123	3.83449e-06	0.00491854	0.00294273	0.00843279	0.00288887	3.9531e-06	0.00235636	0.000142195	7.74511e-05	1.23457e-05	0.00704343	0.00215519	0.00771168
DESeqAdjPVal	3.94599e-10	8.82224e-05	0.00842519	0.000157842	0.556018	1.01023e-11	0.0186838	0.00545034	0.00484745	0.327129	1.29585e-05	0.0111702	0.219897	0.444639	0.0084424	0.0478907	0.149938	0.0146279	1.48119e-05	0.471256	0.0714407	0.0292473	0.0295025	0.00514493	0.369791	0.00415153	0.411975	7.38431e-07	0.613615	0.00534241	0.0441532	0.349603	0.453606	0.305135	0.00563664	0.143234	0.00115201	0.387763	0.270342	0.548181	0.267605	0.00115638	0.229765	0.0229079	0.0138862	0.00326751	0.481961	0.21583	0.516404
log2FC	-3.15558	-2.24156	-1.59863	-2.17498	-1.02791	-3.73828	-2.27938	-1.65183	-1.95479	-1.24512	-2.25045	-1.64049	-1.44612	-1.16639	-1.65671	-2.01129	-1.57423	-2.86077	-2.33036	-1.61776	-1.44044	-2.81952	-1.47802	-1.7227	-1.68434	-2.29501	-1.08392	-3.32395	-1.16724	-1.67652	-1.5285	-1.58157	-1.34452	-2.34803	-2.59766	-1.57466	-2.07595	-2.30768	-1.27945	-1.06465	-1.6124	-2.82115	-1.87795	-1.9186	-1.56107	-2.12322	-1.33452	-1.46857	-1.2152
D9
geneNames	fru	ftz-f1	Aldh	SP1173	Myo31DF	zormin	CG31689	cher	Atf3	Prosap	cora	GlyP	ps	ken	rost	Cyp6a17	Pdp1	CG15093	CG17896	CG15211	hdc	Ude	CG3835	su(r)	CG3902	wb	CG32369	Pvf1	Clic	Piezo	Msp300	CG18522	inaE	CG15611	CG9485	Ugt35a	Esyt2	CG9674	mbl	sls	cpo	CG1572	Treh	CG8177	CG13283	wdp	skap	Gbs-76A	Fas1
fisherPVal	4.35742e-87	3.85812e-79	5.47238e-70	6.76311e-68	5.5709e-60	7.36615e-57	4.3812e-56	2.52701e-53	1.76976e-52	2.10647e-52	5.88697e-52	7.82785e-52	4.59073e-51	3.25918e-50	1.35803e-48	3.98595e-48	2.356e-46	2.76576e-44	3.8464e-44	5.03163e-43	7.17093e-43	1.67531e-42	6.53429e-42	6.78765e-41	2.11665e-39	1.43531e-38	5.67496e-38	2.23483e-37	5.79841e-37	8.31671e-37	1.38554e-35	1.6067e-35	1.24656e-34	6.87091e-34	1.18965e-33	4.72197e-33	1.42427e-30	1.87997e-30	2.87077e-29	4.29195e-29	3.12246e-28	7.75906e-28	1.60392e-27	2.17743e-27	8.19754e-27	9.3176e-27	7.55696e-26	9.97527e-26	1.00057e-25
DESeqPVal	3.26005e-10	8.29877e-05	1.69095e-09	1.44532e-12	8.53535e-05	1.73261e-07	3.07563e-08	2.80807e-05	1.41566e-05	0.00917654	2.29495e-12	7.46111e-08	0.00149553	3.40894e-05	0.000591778	0.00118155	0.000274987	0.00928061	0.00257038	1.692e-06	1.43633e-06	0.000164904	0.00072376	4.95723e-06	0.00129991	1.27541e-05	0.00604353	0.00104371	0.00512043	0.0046025	0.00492644	0.00124383	0.00747105	0.00705991	0.000995952	0.00738662	0.00949566	0.000622637	0.0081631	0.00124209	0.00112215	0.00351983	0.00171178	0.00408607	1.49662e-05	0.003521	6.79973e-05	0.000178439	9.32424e-05
DESeqAdjPVal	2.73649e-07	0.0186589	1.18282e-06	1.8198e-09	0.0188541	8.07976e-05	1.76024e-05	0.0072156	0.00396101	0.700253	2.62688e-09	3.91429e-05	0.188303	0.00841607	0.0931384	0.159966	0.0501791	0.703929	0.286404	0.000608686	0.000548024	0.0324423	0.109794	0.00168693	0.168733	0.00364969	0.547439	0.14852	0.481129	0.447789	0.473502	0.164853	0.610831	0.592609	0.144138	0.607875	0.714852	0.0956051	0.650516	0.164853	0.155264	0.357523	0.205267	0.4051	0.00409651	0.357523	0.0158547	0.0345649	0.0198986
log2FC	-2.70631	-1.68078	-2.46962	-3.20479	-1.59738	-2.33273	-3.06251	-1.67445	-1.99773	-1.13017	-2.94507	-2.26546	-1.53945	-1.81277	-1.94307	-1.41849	-2.6652	-1.6062	-1.26121	-2.0985	-3.86919	-2.91574	-1.59707	-1.90443	-1.97138	-1.86664	-2.16147	-1.6455	-1.11588	-1.3723	-1.11949	-1.41128	-1.14358	-1.11808	-1.85532	-3.69026	-1.52913	-1.70569	-1.14466	-1.70428	-1.53826	-1.44282	-1.58107	-1.80163	-2.88291	-1.2349	-1.62326	-2.49166	-1.57549
D1-c4
geneNames	fru	ftz-f1	Aldh	SP1173	Myo31DF	zormin	CG31689	cher	Atf3	Prosap	ps	ken	Cyp6a17	Pdp1	CR43459	CG12730	CG15211	hdc	Ude	stg	su(r)	CG12065	wb	CG32369	Pvf1	Clic	Msp300	CG15611	Ugt35a	Cyp6a13	btn	CG12402	Esyt2	CG4297	mbl	sls	if	CG31710	by	sba	CG45057	CG9328	bves	CG3838	DOR	MESK2	CG7460	yin	CG14253
fisherPVal	4.35742e-87	3.85812e-79	5.47238e-70	6.76311e-68	5.5709e-60	7.36615e-57	4.3812e-56	2.52701e-53	1.76976e-52	2.10647e-52	4.59073e-51	3.25918e-50	3.98595e-48	2.356e-46	1.84241e-44	7.63413e-44	5.03163e-43	7.17093e-43	1.67531e-42	1.04998e-41	6.78765e-41	1.10242e-40	1.43531e-38	5.67496e-38	2.23483e-37	5.79841e-37	1.38554e-35	6.87091e-34	4.72197e-33	1.25566e-32	6.35e-32	2.52567e-31	1.42427e-30	3.13803e-30	2.87077e-29	4.29195e-29	5.34594e-28	1.11728e-26	2.02142e-25	2.5682e-25	8.03956e-25	1.55442e-24	1.53868e-23	1.68372e-23	2.56893e-22	3.03554e-22	3.17036e-21	6.26923e-19	5.89764e-18
DESeqPVal	2.22992e-09	1.88142e-05	0.000106667	1.47174e-08	5.5634e-05	3.86949e-09	8.16777e-07	0.000328593	0.000255431	5.35452e-07	0.00416823	0.000507165	2.08129e-05	0.00183484	1.11112e-05	0.00435556	0.000740604	0.00339547	0.00644967	0.00397212	0.000620475	0.00147177	0.00101525	0.00320949	0.00391759	0.00467046	0.000337178	5.34989e-05	0.00104037	0.00015038	0.00464394	6.55543e-05	0.000390468	0.00755908	0.00361953	0.000650253	0.00270108	0.000310914	0.000183579	0.00714405	5.77338e-05	0.00346974	0.00934021	0.00495943	0.00718959	0.00593556	0.00288883	0.000213088	0.00227867
DESeqAdjPVal	1.29001e-06	0.00381896	0.0171407	7.08048e-06	0.010382	2.13191e-06	0.000230491	0.0422425	0.0343643	0.000154879	0.277164	0.0592717	0.00415182	0.157799	0.0023374	0.287965	0.0786127	0.248257	0.38268	0.267258	0.0683704	0.132003	0.100155	0.238037	0.266933	0.30358	0.0428697	0.0101473	0.101152	0.0226551	0.303561	0.011851	0.0475549	0.430831	0.255353	0.070376	0.212595	0.0404188	0.0262223	0.413284	0.0106029	0.248575	0.493453	0.314143	0.413849	0.363357	0.221349	0.0297039	0.184365
log2FC	-2.51101	-1.8113	-1.50183	-2.4394	-1.59311	-2.70022	-2.7532	-1.38597	-1.64385	-2.18864	-1.34736	-1.49474	-1.91495	-2.20797	-4.01781	-1.44714	-1.44222	-2.15396	-2.04928	-1.13873	-1.36791	-1.34947	-1.40422	-2.2937	-1.39071	-1.09654	-1.39866	-1.70282	-5.16634	-2.66831	-1.38015	-4.16634	-2.2524	-1.57649	-1.24426	-1.8907	-1.79349	-2.4106	-1.70906	-1.21106	-1.91279	-1.23579	-1.10038	-1.37879	-1.87485	-1.42396	-2.56334	-1.55683	-1.27504
S2-DRSC
geneNames	fru	ftz-f1	Aldh	zormin	cher	Prosap	cora	ken	rost	Cyp6a17	CG2277	Pdp1	CR43459	CG15093	CG17896	hdc	CG3835	stg	su(r)	CG3902	wb	L	Pka-R2	Moe	Clic	Sr-CI	CG9743	Msp300	inaE	CG5599	Cyt-c-p	CG1516	RhoGAP19D	Oatp74D	CG31710	CG7920	CG10737	form3	egr	DOR	dally	chinmo	E(spl)m3-HLH	CG1673	Mrp4	CG42668	ClC-a	CG7565	CG12288
fisherPVal	4.35742e-87	3.85812e-79	5.47238e-70	7.36615e-57	2.52701e-53	2.10647e-52	5.88697e-52	3.25918e-50	1.35803e-48	3.98595e-48	2.21272e-47	2.356e-46	1.84241e-44	2.76576e-44	3.8464e-44	7.17093e-43	6.53429e-42	1.04998e-41	6.78765e-41	2.11665e-39	1.43531e-38	3.56591e-38	9.73331e-38	2.86002e-37	5.79841e-37	8.11256e-37	1.35169e-35	1.38554e-35	1.24656e-34	1.53274e-33	1.30274e-31	1.50876e-31	6.09378e-29	8.05638e-27	1.11728e-26	6.45469e-25	7.6692e-25	3.74834e-23	1.61909e-22	2.56893e-22	2.62283e-21	5.06496e-21	5.50515e-21	5.65777e-21	7.82748e-21	2.59344e-20	2.53877e-19	2.23615e-18	4.22676e-18
DESeqPVal	7.35369e-11	2.49311e-05	1.13805e-07	0.000301338	0.00122593	5.82619e-07	1.89277e-08	1.9658e-05	1.02296e-05	0.000367108	0.000220159	0.00118941	0.00612463	2.33599e-07	0.000106322	0.000353993	0.0092923	0.000143073	0.00121757	0.00820085	1.60124e-06	0.00691947	0.00118739	0.000458181	0.00184035	1.84938e-08	4.94481e-07	0.000574657	0.000216108	0.0019826	0.00176465	0.00108646	0.00127797	3.88637e-07	3.62363e-06	0.00365297	2.1749e-07	0.00915959	5.32358e-05	0.000761908	3.10993e-05	0.00443673	0.00569411	0.00176156	0.00319043	0.00195219	0.000374676	0.000346152	0.0067778
DESeqAdjPVal	6.39827e-08	0.00426099	3.90076e-05	0.0344287	0.105851	0.000160732	7.65337e-06	0.00347424	0.00196113	0.0396912	0.0267765	0.10429	0.376498	7.33955e-05	0.014666	0.03918	0.507754	0.0186012	0.105851	0.459207	0.000421202	0.414107	0.10429	0.0471135	0.144941	7.65337e-06	0.000139827	0.0580352	0.0265695	0.152552	0.142571	0.098629	0.109509	0.000112715	0.000819737	0.253489	7.02865e-05	0.505386	0.00813716	0.0730334	0.0050252	0.290512	0.357811	0.142571	0.225544	0.151242	0.0399807	0.0387656	0.408857
log2FC	-2.75359	-1.75587	-2.07959	-1.54323	-1.23373	-2.15695	-2.2288	-1.81019	-2.40361	-1.51482	-1.76512	-2.27508	-1.82348	-3.68304	-1.58384	-2.65732	-1.17772	-1.50315	-1.27749	-1.54495	-2.11652	-1.10058	-1.62571	-1.33732	-1.19998	-2.53549	-2.29405	-1.32874	-1.54373	-2.47912	-1.21783	-1.86469	-1.29155	-2.06064	-3.10621	-1.9089	-2.23544	-1.50822	-1.61613	-2.29319	-1.70381	-3.2615	-2.23038	-1.2344	-1.97708	-1.21276	-2.53375	-2.32047	-1.16142
E-CS
geneNames	fru	ftz-f1	Aldh	SP1173	Myo31DF	zormin	CG31689	cher	cora	GlyP	ps	Vha100-2	rost	Cyp6a17	CG4404	CG14741	CR43459	hdc	stg	wb	CHES-1-like	Pvf1	CG9743	Msp300	CG1516	CG44325	Cct1	Esyt2	RhoGAP19D	Fas3	Treh	Lrch	Oatp74D	CG13283	Gclc	Fas1	CG10737	CG45057	CG18557	aru	CG4199	CG12769	DOR	elB	crb	CG31522	CG3788	CG7565	CG6293
fisherPVal	4.35742e-87	3.85812e-79	5.47238e-70	6.76311e-68	5.5709e-60	7.36615e-57	4.3812e-56	2.52701e-53	5.88697e-52	7.82785e-52	4.59073e-51	6.03072e-50	1.35803e-48	3.98595e-48	1.88154e-47	9.99481e-46	1.84241e-44	7.17093e-43	1.04998e-41	1.43531e-38	1.4764e-38	2.23483e-37	1.35169e-35	1.38554e-35	1.50876e-31	6.02513e-31	6.59895e-31	1.42427e-30	6.09378e-29	1.45347e-27	1.60392e-27	2.0346e-27	8.05638e-27	8.19754e-27	1.04618e-26	1.00057e-25	7.6692e-25	8.03956e-25	8.19421e-25	7.78848e-24	5.90436e-23	1.36157e-22	2.56893e-22	1.04101e-21	2.64644e-21	3.13415e-21	7.38966e-19	2.23615e-18	1.2087e-17
DESeqPVal	0.00210717	3.40859e-07	0.000839417	9.87252e-07	2.21735e-06	2.45192e-05	9.76006e-06	0.00169281	6.82196e-11	0.00583956	0.000914734	0.000265716	0.00673373	0.00603251	0.00515304	0.00632347	0.00890066	0.00238241	0.0057968	0.00712141	0.00487278	0.00633171	0.00246519	5.22846e-06	1.29606e-05	0.00264767	0.008379	0.00278486	0.00490168	4.29178e-09	0.00590469	0.00687359	6.85723e-06	0.000215169	0.00771943	7.36453e-05	3.22514e-05	0.0041802	0.0084684	0.00518476	0.00284347	0.00102532	4.06207e-05	6.95245e-05	0.000654233	0.00160329	0.000767874	0.00112485	0.00134711
DESeqAdjPVal	0.281621	0.000178425	0.136956	0.000496114	0.000960573	0.00655392	0.00320979	0.236298	1.0713e-07	0.559809	0.142461	0.0505787	0.59997	0.56557	0.512883	0.583029	0.730843	0.311773	0.559809	0.617009	0.498215	0.583029	0.316022	0.00211887	0.00387675	0.332627	0.702993	0.343001	0.498215	4.49314e-06	0.559809	0.603867	0.00246135	0.042237	0.659723	0.0162317	0.00826886	0.467868	0.70456	0.512883	0.34682	0.157086	0.0100062	0.0158807	0.109588	0.226317	0.126932	0.168233	0.194526
log2FC	-1.22386	-2.13894	-1.27624	-2.0832	-1.87175	-1.8453	-2.18035	-1.19729	-2.62896	-1.08916	-1.55423	-1.44487	-1.42883	-1.57638	-1.51968	-1.06107	-2.1849	-2.2212	-1.07241	-1.0909	-1.41698	-1.30662	-1.3438	-1.7813	-2.55881	-1.37738	-1.02916	-1.66156	-1.11992	-2.70216	-1.33049	-1.06887	-1.806	-2.02383	-1.18935	-1.54227	-1.77118	-1.31191	-1.15939	-1.55275	-1.17433	-3.99226	-2.82285	-2.059	-1.47534	-1.29675	-2.01468	-2.12297	-1.26625
Cl.8
geneNames	fru	ftz-f1	Aldh	SP1173	zormin	CG31689	cher	cora	Vha100-2	CG2277	Pdp1	CG14741	CG15093	CG12730	CG15211	hdc	stg	su(r)	Pvf1	CG9674	CG8547	sls	if	CG8177	by	CG7255	crb	CG7460	ClC-a	CG32436	CG8526	bmm	CG14223	CG9682	Vha68-1	Rgk1
fisherPVal	4.35742e-87	3.85812e-79	5.47238e-70	6.76311e-68	7.36615e-57	4.3812e-56	2.52701e-53	5.88697e-52	6.03072e-50	2.21272e-47	2.356e-46	9.99481e-46	2.76576e-44	7.63413e-44	5.03163e-43	7.17093e-43	1.04998e-41	6.78765e-41	2.23483e-37	1.87997e-30	1.13302e-29	4.29195e-29	5.34594e-28	2.17743e-27	2.02142e-25	1.35514e-23	2.64644e-21	3.17036e-21	2.53877e-19	1.19119e-18	6.12245e-17	2.34977e-16	1.02543e-13	1.97513e-09	2.06099e-09	4.26177e-09
DESeqPVal	2.1332e-09	0.000631578	3.83775e-05	1.94488e-05	2.04685e-07	0.00759814	0.00145505	0.000642332	0.000907994	0.00164488	0.00588965	0.00114902	0.00133344	3.34913e-05	0.0018541	0.000754556	3.08734e-06	0.00104672	0.00669399	0.000311989	0.00449005	0.00369067	0.00232494	0.00700736	0.00432264	0.00141579	1.64739e-05	0.000885624	0.00192954	0.00306117	0.000260918	2.46889e-06	0.00484271	0.000911932	0.00261511	0.00128544
DESeqAdjPVal	1.78648e-06	0.109143	0.0104454	0.00604968	0.000131083	0.656516	0.18967	0.109267	0.137892	0.21068	0.567659	0.162551	0.181465	0.00985458	0.230733	0.12442	0.00129276	0.153995	0.615472	0.0640872	0.44847	0.3901	0.272167	0.620237	0.443593	0.188995	0.00527506	0.13774	0.23341	0.340071	0.0556983	0.00115448	0.479296	0.137892	0.30288	0.177146
log2FC	-2.59467	-1.47437	-1.65862	-1.85991	-2.31346	-3.20752	-1.26896	-1.37571	-1.3702	-1.59355	-1.98847	-1.47541	-2.00174	-2.10143	-1.3406	-2.59146	-1.93089	-1.35468	-1.80313	-1.81686	-1.28877	-1.67086	-1.84942	-1.7024	-1.34857	-1.58821	-1.97974	-2.27791	-2.6018	-1.49522	-2.47056	-2.07676	-1.50227	-2.67745	-1.83979	-1.68629
CCa
geneNames	fru	ftz-f1	SP1173	Myo31DF	CG31689	Atf3	Prosap	ps	Vha100-2	rost	CG14741	CR43459	CG12730	hdc	CG3902	CHES-1-like	Pka-R2	Sr-CI	CG9743	Pde8	btn	if	CG31710	vfl	l(3)05822	E(spl)m3-HLH	Mrp4	UGP	Ugt36Bc	CG43799	sog	SerT	dia
fisherPVal	4.35742e-87	3.85812e-79	6.76311e-68	5.5709e-60	4.3812e-56	1.76976e-52	2.10647e-52	4.59073e-51	6.03072e-50	1.35803e-48	9.99481e-46	1.84241e-44	7.63413e-44	7.17093e-43	2.11665e-39	1.4764e-38	9.73331e-38	8.11256e-37	1.35169e-35	1.40761e-33	6.35e-32	5.34594e-28	1.11728e-26	1.96691e-23	2.68658e-23	5.50515e-21	7.82748e-21	6.88262e-20	2.87281e-15	4.86691e-13	5.07554e-13	9.33849e-12	7.35856e-10
DESeqPVal	8.15086e-12	1.42779e-06	0.000667731	1.30336e-05	4.37987e-06	0.000471477	2.78963e-10	0.000666539	2.33513e-06	2.03886e-05	5.16201e-06	4.94269e-05	2.25008e-06	0.000125967	0.00375787	0.00159211	1.53979e-05	1.71272e-08	6.15827e-07	0.00286212	0.000313925	0.000851248	0.00407271	0.000918682	8.46968e-06	0.00133145	0.00494819	0.00269677	0.00425829	0.000582225	0.000922433	0.000188677	7.32429e-05
DESeqAdjPVal	5.34941e-09	0.000317648	0.0630549	0.00196643	0.00075645	0.0465308	1.22056e-07	0.0630549	0.000471552	0.00290892	0.000853608	0.00617884	0.000468803	0.0146322	0.259609	0.130613	0.00227092	5.10935e-06	0.00014697	0.211057	0.032703	0.0781362	0.278088	0.0829305	0.00129271	0.115351	0.313768	0.199988	0.285196	0.0557831	0.0829305	0.0209879	0.00890172
log2FC	-1.95558	-1.38268	-1.00988	-1.19585	-1.60643	-1.08051	-1.92395	-1.10177	-1.33253	-1.58094	-1.26929	-1.82463	-1.59373	-1.95267	-1.1947	-1.10779	-1.54595	-1.76189	-1.57852	-1.00069	-1.24033	-1.35903	-1.28045	-1.26262	-1.2512	-2.15619	-1.31066	-1.02291	-1.26743	-1.36274	-1.12303	-1.37228	-1.33839
OSS
geneNames	ftz-f1	Aldh	SP1173	Myo31DF	zormin	CG31689	GlyP	ps	Cyp6a17	CR43459	CG15211	CG3835	CG12065	CG15611	Ugt35a	CG44325	Oatp74D	CR43651	CG3838	form3	GstT4	CG11400	nrv1	CG7530	sda	CG9338	sev	CG3036	mthl4	CG10512	wrapper	Nep2	FER
fisherPVal	3.85812e-79	5.47238e-70	6.76311e-68	5.5709e-60	7.36615e-57	4.3812e-56	7.82785e-52	4.59073e-51	3.98595e-48	1.84241e-44	5.03163e-43	6.53429e-42	1.10242e-40	6.87091e-34	4.72197e-33	6.02513e-31	8.05638e-27	1.77304e-25	1.68372e-23	3.74834e-23	2.99904e-22	1.0561e-19	1.82503e-17	1.17076e-16	6.17225e-16	3.64788e-15	1.76942e-14	1.39026e-13	5.23046e-13	1.99672e-12	2.06911e-11	8.48468e-09	0.00204981
DESeqPVal	0.00278631	2.59328e-08	6.56264e-10	0.00120598	0.00274804	0.000508378	8.47841e-05	0.000672866	0.002331	1.88149e-08	0.00150596	0.0028866	0.000128483	0.00598386	0.00464428	0.0073133	3.39635e-06	0.00580194	0.0031239	0.000285935	4.94313e-05	7.0886e-05	1.33083e-11	9.36837e-05	4.96145e-05	0.000148905	5.65181e-05	0.000808056	0.00968585	0.000205882	0.00205971	0.00257907	8.39543e-06
DESeqAdjPVal	0.568627	3.03107e-05	9.3751e-07	0.290188	0.568627	0.152005	0.0375886	0.188066	0.499495	2.41903e-05	0.352039	0.579892	0.0500579	0.971455	0.829327	1	0.00311906	0.968774	0.617907	0.0942633	0.0266293	0.0325493	2.85175e-08	0.0388546	0.0266293	0.0563081	0.0279482	0.212024	1	0.0756294	0.461558	0.543592	0.00719601
log2FC	-1.221	-2.19083	-2.6772	-1.25985	-1.23326	-1.78121	-1.57261	-1.60107	-1.29175	-4.01902	-2.19037	-1.56979	-1.62518	-1.11901	-3.1816	-1.2281	-1.87231	-Inf	-1.42518	-1.70609	-1.82138	-2.95333	-2.77699	-1.72184	-1.67601	-1.88994	-1.98102	-1.6138	-1.14103	-1.5532	-1.46028	-1.83124	-1.80701
DX
geneNames	fru	ftz-f1	Aldh	CG31689	Atf3	GlyP	ps	Vha100-2	CG4404	Pdp1	CG15211	wb	CHES-1-like	Pvf1	CG9743	CG18522	CG31635	CG15611	Ndae1	CG9360	CG45057	CG12769	elB	CG1718	Adgf-A	Zw	aralar1	CG32182	Timp	CG9164
fisherPVal	4.35742e-87	3.85812e-79	5.47238e-70	4.3812e-56	1.76976e-52	7.82785e-52	4.59073e-51	6.03072e-50	1.88154e-47	2.356e-46	5.03163e-43	1.43531e-38	1.4764e-38	2.23483e-37	1.35169e-35	1.6067e-35	1.86261e-34	6.87091e-34	1.13876e-29	2.33719e-29	8.03956e-25	1.36157e-22	1.04101e-21	5.47526e-17	4.04343e-16	4.73136e-16	2.68251e-14	4.00074e-12	1.8016e-10	1.31212e-09
DESeqPVal	3.70557e-06	1.17273e-05	0.00176047	0.000329743	5.39698e-05	0.00147762	0.000420308	0.00968797	0.00146175	0.00366809	0.00123337	0.00724155	0.00443433	0.00564233	0.000428351	4.043e-05	0.0075286	1.21047e-06	0.000307955	0.00628825	0.00324847	0.0081795	0.00063083	0.00482431	0.00555229	0.0054628	0.00903005	0.00136326	0.00342473	0.00420276
DESeqAdjPVal	0.00127286	0.00332328	0.225303	0.0622952	0.0123529	0.194092	0.0738875	0.789769	0.194092	0.3898	0.174757	0.638436	0.439812	0.52878	0.0738875	0.00982036	0.658863	0.000480234	0.0591175	0.558528	0.357994	0.710602	0.0975083	0.46682	0.524471	0.520146	0.751578	0.190889	0.370556	0.427532
log2FC	-1.94919	-1.81513	-1.19338	-1.77415	-1.92887	-1.25614	-1.66011	-1.01496	-1.63376	-2.01263	-1.31655	-1.09377	-1.42948	-1.54554	-1.60487	-1.81494	-1.10144	-2.22709	-1.93178	-1.26442	-1.35123	-3.06151	-2.02198	-1.18101	-1.09514	-1.439	-1.07181	-4.34391	-1.60694	-1.83818
L1
geneNames	fru	ftz-f1	Aldh	SP1173	zormin	Prosap	ken	Vha100-2	rost	CG2277	Pdp1	CG15093	CG17896	CG12730	CG15211	Ude	su(r)	CG3902	wb	Pka-R2	Cyt-c-p	CG32758	cpo	Oatp74D	Jheh2	by	l(3)05822	CG7460	ClC-a	CG31051
fisherPVal	4.35742e-87	3.85812e-79	5.47238e-70	6.76311e-68	7.36615e-57	2.10647e-52	3.25918e-50	6.03072e-50	1.35803e-48	2.21272e-47	2.356e-46	2.76576e-44	3.8464e-44	7.63413e-44	5.03163e-43	1.67531e-42	6.78765e-41	2.11665e-39	1.43531e-38	9.73331e-38	1.30274e-31	1.26511e-28	3.12246e-28	8.05638e-27	1.53064e-25	2.02142e-25	2.68658e-23	3.17036e-21	2.53877e-19	6.64355e-11
DESeqPVal	4.55234e-10	4.44176e-06	0.000135026	0.000136242	0.000130561	0.00118949	0.00192089	3.14798e-05	0.000514847	0.00256864	0.00536682	0.00131292	0.000314056	0.000246086	0.000130279	0.00676813	0.00691278	0.00186927	0.00174112	0.000272267	0.000202611	0.00475524	0.00187284	0.000144407	0.000316863	0.00700229	0.000808014	0.0041001	0.00840297	0.000963273
DESeqAdjPVal	2.0932e-07	0.00112981	0.0198632	0.0198632	0.0197577	0.119498	0.172664	0.00654997	0.0598841	0.219344	0.394448	0.129718	0.0407323	0.0330557	0.0197577	0.481625	0.489008	0.16962	0.160116	0.0361661	0.0278415	0.357541	0.16962	0.0207999	0.0407323	0.492426	0.0886221	0.316237	0.570782	0.101017
log2FC	-2.68832	-1.97968	-1.50811	-1.62657	-1.74289	-1.4148	-1.34386	-1.70956	-1.93831	-1.49607	-1.98266	-2.02819	-1.50355	-1.82339	-1.62034	-2.06427	-1.0945	-1.88708	-1.32022	-1.8909	-1.49981	-1.14775	-1.83582	-1.5638	-2.26754	-1.25721	-1.38129	-1.91665	-1.41486	-4.28118
BG1-c1
geneNames	ftz-f1	Aldh	SP1173	Myo31DF	CG31689	cora	GlyP	ps	ken	CG4404	CG14741	wb	CHES-1-like	btn	Tob	CG10365	CR45054	CG45057	shn	CG12769	MESK2	capu	RhoGAP71E	CG43693	Nep2
fisherPVal	3.85812e-79	5.47238e-70	6.76311e-68	5.5709e-60	4.3812e-56	5.88697e-52	7.82785e-52	4.59073e-51	3.25918e-50	1.88154e-47	9.99481e-46	1.43531e-38	1.4764e-38	6.35e-32	1.30072e-29	3.83261e-28	9.88502e-27	8.03956e-25	7.02016e-24	1.36157e-22	3.03554e-22	3.83382e-17	8.84102e-15	5.505e-10	8.48468e-09
DESeqPVal	3.78385e-08	0.000743431	0.000124549	7.25731e-05	0.00384733	4.45593e-06	0.000817026	3.53185e-06	0.0029468	0.00654953	0.000515908	0.00447375	0.00458516	0.00482832	0.00550476	0.00328307	0.00568536	0.000246744	0.00728926	0.00161827	0.00640949	0.00271484	0.00384909	0.00259608	0.00997979
DESeqAdjPVal	2.69343e-05	0.160647	0.0367601	0.0225181	0.572819	0.00173939	0.167573	0.00147376	0.481881	0.83838	0.113509	0.644486	0.652765	0.676524	0.748462	0.522742	0.764428	0.0622053	0.900075	0.292279	0.83838	0.463854	0.572819	0.455292	1
log2FC	-2.42402	-1.32303	-1.6642	-1.59213	-1.42291	-1.83227	-1.36167	-2.28031	-1.2792	-1.43247	-1.41427	-1.18306	-1.47079	-3.0328	-2.27799	-1.35122	-2.24797	-2.15052	-1.11484	-3.95295	-1.43532	-1.37557	-1.1438	-1.30992	-1.99533
GM2
geneNames	ftz-f1	SP1173	Myo31DF	CG31689	rost	Cyp6a17	CG14741	CG12730	hdc	CG12065	Pvf1	CG9743	RhoGAP19D	cpo	pxb	Lrch	CG10737	babos	wun2	dpr17	Swip-1	CG31886
fisherPVal	3.85812e-79	6.76311e-68	5.5709e-60	4.3812e-56	1.35803e-48	3.98595e-48	9.99481e-46	7.63413e-44	7.17093e-43	1.10242e-40	2.23483e-37	1.35169e-35	6.09378e-29	3.12246e-28	1.10563e-27	2.0346e-27	7.6692e-25	2.15213e-24	1.95111e-20	1.48111e-19	9.18527e-13	9.00115e-12
DESeqPVal	1.33925e-05	0.00337175	0.00928202	0.000133632	0.00423524	8.76341e-05	0.000735352	0.000569758	0.00519643	0.00623492	0.00330471	0.000115231	0.000430369	0.00606035	1.14923e-05	0.00407117	0.00199295	6.2423e-05	0.00708254	0.00382561	5.12345e-05	0.00101107
DESeqAdjPVal	0.0062795	0.55667	1	0.0364287	0.638127	0.0270328	0.153925	0.121431	0.734876	0.821187	0.553397	0.0329449	0.104527	0.807266	0.00561305	0.636296	0.359406	0.0209064	0.912325	0.614299	0.0187678	0.200877
log2FC	-1.81578	-Inf	-1.01387	-1.87617	-1.52098	-1.67377	-1.32266	-2.0021	-2.04691	-1.14543	-1.4401	-1.7359	-1.4144	-1.20316	-2.30937	-1.14475	-1.2995	-1.56729	-1.11217	-2.13151	-1.58117	-1.9419
Kc
geneNames	fru	ftz-f1	CG31689	Prosap	rost	CG2277	CG14741	CG15093	hdc	CG9743	Msp300	CG1516	CG12402	RhoGAP19D	pxb	CG31710	CG7255	DOR	elB	slow	CG31886	CG43693
fisherPVal	4.35742e-87	3.85812e-79	4.3812e-56	2.10647e-52	1.35803e-48	2.21272e-47	9.99481e-46	2.76576e-44	7.17093e-43	1.35169e-35	1.38554e-35	1.50876e-31	2.52567e-31	6.09378e-29	1.10563e-27	1.11728e-26	1.35514e-23	2.56893e-22	1.04101e-21	5.0421e-13	9.00115e-12	5.505e-10
DESeqPVal	1.76722e-06	2.47486e-06	0.000453848	0.000956142	0.00163945	0.00175367	0.000243218	0.000425636	0.00441511	4.47586e-06	9.56183e-06	0.00652414	3.53614e-05	8.70946e-05	6.57041e-07	0.000733261	0.00081307	0.00798917	3.94931e-05	0.000120623	0.00470708	0.000395368
DESeqAdjPVal	0.000515987	0.000689756	0.0625341	0.115344	0.182449	0.190312	0.0359347	0.0593133	0.401056	0.00114349	0.00221239	0.53695	0.00709536	0.0152577	0.000217765	0.0966879	0.10279	0.62922	0.00768737	0.0205444	0.421866	0.0557287
log2FC	-1.36639	-1.39779	-1.20305	-1.02272	-1.1644	-1.03959	-1.03401	-1.49625	-1.44322	-1.44379	-1.18849	-1.14366	-3.96847	-1.11479	-1.85097	-1.51104	-1.10239	-1.25509	-1.7307	-1.52628	-1.13029	-1.19517
D1
geneNames	ftz-f1	Aldh	CG31689	Atf3	GlyP	Cyp6a17	CG2277	Pvf1	CG9743	Pgm	if	Oatp74D	CG13283	Gbs-76A	CG7255	CG15695	yin	nrv1	CG7991	SerT	CG13252
fisherPVal	3.85812e-79	5.47238e-70	4.3812e-56	1.76976e-52	7.82785e-52	3.98595e-48	2.21272e-47	2.23483e-37	1.35169e-35	7.15792e-33	5.34594e-28	8.05638e-27	8.19754e-27	9.97527e-26	1.35514e-23	3.582e-19	6.26923e-19	1.82503e-17	2.95144e-17	9.33849e-12	1.32798e-11
DESeqPVal	0.00471785	0.00600834	0.00286448	0.00630113	0.000896298	5.73331e-05	0.00877777	0.00602845	0.00863449	0.00628763	0.00265451	9.97884e-05	2.95362e-05	0.00306816	0.00190745	0.000415752	0.00218906	0.00782544	0.00611462	0.00568883	0.00326189
DESeqAdjPVal	0.847615	1	0.590879	1	0.249597	0.0290288	1	1	1	1	0.581633	0.0463143	0.0164502	0.621386	0.472157	0.12864	0.518806	1	1	1	0.637443
log2FC	-1.15665	-1.04896	-1.48563	-1.25168	-1.31937	-1.87527	-1.26818	-2.01812	-1.34296	-1.10835	-1.85998	-1.56533	-2.37118	-1.8638	-1.45649	-1.8482	-2.17013	-1.07304	-2.1987	-2.43316	-1.52431
mbn2
geneNames	fru	Prosap	ken	rost	Cyp6a17	CG2277	Pdp1	Ude	stg	wb	Pka-R2	CG9743	btn	Cyt-c-p	CG31710	babos	E(spl)m3-HLH	ClC-a	CG12288	KCNQ	jumu
fisherPVal	4.35742e-87	2.10647e-52	3.25918e-50	1.35803e-48	3.98595e-48	2.21272e-47	2.356e-46	1.67531e-42	1.04998e-41	1.43531e-38	9.73331e-38	1.35169e-35	6.35e-32	1.30274e-31	1.11728e-26	2.15213e-24	5.50515e-21	2.53877e-19	4.22676e-18	7.8719e-15	6.81674e-09
DESeqPVal	0.000331634	7.53171e-05	0.00362515	0.00839041	0.00112681	0.00281742	0.000741749	2.08264e-05	1.44367e-08	5.62746e-05	0.00537955	0.00330212	7.99637e-05	0.00103723	0.00453026	0.00046893	0.00713279	0.000160089	4.39353e-05	0.00456971	0.000250523
DESeqAdjPVal	0.0627451	0.0194318	0.407452	0.793733	0.156507	0.343906	0.11191	0.00656726	8.62556e-06	0.0159707	0.570735	0.378643	0.0201174	0.147182	0.498801	0.0831765	0.710275	0.0342892	0.0127885	0.498801	0.0512568
log2FC	-1.44794	-1.68837	-1.21922	-1.40216	-1.38205	-1.42361	-2.37876	-3.70811	-2.30575	-1.71657	-1.38583	-1.30357	-2.1998	-1.28275	-1.92808	-3.08432	-2.85371	-2.08927	-1.83991	-1.38357	-1.46734
D17-c3
geneNames	fru	ftz-f1	Aldh	SP1173	Atf3	CG4404	stg	CG9674	CG9360	if	Fas1	form3	CG7460	Nplp2	yin	CG7991	CG1718	mthl3	mthl4	Rcd2	pain
fisherPVal	4.35742e-87	3.85812e-79	5.47238e-70	6.76311e-68	1.76976e-52	1.88154e-47	1.04998e-41	1.87997e-30	2.33719e-29	5.34594e-28	1.00057e-25	3.74834e-23	3.17036e-21	1.26753e-19	6.26923e-19	2.95144e-17	5.47526e-17	3.2984e-14	5.23046e-13	3.36476e-11	3.84626e-09
DESeqPVal	5.4637e-10	2.34113e-05	7.36688e-06	1.28058e-06	2.67589e-06	0.00670897	0.00234912	0.00370761	0.00788671	6.92804e-05	0.00339517	6.49365e-05	0.00332747	0.00905382	0.000325634	1.98158e-06	0.000681203	7.37104e-06	4.97402e-05	0.00718492	0.00897277
DESeqAdjPVal	1.00705e-06	0.0117684	0.00429034	0.00118016	0.00184954	1	0.552742	0.759306	1	0.0279303	0.722062	0.0276205	0.722062	1	0.113943	0.00146095	0.198248	0.00429034	0.0229199	1	1
log2FC	-2.66607	-1.81523	-1.78626	-2.10566	-2.48698	-1.97291	-1.23003	-1.4257	-1.76646	-2.88908	-1.16586	-3.65776	-3.22166	-Inf	-2.39723	-3.29331	-2.05796	-2.09767	-2.07609	-1.3872	-1.43536
G2
geneNames	Vha100-2	CG4404	CG14741	L	CG1516	CG9360	Picot	wrapper	CG15209
fisherPVal	6.03072e-50	1.88154e-47	9.99481e-46	3.56591e-38	1.50876e-31	2.33719e-29	1.60375e-15	2.06911e-11	2.0896e-11
DESeqPVal	0.00209196	0.00645332	0.00106593	0.00762278	0.00125413	0.00288768	0.00726259	0.00442807	0.00544735
DESeqAdjPVal	0.724556	1	0.464904	1	0.509262	0.944591	1	1	1
log2FC	-1.21291	-1.53884	-1.2786	-1.10202	-1.83568	-1.73959	-1.2236	-2.38344	-1.56675
Ras-wt:RNAi
geneNames	SP1173	nrv1
fisherPVal	6.76311e-68	1.82503e-17
DESeqPVal	0.00215761	0.00431909
DESeqAdjPVal	1	1
log2FC	-1.283	-1.12808
BG2-c2
geneNames	CG12065	CG42331
fisherPVal	1.10242e-40	1.08158e-15
DESeqPVal	0.00388988	0.0014297
DESeqAdjPVal	0.80111	0.399601
log2FC	-1.21428	-1.97994
[truncated: 335 more columns]
