# Supplementary material for: Diverse Hormone Response Networks in 41 Independent Drosophila Cell Lines
Source: G3 (Bethesda). 2016 Jan 12;6(3):683–94. doi: 10.1534/g3.115.023366 (PMC4777130; doi:10.1534/g3.115.023366)
Supplement: Supporting Information [file supp_g3.115.023366_TableS7.xlsx]

## Sheet: All Ind. Genes Enrichment
Adjusted P-Value	P-Value	# in Set	# Annotated	GO Term
Biological Process
6.31385e-16	5.79253e-19	25	43	proteasomal ubiquitin-dependent protein catabolic process
6.57848e-09	1.20706e-11	24	71	salivary gland cell autophagic cell death
3.80863e-07	1.04825e-09	29	121	border follicle cell migration
4.91374e-07	1.80321e-09	41	221	imaginal disc-derived wing morphogenesis
4.91374e-07	1.88651e-09	36	179	axon guidance
7.82469e-07	4.30717e-09	22	78	ubiquitin-dependent protein catabolic process
3.83575e-06	2.46333e-08	41	241	protein amino acid phosphorylation
6.98986e-06	5.13017e-08	18	61	autophagic cell death
6.98986e-06	5.65791e-08	25	111	dorsal closure
5.98892e-05	5.49442e-07	11	27	neuron remodeling
9.24948e-05	9.33434e-07	23	111	open tracheal system development
0.000118445	1.30398e-06	9	19	protein catabolic process
0.000192738	2.2987e-06	24	125	signal transduction
0.000227528	2.92238e-06	12	37	negative regulation of synaptic growth at neuromuscular junction
0.000306366	4.21604e-06	15	58	heart development
0.00042699	6.26775e-06	6	9	ecdysone-mediated induction of salivary gland cell autophagic cell death
0.00042699	6.26775e-06	6	9	positive regulation of proteasomal ubiquitin-dependent protein catabolic process
0.000451233	7.45155e-06	10	28	JNK cascade
0.000489423	8.53122e-06	14	54	salivary gland morphogenesis
0.000937065	1.71939e-05	22	122	cell adhesion
0.00100684	1.93977e-05	11	37	metamorphosis
0.00151957	3.06702e-05	6	11	fibroblast growth factor receptor signaling pathway
0.00164468	3.47042e-05	19	101	response to DNA damage stimulus
0.00255892	5.63433e-05	9	28	melanotic encapsulation of foreign target
0.00268961	6.16884e-05	61	551	proteolysis
0.00268961	6.339e-05	7	17	negative regulation of Ras protein signal transduction
0.00394654	9.77584e-05	7	18	axonal fasciculation
0.00533662	0.000137087	9	31	glial cell migration
0.00533662	0.000140932	16	85	wing disc development
0.00533662	0.000145884	7	19	imaginal disc fusion, thorax closure
0.00548136	0.000155892	12	53	imaginal disc-derived wing vein morphogenesis
0.00570185	0.000167394	6	14	filopodium formation
0.00570185	0.000167394	6	14	protein amino acid autophosphorylation
0.00726297	0.000226551	12	55	embryonic development
0.0083887	0.000269362	4	6	regulation of protein catabolic process
0.00839162	0.000277154	8	27	tracheal outgrowth, open tracheal system
0.00881156	0.000299108	7	21	short-term memory
0.00925901	0.000322791	12	57	ovarian follicle cell development
0.0102147	0.000365479	8	28	ommatidial rotation
0.0112691	0.000413545	7	22	germ-band shortening
0.0112691	0.000413545	7	22	imaginal disc-derived wing hair organization and biogenesis
0.0115659	0.00044566	22	151	determination of adult life span
0.015086	0.000595137	4	7	larval central nervous system remodeling
0.015086	0.000595137	4	7	morphogenesis of a branching structure
0.015086	0.000595137	4	7	regulation of compound eye photoreceptor development
0.015086	0.000605415	15	87	olfactory learning
0.0154682	0.000666979	13	70	axonogenesis
0.0161444	0.000710947	5	12	response to ecdysone
0.0165934	0.000745942	7	24	calcium-dependent cell-cell adhesion
0.0178894	0.000820614	6	18	actin filament bundle formation
0.0178894	0.000820614	6	18	steroid hormone mediated signaling
0.0188158	0.000897636	11	55	imaginal disc-derived wing vein specification
0.0200257	0.000973726	12	64	long-term memory
0.0220407	0.00109192	5	13	molting cycle, chitin-based cuticle
0.0220407	0.00109192	5	13	regulation of development, heterochronic
0.0220407	0.00112722	4	8	positive regulation of compound eye retinal cell programmed cell death
0.0220407	0.00112722	4	8	positive regulation of epidermal growth factor receptor signaling pathway
0.0220407	0.00112722	4	8	proteolysis involved in cellular protein catabolic process
0.0220407	0.00113203	6	19	regulation of dendrite morphogenesis
0.0268623	0.00147866	12	67	learning and/or memory
0.0272772	0.00152652	6	20	R7 cell development
0.0272772	0.00152652	6	20	memory
0.0272772	0.00152652	6	20	positive regulation of Wnt receptor signaling pathway
0.0273446	0.00160555	5	14	imaginal disc-derived male genitalia morphogenesis
0.0275752	0.00164439	11	59	imaginal disc-derived leg morphogenesis
0.0294367	0.0017824	10	51	actin cytoskeleton organization and biogenesis
0.0296626	0.0018233	8	35	torso signaling pathway
0.0308047	0.00192176	4	9	axon extension involved in axon guidance
0.0318725	0.00201761	7	28	gravitaxis
0.0331797	0.00213081	26	213	lateral inhibition
0.033914	0.00220908	8	36	protein deubiquitination
0.0342981	0.00226556	14	89	regulation of cell shape
0.0342981	0.00227699	25	203	phagocytosis
0.0363819	0.00246996	12	71	response to oxidative stress
0.0380191	0.00261599	39	366	regulation of transcription, DNA-dependent
0.0380945	0.00265613	8	37	circadian rhythm
0.0423163	0.00298932	13	82	mushroom body development
0.0423991	0.00303407	4	10	salivary gland histolysis
0.0431987	0.00313092	5	16	regulation of cell size
0.0431987	0.00313092	5	16	regulation of multicellular organism growth
0.0431987	0.00313092	5	16	regulation of organ growth
0.0469851	0.00353466	9	47	apoptosis
0.0479254	0.00364937	11	65	bristle development
0.0492832	0.00379797	14	94	central nervous system development
0.0495534	0.00386426	18	135	compound eye development
0.0522325	0.0041211	11	66	behavioral response to ethanol
0.0525448	0.00419394	5	17	programmed cell death
0.0525448	0.00421203	6	24	Ras protein signal transduction
0.0555984	0.00453968	7	32	establishment and/or maintenance of cell polarity
0.0572691	0.00472864	9	49	Notch signaling pathway
0.0616518	0.00514707	3	6	axon ensheathment
0.0616518	0.00514707	3	6	axonal defasciculation
0.0616518	0.00514707	3	6	organ morphogenesis
0.0616518	0.00514707	3	6	synaptic target attraction
0.0616518	0.00514707	3	6	triacylglycerol metabolic process
0.0616518	0.00518796	8	41	antimicrobial humoral response
0.0616518	0.00543244	9	50	bristle morphogenesis
0.0616518	0.00543244	9	50	dorsal appendage formation
0.0616518	0.00543244	9	50	endocytosis
0.0616518	0.00543244	9	50	wound healing
0.0616518	0.00543574	7	33	autophagy
0.0616518	0.00543574	7	33	homophilic cell adhesion
0.0616518	0.0054617	12	78	actin filament organization
0.0616518	0.00549137	5	18	positive regulation of apoptosis
0.0616518	0.0055561	14	98	peripheral nervous system development
0.0616518	0.00583319	11	69	mesoderm development
0.0654012	0.00642011	4	12	dorsal closure, elongation of leading edge cells
0.0654012	0.00642011	4	12	embryonic morphogenesis
0.0654012	0.00642011	4	12	regulation of circadian rhythm
0.0654012	0.00642011	4	12	sequestering of lipid
0.0692129	0.00704828	5	19	actin cytoskeleton reorganization
0.0692129	0.00704828	5	19	hemocyte migration
0.0692129	0.00704828	5	19	primary branching, open tracheal system
0.0708289	0.00740779	12	81	transport
0.0739596	0.00780308	6	27	positive regulation of multicellular organism growth
0.0757443	0.00806086	11	72	response to heat
0.0760694	0.00816525	12	82	cell proliferation
0.0790807	0.00856103	3	7	hemocyte development
0.0790807	0.00856103	3	7	peptidyl-tyrosine phosphorylation
0.0790807	0.00856103	3	7	positive regulation of R7 differentiation
0.0790807	0.00856103	3	7	regulation of protein import into nucleus
0.0790807	0.0087882	4	13	cell death
0.0790807	0.00888887	5	20	chitin-based embryonic cuticle biosynthetic process
0.0790807	0.00892198	7	36	germ cell development
0.0790807	0.00892198	7	36	regulation of Notch signaling pathway
0.0811525	0.00938093	6	28	cell fate determination
0.0811525	0.00938093	6	28	negative regulation of Wnt receptor signaling pathway
0.0811525	0.00938093	6	28	regulation of hemocyte proliferation
0.0877409	0.010384	7	37	positive regulation of Notch signaling pathway
0.0925341	0.0110362	5	21	axon extension
0.0925341	0.0110362	5	21	insulin receptor signaling pathway
0.0962937	0.0116613	4	14	G1/S transition of mitotic cell cycle
0.0962937	0.0116613	4	14	locomotory behavior
0.0962937	0.0116613	4	14	nurse cell apoptosis
0.0962937	0.0116613	4	14	regulation of hemocyte differentiation
Molecular Component
4.23192e-05	1.03978e-07	83	617	protein binding
0.00139412	6.85073e-06	79	640	ATP binding
0.00714375	5.26566e-05	9	25	nucleoside-triphosphatase activity
0.00714375	5.78214e-05	29	177	protein serine/threonine kinase activity
0.00766091	9.41143e-05	22	121	actin binding
0.00806087	0.000118833	13	53	ATPase activity, coupled to transmembrane movement of substances
0.0139245	0.000239488	5	9	SH3 domain binding
0.0202534	0.000398102	12	52	endopeptidase activity
0.022549	0.000498626	11	46	protein-tyrosine kinase activity
0.0590511	0.00145089	20	128	protein kinase activity
0.0660399	0.00178486	4	8	Ras GTPase binding
Cellular Component
9.01567e-14	3.35155e-16	18	24	proteasome regulatory particle (sensu Eukaryota)
1.0876e-12	8.08623e-15	80	437	plasma membrane
2.25693e-09	2.51702e-11	14	22	proteasome complex (sensu Eukaryota)
3.35646e-09	4.99102e-11	10	11	proteasome regulatory particle, base subcomplex (sensu Eukaryota)
3.33123e-08	6.19187e-10	9	10	proteasome regulatory particle, lid subcomplex (sensu Eukaryota)
0.00160969	3.59039e-05	12	42	ATP-binding cassette (ABC) transporter complex
0.00400986	0.000104346	5	8	intercellular junction
0.00574825	0.000170952	9	29	apical cortex
0.00900791	0.00030138	93	890	cytoplasm
0.0308577	0.00114713	5	12	basal part of cell
0.0308577	0.00124115	9	37	apical part of cell
0.0403355	0.00179935	7	25	proteasome core complex (sensu Eukaryota)
0.0762454	0.00368472	13	76	cell cortex
0.0810202	0.00421667	8	36	adherens junction
0.0810202	0.00444773	4	10	lateral plasma membrane
0.0810202	0.00450345	7	29	septate junction

## Sheet: All Rep. Genes Enrichment
Adjusted P-Value	P-Value	# in Set	# Annotated	GO Term
Biological Process
0.000150962	1.38497e-07	17	69	mesoderm development
0.000150962	1.60264e-07	7	10	pyruvate metabolic process
0.000150962	1.62205e-07	33	221	imaginal disc-derived wing morphogenesis
0.000162725	5.97157e-07	10	26	glycolysis
0.000162725	6.07223e-07	21	111	open tracheal system development
0.000420635	2.31542e-06	11	36	muscle attachment
0.000420635	2.62505e-06	24	151	determination of adult life span
0.00119915	8.8011e-06	9	27	tracheal outgrowth, open tracheal system
0.00124114	1.02479e-05	6	11	fibroblast growth factor receptor signaling pathway
0.0014183	1.30119e-05	12	50	wing disc dorsal/ventral pattern formation
0.00229205	2.31308e-05	9	30	positive regulation of cell proliferation
0.00524109	5.77e-05	6	14	asymmetric protein localization during cell fate commitment
0.00524109	5.81417e-05	11	49	cytokinesis after mitosis
0.00995613	0.000127877	4	6	actin filament-based process
0.00995613	0.000127877	4	6	glycogen biosynthetic process
0.0194354	0.000285291	4	7	morphogenesis of a branching structure
0.0210199	0.000327833	9	41	cytokinesis
0.0244043	0.000403006	7	26	gastrulation
0.0313001	0.000545599	4	8	regulation of actin cytoskeleton organization and biogenesis
0.0313001	0.000559566	6	20	cytokinesis, contractile ring formation
0.0313001	0.000571827	9	44	gonad development
0.0326291	0.000658568	7	28	negative regulation of Wnt receptor signaling pathway
0.0326291	0.000658568	7	28	regulation of hemocyte proliferation
0.0426535	0.000939161	4	9	larval visceral muscle development
0.0426535	0.000939161	4	9	meiotic spindle organization and biogenesis
0.0426535	0.000939161	4	9	microtubule bundle formation
0.0426535	0.000939161	4	9	muscle fiber development
0.0426535	0.00097967	6	22	embryonic pattern specification
0.0426535	0.00112743	12	78	actin filament organization
0.0459302	0.00126413	6	23	response to mechanical stimulus
0.0475008	0.00135094	10	59	immune response
0.0509915	0.001497	4	10	central complex development
0.0509915	0.001497	4	10	lipid homeostasis
0.0509915	0.0015438	7	32	synaptic target recognition
0.054101	0.00173719	9	51	actin cytoskeleton organization and biogenesis
0.0550398	0.00181783	5	17	mechanosensory behavior
0.0550398	0.00181783	5	17	pole plasm assembly
0.0550398	0.00186744	7	33	establishment of ommatidial polarity
0.0563923	0.00201771	6	25	cell migration
0.058229	0.00213684	20	179	axon guidance
0.0639015	0.00240363	5	18	fatty acid biosynthetic process
0.0649359	0.00250212	6	26	anterior/posterior pattern formation
0.0664146	0.00262003	9	54	salivary gland morphogenesis
0.0702844	0.00283717	13	98	peripheral nervous system development
0.0720707	0.0029754	15	122	cell adhesion
0.0720707	0.00298248	3	6	hydrogen peroxide catabolic process
0.0720707	0.00298248	3	6	negative regulation of neurogenesis
0.0720707	0.00298248	3	6	negative regulation of terminal cell fate specification, open tracheal system
0.0720707	0.00298248	3	6	synaptic target attraction
0.0720707	0.00311538	5	19	primary branching, open tracheal system
0.0720707	0.00315967	7	36	epidermal growth factor receptor signaling pathway
0.0720707	0.00319707	14	111	dorsal closure
0.0720707	0.00322841	4	12	germ cell programmed cell death
0.0752153	0.00372626	6	28	morphogenesis of an epithelium
0.0758143	0.00382549	9	57	ovarian follicle cell development
0.0772209	0.00396731	5	20	R7 cell development
0.082449	0.00431155	9	58	defense response to bacterium
0.082449	0.00431155	9	58	motor axon guidance
0.0825675	0.00446925	8	48	defense response to fungus
0.0903544	0.00497364	5	21	wing disc morphogenesis
0.0903544	0.00500536	3	7	anion transport
0.0903544	0.00500536	3	7	maintenance of cellular protein localization
0.0903544	0.00500536	3	7	regulation of female receptivity
0.0910513	0.00534613	6	30	axon midline choice point recognition
0.0918936	0.0054799	10	71	response to oxidative stress
0.0986822	0.00597525	4	14	eye development
0.0986822	0.00597525	4	14	regulation of hemocyte differentiation
0.0986822	0.00597525	4	14	skeletal muscle development
0.0986822	0.00606261	9	61	sensory perception of sound
0.0986822	0.00632547	6	31	glial cell migration
0.0986822	0.00632547	6	31	synaptic growth at neuromuscular junction
Molecular Function
1.67983e-05	4.12735e-08	23	96	microtubule binding
1.67983e-05	5.97246e-08	26	121	actin binding
0.0919771	0.000677964	7	24	cytoskeletal protein binding
Cellular Component
9.59552e-09	3.56711e-11	67	437	plasma membrane
1.22496e-07	9.10754e-10	40	211	lipid particle
0.00284406	3.17181e-05	89	890	cytoplasm
0.00405756	6.03355e-05	5	8	M band
0.00405756	6.34575e-05	39	308	mitochondrion
0.00405756	7.25806e-05	8	23	Z disc
0.0503905	0.00131128	11	58	mitochondrial matrix
0.0503905	0.00145862	9	42	perinuclear region of cytoplasm
0.0555927	0.00185998	4	9	muscle tendon junction
0.0559633	0.00208042	8	36	adherens junction
0.0581678	0.00237861	7	29	septate junction
0.0581678	0.0025032	8	37	apical part of cell
0.0607977	0.00293818	4	10	lateral plasma membrane
0.0607977	0.00293818	4	10	spindle midzone
0.0723677	0.00403537	5	17	apicolateral plasma membrane
0.0723677	0.00406936	12	76	cell cortex
0.0794981	0.00502404	3	6	external side of plasma membrane
0.0794981	0.0052869	5	18	cleavage furrow
0.0909836	0.00642635	33	317	microtubule associated complex
0.0913233	0.00678984	5	19	actin cytoskeleton
0.0969492	0.00756852	9	53	axon

## Sheet: Weak Ind. Genes Enrichment
Adjusted P-Value	P-Value	# in Set	# Annotated	GO Term
Biological Process
0.0149497	1.37153e-05	12	122	vesicle-mediated transport
0.0228431	4.1914e-05	4	10	macroautophagy
0.0228431	5.75514e-05	10	99	neurotransmitter secretion
0.0228431	7.2593e-05	5	21	oocyte microtubule cytoskeleton polarization
0.0391047	0.000179379	7	55	protein ubiquitination
0.040916	0.000225226	7	57	locomotor rhythm
0.040916	0.000258808	5	27	neuron remodeling
0.0419442	0.000307847	10	121	border follicle cell migration
0.0419442	0.000336916	3	7	maintenance of cellular protein localization
0.0506921	0.000465065	7	64	Golgi organization and biogenesis
0.0715289	0.000721851	6	50	wound healing
0.0715289	0.00078279	3	9	regulation of nuclear mRNA splicing, via spliceosome
0.0715289	0.000817391	8	91	negative regulation of transcription, DNA-dependent
0.0715289	0.000891891	6	52	pole plasm oskar mRNA localization
0.079296	0.00109123	6	54	mitotic cell cycle
0.0963095	0.00141372	4	23	positive regulation of JAK-STAT cascade
0.0963095	0.00149202	5	39	negative regulation of cell proliferation
0.0963095	0.00152867	7	78	ubiquitin-dependent protein catabolic process
Molecular Function
1.45737e-05	3.58076e-08	38	617	protein binding
0.00538505	2.64622e-05	8	52	endopeptidase activity
0.0292267	0.000215431	30	638	zinc ion binding
0.0336232	0.000330449	10	113	ubiquitin-protein ligase activity
0.0336232	0.000373594	5	27	threonine endopeptidase activity
0.0387739	0.000571606	10	121	actin binding
0.0644442	0.00110838	28	640	ATP binding
Cellular Component
3.43511e-08	1.27699e-10	58	890	cytoplasm
0.0218314	0.000162315	4	11	dynactin complex
0.0367037	0.000409334	6	36	adherens junction
0.0367037	0.000526212	5	25	proteasome core complex (sensu Eukaryota)

## Sheet: Weak Rep. Genes Enrichment
Adjusted P-Value	P-Value	# in Set	# Annotated	GO Term
Biological Process
0.0183123	1.68002e-05	6	29	rRNA processing
Molecular Function
0.00352471	8.66022e-06	7	33	calmodulin binding
0.0357137	0.000175497	30	640	ATP binding
0.0871639	0.000642486	3	8	long-chain-fatty-acid-CoA ligase activity
0.0963774	0.000947198	3	9	low-density lipoprotein receptor activity
Cellular Component
0.00878978	3.26757e-05	26	437	plasma membrane
0.0122355	9.09703e-05	8	58	mitochondrial inner membrane
0.023149	0.000258167	19	308	mitochondrion
0.023149	0.000320482	4	14	plasma membrane proton-transporting V-type ATPase complex
