# Supplementary material for: Diverse Hormone Response Networks in 41 Independent Drosophila Cell Lines
Source: G3 (Bethesda). 2016 Jan 12;6(3):683–94. doi: 10.1534/g3.115.023366 (PMC4777130; doi:10.1534/g3.115.023366)
Supplement: Supporting Information [file supp_g3.115.023366_TableS9.xlsx]

## Sheet: Correlation with RGC
Gene	Correlation	P-Value	Adjusted P-Value
EcR	0.715128	0	0
Coop	0.648777	1e-05	0.037165
CG12384	0.615681	3.3e-05	0.081763
Gmd	0.598025	2.7e-05	0.0501728
mtm	0.589972	4.1e-05	0.0609506
caz	0.570434	8.4e-05	0.104062
CG5210	0.568826	0.000187	0.198567
CG15093	0.547283	0.000264	0.245289
CG2852	0.539237	0.000246	0.203169
CG11851	0.534659	0.000267	0.198461
CG12034	0.512971	0.00063	0.425708
CG12942	0.508703	0.000401	0.248386
CG9267	0.506674	0.000766	0.437975
ena	0.506259	0.000796	0.422619
CG8460	0.506245	0.000666	0.330025
RpL29	0.506085	0.00071	0.329839
CG2811	0.505148	0.000759	0.331862
homer	0.504091	0.000624	0.257677
CG30089	0.50367	0.001052	0.411553
CG42307	0.501433	0.000737	0.273906
RpL28	0.499214	0.000933	0.330238
CG3961	0.49741	0.001104	0.373001
Hexo2	0.496421	0.000984	0.318003
LanB1	0.496197	0.001262	0.390852
PH4alphaEFB	0.495052	0.000871	0.258966
Nnf1a	0.493811	0.000778	0.222418
aft	0.492047	0.00086	0.236755
RpL41	0.488909	0.001154	0.306346
KdelR	0.486032	0.000917	0.235037
l(2)not	0.484643	0.001316	0.326061
Vps28	0.479479	0.000879	0.210762
CG18171	0.475021	0.002239	0.520078
CG16890	0.473254	0.001693	0.381335
CG10880	0.471826	0.00137	0.299506
CR6900	0.466581	0.001233	0.261854
CG11266	0.462647	0.002005	0.413977
CG30423	0.461481	0.002639	0.530154
eIF-5A	0.461321	0.001412	0.276195
BM-40-SPARC	0.460478	0.003074	0.585873
CG5641	0.459538	0.00148	0.275021
CG34423	0.45863	0.001942	0.35207
CG9921	0.454792	0.002319	0.410408
RpS15	0.454474	0.002157	0.37286
RpL40	0.453764	0.002712	0.458143
Eap	0.45314	0.002386	0.394114
CG13766	0.449791	0.001966	0.31768
CG6180	0.448855	0.002693	0.425895
HPS1	0.448014	0.001841	0.285087
CG5044	0.446477	0.001659	0.25166
CG5532	0.446431	0.002208	0.328241
CG14440	0.444871	0.002254	0.328509
Mfe2	0.441601	0.003205	0.45813
Gdi	0.441308	0.00237	0.332381
Ppt2	0.440351	0.002829	0.389407
CG17737	0.439463	0.003585	0.484496
CG8777	0.439256	0.002745	0.36435
fog	0.436204	0.003679	0.479755
Jheh2	0.436005	0.003213	0.411763
CG10399	0.435228	0.003363	0.423681
CG15432	0.434655	0.003206	0.39717
CG1092	0.434078	0.004011	0.48875
Aats-thr	0.432191	0.003541	0.42452
Rab14	0.43109	0.003966	0.467925
CG5793	0.430177	0.004767	0.553642
CG31548	0.428096	0.004808	0.549813
CG12024	0.427278	0.004492	0.505894
janA	0.426546	0.004008	0.444649
Cyp1	0.426387	0.005269	0.575948
spdo	0.425475	0.00683	0.735759
vig	0.425205	0.004434	0.470827
GABPI	0.424901	0.003245	0.33972
RpS17	0.42454	0.004872	0.502966
Aldh	0.423824	0.00443	0.451071
CG10737	0.422153	0.004575	0.45954
Exo70	0.421112	0.003969	0.393354
CG2006	0.420556	0.003872	0.378692
l(1)G0196	0.420548	0.004619	0.445883
Pdcd4	0.418508	0.004909	0.467803
CG31637	0.418324	0.006021	0.566508
RpS14a	0.418267	0.004899	0.455178
RpS16	0.418033	0.004743	0.435243
CG1707	0.417453	0.004745	0.430117
CG31999	0.417219	0.006135	0.549415
GstE12	0.417077	0.006851	0.606232
CG15082	0.416924	0.00772	0.675091
CG6340	0.416474	0.005018	0.433707
Fsn	0.416338	0.006252	0.534151
CG17896	0.416042	0.005303	0.447923
Asap	0.415282	0.007512	0.627379
RpL18	0.414373	0.004987	0.411871
SF2	0.414166	0.004189	0.342163
CG34163	0.413016	0.006018	0.486215
Ahcy13	0.412757	0.006645	0.5311
Atf3	0.412718	0.005026	0.397428
psq	0.411501	0.006517	0.509904
CG42564	0.410555	0.015518	1.20151
ras	0.408071	0.005106	0.391267
Kdm4A	0.407835	0.005165	0.391749
Rat1	0.407829	0.004924	0.369698
Dip-C	0.407571	0.005698	0.423532

## Sheet: Correlation with Induced RGC
Gene	Correlation	P-Value	Adjusted P-Value
EcR	0.715128	0	0
Coop	0.648777	8e-06	0.029732
CG12384	0.615681	2e-05	0.0495533
Gmd	0.598025	2.9e-05	0.0538892
mtm	0.589972	5.9e-05	0.0877094
caz	0.570434	8e-05	0.0991067
CG5210	0.568826	0.000199	0.21131
CG15093	0.547283	0.000272	0.252722
CG2852	0.539237	0.000294	0.242811
CG11851	0.534659	0.000252	0.187312
CG12034	0.512971	0.000617	0.416924
CG12942	0.508703	0.000431	0.266969
CG9267	0.506674	0.000836	0.477999
ena	0.506259	0.000827	0.439078
CG8460	0.506245	0.000698	0.345882
RpL29	0.506085	0.000761	0.353532
CG2811	0.505148	0.000791	0.345853
homer	0.504091	0.000571	0.235791
CG30089	0.50367	0.001	0.391211
CG42307	0.501433	0.000705	0.262013
RpL28	0.499214	0.000888	0.31431
CG3961	0.49741	0.001116	0.377056
Hexo2	0.496421	0.000995	0.321558
LanB1	0.496197	0.001256	0.388994
PH4alphaEFB	0.495052	0.000834	0.247965
Nnf1a	0.493811	0.000774	0.221275
aft	0.492047	0.00082	0.225743
RpL41	0.488909	0.001119	0.297055
KdelR	0.486032	0.000994	0.254772
l(2)not	0.484643	0.001281	0.317389
Vps28	0.479479	0.000908	0.217715
CG18171	0.475021	0.002419	0.561888
CG16890	0.473254	0.001648	0.3712
CG10880	0.471826	0.001347	0.294478
CR6900	0.466581	0.001193	0.253359
CG11266	0.462647	0.001974	0.407576
CG30423	0.461481	0.002778	0.558078
eIF-5A	0.461321	0.001394	0.272674
BM-40-SPARC	0.460478	0.003078	0.586635
CG5641	0.459538	0.001505	0.279667
CG34423	0.45863	0.002017	0.365667
CG9921	0.454792	0.00241	0.426513
RpS15	0.454474	0.002207	0.381503
RpL40	0.453764	0.002742	0.463211
Eap	0.45314	0.002222	0.367025
CG13766	0.449791	0.001936	0.312832
CG6180	0.448855	0.002625	0.415141
HPS1	0.448014	0.001846	0.285861
CG5044	0.446477	0.001664	0.252419
CG5532	0.446431	0.002237	0.332552
CG14440	0.444871	0.002428	0.353869
Mfe2	0.441601	0.003201	0.457558
Gdi	0.441308	0.002397	0.336168
Ppt2	0.440351	0.002769	0.381148
CG17737	0.439463	0.003585	0.484496
CG8777	0.439256	0.002809	0.372845
fog	0.436204	0.003677	0.479494
Jheh2	0.436005	0.003302	0.423168
CG10399	0.435228	0.003546	0.446736
CG15432	0.434655	0.003234	0.400639
CG1092	0.434078	0.004094	0.498864
Aats-thr	0.432191	0.003494	0.418886
Rab14	0.43109	0.003922	0.462734
CG5793	0.430177	0.004805	0.558056
CG31548	0.428096	0.004665	0.533461
CG12024	0.427278	0.004653	0.524026
janA	0.426546	0.003983	0.441875
Cyp1	0.426387	0.005181	0.566329
spdo	0.425475	0.006734	0.725418
vig	0.425205	0.004453	0.472845
GABPI	0.424901	0.0033	0.345477
RpS17	0.42454	0.004959	0.511948
Aldh	0.423824	0.004592	0.467566
CG10737	0.422153	0.004596	0.46165
Exo70	0.421112	0.003924	0.388895
CG2006	0.420556	0.003903	0.381724
l(1)G0196	0.420548	0.004488	0.433238
Pdcd4	0.418508	0.004853	0.462466
CG31637	0.418324	0.005996	0.564155
RpS14a	0.418267	0.005061	0.47023
RpS16	0.418033	0.004789	0.439465
CG1707	0.417453	0.004673	0.42359
CG31999	0.417219	0.006012	0.5384
GstE12	0.417077	0.006727	0.595259
CG15082	0.416924	0.007754	0.678064
CG6340	0.416474	0.00506	0.437337
Fsn	0.416338	0.006333	0.541071
CG17896	0.416042	0.005325	0.449781
Asap	0.415282	0.007361	0.614768
RpL18	0.414373	0.004959	0.409558
SF2	0.414166	0.004177	0.341183
CG34163	0.413016	0.005947	0.480479
Ahcy13	0.412757	0.006628	0.529741
Atf3	0.412718	0.00493	0.389837
psq	0.411501	0.006692	0.523596
CG42564	0.410555	0.015589	1.20701
ras	0.408071	0.00505	0.386976
Kdm4A	0.407835	0.005293	0.401458
Rat1	0.407829	0.005042	0.378557
Dip-C	0.407571	0.005489	0.407997

## Sheet: Correlation with Repressed RGC
Gene	Correlation	P-Value	Adjusted P-Value
EcR	0.802708	0	0
CG18171	0.641869	0.000125	0.464562
Coop	0.636306	1.4e-05	0.0346873
mtm	0.597888	4.7e-05	0.0873378
CG14440	0.596933	3.3e-05	0.0490578
drpr	0.595921	0.000362	0.448458
psq	0.59199	0.000178	0.189011
spdo	0.588055	0.000946	0.878952
ena	0.582	0.000299	0.246941
CG11266	0.579024	0.000188	0.13974
mira	0.57202	0.000926	0.625723
Pdcd4	0.571678	0.00019	0.117689
Asap	0.56773	0.001013	0.579202
Atf3	0.564326	0.000153	0.0812321
LanB1	0.558685	0.000813	0.402869
CG12942	0.558312	7.9e-05	0.0367004
Rca1	0.551756	0.000731	0.319619
CG5532	0.548091	0.000156	0.0644193
NetB	0.547264	0.001818	0.711221
GstT4	0.539546	0.003805	1.41413
CG12384	0.53697	0.000411	0.145474
CG5210	0.534137	0.001155	0.390232
CG42676	0.530734	0.000719	0.232362
mth	0.530632	0.000823	0.25489
CG42564	0.526105	0.0117	3.47864
CG15432	0.525193	0.000451	0.128934
CG30089	0.523849	0.001194	0.328704
CG43444	0.519553	0.000968	0.256969
RpL40	0.518821	0.000875	0.224272
hdc	0.516156	0.000635	0.157332
CG15093	0.512468	0.002685	0.643794
caz	0.51207	0.000446	0.103597
stumps	0.511992	0.002021	0.455215
btl	0.511197	0.008388	1.83376
rst	0.510111	0.001197	0.254209
CR6900	0.508277	0.000365	0.0753624
CG12299	0.503936	0.001474	0.296115
CG9267	0.501182	0.00241	0.471409
Aats-thr	0.500923	0.000951	0.181251
Rbp1-like	0.500488	0.000733	0.13621
br	0.495215	0.003267	0.592283
RpL41	0.495172	0.001425	0.252191
tok	0.493383	0.006511	1.12549
CG15387	0.487751	0.001059	0.178899
homer	0.487154	0.000954	0.15758
CG6770	0.487076	0.003069	0.49591
CG11486	0.486	0.001624	0.256834
l(2)not	0.483085	0.002383	0.369017
CG3689	0.481965	0.001574	0.238766
RpS21	0.481901	0.001538	0.228639
aft	0.481555	0.001109	0.161631
CG15082	0.480466	0.009749	1.39354
CG6340	0.479826	0.001934	0.271234
CG11617	0.479758	0.023093	3.17871
CG8460	0.478183	0.001522	0.205691
RpL18	0.47762	0.001538	0.204142
ci	0.477618	0.001736	0.22638
lark	0.476311	0.002668	0.341918
RpL28	0.47629	0.00203	0.255746
CG7860	0.475091	0.001749	0.216672
dlt	0.474091	0.004425	0.539197
CG4596	0.473784	0.010398	1.24659
Nnf1a	0.47315	0.001347	0.158925
fog	0.470576	0.002526	0.293371
su(w[a])	0.469667	0.002109	0.241172
CG11208	0.468861	0.001557	0.175351
Ten-a	0.467748	0.002838	0.314849
CR42862	0.467713	0.001587	0.173473
SF2	0.467005	0.001382	0.148875
Gmd	0.466748	0.001343	0.142607
Fbw5	0.466569	0.001371	0.14353
wgn	0.465743	0.002706	0.279357
RpS14a	0.465471	0.002425	0.246918
hfw	0.465155	0.002253	0.226305
Aps	0.462177	0.002103	0.208421
CG2519	0.460181	0.002405	0.235215
tna	0.460137	0.003674	0.35466
CG42307	0.459892	0.00259	0.246814
Hexo2	0.458998	0.00316	0.29732
pum	0.458409	0.002345	0.21788
RpL37A	0.458374	0.002684	0.246298
CG13766	0.456641	0.0015	0.13597
ftz-f1	0.455822	0.009842	0.881393
CG31357	0.454593	0.001449	0.128219
RpL29	0.454369	0.002959	0.258756
Atg7	0.451982	0.001605	0.138721
Rab14	0.451916	0.003557	0.303899
SF1	0.451562	0.001677	0.141649
CG4096	0.451512	0.009031	0.754241
CG10932	0.450484	0.005969	0.492973
Unc-115a	0.450154	0.003049	0.249046
CR44029	0.449566	0.003404	0.275021
RpL36	0.449287	0.003489	0.278857
CG1578	0.447514	0.002872	0.227102
CG10880	0.446831	0.002779	0.217435
CG8079	0.446757	0.001452	0.112424
noc	0.446499	0.005885	0.450961
Gyc-89Da	0.445341	0.004481	0.33987
CG44247	0.444777	0.005987	0.449509
RpL19	0.442785	0.002712	0.201583
