# Supplementary material for: Diverse Hormone Response Networks in 41 Independent Drosophila Cell Lines
Source: G3 (Bethesda). 2016 Jan 12;6(3):683–94. doi: 10.1534/g3.115.023366 (PMC4777130; doi:10.1534/g3.115.023366)
Supplement: Supporting Information [file supp_g3.115.023366_TableS12.xlsx]

## Sheet: Induced Exons
Gene Name	Adjusted P-Value	log2 FC	Chromosome	Exon Start	Exon End	Exon Width	Strand
Eip75B	5.24857e-129	0.815699	3L	17986008	17986096	89	-
Eip75B	4.64574e-120	2.19733	3L	17962744	17964539	1796	-
Eip75B	1.19666e-72	1.15057	3L	17962463	17962607	145	-
br	7.92928e-57	2.27017	X	1469182	1469754	573	+
CG15309+CR44894	1.48897e-47	0.739727	X	10104041	10104216	176	-
CG9003	1.46445e-42	1.08925	2R	7535851	7536019	169	-
jing	1.6104e-36	1.52709	2R	2389511	2391193	1683	+
br	9.58669e-32	1.55177	X	1502902	1503514	613	+
EcR	5.90577e-31	0.686196	2R	2043663	2043873	211	-
AdenoK	7.09408e-28	0.675868	3L	13014728	13014785	58	-
Eip75B	6.68588e-26	0.897549	3L	17991523	17992921	1399	-
Eip74EF	1.20921e-22	1.26078	3L	17595775	17596483	709	-
Eip74EF	1.5695e-22	1.20709	3L	17611751	17612425	675	-
jing	8.47562e-21	0.660152	2R	2497992	2498403	412	+
br	1.80784e-20	2.22054	X	1498959	1498980	22	+
Eip74EF	1.17048e-19	1.11521	3L	17590560	17591067	508	-
Sclp+CR32660	3.45059e-19	1.34237	X	11818191	11818695	505	-
Eip74EF	1.11797e-18	1.12282	3L	17591287	17591568	282	-
Eip74EF	3.85279e-18	1.16716	3L	17591921	17592533	613	-
EcR	2.71474e-17	0.677451	2R	2044435	2044634	200	-
Eb1	3.03969e-17	0.930539	2R	2639149	2639218	70	+
CG34331	2.20685e-15	0.849102	X	20018929	20019304	376	+
CG17233	1.79726e-12	0.598637	3L	20226273	20226648	376	-
Mal-B2	3.61303e-12	1.0396	2L	11850307	11850389	83	+
snmRNA_400+Mur2B+CG3740	7.57327e-12	0.682525	X	1512065	1512188	124	-
mars	1.55897e-11	0.71903	2R	9388126	9388513	388	+
Ect4	3.9354e-11	1.13876	3L	8065469	8065593	125	+
CG17834	4.35088e-11	0.781717	2L	8529141	8529367	227	+
rols	9.31537e-11	1.35938	3L	12054081	12055009	929	-
CG6330	1.32868e-10	0.838124	3R	22782242	22782311	70	-
CG33995+CG44001+CG44000	1.66627e-10	0.688924	2L	5045397	5045483	87	+
CG6330	4.21448e-10	0.654376	3R	22783930	22784213	284	-
Ect4	6.95415e-10	1.07453	3L	8056974	8057560	587	+
CG43110	8.68906e-10	0.602682	2R	13371558	13373725	2168	-
Ect4	1.97472e-09	1.05925	3L	8064052	8065404	1353	+
Bmcp	3.25952e-09	0.624427	3L	11716258	11716425	168	+
br	1.94705e-08	1.20709	X	1504545	1504719	175	+
Pdk1	1.10403e-07	0.762752	3L	141255	141440	186	+
Rgk1	4.24003e-06	0.634493	2R	15213444	15214910	1467	-
Sec8+CG2082	1.03312e-05	0.659199	3R	1586959	1586964	6	-
Sec8+CG2082	3.03611e-05	0.705211	3R	1586965	1587159	195	-
let-7-C	4.20639e-05	0.634966	2L	18472560	18473132	573	+
CG15312	4.76405e-05	0.652665	X	9964594	9964756	163	-
Sec8+CG2082	4.97502e-05	0.724363	3R	1586874	1586958	85	-
CG10249	0.000133489	0.63706	2R	10813827	10814287	461	-
CG45057	0.000194236	0.653709	3L	16354680	16354990	311	-
Pvf3	0.000231063	0.804435	2L	7133528	7134000	473	-
spri	0.000238311	0.676016	X	10451251	10451395	145	-
Tpr2	0.000354333	0.749081	2L	16501918	16502074	157	+
CG15312	0.00037087	0.668387	X	9964530	9964593	64	-
Sec8+CG2082	0.000593434	0.673285	3R	1585883	1586093	211	-
Pvf3	0.000645137	0.672605	2L	7132724	7133527	804	-
CG31522	0.00103839	0.703047	3R	276194	276431	238	-
Tpr2	0.00159392	0.716085	2L	16496769	16497010	242	+
CG10249	0.00168194	0.737947	2R	10802353	10802396	44	-
Sec8+CG2082	0.00168497	0.661155	3R	1586691	1586873	183	-
Idgf2	0.00206608	0.634088	2L	16449128	16449185	58	+
Sec8+CG2082	0.00210426	0.614942	3R	1586352	1586514	163	-
Cpr	0.00781877	0.662534	2L	6343699	6343941	243	+
CG10249	0.00837628	0.999994	2R	10791136	10791321	186	-
Tpr2	0.00872157	0.806071	2L	16497011	16497151	141	+

## Sheet: Repressed Exons
Gene Name	Adjusted P-Value	log2 FC	Chromosome	Exon Start	Exon End	Exon Width	Strand
Eip75B	2.26315e-103	-0.915619	3L	17954105	17954914	810	-
CG15309+CR44894	2.32354e-59	-0.590122	X	10106186	10106407	222	-
CG43444	5.37574e-58	-0.814278	3L	2869449	2869589	141	-
Hr4	9.69524e-52	-1.23957	X	1899496	1901989	2494	+
spri	4.39717e-45	-0.700224	X	10386726	10386784	59	-
brat	4.21488e-30	-0.587288	2L	19145794	19145844	51	+
CG43444	1.11431e-26	-0.787191	3L	2869941	2872750	2810	-
CG15309+CR44894	3.41582e-26	-1.75903	X	10008373	10008704	332	-
CG10026	1.40676e-24	-0.971874	2L	19455858	19456183	326	+
tai	3.08228e-24	-0.58922	2L	9166778	9167438	661	+
l(1)G0232+CG3106	7.94556e-23	-1.64805	X	9532226	9532495	270	-
CG43444	6.36361e-21	-0.893918	3L	2878533	2879158	626	-
Exn	3.33358e-19	-0.603481	3L	16969444	16969871	428	+
Hr46+CG12912	3.49964e-19	-1.31812	2R	6091500	6092958	1459	-
Ect4	5.79679e-16	-0.96124	3L	8089977	8090070	94	+
Eip74EF	9.426e-16	-0.941184	3L	17569421	17569726	306	-
Ect4	1.11472e-15	-0.922341	3L	8090071	8090272	202	+
Ect4	1.79181e-14	-0.926146	3L	8089622	8089972	351	+
CG10026	3.49944e-14	-1.15007	2L	19455678	19455857	180	+
CG43444	5.61882e-14	-0.811394	3L	2851559	2851696	138	-
Ect4	1.30277e-13	-0.972664	3L	8089973	8089976	4	+
spri	3.05539e-13	-0.715111	X	10386785	10387769	985	-
Eip74EF	5.55001e-13	-0.818899	3L	17567893	17569420	1528	-
CG15309+CR44894	1.23547e-11	-1.51246	X	10015722	10017201	1480	-
l(1)G0232+CG3106	2.41373e-11	-1.21757	X	9534567	9534657	91	-
spri	2.53728e-10	-0.683878	X	10386533	10386725	193	-
l(1)G0232+CG3106	6.09173e-10	-0.805331	X	9552034	9552199	166	-
Eip75B	7.10279e-10	-0.691265	3L	18054046	18054553	508	-
CG3940	1.06776e-07	-0.690669	3R	5937959	5938267	309	+
Eip71CD	1.9108e-07	-0.896573	3L	15504989	15505182	194	+
CG10924	2.14658e-07	-0.99677	2R	14419895	14419961	67	+
l(1)G0232+CG3106	4.17956e-07	-1.57192	X	9532496	9532498	3	-
Eip78C	5.0845e-07	-1.42343	3L	21224269	21224410	142	+
snmRNA_400+Mur2B+CG3740	5.96777e-07	-0.727227	X	1562841	1563330	490	-
Eip78C	7.09411e-07	-1.34697	3L	21223980	21224212	233	+
Papss	1.15221e-06	-0.809505	3L	19841265	19841269	5	+
l(1)G0232+CG3106	1.26805e-06	-1.01572	X	9554914	9554987	74	-
l(1)G0232+CG3106	2.01718e-06	-1.01864	X	9555055	9555457	403	-
CG43867	4.24003e-06	-0.659715	X	821890	822008	119	-
Pax+snmRNA_359	8.58402e-06	-0.712944	2L	19411537	19411711	175	-
l(1)G0232+CG3106	9.71316e-06	-0.985031	X	9553576	9554232	657	-
CG15309+CR44894	1.24303e-05	-0.617958	X	10102328	10102607	280	-
l(1)G0232+CG3106	3.03611e-05	-0.712773	X	9543772	9544258	487	-
snmRNA_400+Mur2B+CG3740	3.56687e-05	-0.788471	X	1562526	1562777	252	-
grsm+CG14384	4.10432e-05	-0.775567	3R	8791660	8792198	539	-
CG32795	0.000153441	-0.784919	X	2684092	2684190	99	-
CG5004	0.000281395	-0.622217	X	17019911	17019977	67	+
snmRNA_400+Mur2B+CG3740	0.000309841	-0.854211	X	1562439	1562525	87	-
Traf4	0.0004428	-0.776577	2L	4363136	4363202	67	+
l(1)G0232+CG3106	0.000622411	-0.941444	X	9553179	9553511	333	-
l(1)G0232+CG3106	0.0011516	-0.990357	X	9554319	9554848	530	-
CG30089	0.00151032	-0.625199	2R	11614886	11615431	546	+
Cpr49Ac	0.001611	-1.59263	2R	8274171	8274464	294	+
Pax+snmRNA_359	0.00176228	-0.610643	2L	19411712	19411719	8	-
CG17323	0.00356834	-0.741135	2L	18823603	18823619	17	+
CG32982	0.00370961	-0.745626	2L	9151199	9151440	242	+
CG30159+Tsp42Ea	0.00500028	-1.33378	2R	2890725	2890886	162	+
RhoGAP1A	0.00669335	-0.605441	X	27422	27854	433	+
CG17323	0.00884186	-0.601848	2L	18823620	18823680	61	+
