# Supplementary material for: Diverse Hormone Response Networks in 41 Independent Drosophila Cell Lines
Source: G3 (Bethesda). 2016 Jan 12;6(3):683–94. doi: 10.1534/g3.115.023366 (PMC4777130; doi:10.1534/g3.115.023366)
Supplement: Supporting Information [file supp_g3.115.023366_TableS3.csv]

CCa 0 Hours	CCa 5 Hours	CCa 0 Hours	CCa 5 Hours	MCW12 0 Hours	MCW12 5 Hours	MCW12 0 Hours	MCW12 5 Hours	BG3-c2 0 Hours	BG3-c2 5 Hours	BG3-c2 0 Hours	BG3-c2 5 Hours	Kc 0 Hours	Kc 5 Hours	Kc 0 Hours	Kc 5 Hours	D9 0 Hours	D9 5 Hours	D1-c4 0 Hours	D1-c4 5 Hours	Jupiter 0 Hours	Jupiter 5 Hours	D1 0 Hours	D1 5 Hours	Sg4 0 Hours	Sg4 5 Hours	D23-c4 0 Hours	D23-c4 5 Hours	Ras-H3 0 Hours	Ras-H3 5 Hours	Rumi-Ras 0 Hours	Rumi-Ras 5 Hours	Ras-H7 0 Hours	Ras-H7 5 Hours	Pten X 0 Hours	Pten X 5 Hours	E-OR 0 Hours	E-OR 5 Hours	G2 0 Hours	G2 5 Hours	PR-8 0 Hours	PR-8 5 Hours	E-CS 0 Hours	E-CS 5 Hours	ML83-26 0 Hours	ML83-26 5 Hours	GM3 0 Hours	GM3 5 Hours	G1 0 Hours	G1 5 Hours
128up	1692	1570	1411	1835	3191	2785	3898	2692	1637	1546	1529	1566	1840	1750	2094	1980	1604	2499	1635	1214	1033	1250	1451	1429	5422	1805	777	664	2416	1479	1803	2510	1731	1822	2538	2171	1903	2333	1133	1173	1416	1613	1605	1682	1948	1527	3349	2770	4247
14-3-3epsilon	24434	31233	28844	34885	29132	30442	40243	38565	40859	40801	34656	37121	49489	55639	38778	40524	23921	40869	32685	27835	21347	23654	32225	30193	60130	26550	16688	18828	37529	43990	57921	70907	35855	40498	42375	40320	45614	63384	29746	34959	36211	40652	39564	47339	51237	44242	52683	49230	47978
14-3-3zeta	26330	27985	25947	28317	38220	30720	42470	36998	33228	27150	28678	27990	43138	46634	39483	36864	31305	43252	32056	22397	19615	19957	29070	25050	97684	33665	9809	8584	28612	30134	56232	52121	28726	26820	34731	27217	38052	35912	27305	28291	37246	36181	31354	32261	41281	30705	37991	27651	36054
140up	137	219	137	211	273	239	253	209	301	283	172	204	411	435	549	527	289	512	215	183	124	151	297	288	924	280	144	116	391	335	607	716	429	458	330	249	252	269	412	413	261	396	388	435	469	455	637	519	682
18w	11	4	16	5	6	4	8	4	3413	3250	747	1029	11	13	76	60	43	202	468	392	560	304	217	222	227	48	951	573	584	319	177	796	1624	891	250	474	147	449	2629	3393	256	326	14	10	2	6	9	4	29
26-29-p	27523	46038	31460	57358	9734	7608	8288	6789	15583	28055	9390	16254	7452	8383	6225	6110	7380	13021	3393	9249	3003	3942	6602	6174	17166	10516	10577	16787	20933	15621	17513	17589	8019	8532	13274	11463	13026	10152	8902	8596	7527	6126	8157	8224	15059	13039	17513	16610	10360
2mit	8	4	7	5	1	3	2	3	18	8	2	0	13	7	9	15	5	11	2	2	0	0	56	43	41	5	1	2	2	2	1	5	9	4	6	4	12	12	3	3	3	1	15	11	13	28	13	26	1
312	355	346	310	426	357	378	469	456	597	667	553	615	454	522	495	545	284	450	215	147	140	158	263	268	782	251	212	306	716	543	716	886	449	500	428	466	299	329	586	531	521	698	527	636	430	398	671	620	833
4E-T	1125	1745	1486	1699	1550	1639	1861	2212	4224	5114	3473	4524	2441	2586	2498	2274	2292	4179	1663	1474	209	292	2599	2232	4919	2055	760	901	755	2652	4491	6135	2042	2716	2322	2767	4886	7941	2966	3583	2518	2688	4267	4621	4118	4333	3495	3090	4197
4EHP	685	1000	1161	1126	1147	877	1513	1229	1241	1357	1150	1196	1881	2104	1813	1629	2030	2879	1098	739	325	282	611	550	1809	615	641	544	337	613	3123	2769	907	1011	1221	1024	1510	1198	1303	1541	1036	972	1644	1590	1005	710	1853	1275	1815
5-HT1A	1	1	1	1	0	0	1	0	1	0	2	0	1	0	0	0	0	1	3	1	0	0	1	1	1	0	0	0	1	3	0	0	2	3	1	1	0	0	0	1	1	1	2	2	61	4	0	2	4
5-HT1B	0	0	0	1	0	0	0	0	0	0	0	0	0	0	0	0	0	3	0	0	1	0	0	0	0	0	0	0	0	1	0	0	1	1	1	3	3	0	786	707	0	0	3	0	0	0	0	0	1
5-HT2A	3	1	2	1	0	0	0	0	18	122	1	13	0	1	5	0	1	7	0	0	3	1	1	0	1	0	0	0	4	5	0	1	7	6	1	2	0	0	10	9	19	6	8	3	3	1	7	4	7
5-HT2B	0	2	2	1	0	0	0	0	4	17	2	5	69	55	199	200	22	56	0	1	0	0	4	1	1	0	1	1	3	3	0	2	1	1	10	4	1	0	0	0	0	1	2	1	4	1	2	2	5
5-HT7	0	1	4	4	3	3	2	4	4	12	6	19	0	0	4	1	157	221	26	30	0	2	5	5	13	4	8	11	3	6	0	0	6	4	15	16	10	9	12	13	6	1	2	0	1	0	5	7	5
5PtaseI	443	462	589	591	651	396	586	497	779	579	548	588	515	478	530	474	611	990	562	316	219	238	496	445	1066	221	235	207	262	411	901	761	353	371	596	408	884	598	525	560	562	337	985	837	796	572	570	475	914
5SrRNA-Psi:CR33356	0	0	0	0	0	0	0	0	0	0	0	0	0	0	0	0	0	0	0	0	0	0	0	0	0	0	0	0	0	0	0	0	0	0	0	0	0	0	0	0	0	0	0	0	0	0	0	0	0
5SrRNA-Psi:CR33363	0	0	0	0	0	0	0	0	0	0	0	0	0	0	0	0	0	0	0	0	0	0	0	0	0	0	0	0	0	0	0	0	0	0	0	0	0	0	0	0	0	0	0	0	0	0	0	0	0
5SrRNA-Psi:CR33371	0	0	0	0	0	0	0	0	0	0	0	0	0	0	0	0	0	0	0	0	0	0	0	0	0	0	0	0	0	0	0	0	0	0	0	0	0	0	0	0	0	0	0	0	0	0	0	0	0
5SrRNA-Psi:CR33416	0	0	0	0	0	0	0	0	0	0	0	0	0	0	0	0	0	0	0	0	0	0	0	0	0	0	0	0	0	0	0	0	0	0	0	0	0	0	0	0	0	0	0	0	0	0	0	0	0
7B2	0	2	2	7	0	0	1	0	0	0	0	0	2	0	3	0	0	2	0	0	0	2	0	0	0	0	4	2	6	7	2	0	28	10	11	2	0	4	0	0	3	2	0	2	2	8	2	0	0
7SLRNA:CR32864	4	7	0	0	0	0	1	0	0	3	0	0	0	0	2	2	0	2	0	0	2	0	2	2	2	0	1	0	7	6	1	2	1	3	0	1	0	0	0	5	8	16	0	4	0	0	0	6	2
7SLRNA:CR42652	0	0	0	0	0	0	0	0	0	0	0	0	0	0	0	0	0	0	0	0	0	0	0	0	0	0	0	0	0	0	0	1	0	0	0	0	0	0	0	0	0	0	0	1	0	0	0	0	0
825-Oak	0	0	0	0	0	0	0	0	0	0	0	0	0	0	0	0	1	0	0	0	0	0	0	0	0	0	0	2	0	0	0	0	0	2	0	0	0	0	0	0	0	0	0	0	0	0	0	0	0
A16	1012	1141	859	1045	1073	985	910	1008	1060	1249	943	1065	961	1111	663	685	1028	1802	629	511	500	583	621	588	1599	582	334	406	1068	822	1012	1192	629	746	1020	1123	1306	1518	1205	1473	714	677	1462	1516	1090	1140	1719	1778	1941
A2bp1	831	1110	1012	801	1310	989	1460	1295	6599	3841	5614	3875	849	997	1507	1189	4781	7158	1070	723	1550	1015	2923	2380	4411	877	964	598	1175	3099	13427	11871	6281	4047	4100	3841	6774	5208	817	934	7796	4547	2514	2395	1838	1547	1191	858	80
ABCB7	1843	1804	2285	2717	1847	1167	1643	1173	2451	1210	1511	1157	2021	2044	2152	1850	883	1120	778	448	1034	956	1620	1132	2818	654	689	552	2210	1115	3901	2540	2177	1522	2540	1290	1040	619	2023	1831	4212	2580	1432	1079	1852	1136	1830	1390	2217
ACC	6076	6888	9983	10632	8175	5530	8158	6948	10772	5378	8045	4290	9710	9466	6692	7014	9486	13813	4493	2800	6776	3486	5582	4490	12800	3436	4350	2107	8677	3970	29024	15219	9528	5209	12378	4703	13559	6668	6806	9163	15882	6014	9999	8725	17212	6480	14120	8062	15863
ACXA	0	0	0	1	0	0	0	0	0	0	0	0	0	0	0	0	4	1	1	2	0	0	0	0	0	0	0	0	0	0	0	0	0	0	0	0	1	1	0	0	0	0	0	0	0	0	0	0	0
ACXB	0	1	1	0	0	0	0	0	0	0	0	1	0	0	0	0	4	10	19	7	1	0	0	0	0	0	1	0	0	1	0	0	0	0	0	1	0	0	0	0	0	0	0	0	0	1	0	2	1
ACXC	0	1	0	1	0	0	0	0	0	0	0	1	0	0	0	0	17	16	70	36	1	0	0	0	0	0	4	11	1	0	0	0	5	2	1	0	0	0	0	0	0	0	2	4	0	0	0	0	3
ACXD	253	256	152	116	1	0	1	1	1	0	2	3	3	4	3	0	3	3	1	1	0	1	588	336	10	2	2	3	6	3	7	1	5	2	8	6	2	0	2	0	28	29	3	2	6	4	3	1	36
ACXE	0	1	0	1	0	0	0	0	0	0	0	0	0	0	0	0	1	2	2	0	1	0	0	0	0	0	0	0	1	1	0	1	0	4	20	31	0	0	0	0	2	1	1	0	0	0	0	0	3
AGBE	3020	2395	2759	2678	654	352	745	245	3136	1628	3363	1239	4232	3569	1647	1421	1534	1211	1053	405	1969	934	3477	1522	2803	425	1103	249	4939	684	3396	1377	5036	1645	5913	1836	1805	319	2392	1625	7547	2354	1737	1112	2460	934	2618	1108	1580
AGO1	3886	5513	5114	5740	8559	7532	8885	12621	8784	10785	6701	9364	6403	7619	4533	4920	9002	16323	7204	5821	1628	1973	4914	4705	7828	4299	3784	4855	1789	5841	8895	10461	5086	7152	10421	11074	11079	11850	4504	5902	6051	6217	12721	13173	9356	10362	11929	11664	7125
AGO2	19946	21954	24578	29601	15394	13789	14990	19868	16427	17688	16683	19452	28011	30682	31042	30537	19487	31409	18556	13297	10502	14115	12044	10194	22792	8946	9786	10698	19835	20257	25435	22296	24118	23733	29075	28253	18300	16768	22586	25062	21063	17539	21124	21254	28144	25042	38398	34500	16401
AGO3	839	1174	1271	1215	948	997	1711	1485	27	28	44	32	1307	1434	1236	1204	32	63	221	120	16	9	323	303	103	24	13	16	528	2182	266	138	471	474	1327	1142	73	36	1302	1666	113	78	1693	1475	786	712	940	728	145
AIF	1183	1350	1253	1485	1268	1154	1508	1326	1388	1409	1583	1600	2046	2229	1835	1902	2088	3480	1321	1235	1316	1399	1094	1052	3633	1205	797	503	1248	951	2351	3062	2186	2030	2035	1875	2068	3088	1388	1481	2087	1942	1400	1696	1888	1280	2006	1995	2236
ALiX	6686	6404	8569	9790	5546	5162	5807	5645	3705	4968	3704	5687	4603	5251	6385	6282	5712	9772	5698	3977	4834	5190	3758	3250	7429	3179	1973	2419	9634	6300	8558	6707	4976	5202	6643	7644	7389	5990	11427	9373	3989	4067	11397	9677	6778	6109	5352	4383	6042
AMPKalpha	2201	1956	2049	2082	2427	1925	2259	1726	2635	2380	2014	1863	2142	2145	1649	1510	1276	2508	1959	1107	1085	991	1487	1126	4707	1298	1572	1088	3671	2323	2235	1516	2358	2099	2418	2233	2360	1090	2133	2060	2756	1538	2842	2155	2900	2509	2884	2194	3141
AMPdeam	3802	3696	4088	3549	2339	927	2453	1570	2417	4181	2895	4493	5299	4391	4388	2637	3183	3410	4392	1743	1318	1795	990	732	1713	443	799	1103	2334	3375	1794	1712	3481	4970	1473	2022	2741	1938	3283	2576	1567	1134	5482	4240	2186	1102	3843	1926	5343
AP-1-2beta	5942	6860	6390	8163	5579	6086	5728	6711	4965	7545	4223	6082	7653	8288	6925	6954	5921	11392	4269	3762	3462	3916	2404	2255	8364	3514	2925	4221	8673	7401	8429	8244	5970	6651	6430	7660	5608	8483	5857	6022	3253	3448	6843	7445	8155	8341	9616	9224	9555
AP-1gamma	3575	4299	3841	4336	2422	2083	2038	2328	1848	2312	2037	2489	4067	4177	4876	4481	6187	11685	1591	1332	1689	1945	1916	1552	3065	1138	1069	1114	2101	3184	4685	5133	4070	3821	3001	3338	3132	4413	5236	5721	2640	2635	3765	4042	3340	3248	3599	3277	4506
AP-1mu	2255	2483	2387	2828	2293	2472	2297	2656	2271	3362	1914	2714	3281	3778	2990	3104	1846	3739	2134	1799	1026	1410	2854	2656	7008	3015	1099	1629	3846	3236	2647	3099	2512	3282	2166	2861	3078	4853	2817	3111	1935	2420	2512	2990	3241	3477	5384	4914	4528
AP-1sigma	1755	2127	2196	2591	1966	1940	2632	2557	2133	2837	2147	2851	3315	3505	3095	3165	1555	3330	1759	1392	1260	1656	1779	1675	7570	3277	1235	1346	2134	2797	4416	4738	2131	2614	1883	2053	2127	2711	1605	1799	1933	2201	2246	2605	3559	3426	2668	2184	4491
AP-2alpha	4300	5346	5466	6915	7016	6242	6265	7435	8195	13193	5764	8305	6884	7977	7985	8410	5887	11652	4312	3832	2434	2873	3232	3087	8214	3511	3161	4689	2791	5517	7368	8475	4312	5466	5712	7062	5060	8545	7036	7584	3764	3820	7515	9224	9280	9045	4266	3663	9655
AP-2mu	2520	2630	2412	3152	3062	3543	3098	3726	2436	3798	2211	3026	4507	4675	4497	4269	2686	5112	2938	2490	1475	1870	2026	1809	8357	3991	1834	2350	5388	4470	3898	4345	3382	3928	3295	3861	2171	3825	3371	3500	2726	3248	2875	3729	5639	6105	5498	5039	4948
AP-2sigma	2402	2440	2665	2985	1769	1818	2022	1864	1647	2158	1417	1992	2529	2911	2395	2345	1542	2496	1887	1525	1143	1382	1221	1024	8755	3436	1202	1433	4069	3680	2897	3148	2343	2936	2452	2697	1834	2309	2496	2814	1877	2097	2246	2482	3459	3351	4969	3991	3071
APC10	345	404	360	394	465	477	482	430	438	371	337	248	262	320	415	336	253	462	257	218	199	265	257	194	430	167	204	160	528	486	477	582	457	394	562	424	308	265	348	358	435	440	370	428	382	356	440	370	468
APC4	580	683	605	741	904	692	742	596	747	450	477	347	928	980	1005	1022	1467	2138	432	313	357	301	541	460	1566	383	302	239	791	438	765	744	586	458	728	470	775	674	1482	1427	656	496	821	800	1120	783	1119	920	802
APC7	163	171	197	239	4	13	15	12	20	30	24	17	283	273	194	203	99	128	72	67	22	22	11	17	33	3	51	44	130	118	404	268	510	513	174	130	76	51	141	92	336	259	122	93	54	50	374	276	48
APP-BP1	1529	1489	1297	1474	1018	968	1307	1064	1326	877	1440	1087	1678	1615	2773	2243	1383	2168	836	645	979	943	963	846	2986	1005	928	678	1634	820	1814	1528	1751	1212	1813	1211	1220	917	2706	2634	1532	1201	1368	1380	2064	1491	1569	1245	1583
AQP	1	2	0	1	5	4	5	9	1	0	0	1	9	15	66	34	0	2	1	0	1	0	0	0	1	2	1	1	3	7	3	0	11	5	10	10	1	2	2	2	5	3	14	3	3	0	24	54	7
ARY	0	0	0	0	0	0	0	0	0	0	1	0	0	0	0	0	0	0	0	0	0	0	0	0	0	0	0	0	0	0	0	0	1	0	0	0	0	0	0	0	0	0	0	0	0	0	0	0	0
ASPP	10	6	2	4	0	0	0	1	1	0	0	1	8	4	5	4	0	0	2	1	39	25	7	1	1	0	337	386	0	2	1	0	15	6	3	5	2	0	214	260	17	11	57	15	6	1	0	0	10
ATP7	3682	4004	3736	4713	1302	1013	1265	1289	1921	2050	1478	1689	1415	1277	1399	1126	886	1610	880	674	686	888	418	354	405	124	1538	1403	3524	3107	1263	1261	1669	1653	2046	2257	729	1159	3085	2055	781	813	1671	1655	1738	1713	3030	2830	2983
ATPCL	8657	10517	9629	14094	8106	4301	10370	5273	5888	5780	7058	4724	9006	7810	5038	4154	5136	7293	5215	3359	7770	4820	6020	5029	17596	12372	2907	2165	12979	5779	17158	20517	13055	7101	8758	5631	5724	6430	13337	11321	8449	8062	6970	4940	10374	9415	8919	6858	9013
ATPsyn-Cf6	2014	2012	1971	2298	2180	2040	2424	2006	2755	3486	2654	3065	3329	3479	3308	3427	2111	3685	3908	2953	1997	2100	2917	2803	10959	4388	1650	1812	4998	3055	2775	3426	3989	4089	3771	3622	2403	2300	2360	2328	3833	3872	2776	2930	3150	2576	4309	3765	3071
ATPsyn-b	4004	3789	3089	4251	6527	6065	7720	4971	4133	4025	3734	3807	4682	4667	6156	6088	3581	6071	4569	3318	3008	3238	4351	3931	18992	6316	2685	2429	8459	4090	6054	5711	5197	4775	5808	5037	5274	3109	4444	4297	7395	6576	5426	5011	5533	4032	6354	4862	6352
ATPsyn-beta	11717	11788	11673	13970	13139	10114	15738	11969	28580	29965	25425	26235	29119	29637	28200	26620	15623	22514	15814	11669	6963	7537	29219	24982	99107	34928	7704	7346	23114	19176	26473	30010	27271	25957	23459	20993	36907	28012	34260	36227	50509	47157	34486	33360	33355	25983	23176	17379	31305
ATPsyn-d	3431	3511	3457	4039	4378	3432	5109	4098	3149	3203	3309	2997	3400	3523	4379	3970	3010	4357	4277	2980	2133	2197	3048	2831	8665	3595	1528	1313	6085	2864	3967	4137	3666	3512	5092	4131	3636	2165	2416	2118	4041	3694	3707	3328	3521	2438	3852	3501	4486
ATPsyn-gamma	4022	3602	3239	3953	5318	4227	6641	4294	4735	4423	4788	4346	7257	7316	7210	6416	3903	5144	5354	3434	2854	2779	5931	5011	22684	7857	2757	2279	9396	3720	6296	6179	5912	5204	6072	4453	6619	3139	5654	5164	8330	5954	5465	4096	7435	4728	9244	6736	7914
ATbp	127	153	131	175	207	198	181	202	209	236	142	246	152	206	151	106	201	402	98	71	62	78	68	73	199	73	63	128	118	221	137	231	79	122	122	182	161	199	149	162	148	157	221	213	268	259	283	274	157
Aac11	3567	4329	4221	4483	7386	5738	6352	6532	6737	5947	4551	4186	3841	4175	3332	3692	7790	13113	5636	3719	2190	2136	4995	4853	8549	2629	3138	3320	3802	5246	7718	9527	7607	6507	7405	6737	8809	9655	6126	5134	6627	7534	6490	6965	7010	6570	10047	7859	7382
Aatf	1135	1152	914	889	2105	1807	2442	2070	711	806	987	1234	2129	2052	4040	3273	1180	1997	1104	842	996	1238	615	538	2053	596	364	281	874	784	918	1502	1264	1442	2035	1754	1370	2122	1405	1679	1717	2030	1426	1715	798	532	1403	1263	2120
Aats-ala	11362	11164	10370	12550	15473	14048	15706	13156	7261	6615	7496	7800	12347	12465	20689	18050	9629	15567	7846	5875	6229	7213	6476	5953	23282	7395	5181	3842	9405	6322	9179	11213	10232	9120	10921	9195	16007	21148	21510	21606	10195	11766	22377	25498	14450	11271	12690	9830	22667
Aats-ala-m	994	1103	1304	1778	855	897	892	1000	2179	2103	2107	2204	765	790	958	969	842	1240	640	419	496	598	530	524	2145	754	536	623	1569	948	1177	1221	1228	1190	1169	997	750	840	1196	1081	1449	1454	934	1041	1029	959	1768	1761	1130
Aats-arg	1996	1969	1926	2408	6466	5326	5733	4824	2125	2121	1738	2006	2571	2881	3669	3320	2068	3637	1793	1684	984	1292	1673	1491	5893	2048	1177	1319	2251	2020	3507	4638	2470	2432	2400	2349	2176	3304	1925	2012	4692	5718	2434	2852	3304	2911	3529	3123	3535
Aats-asn	4517	4833	3835	4981	19190	18944	20133	17695	4450	4848	5361	6173	15602	16022	17427	15958	6047	10798	4270	3388	8281	7401	3684	3738	16153	5438	3430	2539	6594	4044	8302	18700	6804	7019	7813	6763	14049	23953	20851	19987	7834	9764	6798	8256	9556	8013	13714	12266	27128
Aats-asp	3672	3805	3701	4344	2580	2626	2913	2837	1518	1988	2487	3432	5753	5954	8451	7373	2705	4424	1382	1200	2724	3488	1489	1304	3405	1354	1140	1155	3574	2957	2123	3637	4662	4507	3761	3338	2119	2361	6416	6172	4265	5121	1930	2127	2505	2567	2338	1846	2063
Aats-cys	3062	2985	3095	3528	3245	3067	3900	3474	1756	2041	2002	2267	3546	3809	4598	3853	2106	3654	1277	879	1131	1352	2109	1868	6074	1731	1072	1137	3605	2820	2807	3702	3223	2899	2075	2203	2409	3405	4844	5114	2095	2364	1950	2421	3810	3333	2977	2385	4891
Aats-gln	2337	2386	2221	2888	3075	2869	4161	2825	2431	2575	2446	2282	4081	4232	4937	4773	2208	3460	2348	1944	1801	1885	1846	1611	6298	2326	1847	1643	4046	2050	3271	3115	2611	2356	3355	2797	3269	2872	2672	2511	2588	2516	2776	2552	3144	2382	4098	3222	3274
Aats-glupro	5232	5829	6469	7984	7121	5485	7118	6119	5366	5416	5262	5838	8357	8388	10707	10330	6376	10153	4882	3819	4149	4169	4209	3588	13392	4765	2972	2345	4903	3295	7979	9511	8173	6595	7875	5760	7529	8841	7570	7344	6893	6509	5768	6521	9731	7214	6852	6103	13197
Aats-gly	5941	6095	6247	7699	5008	4488	5118	4984	4144	4284	4934	5496	8562	8475	9185	8086	5506	8580	4134	3157	4577	5122	2884	2765	10790	3547	2260	2036	8618	5618	5325	6575	7638	7201	8340	7318	6561	8120	6744	6781	7739	8856	4865	5128	3926	3159	6737	5599	5410
Aats-his	5379	5338	4624	5902	5261	5582	7636	6089	2344	2220	3198	3267	6351	5817	9245	8325	4030	6709	2547	1900	3736	3922	2083	1845	3434	1013	1641	1254	4216	2780	5534	8514	4964	4604	5860	5320	3567	5083	6546	6126	5645	6920	3998	4475	4340	3840	4281	3226	9247
Aats-ile	7997	8082	8049	9208	9149	6779	10459	7556	4043	2922	4320	3959	10060	10699	15955	14136	5545	8135	5675	3981	5892	6239	4339	3900	17005	4406	3714	1816	4103	2996	11082	13003	9048	7487	7677	5396	10896	11815	11672	12453	9127	8521	7933	7840	8276	5694	7583	5729	19075
Aats-leu	1357	1446	1457	1914	1293	1306	1301	1453	846	1035	960	1198	1449	1593	1842	2000	918	1723	961	734	644	804	720	660	1669	621	839	1085	1566	1446	1321	1606	1395	1530	1082	1060	811	1161	1280	1524	1381	1412	1151	1117	1347	1267	2560	2038	1211
Aats-lys	3123	3685	2906	3653	4697	4304	4147	4423	3584	3218	3932	3800	6048	6387	7192	6838	6563	12173	3170	2425	4231	5057	2923	2912	8350	3235	1481	1208	7541	4542	3765	5857	4488	4423	5209	4531	4987	6976	3691	3521	4209	5113	3967	4500	5423	4537	4444	4731	6875
Aats-met	458	463	604	687	534	401	439	313	531	397	434	331	531	597	778	755	554	811	484	272	329	271	540	567	1469	397	469	278	869	462	768	540	819	676	592	470	495	285	800	875	1076	707	373	287	639	488	1058	820	804
Aats-phe	1301	1331	1638	1960	1124	1311	1257	1302	600	831	528	640	1383	1300	1196	1407	841	1631	309	320	1041	1221	467	484	1918	884	498	754	1923	1406	1081	1200	1286	1371	1468	1633	782	1158	847	966	1832	1874	848	1033	1160	1171	2112	1773	804
Aats-pro	270	275	232	274	785	765	737	505	255	208	261	233	402	403	321	266	283	413	291	237	147	94	263	275	898	306	223	178	536	264	807	690	302	228	335	248	380	224	560	505	652	391	406	335	189	169	730	527	452
Aats-ser	727	656	764	924	523	435	515	432	548	472	436	432	407	390	466	548	475	759	473	354	577	587	387	368	970	356	391	293	1197	610	806	738	584	496	796	722	758	615	439	521	908	714	673	732	749	643	679	500	773
Aats-thr	17279	16505	17312	19438	17676	16027	19887	15492	10676	10534	18107	19317	12343	12308	18204	15628	19514	30942	9355	6374	12670	12550	4729	4075	19961	6320	11090	7613	20644	11550	12727	16460	17044	14694	17346	13274	27958	26382	20267	19804	17671	18617	20634	23129	14263	11227	12381	10900	33385
Aats-trp	4907	4903	4074	4957	2298	2108	2074	2084	1810	2239	2341	2966	4661	4763	7061	6473	2521	4294	1929	1471	2086	2582	1749	1645	5906	1828	1222	1141	4063	3566	2825	3611	5353	4862	3818	4002	2284	3258	6055	5714	4112	4839	1337	1708	3650	3109	3417	2690	2438
Aats-tyr	2366	2539	2783	3651	2348	2315	2482	2479	2187	2394	2490	2738	2971	2962	3925	3480	3047	5614	1979	1498	1615	1737	2344	2196	5639	2146	840	915	6205	3534	3118	4311	4114	4150	3985	3769	2584	4484	3911	3488	3487	4277	2924	2906	3857	3313	2340	2326	4632
Aats-tyr-m	795	844	945	1056	606	417	682	518	1289	1175	912	931	686	690	1029	979	536	866	588	411	288	244	395	310	1787	437	831	877	870	552	880	634	824	767	1022	1013	829	418	885	976	882	659	792	751	1136	899	919	703	808
Aats-val	5671	5853	5232	6210	5820	5075	6605	6410	1946	2687	3315	4654	7213	7520	11533	10949	3829	6844	2094	1639	4824	5459	1597	1509	6785	2285	1770	1473	4180	3333	4603	5769	7184	6696	5713	5565	3514	5933	9614	8854	5499	6824	3058	3131	5596	4383	4636	4098	9111
Abd-B	3	1	1	2	1	0	0	0	1	1	0	1	0	1	3	1	1	4	3	2	1	5	4098	4105	12482	6223	3	0	0	0	4	11	0	0	1	1	0	0	0	0	0	0	0	0	2	1	19	19	6
Abi	1082	1214	1117	1342	1822	2277	1609	2879	2312	3829	2628	3628	4587	5358	3742	3888	1933	3600	2120	1851	1120	1573	1584	1549	3427	1362	1248	1791	2430	3290	3925	4026	2589	3382	2286	3244	2439	4225	1862	1989	1540	1631	2218	2363	3996	3988	4170	4381	3834
Abl	6481	11024	6647	10293	2526	4134	2560	5774	5070	6874	5483	6642	3195	3262	3369	3302	9916	21086	4201	3477	4212	5054	2365	2158	2855	1500	2429	3164	5158	9575	6701	11128	6274	9035	4360	5388	11175	15254	3969	4238	3576	5936	8041	14437	6308	8808	3554	4032	5631
Abp1	1577	2147	1672	2293	1131	1401	1005	1846	2226	3117	1737	2652	2029	2437	1995	1987	1435	3535	1546	1629	1156	1564	950	922	2635	1598	471	924	2949	2992	3021	4613	2998	3841	2269	3010	1597	3868	1188	990	1278	1856	1437	2017	1308	1952	3261	3185	1625
Ac13E	304	435	672	485	2310	1441	568	1452	2367	2349	1443	1565	1559	1000	520	235	541	861	159	123	806	514	63	37	53	12	874	807	72	199	1043	960	686	576	2380	1038	403	122	77	63	359	348	852	622	387	173	2468	1961	214
Ac3	1216	1405	1851	1832	1423	972	731	806	1909	1576	1593	1787	335	347	175	145	2516	3437	835	477	154	172	231	216	1748	423	762	740	122	274	178	98	394	310	991	699	1405	509	1732	1723	1878	1258	2862	2397	1420	1100	640	412	1706
Ac76E	357	267	295	217	395	134	802	359	478	449	510	466	133	87	869	705	635	1039	718	454	137	46	24	18	192	16	410	294	172	69	3393	540	186	87	272	157	523	259	118	94	1735	816	792	577	639	225	311	85	2016
Ac78C	73	134	152	267	1508	1118	921	836	0	0	2	3	0	11	2	2	634	961	8	1	21	14	7	4	63	4	16	8	87	142	217	122	71	54	166	187	129	43	509	988	49	25	360	316	4940	1167	15	8	2303
AcCoAS	3115	2609	5946	5964	1652	954	2138	1328	6557	8460	5827	5943	9395	8767	7020	5484	1819	2256	2248	1120	1672	1421	1408	968	2719	780	3662	2821	5210	3029	21845	12443	2739	2333	8040	5219	4142	989	5044	4119	14890	8073	4520	3280	5076	1996	7780	4041	11815
Acam	0	0	0	0	0	0	0	0	0	0	0	0	0	0	0	0	0	0	0	0	0	0	0	0	0	0	0	0	0	0	0	0	0	0	0	0	0	0	0	0	0	0	0	0	0	0	0	0	0
Ace	3328	2939	5770	3756	1	1	0	2	1	1	6	4	64	66	3	5	6	12	991	335	0	2	3	6	3879	439	8	13	1	1	9	2	2	5	5	4	90	3	0	0	2	0	16	8	3037	1571	169	134	534
Acer	880	860	1375	1596	25	24	18	19	783	886	510	558	64	66	111	58	688	1060	226	150	192	162	15	22	58	7	514	628	1549	1556	789	571	436	349	749	641	330	224	645	707	94	29	1097	945	1035	816	458	348	1247
Acf1	2547	3082	2550	3162	2477	2450	1970	3326	5353	5212	4073	4225	914	919	849	1000	2785	5349	2617	2024	1661	1693	2380	2300	5052	1431	1364	1483	1164	1963	5005	6840	1968	1816	2741	2991	3589	4740	2273	3399	2263	2323	3315	4482	4005	4012	3417	3172	3645
Ack	2133	2274	3009	4173	1602	1686	1069	1680	1213	1584	1198	1530	2067	2180	3847	2969	1270	1861	1519	1092	1334	1065	927	800	1505	487	721	788	1912	1335	1812	2063	2108	1835	1737	1480	1278	1354	2321	2574	1629	1168	2757	1575	2467	1581	3419	2386	4893
Ack-like	4019	6773	4553	9486	14840	20004	9090	18711	4692	5889	4173	5779	4996	5786	4103	4927	6905	19729	3788	3820	4774	8889	6273	6657	7210	4598	2301	4403	4436	7579	6393	6778	5382	11770	7993	13281	8270	26463	3984	5201	4770	7242	7162	7610	6936	7993	9115	9197	4959
Acn	4174	4828	3868	4739	6795	5794	5588	6383	7167	6904	5135	5112	5970	6584	4678	4906	7068	12041	4510	3328	2403	2619	5043	4670	10288	3692	2473	2578	3255	3807	6764	7424	4464	4527	4910	4315	7669	6721	7598	8993	4294	3800	6342	6331	7351	6196	8117	7315	7636
Acon	5866	6824	8229	10459	8193	5774	8045	8123	6117	5816	5379	5695	11494	12400	11364	11561	8029	13222	5527	3913	3865	4149	7815	6975	28490	10059	2632	2349	6442	4347	6823	8688	9489	8601	8883	7604	6066	4948	11388	14464	11945	10240	7879	8377	7606	5816	10243	8270	7387
Acox57D-d	169	165	147	172	264	103	335	175	38	60	42	74	13	31	23	23	101	233	27	17	185	234	73	42	137	72	31	73	76	81	459	389	213	176	574	468	31	17	86	85	164	161	282	228	47	40	25	14	29
Acox57D-p	1872	2117	2173	2935	831	789	668	689	704	989	503	723	962	1102	1063	1038	853	1672	723	662	975	1108	1160	1006	4693	2488	505	850	788	833	4667	3495	676	700	605	753	589	607	1186	1201	675	604	1042	1015	1313	1529	1067	962	749
Acp1	0	0	2	0	0	0	0	0	0	0	0	0	0	0	0	0	0	0	1	0	0	0	1	1	0	0	0	0	0	0	0	0	0	0	1	1	0	0	0	0	0	0	0	0	0	0	0	0	13
Acp24A4	0	0	0	0	0	0	0	0	0	0	0	0	0	0	0	0	0	0	0	0	0	0	0	0	0	0	0	0	0	0	0	0	0	0	0	0	0	0	1	1	0	0	0	0	0	0	11	51	0
Acp26Aa	0	1	0	1	0	0	0	0	0	0	0	0	0	0	0	0	0	6	132	77	1	0	3	2	0	0	0	0	0	0	0	0	0	0	84	45	0	0	0	0	1	0	0	0	0	0	0	0	0
Acp26Ab	1	1	0	0	0	0	0	0	0	0	0	0	0	0	1	0	0	1	84	34	0	0	0	0	0	0	0	0	0	0	0	0	0	0	158	88	0	0	0	0	0	0	0	0	0	0	0	0	0
Acp29AB	0	1	0	0	0	0	0	0	0	0	1	0	0	0	0	0	0	0	0	0	0	0	0	0	0	0	0	0	0	0	0	0	0	0	0	0	0	0	0	0	0	0	0	0	0	0	0	0	1
Acp32CD	1	3	3	10	0	3	0	4	12	7	0	6	0	1	0	1	2	5	0	3	0	2	0	4	1	0	0	0	1	6	0	4	5	12	13	8	4	15	0	0	1	7	0	3	0	2	4	4	0
Acp33A	0	0	0	0	0	0	0	0	0	0	0	0	0	0	0	0	0	0	0	0	0	0	0	0	0	0	0	0	0	0	0	0	0	0	0	0	0	0	0	0	0	0	0	0	0	0	0	0	0
Acp36DE	0	0	0	1	1	2	0	3	0	0	0	1	0	0	0	0	0	0	0	0	1	2	1	0	0	1	0	0	0	0	18	1	1	0	5	35	0	0	0	1	0	0	1	4	1	0	8	1	4
Acp53C14a	0	0	0	0	0	0	0	0	0	0	0	0	0	0	0	1	0	1	0	0	0	0	0	0	0	0	0	0	0	0	0	0	0	0	0	0	1	0	0	0	0	1	0	0	0	0	1	0	0
Acp53C14b	0	0	0	0	0	0	0	0	0	0	1	0	0	0	0	0	0	1	0	0	0	0	0	0	0	0	0	0	1	1	0	0	0	0	0	0	2	0	0	0	2	0	0	2	0	0	1	1	0
Acp53C14c	0	1	0	0	0	0	0	3	0	2	0	0	0	0	0	0	0	0	0	0	2	2	0	0	0	0	0	1	0	1	0	0	0	0	1	0	0	0	2	0	1	1	3	0	0	1	1	1	0
Acp53Ea	0	0	0	0	0	0	1	0	0	1	0	1	0	0	0	0	0	2	0	0	0	0	0	0	0	0	0	0	1	0	0	0	0	0	0	0	0	0	0	0	0	4	0	1	0	0	0	0	0
Acp54A1	0	0	1	0	0	0	0	0	0	0	0	0	0	0	0	0	0	0	1	1	0	3	0	0	0	0	0	0	0	0	0	0	0	0	1	0	0	0	0	0	0	0	8	2	0	0	0	0	5
Acp62F	0	0	0	0	0	1	0	1	0	0	1	1	0	0	0	0	0	0	0	1	0	0	0	0	0	0	0	0	0	1	0	4	0	0	0	0	1	6	0	1	0	0	0	3	1	1	0	0	0
Acp63F	1	3	0	0	0	1	1	4	0	0	0	0	6	3	1	2	0	0	0	5	0	0	3	7	0	0	0	1	0	0	0	1	2	3	1	1	215	156	0	6	0	0	3	3	0	0	3	9	1
Acp65Aa	0	1	0	0	0	0	0	0	0	0	0	0	0	0	0	0	0	0	0	0	0	0	0	0	0	0	0	0	1	0	0	0	0	0	4	0	0	0	0	1	0	0	0	0	0	0	0	0	0
Acp76A	0	0	0	0	0	0	0	0	324	363	299	454	1	0	1	0	6	3	0	0	0	0	7	8	0	0	1	0	0	1	0	0	0	1	30	14	14	16	2	1	1	0	0	0	2	0	0	0	5
Acp95EF	0	0	0	0	0	0	0	0	0	0	0	0	0	0	0	0	0	0	0	0	0	0	0	0	0	0	0	0	0	0	0	0	0	0	0	0	0	0	0	0	0	0	0	0	0	0	0	0	0
Acp98AB	0	0	0	0	1	0	0	0	0	0	0	0	0	2	0	0	0	2	0	0	1	0	0	0	2	1	0	0	0	0	0	0	0	1	0	0	0	0	0	0	0	0	0	0	0	0	0	0	0
Acph-1	1072	1224	1178	1323	1078	906	1050	1115	2562	2231	1653	1634	1215	1336	993	1053	877	1762	990	751	483	563	1376	864	1461	477	1714	1728	1914	1830	1933	2220	1049	974	1279	1234	1539	1701	1283	1264	910	832	1240	1223	1657	2069	1916	1765	1478
Acsl	4272	4470	6708	6778	6054	4383	7731	7190	11156	14096	9216	10110	8405	7783	9712	7582	4937	8652	2888	2292	2973	2693	4297	3938	13903	4116	4777	3849	4298	7703	17276	17063	9923	7555	7351	5245	6030	5932	11416	9018	8494	5837	7004	5635	19015	12765	7984	5269	11053
Act42A	14674	16241	16795	19276	75064	72207	115765	113430	24336	62035	33538	78381	21757	25694	24516	25023	16716	34947	31346	31781	16279	19036	8654	7427	15736	5384	7811	15701	91570	77825	17361	17048	28985	39311	67680	69433	32500	86682	45278	46455	10674	12156	42901	44097	69093	64266	28619	22594	98897
Act57B	9	10	9	7	0	0	1	1	6340	25946	8449	23551	18	14	3	3	1	7	1013	695	776	1765	2	4	34	3	7	26	1770	1756	68	31	67	69	0	8	0	0	8	2	2443	891	3	1	1	0	0	0	21
Act5C	102956	122018	116327	140630	108117	135542	94437	123720	162873	283314	142599	245768	174576	199628	174425	167667	144913	362993	206744	171681	130391	188481	55238	52075	230771	116640	85610	165110	500345	392924	292226	345835	147071	198333	166601	209729	309012	448098	44831	48734	128012	168626	192027	243164	209640	164279	243485	205968	127406
Act79B	51	76	82	125	0	0	0	0	30	54	248	120	0	1	0	1	0	3	0	1	9112	10774	36	11	0	0	104	21	763	280	3	0	41	37	5	5	5	1	0	0	4	1	1	0	0	0	0	0	3
Act87E	75	67	119	62	0	0	1	0	179	105	174	71	7	2	1	2	3	13	12	6	980	359	14	19	854	132	3	1	3362	753	936	415	225	125	0	5	25	3	1	2	318	54	11	10	6	11	4	4	314
Act88F	1	4	4	1	0	1	0	3	0	9	3	16	2	4	2	3	11	64	0	0	1	10	0	0	2	3	0	1	0	4	10	14	2	4	8	3	0	3	2	16	3	5	2	10	0	7	3	6	1
Actbeta	8	6	2	3	0	2	0	2	4	3	5	3	3	1	0	0	61	122	1	1	0	1	1	2	4	2	1	2	2	7	0	4	10	14	45	48	9	2	2	16	17	11	6	4	1	3	3	2	2
Actn	2334	3000	2562	3001	2677	2987	2400	3458	7376	7743	4811	5313	1858	2020	1530	1482	2778	5637	1487	1254	774	900	910	829	879	397	1107	1627	2659	2484	1986	2468	1575	1765	3426	3284	1185	1771	2289	2701	2620	1837	2015	2266	3641	4100	3122	3448	3380
Actn3	0	0	0	0	0	0	0	0	0	1	1	1	0	0	0	0	0	0	0	0	0	0	0	0	0	0	1	6	0	0	0	0	0	0	0	0	0	0	0	0	0	0	0	1	0	0	1	1	0
Acyp	3	1	2	0	0	0	0	0	0	0	0	0	0	0	0	0	0	0	0	0	0	0	0	0	0	0	0	0	0	0	0	0	0	0	0	0	0	0	0	0	0	0	0	0	0	0	0	1	0
Acyp2	334	254	202	284	302	303	368	232	350	337	222	279	309	260	334	364	259	412	301	267	131	167	201	176	890	234	190	189	516	556	649	573	445	426	491	377	362	273	553	593	430	433	390	448	329	326	384	345	376
AdSL	841	758	882	1111	1936	1464	1903	1705	1483	1565	1549	1378	1416	1591	1376	1401	1011	1680	1511	1096	691	667	675	544	2955	819	731	666	2100	1365	2095	2032	1435	1444	1898	1693	1370	1649	836	819	1231	1177	1462	1606	1675	1210	2093	1838	2007
AdSS	13543	11588	13871	14525	9095	6075	9497	6631	6232	5392	8683	7343	17714	17186	20548	17018	9254	13725	11178	7052	8007	7160	7324	7050	20737	4854	4520	2707	17722	7555	11558	7318	11739	8060	9635	5936	7562	5947	10593	9661	13403	10928	11218	11914	13067	10229	23181	22236	11866
Ada	138	126	157	157	231	227	266	236	294	435	239	347	571	619	643	668	117	317	366	295	151	97	548	589	895	327	61	144	413	342	492	482	289	326	478	491	333	375	526	497	395	385	490	633	273	255	385	405	470
Ada1-1	3	0	0	2	109	127	73	106	5	10	7	22	2	0	4	0	6	13	1	0	2	0	22	17	70	10	5	1	2	0	35	60	0	2	2	4	12	21	34	40	4	1	10	12	1	5	41	30	4
Ada1-2	207	215	209	254	209	227	169	198	128	180	89	164	193	215	184	212	151	287	100	69	61	66	91	83	239	83	33	52	207	294	243	305	166	198	162	285	188	216	153	185	144	186	239	214	315	302	256	266	362
Ada2a	479	553	388	473	355	287	226	319	1215	1083	879	728	646	798	599	614	874	1492	826	653	293	326	340	333	531	193	369	340	248	284	1017	1244	360	323	600	574	528	484	224	227	680	601	412	465	986	939	986	960	929
Ada2b	1494	1470	1345	1369	971	1033	928	1093	1397	1500	1523	1767	1022	1055	1196	1081	1649	2742	1186	864	864	997	1143	1028	1402	579	642	724	1964	1941	1840	1601	2223	1917	1966	1613	1305	1189	1193	1043	1229	1079	1528	1383	1976	1684	1236	1086	1278
Adam	3920	4200	3696	4290	6845	5284	8553	6759	3551	3629	3595	4159	6283	6576	6795	6183	2897	5084	3363	2590	2121	2479	2624	2053	11381	3543	2087	2018	3299	3372	4083	5126	5039	5107	4872	4483	4053	4840	4695	5165	4318	4828	3742	4274	6412	5038	5281	4384	6020
AdamTS-A	1559	3457	2761	4972	939	8682	720	11465	2210	5616	2408	9934	499	1929	1202	4396	1410	13950	993	1340	1042	5052	35	188	5217	3824	202	1346	422	2052	15428	47376	712	2148	538	2170	241	7023	1059	5073	2688	5860	1804	8708	368	9891	74	382	678
Adar	791	1301	1349	1399	1273	1077	1158	1765	4899	5512	3350	4625	1361	1560	1037	1026	2399	4433	1755	1261	479	550	1500	1353	1370	546	885	1118	483	1471	2168	2914	1428	1576	1286	1271	2010	2183	3458	3830	1421	1496	2175	2193	2296	2541	2183	1857	2039
AdenoK	2555	4328	3356	8060	1473	1267	1910	1350	1834	3910	1910	3389	2073	2209	2709	2510	966	2195	1248	2044	708	1155	1036	838	3957	1609	1252	4705	1531	819	1874	2893	948	1043	2263	5030	1239	1537	1035	1038	841	970	1147	1376	2177	1896	2125	1740	4229
Adf1	1252	1234	1370	1457	2156	2055	1989	2107	2303	2601	1609	1855	2014	2271	2795	2076	1572	2860	1084	779	770	1001	1436	1374	2946	1120	783	989	1302	1931	2488	2540	928	1161	1320	1320	2417	2188	1420	1428	1441	1539	3121	2521	2286	2524	2627	2057	2104
Adgf-A	3132	3072	4053	4229	12779	6369	14434	6365	8119	2220	6948	1898	9389	6942	9018	6181	327	466	1724	1014	2151	945	308	168	1202	92	4137	1430	5254	2263	2565	2670	2750	2387	2260	1483	314	308	24473	29273	833	272	9089	11251	6614	5087	26762	16352	3495
Adgf-B	0	0	0	1	1	0	0	0	0	0	0	0	0	0	0	1	0	0	0	0	0	0	0	0	0	0	0	0	3	0	0	0	2	1	0	0	0	0	1	0	0	0	4	2	387	287	1	2	0
Adgf-C	5	14	10	13	1	1	0	0	0	0	1	2	1	3	0	1	2	5	0	0	2	1	1	0	274	29	5	6	6	9	46	68	1	4	7	5	1	4	1	5	8	0	56	20	15	9	8	5	7
Adgf-D	3	15	16	16	1	1	1	0	2	2	0	6	0	2	2	0	0	8	25	10	0	3	0	0	6	0	13	4	17	17	1809	1159	18	9	24	14	5	0	3	3	17	3	97	69	5	3	19	14	2
Adgf-E	0	3	0	0	0	0	0	0	0	0	0	0	0	0	0	0	0	0	0	0	0	0	0	0	0	0	0	0	0	0	0	0	0	1	0	0	1	0	0	0	0	2	0	0	0	0	1	0	1
Adh	0	0	0	0	0	0	1	0	3	1	14	5	0	0	0	0	0	0	0	1	2	0	7	9	0	0	5	1	0	0	0	0	36	7	28	21	0	0	1	1	0	0	0	0	0	0	0	0	0
Adhr	0	0	0	0	0	0	0	0	0	0	0	0	0	0	0	0	0	0	0	0	0	0	0	0	0	0	0	0	0	0	0	0	0	0	0	0	0	0	0	0	0	0	0	0	0	0	0	0	0
AdipoR	2451	2639	2389	2987	1885	2053	2736	2601	2260	3254	2050	3070	3200	3362	2921	2877	1744	3578	1841	1607	1085	1296	2036	1946	4364	1701	1475	1780	2511	2761	3951	4484	2708	3142	2075	2598	1642	2937	3068	3499	1852	2230	2691	2961	4464	4519	2967	2406	2788
Adk1	193	154	195	189	458	254	453	230	335	126	342	139	207	206	168	182	187	343	140	83	155	63	114	75	137	52	145	93	185	119	219	198	418	177	432	150	207	196	223	144	256	82	423	228	129	128	315	239	961
Adk2	220	138	140	166	216	87	343	90	144	77	134	46	226	192	272	232	142	148	162	91	104	55	19	13	437	59	85	36	224	51	257	129	188	72	279	132	200	48	46	40	333	168	233	141	237	69	351	167	222
Adk3	681	1024	491	628	142	101	143	155	615	1439	402	766	396	344	247	207	306	899	532	458	104	117	493	512	1592	993	471	711	195	263	835	1376	455	554	359	628	417	1482	182	181	290	396	151	124	314	824	351	416	367
AdoR	1	2	2	1	53	65	27	38	3	3	2	16	0	3	10	16	340	280	12	75	16	182	0	1	0	0	40	345	30	106	3	2	10	25	8	12	4	0	29	100	26	17	4	3	7	10	1	1	7
Ady43A	3593	2673	3126	2883	952	649	796	742	654	577	643	522	256	186	287	265	372	559	151	94	857	492	161	136	579	224	337	193	1594	776	706	1166	1104	967	1073	860	387	196	394	329	1831	1868	584	450	859	328	427	345	1018
Aef1	1086	1399	1297	1605	1156	927	1217	1437	1286	1680	1008	1527	2349	2578	2159	1919	1114	2204	1541	1151	560	745	926	921	2761	887	581	676	391	879	1574	2424	1391	1609	1493	1577	1194	1821	1617	1969	944	1211	1371	1575	1703	1376	1649	1588	2267
Afti	293	312	386	394	661	537	719	700	936	1096	813	867	753	928	683	691	860	1485	630	419	379	471	695	557	895	250	343	416	679	791	1104	1074	992	961	989	893	915	922	981	905	607	531	793	806	987	839	1283	1078	1205
Ag5r	57	26	32	29	0	1	0	1	4	3	21	33	4	1	0	0	10	13	2	1	1	2	0	0	0	0	1	5	1	3	0	0	3	2	3	2	1	1	3	3	4	6	240	184	3	1	6	2	0
Ag5r2	0	0	1	0	0	0	0	0	0	0	0	0	0	0	0	0	0	0	0	0	0	0	0	0	0	0	0	0	0	1	0	0	0	0	0	0	0	0	1	0	0	0	2	3	0	0	0	1	0
Ahcy13	5431	5598	5354	7035	25094	22148	22417	14467	5955	5526	5581	5389	13522	12803	15427	14357	4359	6328	5268	4049	4475	4863	4600	4162	29143	12241	4372	4069	10481	4426	6183	8757	8703	7794	9926	8129	6714	8135	3474	3257	7990	9121	5939	5467	5757	4127	11275	15333	8412
Ahcy89E	40	27	8	8	0	2	0	9	291	1149	494	1675	7	16	18	21	15	16	184	385	240	1426	1	0	12	15	1432	3654	7	3	1	0	1	4	2	4	0	1	24	12	1	6	1	1	0	2	23	9	3
Ak6	146	167	103	135	595	489	835	333	314	192	244	188	342	363	825	844	136	200	244	188	111	107	285	235	1231	255	194	92	138	123	101	204	305	347	362	291	246	291	186	167	265	361	247	345	320	175	432	352	473
Akap200	21878	43300	22574	40056	24111	29852	20866	37243	37388	59715	27292	47179	30007	35216	26842	29717	25957	69375	54545	41225	18602	26378	5110	5168	10344	7617	12032	22708	33832	56023	39796	68524	25644	42504	40925	65112	65533	129110	28026	35340	18285	31568	63031	85476	31036	40455	52413	48348	34979
Akh	2	5	5	5	6	0	3	1	4	8	1	7	10	7	9	7	18	14	4	1	10	17	1	0	3	1	8	5	1	6	7	2	11	2	3	1	3	2	4	11	0	10	2	6	3	1	27	6	16
AkhR	3	0	0	1	0	0	0	0	0	0	0	0	0	0	0	0	5	2	1	0	7	8	0	1	1	0	0	0	0	1	0	0	6	0	1	0	0	0	0	0	0	4	0	2	1	0	10	4	2
Akt1	3351	4259	3599	4042	2098	2385	2822	3644	3431	4762	2986	4378	4161	4617	4480	4812	3439	7212	4714	4027	2628	2972	2663	2811	6075	3202	1818	2572	1866	5135	5946	7458	2788	3798	2935	3830	5206	7889	3306	3782	2268	2877	5250	6165	6632	7370	5294	5555	6049
Alas	1965	1867	2868	3324	908	624	1264	772	446	294	514	412	1254	1090	1431	759	1070	1376	274	124	552	420	550	394	1811	362	748	517	1334	795	865	563	2747	1888	1424	903	541	216	2534	1683	1626	996	707	325	1269	676	576	340	1036
Ald	32964	30653	36307	37284	5852	6784	7432	9249	7851	3910	9859	4497	19910	20654	9804	13592	15955	7616	11983	4629	12091	8102	22146	12883	12989	3200	4517	5415	10355	3612	15460	3075	51949	18271	17598	5638	7114	1126	19033	17447	59139	16837	7397	3916	16785	6619	9879	5970	5354
Aldh	33775	24492	37085	36217	15539	4537	18804	4715	16756	627	15860	1336	32331	21930	25710	17235	13644	4336	12356	3406	10968	3934	6974	3034	66061	5196	12279	1784	39140	5438	17068	2877	29209	10296	59966	16413	39635	2459	24663	16275	49804	15123	40030	17342	18043	3157	46678	16631	19436
Aldh-III	3333	3332	3905	4535	10564	15669	4848	8032	2373	2645	2015	1991	4659	4624	2359	2186	3559	6916	1751	1153	1483	1160	1306	1207	3440	844	1712	2002	3565	2973	7210	6040	3562	2492	2125	1939	2999	6620	1206	1227	2988	2256	7785	6306	6709	5643	2129	2279	3402
Alg-2	1897	1863	1563	1866	2140	2142	2902	1921	2237	2681	1973	2549	3303	3741	2890	3043	1747	2671	2968	2532	951	1037	1577	1327	4883	1559	1353	1359	1604	3301	4311	3614	2173	2581	2781	2851	1861	2119	1844	1777	2139	2060	1730	1852	3051	2723	2545	1905	2350
Alg10	851	872	740	867	820	533	679	445	992	537	662	455	821	830	691	723	722	1081	608	424	313	327	584	500	1875	579	343	194	1273	549	1183	792	664	463	704	426	998	469	600	557	634	338	769	629	908	634	723	565	832
Alh	1068	2700	1030	2691	1141	3309	1014	4461	4727	4137	4634	4372	1992	3415	2202	3577	3120	9058	1581	1500	5788	3667	859	1709	1195	1747	2560	1624	6322	6039	1405	3083	4017	3982	6361	4882	2707	7277	2510	5129	1397	3418	4586	9445	1351	2503	7401	5238	5935
Alk	4492	3477	4315	2543	2	0	3	2	1445	3412	838	1801	48	32	7	5	2024	2647	4338	1495	420	1036	3587	2636	1288	306	1096	1504	632	1543	34	22	53	47	131	309	863	289	4	2	235	129	10	11	45	29	41	15	11
AlkB	414	369	445	557	1377	1202	1402	986	495	464	304	399	677	800	817	736	452	766	330	287	171	194	432	444	971	209	147	190	413	638	901	909	444	441	614	533	530	403	460	476	2204	2564	829	810	703	601	767	633	542
Alr	2738	2217	2485	2548	1220	735	1174	983	457	352	770	745	2541	2490	4982	3990	1280	1758	452	291	1000	798	431	322	1377	328	353	204	1224	798	1340	1076	2332	1419	2371	1672	807	471	3708	2768	1663	1401	1415	1304	1636	1194	831	502	645
Ama	36	940	79	1295	104	317	40	117	147	6677	222	7795	304	778	193	526	9994	43798	17016	38973	467	11765	492	3049	4	588	1493	18367	1198	8340	19	164	418	9863	3710	24229	13439	58237	40	57	1371	3430	35	153	14	464	112	448	7372
Amnionless	1	0	0	1	0	0	0	0	19	2	10	2	0	1	1	2	0	5	0	0	494	415	5	0	35	14	2	1	12	2	1	0	53	19	7	9	3	1	5	0	162	90	3	1	0	0	8	2	2
Amph	314	337	419	335	452	304	502	309	929	1021	606	612	994	859	760	527	317	530	284	246	121	138	329	283	827	142	257	205	227	464	741	665	498	425	1309	891	556	492	350	377	434	381	631	632	649	204	1226	1249	562
Amun	5291	6709	5333	6316	8338	6826	6834	6649	7649	7470	5413	5560	5768	6175	3873	3673	6398	11726	4842	3887	2944	3642	5669	5053	10193	4527	2298	2824	4203	5651	11204	12951	4695	5384	6570	6460	8790	10304	5035	5286	6258	5324	11486	10841	8024	6801	10140	9308	8126
Amy-d	1	1	0	1	0	0	1	0	4	0	96	83	0	1	0	0	1	0	1	0	0	0	1	0	14	11	0	1	2	0	0	0	0	0	0	0	0	0	15	2	7	1	6	3	0	0	13	5	2
Amy-p	0	2	0	0	0	0	2	0	0	2	40	48	0	2	0	0	2	0	0	2	0	1	1	1	42	19	1	0	5	2	0	0	1	2	0	0	0	0	11	5	0	0	2	1	1	1	21	9	30
Amyrel	9001	8961	6161	7478	2	0	0	0	3	28	1	6	0	0	0	0	1	1	16	19	187	335	0	0	1	5	123	204	0	1	0	0	0	0	0	2	0	0	26	7	0	1	0	0	0	0	7	3	7
Ance	181	172	302	283	88	70	35	36	25	76	32	38	7125	7433	794	831	17	61	293	228	8	7	401	385	63151	41222	279	210	19	16	2	1	12	14	33	44	10	11	67	50	3	10	96	70	58	24	245	201	85
Ance-2	47	27	52	29	0	0	0	1	0	0	0	5	63	76	22	14	2	0	1	2	0	0	0	0	463	344	0	2	0	2	0	0	0	0	0	0	0	0	0	1	0	0	0	1	1	2	6	6	1
Ance-3	495	445	492	468	0	0	0	1	2	1	1	0	50	65	0	0	1013	1424	0	0	4	0	1337	1669	0	1	0	2	13	18	0	0	22	14	28	39	0	0	0	1	18	21	2	3	68	41	3	7	0
Ance-4	1	0	0	0	0	0	0	0	0	0	0	0	1	1	0	0	0	0	0	1	0	0	0	0	2	1	1	0	0	0	0	0	0	0	0	0	0	1	1	0	0	0	0	0	9	0	7	1	0
Ance-5	99	84	60	72	696	435	560	347	17	18	16	18	22	26	5	3	82	92	42	15	5	10	7	12	10	4	2350	1187	22	23	2	4	45	26	174	112	15	35	15	49	3	9	14	18	4311	2787	32	47	34773
Andorra	0	0	0	0	0	0	0	0	0	0	0	0	0	0	0	0	0	1	0	0	0	0	1	0	0	0	0	0	1	0	0	0	0	0	1	0	0	0	0	0	0	0	0	0	0	0	1	0	0
Ank	3529	4065	3819	4400	4716	4124	4527	5612	16471	17739	11882	15077	11504	12404	9701	9537	6963	11756	6867	5338	1490	1974	5035	4033	5835	1424	2755	3107	1947	5651	20368	15285	8410	9555	9298	9961	16798	17326	11486	13737	8296	6464	15263	14561	17292	15002	8892	6735	12924
Ank2	320	250	293	232	12	9	22	9	2	2	9	10	4	6	12	6	945	1487	4	5	21	23	13	2	9	7	16	21	24	33	2	3	99	66	77	35	119	9	20	27	56	24	891	492	16	8	30	29	38
Anp	0	0	1	0	0	0	0	0	0	0	0	0	0	0	0	0	0	0	0	0	0	0	0	0	0	0	0	0	0	0	0	0	57	42	0	0	1	0	0	0	8	0	1	1	0	0	0	0	0
Ant2	52	74	52	60	87	85	97	118	146	122	150	117	977	1129	730	795	198	350	1374	1093	113	114	37	34	156	42	94	50	151	79	33	37	138	171	94	48	78	68	23	30	58	36	129	150	65	37	275	170	517
Antp	1	1	0	0	0	0	1	1	0	1	4	3	0	0	0	0	20	30	1	0	1	0	0	2	1	0	0	0	0	1	1	2	1	0	1	0	2	4	0	0	4	1	2	1	1	0	0	0	4
AnxB10	3225	3266	3226	3876	3754	3587	4649	4111	1770	3072	2357	3119	3319	3489	3542	3000	2032	3690	1397	1143	1652	2037	1648	1193	4381	1648	1361	1443	6205	3436	6691	5430	2548	2678	3654	4005	2579	3116	6005	5787	2437	2303	3779	3842	4822	3350	4791	3718	4472
AnxB11	10479	10964	12594	13644	5247	3843	7197	6421	15125	14690	16445	16778	13569	14654	19384	17938	13368	19181	4506	3134	4956	5920	3117	2802	15948	5814	6293	6110	12490	11681	13841	12385	10850	10193	10290	9216	5745	6493	7844	8793	6235	5835	11117	11093	24127	17320	16887	14118	9345
AnxB9	8104	6517	8158	8057	14841	11128	17723	10761	8680	6223	11434	9630	17803	17579	19479	15614	7018	7888	7934	3966	7121	4364	3050	1816	23984	3569	5291	2596	28553	9842	22606	9325	9356	5240	10418	6231	11587	3388	11336	7778	10218	5341	17491	13551	26538	13755	14648	8606	15102
Aos1	2501	2615	2040	2399	2877	2814	2804	2446	3473	2752	2625	2235	3366	3755	3560	3305	2298	3615	2259	1927	2223	2191	2402	2313	6001	1961	1115	1006	4929	2552	4682	5751	2369	2205	3097	2682	3396	3365	2246	2673	3519	3393	2716	3361	3841	3351	7028	6004	3418
Apc	3623	4674	4059	6034	2825	2558	1869	2747	2994	4462	2635	3815	3307	3442	2470	2370	3065	4467	3814	2460	2145	2801	2634	2308	5689	1831	894	1054	1255	2055	7060	8894	1615	2176	1520	1767	2907	3466	1746	2107	1648	1643	2406	2474	8215	5217	3772	3512	5176
Apc2	953	958	987	1320	1168	1193	1031	1452	1331	1254	1055	980	1065	1182	997	915	1054	1882	505	399	863	906	975	860	2082	617	484	535	1549	1133	1595	1687	982	1041	1243	1527	1198	1214	833	878	1250	1176	1108	1100	935	877	1491	1476	1093
ApepP	2331	2274	2379	2797	5354	5632	4901	6323	2119	2419	1596	1715	3393	3772	2450	2246	3094	5290	3193	2389	1512	1660	2314	2075	7153	1726	1757	2971	4606	3507	3812	4240	2212	2397	3618	4298	3881	4907	3122	3493	2126	2367	3088	3556	3060	2867	8296	6326	2883
Apf	0	0	0	0	0	0	0	0	0	0	0	0	0	0	0	0	0	0	0	0	0	0	0	0	0	0	0	0	0	0	0	0	0	0	0	0	0	0	0	0	0	0	0	0	0	0	0	0	0
Aph-4	33	38	24	25	0	5	2	8	10	16	44	59	5	6	2	3	218	306	22	4	5	1	21	22	8	6	95	52	26	4	0	1	254	114	22	15	24	20	115	72	13	4	14	9	13	4	3	3	73
Aplip1	45	69	77	110	45	36	63	79	11	12	6	10	253	317	1270	1091	298	578	91	60	6991	9205	881	639	98	25	158	181	371	237	427	471	368	345	1795	1601	40	56	157	134	18	11	1450	1421	51	34	113	93	4958
Apoltp	2599	4668	4042	7292	3321	1127	162	60	23945	53152	22897	52720	809	804	496	484	32435	49477	11861	17300	5470	9370	18275	13993	26539	12894	13106	26885	5141	31411	8263	6173	2348	3330	4314	5780	10045	11793	333	347	111	73	7718	3634	10162	8185	2534	1426	6935
Appl	98	157	144	111	56	25	54	65	22	15	30	11	153	194	105	141	161	249	98	63	439	513	129	109	37	10	37	31	279	463	93	50	433	361	581	495	739	362	149	124	575	313	1155	929	92	33	214	177	106
Aprt	295	333	299	366	423	452	409	373	355	784	284	570	345	393	315	337	141	301	270	217	69	129	178	165	710	312	200	319	657	675	581	718	595	738	367	442	119	259	1476	1617	241	330	268	401	343	291	437	353	1686
Aps	7158	9499	7922	8715	5051	4434	6874	6676	15405	11862	11177	9238	9721	10311	7149	6913	10483	15919	8004	6026	2997	3400	9013	7992	14080	5817	5010	4859	3378	6696	11069	16665	8514	9277	9248	7727	13119	13013	6876	7923	8570	9904	11213	10929	8779	7590	6219	6123	7593
Arc1	12208	12495	10311	11166	4542	3297	8175	6535	8359	7440	18147	17611	8898	9549	29222	24522	18554	24971	7209	4773	3633	3873	2792	1941	4923	1344	12199	9339	77675	34093	4073	3645	44395	35787	28707	20150	6601	3962	9762	9101	11947	13641	6692	5752	8684	6004	5388	3794	2809
Arc2	3274	3367	2462	2894	865	724	1228	787	1779	1780	3209	3287	1802	1860	2860	2431	2423	4023	1244	947	924	1261	914	764	1094	245	978	713	4284	4596	1730	1930	4811	4416	2221	1457	1271	828	3948	4431	1658	2306	1184	1156	2850	2298	1764	1113	1094
Arc42	1542	1569	1861	2158	1515	1319	1353	1330	1399	1403	1262	1133	2360	2444	2497	2460	1474	2354	1550	1441	1224	1161	1957	1663	5241	1798	1062	1146	5716	3014	2101	1996	3234	2928	3072	2543	1426	1465	2943	3000	2516	2391	2072	2210	2558	2264	3354	2966	2510
Arf102F	1496	1627	1438	1697	2211	2482	3288	2665	2737	3603	2635	3452	1275	1415	1471	1617	1053	2066	1479	1210	562	677	2066	2099	5864	1793	1039	1208	2549	4037	5968	5620	2481	3089	2497	2944	3924	5726	4280	5076	2522	2931	2886	3638	4790	4219	3116	2331	5816
Arf51F	3150	2894	3626	2975	3716	3691	4996	4731	7062	5977	6440	5237	7421	7688	4974	4514	3048	4879	5785	3277	1994	1758	3656	3379	8975	2461	6755	2233	3556	5350	8023	8157	3821	2953	4120	3023	4359	5802	3407	3927	2692	2859	3676	4091	9259	6434	5243	3245	6557
Arf79F	14526	17398	17703	20955	13416	13725	15201	19330	22028	29639	17633	25824	26103	29219	23946	24491	14162	25351	16206	12780	12528	16064	18968	18759	49260	20022	9697	12843	19640	30506	31933	37559	24005	28123	23875	25082	18223	30901	25102	29602	18189	21989	18841	24886	25637	25509	27772	23364	23794
ArfGAP1	2827	3031	2463	3272	1924	2242	1853	2480	1145	2099	1094	1661	2983	3170	2678	2518	1714	3393	1483	1222	821	1231	1369	1429	5260	2374	1005	1389	1548	1802	2016	2964	1954	2592	1354	1864	1828	3380	2105	2363	1083	1553	1811	2048	1922	2086	3400	3082	3660
ArfGAP3	2466	2783	2573	2958	3355	3117	3615	3415	2690	3188	2693	3198	5318	6065	4279	4516	2770	4708	2326	1782	1718	1961	2356	2131	8387	2516	1350	1241	2323	2361	4099	3903	2304	2454	2764	2716	3566	4478	3905	3874	2323	2076	3788	4071	4020	3056	5568	5047	6183
Arfip	969	1055	1163	1426	1756	2348	2251	3180	1708	2004	1219	1490	1290	1692	1977	1888	764	1380	543	645	471	740	572	575	1493	913	754	961	1214	1390	1355	1573	1564	1793	1140	1389	863	1441	3034	3153	853	925	1287	1253	1532	1393	1199	1243	2326
Arfrp1	348	350	311	372	410	394	289	307	393	476	367	504	408	403	445	391	600	987	226	185	185	167	183	182	640	244	154	197	257	404	542	667	261	306	310	300	297	343	618	664	199	263	422	367	435	443	496	405	392
Argk	738	572	566	526	14	20	6	22	5502	3006	1711	1933	365	449	2669	2594	221	289	668	187	488	648	6	6	8	2	1713	332	67484	29876	8	9	3792	3679	3373	2991	2667	150	21	18	210	4626	6	13	30946	4080	63	28	403
Ark	1956	5233	2169	7914	869	2607	795	4911	931	4160	1045	4898	956	1882	1047	2377	954	3192	596	1595	624	3794	735	1404	945	1858	296	3382	639	2841	837	2870	784	2957	674	2538	624	3063	731	1740	654	1978	938	1824	775	3752	1086	2263	733
Arl1	1405	1398	1329	1622	1121	1403	1277	1250	1177	1553	1060	1454	1518	1689	1486	1490	988	1982	1130	1042	850	1085	1127	967	4340	1915	837	974	2849	2280	2948	2918	1746	1970	2059	2256	1452	2386	1640	1758	1790	2048	1265	1570	1964	1864	1948	1634	2429
Arl2	499	523	513	621	414	489	546	423	465	628	457	518	505	565	576	582	377	743	501	481	304	261	680	621	1168	506	323	439	931	869	1028	965	501	602	599	625	521	647	536	508	551	630	481	544	745	613	804	673	610
Arl4	646	877	688	755	649	652	720	728	1717	2355	1261	2139	1652	1907	1458	1370	991	1837	646	548	174	264	1279	1170	2382	962	566	635	451	1839	1755	2063	1178	1721	1043	1333	1736	2340	1684	2069	1038	1265	1395	1528	2002	2184	1687	1268	1875
Arl6	0	1	1	0	0	0	4	2	0	0	1	1	1	3	0	7	1	1	1	0	1	0	0	0	8	1	9	14	2	5	0	3	5	1	1	2	2	8	2	2	0	5	0	0	4	4	2	8	17
Arp1	2648	2968	2312	3186	2233	2947	2656	2972	2475	4157	2860	4310	2418	3124	2621	2673	2486	5041	2537	2340	1874	2318	1790	1853	4193	2183	1622	2338	5528	4463	3253	3827	3418	4202	3698	4538	3361	4928	3014	3077	3626	4359	2095	2805	3672	3825	5283	4936	4120
Arp10	1175	1282	1046	1246	1045	1085	882	787	600	698	551	721	1141	1135	990	949	908	1608	659	464	382	457	570	515	1609	668	349	471	2182	1284	1296	1302	965	1076	1125	1163	1240	1393	682	651	893	986	1246	1216	1608	1401	1744	1444	1253
Arp2	4338	5002	5265	6519	2253	2492	2538	3522	3620	4554	3727	5369	6233	7132	5789	6896	3776	7253	5143	4937	2468	3326	1987	2074	6355	3143	1936	2856	4261	6584	8764	6492	3919	5529	5779	7103	4864	7536	2775	3698	3273	3280	4315	4722	6857	6228	8606	8617	6624
Arp3	3514	3826	3664	4038	11310	10362	11727	11538	5530	6710	6472	8208	7179	7910	6872	6756	5501	8872	10036	8055	3555	3866	10348	9170	11866	4415	3401	3874	10715	8927	11662	8823	6315	6514	8772	8533	8829	9242	5443	5839	5218	4811	8514	8916	9389	7279	7223	6269	11267
Arp5	790	850	769	1008	667	569	637	532	650	566	585	526	827	1002	841	738	565	1074	462	390	391	389	489	538	975	387	343	300	1067	731	1041	1177	570	569	702	541	646	610	635	617	575	494	947	936	997	948	1033	984	751
Arp53D	0	0	1	0	0	0	0	0	0	0	1	0	0	0	13	4	0	0	0	0	3	1	0	0	0	0	0	0	1	0	0	0	0	1	0	0	0	0	0	0	0	0	1	0	0	0	0	0	2
Arp6	1576	1592	1393	1588	3068	2509	2628	2138	1707	1718	1300	1370	1846	2062	1800	1841	1527	2622	895	692	860	863	1205	1145	2831	1014	469	665	2521	1612	2349	2375	1341	1262	1500	1497	1487	1252	1117	1171	1635	1419	1603	1467	1720	1509	1811	1506	1697
Arp8	602	656	652	630	605	594	576	432	599	573	518	631	961	896	869	806	700	1378	524	400	321	443	511	454	927	366	222	226	1202	587	752	966	589	629	448	465	719	730	664	613	579	611	848	671	913	724	702	572	791
Arpc1	5390	5482	5401	6275	11225	11055	14068	10212	5602	6921	7902	8895	8829	10468	6611	6291	6447	10068	7959	6194	12311	11546	4492	3698	15711	4718	4038	3608	12533	5919	11225	8050	6127	5333	9804	8428	14664	13089	15552	15585	5500	4450	12724	10870	17005	11915	21006	18528	30124
Arpc2	5192	5622	5031	5886	9765	9349	11815	10618	5740	5993	5803	6696	10384	11518	11623	11256	6423	10889	6749	5543	3443	3663	3671	3414	10182	3502	3642	3080	5957	5727	9952	8984	4658	5103	6510	6024	6190	8377	9662	11014	3378	3450	6156	6378	10540	8479	10965	8750	9657
Arpc3A	1431	1455	1634	1767	1350	1348	1227	1416	1368	1955	1505	2305	1457	1916	1578	1462	1268	2246	1314	1091	1289	1332	1036	961	2580	994	650	960	2315	2699	3129	2798	1391	1625	1674	2203	1769	1754	1291	1326	1007	1106	1427	1497	1928	1564	1817	1558	1921
Arpc3B	12	22	18	15	160	157	81	42	372	952	257	595	596	816	1556	1467	423	930	1044	1012	1603	1400	734	656	3274	1053	186	352	1738	2094	0	2	1569	2203	1044	1589	234	254	722	791	1	1	265	241	209	234	579	380	227
Arpc4	1688	1748	1628	2051	1850	2303	2271	1948	1812	2611	1878	2622	1626	1762	1953	2029	1742	3286	2445	2137	848	1075	1609	1462	4842	1993	1139	1404	5425	3109	3404	3330	1650	1822	1976	2451	3897	4187	1735	1729	1927	1942	2224	2484	3539	2956	2476	2336	4064
Arpc5	1985	2012	2000	2329	1431	1442	1424	1386	1798	2541	1904	2472	1359	1529	1440	1307	1636	2983	1577	1368	2071	2035	1255	1047	6411	2385	1130	1247	7580	4428	3998	3420	2713	2992	3340	3333	3594	3751	1776	1806	1656	1591	2294	2333	2954	2615	1665	1436	3002
Arr1	0	0	0	0	0	0	0	0	0	0	0	0	0	0	0	0	0	0	0	0	0	0	0	0	0	0	0	0	0	0	0	0	0	0	0	0	0	0	0	0	1	0	0	0	0	1	0	0	0
Arr2	76	106	72	108	0	0	0	0	1	0	1	1	0	2	5	3	12	10	0	1	1	0	0	0	7	1	5	1	0	3	2	8	0	1	2	0	15	2	8	0	6	2	6	3	2	9	186	118	11
Ars2	3580	4015	2872	3801	6344	5200	5195	6020	7561	8698	5966	6974	6559	6831	5235	4998	5994	10079	3988	3426	3188	4022	3604	3319	12691	5208	2711	2996	4232	4580	7516	8548	4056	3846	4900	4563	6742	7890	5665	7152	4686	4165	4723	5477	8128	6499	8493	7238	8007
Art1	4882	5495	5053	6244	5133	5284	5204	6142	5572	4204	4597	3532	7356	8008	8477	8100	3531	5983	4199	3489	3241	3257	2602	2519	10695	3767	1969	1820	6861	5022	5045	7892	6055	6741	5817	4962	5442	8959	5404	5848	4469	5619	4266	5842	5157	4934	6551	6432	6919
Art2	2	1	0	2	0	0	0	0	0	1	0	0	0	0	0	0	20	49	0	0	0	0	1	0	1	0	0	0	0	0	31	136	1	1	0	0	0	0	7	8	2	2	2	4	1	10	0	0	0
Art3	810	833	691	895	1601	1136	1708	1298	1123	701	1007	702	2586	2273	2852	2422	1060	1621	1518	992	868	804	1360	1158	3712	1234	600	341	1234	825	1207	2545	1453	1508	1954	1347	1434	2167	669	695	1410	2008	1155	1433	1515	761	2240	1764	2144
Art4	972	1262	846	1124	1344	928	1168	807	2413	1249	2418	1075	1922	1987	1468	1168	1547	2936	1066	969	1070	1014	980	1104	4484	2073	621	369	1189	894	2908	3098	2430	1833	1643	853	2408	3051	1266	1250	1660	1220	1408	1759	1665	1302	1639	1337	2990
Art6	0	0	0	0	0	0	0	0	0	0	0	0	1	0	0	0	0	1	0	0	0	0	0	0	0	0	0	0	1	2	0	1	1	0	0	0	1	0	0	0	0	0	0	0	0	0	1	0	1
Art7	944	911	1037	1193	577	488	782	444	657	480	590	443	931	905	683	753	583	765	488	258	274	265	517	491	1579	511	279	209	673	256	890	680	514	355	605	419	626	407	779	590	735	552	978	710	839	505	873	694	833
Art8	49	41	38	45	169	124	220	79	56	38	57	36	106	103	128	108	67	137	52	53	45	25	57	66	272	49	29	20	68	42	79	68	29	28	76	64	113	107	52	38	62	58	84	96	84	61	81	49	37
Art9	0	0	0	0	0	0	0	0	0	0	0	0	0	0	0	0	0	0	0	0	0	0	0	0	0	0	0	0	0	1	0	0	0	0	0	0	0	0	0	0	0	0	0	0	0	0	0	0	0
Asap	2235	2755	2474	3074	2733	2961	2594	3737	2994	2732	2464	2663	2915	3176	2201	2282	3772	6024	2318	1622	2816	1359	1519	1268	3626	1147	1223	1167	8713	2513	4621	4748	5159	2278	8116	2719	14490	11203	2332	2506	2425	2097	3628	3520	4497	4659	4302	3962	2677
Asator	600	748	887	897	547	365	406	466	1448	1467	1080	1412	1036	1079	1041	916	904	1385	529	363	206	219	865	860	1490	423	443	546	596	1547	1299	1098	1223	1382	1107	1194	1875	1325	2479	3749	1112	904	1716	1227	2232	2034	1538	1266	1333
Asciz	457	404	473	491	622	546	507	426	266	252	337	253	456	539	454	391	259	406	174	127	217	206	210	157	534	136	208	239	287	273	395	499	412	428	304	259	374	352	237	230	371	319	243	323	311	199	706	573	486
Asph	98	114	507	525	21	21	16	10	729	396	1080	657	993	1096	387	318	209	439	303	196	641	594	10	9	1112	354	550	739	207	252	118	115	395	362	33	34	43	21	114	113	795	815	81	76	68	47	453	387	329
AstA	7	15	2	14	3	4	13	8	28	8	2	5	9	6	0	0	3	5	5	2	0	2	5	7	10	4	3	1	0	2	0	0	0	0	23	26	3	1	2	14	10	3	6	13	5	7	22	11	80
AstA-R1	82	122	145	140	0	0	3	1	1	2	10	2	11	20	16	9	4	8	47	15	0	0	2	3	3	2	0	3	1	0	5	0	2	1	9	3	1	2	8	7	12	9	13	3	1	2	42	29	297
AstA-R2	1	1	0	1	0	0	0	0	0	0	0	0	0	0	0	0	16	17	0	0	0	0	0	0	0	0	0	1	0	0	0	0	0	0	2	1	0	0	0	0	0	0	0	0	1	0	1	1	1
AstC	0	1	1	1	0	0	0	0	0	0	1	0	0	0	0	0	0	2	0	0	1	0	0	0	0	0	0	1	0	0	0	1	0	1	2	1	1	0	0	1	0	0	2	0	0	0	0	0	0
AstC-R1	0	0	0	0	0	0	0	0	0	0	0	0	2	0	0	0	0	0	0	1	0	0	0	0	0	0	0	0	0	1	0	0	0	0	0	1	0	0	0	0	1	0	8	5	0	0	61	70	0
AstC-R2	0	1	0	0	0	0	0	0	0	0	0	0	0	0	0	0	1	1	1	0	0	0	0	0	0	0	0	0	0	0	0	0	0	0	1	0	0	0	0	0	0	1	1	0	0	0	0	0	1
AstCC	0	0	0	1	1	1	0	1	0	0	0	0	0	0	0	0	0	0	3	4	0	0	0	0	0	0	0	0	0	3	0	0	0	0	0	0	0	0	1	0	0	0	0	2	0	0	0	0	0
Asx	1751	2083	2014	2146	2177	1852	1654	2689	2281	2849	1744	2235	2073	1979	1823	1402	2076	3636	1549	1164	557	890	1159	1170	2185	987	725	1008	437	1342	2338	2671	1389	1614	1802	1909	2201	2458	1488	1628	1668	1582	2110	2314	2194	2278	2306	2044	1964
Atac1	291	294	367	357	474	452	481	466	354	392	329	409	277	292	390	366	337	617	195	183	251	216	137	154	403	130	112	187	358	380	350	400	269	272	253	292	480	453	343	296	169	195	285	350	359	343	573	463	659
Atac2	496	507	449	572	967	829	937	1040	635	680	619	710	419	480	471	525	529	863	358	219	289	310	411	391	1309	493	204	263	472	463	560	815	542	605	752	712	740	803	852	952	545	580	512	525	595	559	1355	1201	566
Atac3	533	641	498	605	549	521	563	658	3002	3886	2259	2954	862	1044	607	696	562	1011	540	442	445	522	458	495	1061	392	413	444	697	836	1581	1967	641	734	667	768	762	822	795	833	813	867	805	857	985	983	895	912	1237
Ate1	1323	1152	1217	1288	1254	905	1154	983	1272	1101	1687	1509	1644	1692	1997	1493	1615	2213	864	543	747	806	1161	1070	2392	781	720	427	2703	1249	1099	1188	1905	1307	1825	1175	994	718	1982	2160	1373	1206	1431	1132	1866	937	1137	858	993
Atet	2401	3828	2458	3562	31	93	43	172	188	588	273	748	199	296	82	147	687	2756	1229	1268	100	393	403	437	658	193	230	735	274	1124	1902	3233	167	645	457	1954	614	1832	630	1544	606	824	3558	5334	848	3177	1115	1729	1683
Atf-2	442	478	446	529	299	233	219	319	708	737	585	746	398	376	387	456	279	609	324	255	201	193	94	89	651	222	249	314	422	381	737	828	296	239	412	405	441	467	334	398	372	307	561	474	545	451	624	563	531
Atf3	922	555	1198	603	1391	318	1824	636	2121	945	2195	1054	463	313	878	389	3317	1462	1341	335	140	71	373	141	374	20	1389	1014	244	96	4137	1528	917	248	1012	280	3160	767	1550	1124	3681	573	2171	1363	2918	672	2120	600	3010
Atf6	1491	2311	2650	2141	3389	3523	5439	4546	2363	2886	1944	2948	2094	2278	2231	2091	2241	3727	1478	1132	197	251	1839	1698	1429	558	1388	1674	475	2566	3216	3656	1757	2522	2204	2474	2079	2843	1915	2418	1898	1891	2558	2649	3427	3794	3047	2110	2238
Atg1	4681	9350	7523	12098	1682	2414	1878	3429	1764	1986	1627	2254	1920	2167	1938	2412	2259	4598	2165	2044	1296	1034	7404	6338	2105	879	980	929	874	1478	1750	3822	2832	2712	2120	2655	2076	3253	1865	2570	1582	2449	3535	8697	3501	3962	2245	2715	3774
Atg10	140	143	113	199	192	176	193	160	141	105	122	150	259	236	284	289	119	211	151	118	142	153	141	104	274	104	95	82	148	136	159	93	80	99	174	149	201	150	83	116	240	199	161	146	149	125	213	169	156
Atg101	291	374	393	440	287	238	304	413	271	275	236	294	403	452	321	295	339	495	253	207	58	121	110	112	386	150	101	83	105	191	552	472	191	254	261	295	262	240	316	251	144	163	617	414	360	333	499	425	529
Atg12	276	352	292	331	114	198	146	161	203	262	168	271	307	384	383	347	129	229	179	127	85	104	154	144	357	194	106	136	222	393	277	423	333	413	289	324	264	378	223	191	310	427	285	293	244	261	301	333	287
Atg13	1332	1344	1643	1621	814	751	795	918	1408	1841	1286	1620	2295	2274	4589	2325	854	1500	1101	844	1374	707	760	645	1300	512	575	727	681	1154	1827	1725	1374	1302	2521	1659	1513	1905	1615	1427	1215	1050	1839	1452	1119	1056	1766	1316	1568
Atg14	903	954	981	1142	634	571	527	659	1040	1226	968	1262	1030	1027	1191	1092	705	1440	640	512	491	466	850	766	2126	760	416	522	1646	1248	1467	1615	932	962	1044	1139	1070	1106	1057	1172	949	958	1026	1057	1300	1331	1175	1116	1138
Atg16	698	834	613	746	825	1016	752	993	941	1053	986	1187	1053	1210	862	915	714	1476	699	645	342	420	607	536	1795	746	440	542	784	876	1558	1739	590	846	755	794	818	1113	702	687	741	786	887	1052	1141	1230	1358	1163	1251
Atg17	2724	3588	3379	3965	1361	1360	1393	2355	2300	2874	1725	2652	1243	1530	1074	1151	2221	4188	1816	1220	1280	1543	1047	878	1426	736	883	1702	1262	2666	3508	4816	2133	3228	1922	2676	2069	2570	2159	1852	1408	1556	3582	3311	2323	2730	1952	2291	3103
Atg18a	1865	2353	1882	2601	2098	2389	1871	2408	3028	3520	2708	3647	1832	1966	1891	1772	2251	4342	1791	1489	1062	1244	1300	1200	3376	1611	955	1408	2391	2479	2587	3188	2089	2337	2470	3075	2914	3587	2306	2126	1598	2160	2718	2518	2490	3244	1673	1692	2524
Atg18b	1227	1746	1145	1296	683	653	576	721	392	579	437	690	194	163	186	213	662	1350	365	495	111	130	428	362	326	127	299	531	262	761	605	839	447	648	527	631	332	303	758	689	335	319	572	446	878	1395	441	731	4155
Atg2	2586	3454	2990	4463	5169	5272	3591	5566	6834	8809	4826	6711	2880	3508	2449	2652	2339	5248	3234	2538	2034	2662	1279	1167	2858	1624	2001	3463	3009	3066	7872	9227	2086	2709	2435	3259	3952	5252	2655	2665	1276	1446	3187	3150	2397	3154	8342	8282	8219
Atg3	803	1019	826	965	666	695	534	687	1247	1853	764	1346	758	741	744	716	920	1507	896	758	604	654	500	501	2106	950	789	1168	1444	1568	1328	1539	599	954	1203	1471	1165	1239	1024	1033	621	511	1209	1243	1657	1907	1436	1346	1335
Atg4a	1672	2029	1558	2002	763	800	730	1001	1185	1613	1207	1714	1947	2321	2228	2156	1332	3030	1039	859	1728	2463	817	682	1802	878	770	920	1382	1449	1479	1808	1026	1427	1387	1676	1420	2088	1318	1076	785	1082	1197	1255	1472	2010	713	730	976
Atg4b	893	927	1373	1321	601	486	492	537	1065	1212	950	1194	1026	1078	558	464	948	1582	715	414	382	461	464	371	726	231	376	518	723	883	1083	1079	774	758	752	799	837	734	482	453	768	756	1121	827	1213	1060	1446	1092	975
Atg5	664	860	781	1100	745	915	824	1153	612	926	447	727	472	535	519	494	687	1510	688	626	227	248	1177	1084	215	161	344	627	621	954	908	1519	540	858	614	964	761	1490	619	699	503	835	781	970	1097	1644	1220	1144	520
Atg6	670	705	682	912	530	582	482	556	845	1123	770	1027	791	751	727	705	768	1158	559	366	273	371	656	550	1155	431	314	409	1145	1052	1243	1458	711	816	663	648	761	968	281	293	799	913	932	986	855	946	948	966	977
Atg7	812	1617	993	2411	723	1714	729	3729	1265	1908	923	1913	534	775	510	737	437	1038	437	610	442	1188	364	391	1204	795	372	1926	1104	4171	1476	1763	773	2895	916	2919	874	1181	599	749	574	802	827	978	1053	1970	1272	1638	893
Atg8a	5513	7939	9041	11568	3903	4254	4750	5263	11019	11404	9963	12212	17596	20823	17259	16590	18967	38991	9014	5894	3348	3950	5664	4709	5802	2251	4254	4674	10947	14417	15597	19075	8260	10660	10684	12107	9351	6339	14230	15652	10427	14151	14160	15967	8824	8860	6788	5854	3992
Atg8b	0	0	0	0	0	0	0	0	0	0	0	0	2	1	1	1	0	0	0	0	0	0	0	0	1	0	0	0	0	0	0	0	0	0	0	0	0	0	0	0	0	0	0	1	0	0	0	0	1
Atg9	1312	1679	1642	2203	1370	1627	1075	1596	781	1155	640	1021	842	968	655	720	1176	2481	965	633	255	426	710	702	1605	948	450	805	914	1112	1844	2014	915	1355	721	1199	1209	1461	1715	1584	601	993	1759	1836	1607	2424	1047	1105	1375
Atox1	563	803	727	911	899	1092	1125	1153	1153	1943	871	1248	823	986	958	1105	636	1447	1024	906	424	550	1081	1064	2351	1089	1060	1460	1349	2626	2722	3047	1585	2041	1443	1886	1174	1966	1173	1281	1803	2069	1231	1349	1420	1458	1927	1729	1511
Atpalpha	12469	12743	15588	15797	9321	7057	7336	7507	27248	20731	21924	16963	25099	23718	15900	13260	21656	29130	26608	15594	10868	9265	5572	4275	28009	6905	8258	5580	8866	11642	32442	25541	21957	15650	17851	13270	19961	13716	32236	33162	20325	8506	39371	27524	40577	21624	22829	14432	23246
AttA	120	88	61	44	31	16	96	72	0	3	3	24	1	0	108	127	3	5	1	0	10	6	0	0	0	0	1692	866	11	2	0	0	0	6	4	2	0	0	170	90	0	0	2	5	35	45	6	3	80
AttB	756	481	367	326	199	172	227	185	22	21	65	42	0	2	573	586	46	59	15	7	16	17	1	1	4	1	3054	1348	93	46	3	1	28	29	49	28	30	30	405	220	6	7	17	30	190	109	49	26	192
AttC	177	238	68	69	11	6	0	3	12	1	32	40	0	0	17	15	1	0	16	4	2	3	2	2	1	0	4644	3243	104	53	0	0	0	0	4	2	0	0	0	0	0	0	0	0	8	15	21	5	25
AttD	447	510	171	277	71	71	54	67	38	23	123	91	1	0	490	728	116	161	446	260	45	34	1	0	1	0	911	458	1136	566	0	1	416	309	631	431	2	1	79	98	9	4	12	8	198	147	57	54	401
Atu	1689	1989	1483	1906	1626	1651	1306	1572	2443	2736	2053	2317	2207	2377	1894	1867	1870	3378	2147	1689	1028	1264	1788	1620	4210	1808	839	893	4315	2639	3409	4400	2177	2576	2435	2324	2656	3397	1837	1747	1609	1794	2216	2531	2314	2141	3377	3094	2915
Atx-1	22	31	21	28	12	25	8	3	27	38	23	28	16	33	18	25	40	51	16	9	15	17	14	11	82	14	8	16	53	35	28	16	33	18	20	23	34	10	32	20	30	9	13	11	21	23	68	55	22
Atx2	2967	6750	3500	7050	2864	2520	2193	3564	3461	3952	2594	3350	10062	8794	8848	8322	4021	7364	2856	2720	2244	4851	2027	1644	2249	988	1344	1737	2178	4922	3622	4830	3996	5459	4328	6865	3072	9223	3172	3217	2436	3070	4372	4401	5654	6276	6368	4070	4010
Atxn7	899	1306	1104	1689	503	579	475	666	1030	1645	918	1497	550	551	498	532	886	1964	616	652	446	867	665	633	832	599	298	601	912	1139	1463	2215	1053	1496	1051	1530	1382	2484	925	1041	847	1228	1119	1291	1076	1116	698	796	1141
Aven	251	199	200	228	224	270	187	278	161	238	205	270	244	314	210	290	122	305	100	103	105	78	139	112	460	153	103	122	360	313	422	465	186	222	205	257	129	180	138	149	143	170	246	321	245	272	326	257	301
Awh	0	0	0	0	0	0	0	1	0	0	0	0	0	1	0	0	1	1	0	0	0	1	0	0	5	0	0	1	0	2	0	1	24	36	205	135	1	0	1	0	0	0	0	0	81	49	0	1	0
Axn	1787	1899	1686	2168	1488	1373	1314	1855	2170	2730	1867	2189	2297	2369	1926	1782	2334	4228	1455	1110	1093	1393	1516	1315	2900	1146	880	1176	1072	1971	3297	3896	2322	2495	2645	2823	2298	2729	2788	3315	1995	1871	2931	3044	2672	2626	2894	2750	2932
Axs	308	321	311	349	457	500	469	573	283	358	317	387	265	307	382	356	473	1056	274	221	176	194	204	181	243	68	144	170	475	511	608	553	509	442	524	490	414	439	512	410	523	439	786	717	411	378	449	336	472
Axud1	1175	1464	1137	1520	628	611	569	810	1545	2215	1157	1888	742	840	535	499	1428	2736	1549	1188	598	853	694	691	1425	583	516	765	737	1405	1684	2122	1407	1655	1378	1614	1699	1857	1309	1479	1037	1023	1694	1705	1358	1334	823	668	1492
B-H1	0	0	0	0	0	0	0	0	0	0	0	0	0	1	46	43	0	0	0	0	0	0	0	0	0	0	0	0	0	0	0	0	0	0	1	3	0	1	2	2	0	0	0	1	0	0	0	0	1
B-H2	0	0	0	0	0	0	0	0	0	0	0	0	0	0	0	0	0	1	0	0	0	0	0	0	0	0	0	0	0	0	0	0	2	1	0	0	0	0	0	0	0	2	0	0	0	0	0	0	2
B4	5424	10499	7299	14757	3361	4647	4429	7286	1618	2288	2135	2876	2790	4809	3701	4708	1409	1787	1084	840	1563	1685	2373	2545	2726	3220	1055	925	978	1541	1744	4128	3786	3171	3976	4027	3642	5929	3120	3163	2037	2069	2251	4253	823	627	2489	3696	2937
B52	6494	7929	5328	7663	11070	10285	8436	10878	9889	9795	8211	8388	12722	14399	10586	11699	8217	16858	10098	8669	5028	6670	9154	8528	20408	8610	3615	4148	11983	9646	12516	17385	8176	10466	9752	11069	14548	17685	6149	7518	8416	9660	10403	11372	11431	11179	12460	12399	16546
BBS1	0	0	0	0	0	0	1	0	0	0	1	0	0	0	1	0	2	3	0	0	2	1	0	2	6	1	0	0	2	1	2	0	0	0	0	2	27	0	0	0	1	1	0	1	5	0	0	0	1
BBS4	331	458	494	434	0	0	0	0	1	1	0	2	6	12	1	2	55	82	1	0	0	1	17	13	16	2	0	1	0	1	0	0	2	3	2	4	4	1	0	0	5	0	1	1	0	0	0	4	13
BBS8	172	170	150	191	6	7	0	1	43	37	31	22	288	298	325	293	176	265	132	114	44	33	36	14	137	37	59	81	12	7	2	2	45	35	148	126	140	38	5	2	202	127	175	147	5	0	216	188	160
BCAS2	505	497	341	456	379	419	318	306	710	983	687	765	522	535	452	510	435	783	483	471	378	394	369	393	1174	437	274	305	1048	625	774	1026	399	446	557	559	799	1116	483	490	541	602	574	676	520	510	767	780	580
BCL7-like	459	508	325	433	846	683	666	617	1151	984	966	1057	1513	1668	1240	1302	681	1163	745	590	440	500	725	837	1663	694	226	295	734	811	1331	1535	757	785	935	833	964	1296	762	833	1079	1168	1011	1298	1237	1317	1018	796	1031
BEAF-32	1434	1529	1338	1488	2028	2069	1615	1824	1619	1435	1202	1245	2145	2251	1738	1599	1099	2129	906	793	618	749	1149	1085	3301	1094	512	644	1758	1760	2372	3121	927	1101	1503	1535	1996	2376	1299	1477	1472	1626	1793	2146	1984	2071	2842	2427	2009
BG642163	0	0	0	0	0	0	0	0	0	0	0	0	0	0	0	0	0	0	0	0	0	0	0	0	0	0	0	0	0	0	0	0	1	0	0	0	0	0	1	0	0	0	0	0	0	0	1	0	0
BG642167	1	0	1	1	0	0	0	0	0	0	0	0	0	0	0	0	2	1	0	0	0	0	0	0	0	0	0	0	0	0	0	0	0	2	1	0	1	0	0	0	2	1	0	0	1	0	0	0	0
BG642312	0	0	0	1	1	0	0	0	0	0	0	1	0	0	1	0	0	0	0	0	6	20	0	1	0	2	1	2	0	0	0	0	1	9	0	0	0	0	0	0	0	0	0	0	0	15	0	1	0
BHD	263	310	302	392	228	216	173	204	477	462	331	446	205	242	265	245	211	453	342	190	126	128	147	122	375	163	103	150	595	503	449	524	226	251	288	293	399	247	206	210	400	307	370	335	339	354	332	289	292
BI-1	9393	9311	9209	10681	4258	4308	6082	5298	2774	3566	3218	4292	6676	7012	10310	9108	3909	6924	3028	2282	2549	3130	2564	2278	9379	3657	2877	3094	7319	6598	4919	4889	6950	6951	4051	4274	2411	2965	10137	7746	4185	4106	5503	5682	7636	6928	2918	2393	5789
BM-40-SPARC	17426	17217	17232	19812	34762	27811	12528	9897	56834	31885	23081	15639	21446	19899	4877	3968	52235	76004	12180	6637	24641	25156	15501	12926	254734	58438	34400	23524	147509	87562	32657	19230	36729	29770	28056	17754	48231	23753	10798	9474	59752	20643	2730	1811	76580	48602	19729	12755	14520
BRWD3	3682	4497	3656	4886	3636	3361	2520	3734	4163	4153	3106	3221	4363	4236	4092	3895	4259	8219	3179	2306	2309	2481	8944	9278	5642	2292	1597	1962	3486	3269	4481	5438	2917	2765	3477	3569	4917	5141	4610	5043	2391	1938	6005	6097	5630	5700	5740	5279	5676
BTBD9	311	310	271	285	563	430	443	528	790	983	664	770	1144	1052	1186	995	1194	2122	447	258	384	386	319	266	1022	322	306	307	525	557	1188	1074	545	499	656	735	929	900	789	737	562	563	966	967	786	508	875	761	1089
Bacc	6034	6793	5974	6209	6326	4757	8014	4110	19377	9799	11436	8017	12346	12875	7782	7795	9045	15140	8404	5064	3159	2168	10749	8608	5628	3231	6500	4320	10182	7837	16584	17908	5223	5454	9340	5538	28228	12610	286	272	9592	7013	12066	12429	25055	21035	16881	15779	21075
Bace	0	1	1	2	0	0	0	0	0	1	0	0	0	0	0	0	0	0	0	0	0	1	0	0	1	0	0	0	2	2	0	0	0	0	2	5	0	0	1	1	0	0	12	13	0	0	1	0	1
Baldspot	2224	2022	3683	3167	3547	2265	5138	2907	4829	2427	3778	1887	10970	11218	13532	10200	3024	5790	2373	1594	1048	579	2392	1809	7736	1355	2736	808	1163	1137	12731	12126	1694	1081	1418	895	3096	3272	3291	3996	5201	3243	6551	6854	12226	8734	7012	6157	4500
Bap170	2116	2360	2326	2611	3465	2625	2901	3215	2919	2562	2281	1987	3887	4304	3781	3280	2396	4128	1709	1405	1590	1588	2275	2018	5000	1513	874	680	1409	1051	4005	4001	1626	1457	2198	1895	2883	2551	2645	3029	2119	1809	2936	2991	3255	2272	3405	2918	3396
Bap55	1782	2094	1781	2256	3231	3057	3485	3368	2886	2531	2415	2118	3442	3982	3474	3417	1864	2946	1776	1656	1542	1742	2029	2031	6640	2713	885	858	3138	1930	3619	4382	1991	1963	2025	1702	2397	2817	2375	2415	2596	2702	2230	2753	2870	2721	3909	3443	3367
Bap60	3081	3203	2398	3018	3897	4340	3159	3128	3392	3203	2731	2788	2825	3166	3715	3527	3132	5475	2244	1697	1765	2126	3560	3668	7009	3133	1320	1369	6580	4023	4870	5864	2403	2486	3348	3123	5347	5420	3350	3553	3309	3519	3963	4658	4856	4789	4588	4269	3744
Bdbt	636	598	677	712	749	708	834	640	768	942	616	722	948	959	713	831	581	992	723	584	416	463	588	564	4443	1622	470	402	1072	1038	950	1151	678	728	523	504	786	940	1037	1156	697	619	736	781	1080	920	2037	1671	1063
Bem46	678	787	796	872	383	417	377	366	588	751	603	793	496	577	396	443	515	988	424	305	270	356	462	460	1074	389	222	316	643	640	902	949	539	716	618	751	672	759	658	697	514	445	673	658	778	762	513	405	1071
Best1	1045	1442	1411	1766	3062	3711	2212	3597	2240	4864	2726	5099	2091	2474	1800	1909	1978	4732	1934	1330	2001	2168	448	430	82	20	1748	1684	2559	3773	1161	2158	2294	2285	3260	3227	1348	2102	1095	1131	2004	2910	2176	2276	2232	2486	2869	2475	4716
Best2	0	0	3	2	30	9	241	30	0	0	0	5	1	7	6	4	5	8	193	85	1	4	1	0	49	20	14	0	2	4	2	0	16	6	39	20	3	0	1767	2997	187	198	719	266	1	3	2	3	2
Best3	2	4	0	2	0	0	0	0	1	0	0	0	1	1	2	0	1	2	2	0	0	0	2	2	8	0	0	1	0	0	0	0	0	0	1	0	2	0	1	0	0	0	1	0	2	1	4	0	1
Best4	1	0	0	0	0	0	0	0	0	0	0	1	0	0	0	4	5	9	0	1	2	0	1	0	0	0	0	4	0	0	0	0	0	0	0	0	3	1	1	0	2	0	0	2	0	0	0	0	0
Bet1	1032	993	1021	1352	785	989	709	1137	457	637	517	782	1404	1557	1712	1695	544	876	592	424	270	572	330	257	1598	457	375	496	1020	910	922	965	979	995	887	1087	588	781	2276	2720	727	814	755	970	1124	802	1027	718	1037
Bet3	354	312	390	474	607	577	727	626	382	519	382	475	443	559	578	498	258	408	317	251	237	193	137	112	1018	354	221	218	410	414	553	388	352	337	465	546	366	314	242	230	269	193	477	564	572	489	308	311	658
Bet5	578	626	630	729	455	387	466	350	443	635	441	603	391	425	523	504	391	697	274	223	263	363	374	312	1233	477	294	325	879	890	905	928	528	650	728	784	363	277	542	611	483	612	624	531	783	744	679	467	648
Bgb	498	517	426	525	1198	1276	991	1061	2337	3150	1822	1970	1286	1432	684	625	669	1298	583	504	695	736	769	828	1483	681	506	605	1478	1300	1722	2103	990	1093	1186	1372	930	993	936	927	2155	2175	900	951	1258	1293	1906	1830	1838
BicC	0	0	0	0	0	0	0	0	0	0	0	0	0	0	0	0	0	0	0	0	0	0	0	0	0	0	0	0	0	0	0	2	0	1	0	0	0	0	0	0	0	1	0	1	0	0	0	0	0
BicD	1763	2136	1632	2065	2602	2714	3072	4137	2860	3957	3105	4290	2210	2464	1909	1781	2810	5185	1587	1305	1583	2061	1951	1695	4366	1852	1133	1445	2317	2848	3569	4611	3167	3760	3014	3609	1450	2374	6535	7757	3132	3368	3318	4223	2612	2397	6318	5501	4331
BigH1	3	4	0	3	1	0	9	5	39	4	19	15	0	5	5	3	9	11	19	7	8	5	0	1	1	0	29	34	2	6	2	1	6	7	14	13	1	1	1	1	2	0	27	22	10	3	7	11	12
Bili	7	6	8	12	22	19	13	17	7	1	9	6	45	55	37	26	54	99	1	1	3	6	6	12	4	1	38	39	40	92	16	23	116	141	56	52	23	7	20	18	17	17	19	19	122	76	24	10	5
Bin1	3849	3403	5590	4461	947	956	1086	967	1895	2401	2309	3130	1747	1810	1460	1562	1999	2923	1462	1005	1344	1614	1283	1137	1885	815	2419	2128	2562	2503	1881	2070	6604	4454	5338	4622	1080	1344	1054	1040	2724	2753	902	1232	6980	4962	1793	1507	1408
Bka	318	323	254	368	800	728	984	597	346	301	324	333	575	523	511	438	358	618	402	269	243	213	288	304	1195	412	174	121	957	608	528	948	586	651	421	341	743	1015	329	308	465	797	1056	1214	575	397	900	725	1019
Blimp-1	3	6	4	11	1	0	1	1	9	1	6	0	108	48	15	15	3	7	1	1	4	3	0	0	2	0	1076	155	1	8	0	0	9	44	8	3	132	65	1	3	1	3	20	28	31	8	2	1	119
Blm	1090	1200	1132	1411	865	823	755	1116	985	937	664	807	1157	1355	1238	1416	708	1458	713	526	225	275	740	707	2089	623	279	351	314	409	1236	1693	427	424	532	589	736	880	612	704	404	380	1113	1353	1061	1116	1121	1145	1215
Blos1	465	481	485	658	328	403	289	364	353	572	264	452	285	419	398	430	267	603	229	185	169	181	301	259	1112	394	183	272	394	580	653	773	470	482	366	475	309	541	391	415	415	493	387	568	546	426	342	325	497
Blos2	211	256	218	283	242	269	224	251	247	356	165	331	209	210	235	316	195	371	219	162	98	132	194	239	617	308	172	226	409	433	414	594	285	374	211	340	188	415	339	372	235	327	212	362	427	544	217	221	450
Blos3	211	203	196	255	167	158	187	130	378	432	204	322	161	203	207	191	290	503	237	193	161	168	236	242	652	333	196	229	252	453	430	525	173	247	240	250	386	432	319	330	147	200	288	287	372	350	355	313	241
Blos4	284	280	185	285	90	106	90	84	104	128	80	81	194	225	250	325	82	180	82	72	101	84	144	145	543	161	41	75	77	235	235	230	111	126	185	202	201	265	310	304	187	227	124	130	280	310	446	356	683
Bmcp	1284	1971	2147	3407	717	621	584	676	645	771	549	705	1462	1668	1440	1462	495	973	589	444	292	418	578	532	1650	612	551	562	844	940	1240	1554	772	1018	839	743	756	1015	937	869	493	479	1047	959	1531	1297	1874	1554	1269
BoYb	1171	1291	1401	1696	994	952	987	1141	1217	1299	1093	1465	1637	1816	1572	1746	1266	2074	821	745	739	809	1218	1126	699	276	349	489	990	1118	2188	2087	224	264	1141	1301	907	1053	1311	1449	661	449	1643	1662	1872	1710	1841	1601	1670
BobA	0	0	0	0	0	0	0	0	0	2	0	0	0	0	0	0	0	0	0	0	0	0	0	0	1	0	0	0	0	0	0	0	1	1	0	0	0	0	0	0	0	0	0	0	0	0	1	1	0
Br140	1521	1552	1377	1699	1862	1663	1807	1914	1545	1438	1405	1363	2079	2212	1650	1486	1340	2103	1246	957	563	749	867	834	2035	594	602	589	734	731	1863	1918	936	827	1085	1084	1545	1410	1453	1598	1409	1096	1760	1618	1757	1580	1719	1569	1693
Brca2	597	709	678	877	360	318	348	443	512	618	431	543	320	410	440	383	495	869	377	267	185	299	275	189	721	215	404	474	238	424	487	558	452	535	529	585	457	444	347	401	276	269	491	535	596	564	886	754	366
Brd	0	2	0	0	0	0	0	0	1	1	5	5	0	3	0	0	0	0	0	0	0	0	0	0	1	1	0	1	0	5	0	0	3	0	0	1	0	0	0	0	9	9	1	0	1	1	0	0	0
Brd8	514	608	428	573	695	720	600	523	1054	1269	979	1108	698	801	606	607	496	906	599	471	577	710	768	761	1752	767	292	328	1411	915	1130	1412	636	742	978	1084	995	1103	484	495	828	862	1046	950	908	900	829	944	1057
Bre1	1102	1305	1158	1505	2525	2093	1994	2591	2220	2442	1494	1680	2022	2210	1620	1555	1858	3182	1918	1421	888	1114	1545	1474	4613	1861	745	802	1073	1362	2683	2937	1414	1543	1689	1725	2496	2688	1150	1337	1313	1285	1899	2173	2120	1996	4108	3895	3186
Brf	1692	1965	1768	2292	1377	1426	949	1232	1885	2613	1628	2216	2066	2245	1678	1755	1322	2871	1193	1219	750	1061	1132	1069	2640	1052	740	1044	1464	1503	2687	3289	1518	2000	1656	1848	1327	1967	1195	1416	1102	1215	1705	2052	1851	1895	2968	2735	2109
Brms1	1630	1838	1414	1664	893	855	642	835	1244	1344	911	1162	1340	1348	1274	1353	1089	1952	630	562	628	701	786	649	1877	837	456	488	1283	1004	1535	2038	791	763	807	903	1019	1493	944	1002	892	942	1297	1388	1518	1519	1409	1357	1426
Bro	0	0	0	0	1	0	1	1	0	1	0	0	0	2	0	0	1	4	0	0	0	0	1	0	1	0	0	0	1	5	0	0	0	2	3	1	1	0	1	1	3	7	2	0	0	0	6	3	12
Bruce	12097	13223	12012	15194	7302	5993	5999	9044	13662	15857	9145	11143	7720	8532	8083	8338	20335	34070	10785	6939	5826	6827	8487	7440	16577	6024	4525	6069	5044	8767	14355	12246	11989	11827	11977	11290	10216	9705	28618	29521	6698	4776	13111	12068	15240	13479	9901	9025	13927
Bsg	11327	16660	16469	15612	6434	6136	7853	8104	9596	7341	9174	7836	15222	17608	13786	13488	12600	18696	15925	12658	2907	3019	3823	2990	9009	6243	16121	14408	4330	8523	12465	14109	8952	7241	12673	8651	35614	30752	4942	6158	6397	5513	16150	18540	10533	11665	14080	14093	12104
Bsg25A	0	0	0	0	0	0	0	0	2	0	5	2	0	0	0	0	0	0	0	0	1	3	0	0	0	0	0	0	1	1	0	0	0	0	1	0	1	0	0	0	1	0	0	2	0	0	0	0	0
Bsg25D	1071	1570	1235	1592	772	798	683	1011	1399	1819	1096	1547	691	857	829	894	2108	5034	1154	824	535	736	897	774	2052	814	619	834	702	1236	1635	2192	1183	1426	1184	1442	1959	3981	1442	1460	912	896	1444	1568	1579	1827	1493	1694	3504
BtbVII	2445	2519	2326	2742	6133	5112	4568	5473	4314	4661	3406	3665	4020	4118	3030	2440	3310	5105	2979	1782	2442	2553	2101	1760	6349	2669	2218	2481	2330	2679	5743	5407	3227	2994	2665	2421	6192	5267	3128	3343	2770	1904	3885	3171	4686	3294	9924	8533	7478
Btd	1	1	1	1	1	4	3	4	1	3	1	4	13	7	4	3	4	9	9	6	1	0	2	6	17	1	0	11	0	1	2	2	1	5	1	2	0	0	3	2	0	0	2	0	4	3	7	3	4
Bteb2	0	0	0	0	0	0	0	0	0	0	0	0	0	0	0	0	0	0	0	0	134	69	0	0	25	2	0	0	0	1	0	0	1	0	1	0	0	0	3	3	0	0	0	0	0	0	0	0	0
BthD	2696	2765	2418	2851	1396	865	1741	990	1216	585	814	472	5287	5528	7765	6969	1253	1650	1257	630	569	420	1276	1065	4442	890	607	299	1576	770	4315	2938	1252	1044	1445	992	1292	459	1920	2013	1340	919	1815	1382	2934	1846	2443	1733	2622
Btk29A	2744	4699	2863	4454	1874	2873	2144	4935	4802	19080	4891	21376	2293	2532	1596	1864	1833	4476	3171	3622	3460	14680	891	1017	979	2243	5811	12507	1851	13947	2754	23069	4796	13635	6105	9077	1715	2253	4559	7539	4607	10958	4019	4014	676	2131	6133	6135	3280
Bub1	1093	1782	1244	2101	863	1035	860	1203	1326	1741	1149	1455	892	1105	1148	1164	1671	3368	1189	979	604	1056	853	926	1971	905	549	777	384	895	2192	2687	1024	1420	860	1272	1680	2353	1710	2406	937	976	1524	1743	1858	1850	1259	1434	2571
Bub3	1749	1964	1627	1950	2501	1963	2504	1894	3925	2851	3000	2339	2507	2766	2283	2114	1910	3125	2327	1849	1770	1616	2265	2226	7657	2101	1281	1066	3656	2014	3777	3316	2097	1686	3184	2462	2863	2179	2188	2554	2859	2182	2715	3355	3738	2880	3556	2982	3454
BubR1	3244	3438	3372	4129	4945	4408	4234	5233	4602	3600	2964	2629	3574	4316	4043	4068	2706	4600	2214	1759	1520	1578	2392	2226	5594	1201	1193	1156	1726	1760	2377	2285	1820	1621	2742	2645	3326	2439	2507	2948	2710	2134	4117	4295	3727	3655	4605	3729	3256
Buffy	2	13	1	16	0	1	3	10	91	326	215	359	2	1	0	1	7	14	79	113	3	2	2	0	147	60	74	174	9	10	1	0	2	10	4	12	4	14	8	3	4	0	4	12	3	3	10	14	7
Burs	0	0	0	0	0	1	0	0	0	0	0	0	0	0	0	0	0	0	17	7	0	1	0	0	0	0	0	0	1	3	0	0	1	1	0	0	1	0	0	0	0	0	0	0	0	0	1	0	0
Bx	462	337	532	410	267	132	90	71	589	414	475	396	617	657	701	658	386	608	361	210	384	283	214	141	255	44	441	178	334	326	66	22	480	342	821	538	251	354	428	482	887	425	537	273	134	95	508	315	214
Bx42	2535	2764	2219	2704	2045	2156	2135	1865	1931	2461	1886	2360	2768	3104	2745	2621	3202	5915	1552	1268	1291	1593	1451	1349	3137	1237	828	1122	4128	2864	2723	3230	2257	2280	2536	2705	2835	2954	4278	4016	2354	2531	2561	2607	2976	2801	3224	3194	3252
Bzd	378	399	404	361	407	331	316	295	784	816	692	732	425	415	333	345	405	811	266	200	174	211	368	318	734	258	152	228	625	469	534	689	389	400	466	404	485	599	352	309	264	334	429	446	568	500	697	629	466
C15	0	0	1	0	0	0	0	0	5959	7617	8840	9975	1	3	0	0	0	0	0	0	0	0	14	1	0	0	0	1	0	2	0	0	0	0	1	1	0	0	0	0	0	0	0	0	0	0	0	1	0
C1GalTA	2052	8029	2258	8720	2050	2428	1683	3295	1272	1687	951	1376	3203	2873	1773	1557	1404	3217	1162	1051	40	72	257	638	555	2599	2078	1586	2231	3999	1476	1243	1259	1969	1929	3034	2598	9902	3379	2227	429	296	4128	3996	2219	7834	5546	5718	2973
C3G	1153	1113	1247	1077	2016	1458	1932	1725	1228	1403	1009	1305	3344	2868	2569	1838	4158	5524	1003	655	777	662	1142	1108	1136	415	356	365	756	1143	1688	1988	1180	1104	1102	955	559	103	813	702	865	762	4436	2373	3168	1788	2237	1550	1913
C901	0	0	1	0	0	0	0	0	0	0	0	0	0	0	0	0	58	41	0	0	1	0	2	0	1	0	0	1	0	0	0	0	0	0	1	2	2	0	1	0	1	0	1	0	3	2	0	0	0
CAH1	61	58	71	84	6	25	2	20	1	0	1	3	9	16	14	4	0	9	132	55	0	0	13	6	3	1	10	7	1	6	4	4	0	0	13	122	4	3	5	5	3	0	33	118	4	15	10	7	22
CAH2	632	644	383	473	6	16	6	10	31	8	6	7	1	5	1	1	863	2067	486	380	1	1	992	762	0	0	2	4	14	12	51	31	33	40	17	14	466	666	97	224	759	448	35	58	97	88	7	8	632
CAHbeta	82	75	110	117	59	46	93	41	83	82	106	98	197	157	320	202	49	59	54	24	26	16	68	30	213	31	64	52	69	64	320	305	113	112	97	70	110	40	422	206	172	121	182	124	236	146	48	41	166
CAP	2202	2941	2560	2909	607	323	436	252	1190	839	1431	1002	621	880	288	380	1880	1509	3571	1570	1944	1191	4353	4208	626	87	510	368	545	485	14800	4488	903	592	767	603	1574	278	138	155	1516	741	844	355	1581	922	341	519	931
CASK	1165	1393	1225	1357	1227	1007	916	1123	1823	2051	1652	1765	2456	2494	1734	1775	1623	2701	1363	950	1230	1371	1796	1512	3505	1169	1084	955	946	1453	1793	1767	1428	1471	1864	1711	1415	1230	1618	1631	1085	825	2654	2216	1779	1298	1658	1495	7045
CBP	287	180	215	148	11	2	0	3	5401	4167	4390	3688	757	805	1269	1334	1010	1076	378	285	3933	3558	2	1	13	2	1100	1052	5612	4696	178	225	1754	2626	18755	7587	1675	403	42	48	4238	3722	13602	3432	370	180	22	18	71
CCAP	39	43	17	19	10	6	20	7	9	4	4	3	0	3	12	5	27	40	1	4	1	1	1	0	2	0	21	14	12	25	14	4	35	20	5	2	19	5	3	9	1	4	6	8	33	21	15	2	1
CCAP-R	2	1	1	0	0	0	0	0	1	1	9	5	3	2	2	0	3	1	2	0	1	1	0	0	1	0	2	1	2	0	0	0	1	0	0	2	0	0	25	17	0	0	3	1	0	0	3	1	0
CCDC151	21	20	19	14	0	0	0	0	0	0	0	0	0	0	0	0	0	0	0	0	0	0	0	0	0	0	0	0	0	3	0	0	0	0	0	0	0	0	0	0	0	0	0	0	0	0	1	0	0
CCHa1	2	4	0	5	0	0	0	0	0	0	0	0	0	1	0	0	0	0	1	1	0	0	55	33	0	1	1	0	1	2	2	0	0	1	1	1	0	0	1	1	0	0	4	12	164	109	0	1	19
CCHa1-R	50	67	9	14	0	0	0	0	0	0	0	0	0	0	2	0	1	1	11	1	0	0	20	18	0	0	0	0	5	30	0	1	1	0	4	2	0	0	0	0	6	5	0	5	6	2	0	2	1
CCHa2	10	10	43	41	0	0	0	0	0	0	0	0	0	2	0	1	1	2	5	3	10	3	0	1	0	0	0	1	0	1	1	0	0	0	0	7	0	0	0	0	0	2	1	0	0	0	1	1	2
CCHa2-R	4	4	1	9	3	1	1	5	12	24	55	88	0	0	1	2	31	23	2	1	2	0	1	3	21	0	1	0	2	8	1	3	4	0	5	2	2	0	0	1	26	18	3	1	0	1	31	30	4
CCKLR-17D1	2	1	0	0	0	0	0	0	0	0	0	0	2	0	0	1	0	1	1	0	1	1	0	0	0	0	0	0	2	0	4	2	0	1	1	0	0	3	620	557	0	1	0	2	0	0	0	0	2
CCKLR-17D3	155	170	63	91	27	17	17	17	621	602	719	726	33	40	30	35	267	552	15	9	490	635	408	241	176	34	5	6	2226	1504	45	98	215	315	652	581	26	37	42	35	247	433	79	63	753	490	7	3	66
CD98hc	6611	8923	6635	10518	11669	16142	13236	16528	4185	4983	4573	6253	6956	8181	10020	9810	5764	12760	5182	4115	4858	5801	4887	4602	33582	8679	3095	3599	7309	7021	7084	13015	6959	8414	8262	8464	12214	20378	7970	8633	4896	7243	7106	10199	7730	9361	6248	6128	19845
CDC45L	1229	1477	998	1272	1253	1431	1075	1491	1534	1406	1202	999	2100	2297	1542	1494	1187	2417	643	538	538	513	1125	1146	1921	621	390	433	1009	825	1086	1385	845	815	703	674	1268	1542	585	710	946	877	1396	1716	1766	1634	1381	1404	1565
CDase	12773	11120	13568	13280	122	69	132	38	10408	6149	4915	2294	167	159	202	185	10597	13660	10731	8659	3592	2357	9932	7391	3363	1240	6602	3884	15241	9994	24	41	3046	2593	5769	5592	31765	10508	641	737	41	16	342	364	13498	12826	601	523	2875
CG10000	0	1	0	1	0	0	0	0	0	0	0	0	0	0	0	0	63	115	0	0	0	0	0	0	0	0	0	0	1	0	0	0	1	0	0	1	1	0	0	1	1	0	0	0	0	1	1	1	0
CG10005	11	15	5	12	4	2	38	13	31	64	25	19	13	10	5	8	10	12	6	7	2	3	6	6	3	1	4	19	248	190	15	21	24	22	58	32	9	16	4	3	7	2	25	22	4	8	1	0	9
CG10011	518	750	563	751	1342	1401	995	2361	3909	10975	2364	7325	784	1002	1042	1086	1279	4605	2549	2327	711	1340	178	118	368	135	1268	3753	766	4661	783	975	1046	1532	1472	2236	1768	2029	454	443	494	496	906	865	624	1049	1463	2064	1402
CG10013	2	1	3	4	0	0	1	0	1	0	0	2	3	0	2	6	4	6	1	1	41	57	0	0	1	1	3	0	8	3	0	1	2	1	4	1	0	0	3	3	1	1	5	14	1	1	1	0	8
CG10014	0	0	1	1	0	0	0	0	0	0	0	0	2	0	0	0	1	0	0	0	0	0	0	0	1	0	0	0	0	0	0	0	0	0	4	2	0	0	0	1	1	1	0	1	0	0	311	237	2
CG10019	1364	1343	2176	1695	0	0	0	1	7	51	6	86	2	0	1	1	14	429	94	1932	2	1	1	2	2	0	7	261	8	9	2	1	17	9	40	29	3	0	0	0	6	1	3	3	36	14	4	4	5
CG10026	1	34	1	25	1	667	0	439	37	4437	32	3330	1	11	0	65	23	1294	1	15	1	415	5	38	1	20	32	3641	6	932	3	0	5	1074	4	3084	1	160	1	12	1	383	0	1	61	3646	0	1	3
CG10029	0	0	0	0	0	0	0	0	0	0	0	1	0	0	0	0	0	0	0	0	0	0	0	0	0	0	0	0	0	0	2	17	0	0	0	0	0	0	0	0	0	0	0	0	0	0	0	0	0
CG10031	0	0	0	0	17	14	17	2	0	0	0	0	0	1	1	0	0	0	1	1	1	0	0	0	0	0	3	6	0	0	0	0	0	1	2	0	0	0	1	0	0	5	8	0	0	0	0	0	4
CG10032	0	0	0	0	0	0	0	0	0	0	0	0	0	0	0	0	0	1	0	0	0	0	0	0	0	0	1	0	0	0	1	12	0	1	0	0	0	0	0	0	0	0	0	0	0	0	0	0	0
CG10035	0	12	0	4	0	15	2	18	1	0	1	2	4	5	0	5	1	2	0	1	0	0	1	1	0	1	0	10	0	1	0	0	0	1	0	2	39	15	1	4	0	0	0	1	0	9	0	9	1
CG10038	880	997	886	990	817	708	810	703	889	880	827	792	980	1110	1228	1172	807	1319	533	434	355	391	562	577	1944	652	310	420	1089	900	1377	1289	648	704	884	836	736	756	725	694	735	722	887	928	996	972	1563	1258	934
CG10041	49	37	39	46	3	6	10	11	7	11	54	46	164	180	131	102	70	75	8	0	18	15	15	20	34	7	46	57	19	34	24	37	41	51	38	28	29	14	128	179	25	27	9	6	32	39	39	48	38
CG10050	105	148	98	141	234	214	259	234	139	171	152	176	165	187	211	216	115	207	166	104	64	113	143	148	534	197	77	68	121	104	180	281	122	193	131	152	161	202	160	146	177	212	230	221	188	160	311	251	284
CG10051	1	4	0	1	1	1	1	2	4	1	0	2	1	3	0	1	2	11	1	0	4	10	1	1	2	5	6	8	4	35	8	8	4	18	139	139	8	5	4	1	10	5	3	2	8	2	3	19	10
CG10053	338	350	293	337	98	89	107	116	303	305	181	264	205	187	241	230	82	196	201	129	53	70	104	90	364	135	125	188	138	141	179	248	128	193	220	270	107	115	94	117	120	130	119	115	183	212	280	218	160
CG10055	1653	1807	1896	1635	1520	1077	2252	1531	1541	1633	1501	1933	2186	2186	2679	2466	1595	2408	1437	969	1248	1160	975	904	2861	801	1075	1036	991	1864	3292	2466	3193	2608	2596	2048	1163	1099	2968	3030	1251	1183	2233	1751	3944	2795	2052	1534	2933
CG10062	5	14	12	9	1	0	1	2	1	2	5	3	8192	6807	6823	5173	1	3	2	1	2	2	0	0	10	1	6	1	19	30	21	6	41	40	568	411	2	0	1	10	28	24	3	4	5	5	1266	497	4
CG10063	269	287	220	233	2	3	2	2	8	2	15	10	83	70	220	258	92	154	63	39	37	47	31	48	36	9	13	18	279	217	28	33	68	111	20	22	6	9	33	31	4	11	27	24	80	78	44	24	35
CG10064	53	79	76	78	24	13	6	11	27	17	13	20	70	97	120	177	13	12	26	24	15	12	25	5	3	0	16	15	238	121	57	44	45	48	26	17	42	21	23	8	66	25	78	52	8	4	81	90	102
CG10068	643	763	691	887	469	424	514	435	623	779	515	697	620	670	670	684	479	843	418	368	204	297	436	391	1335	564	380	543	601	769	1045	1109	869	1030	715	793	509	589	1064	1024	629	735	733	685	829	890	955	885	946
CG10073	0	2	0	1	0	0	1	1	0	0	0	0	187	96	84	48	0	1	2	1	0	0	0	0	4	5	3	6	4	3	14	5	1	3	8	3	0	0	0	0	2	5	0	1	1	0	45	15	6
CG10075	180	197	161	208	349	307	373	307	269	314	271	278	208	221	364	305	225	341	193	165	122	136	417	405	634	195	130	165	444	287	299	398	205	237	305	340	204	199	199	208	275	325	241	212	263	180	398	279	285
CG10077	5488	6161	5979	6634	11511	9651	10486	13147	8498	8631	5779	6189	3629	3825	4411	3690	7157	11519	7297	4586	1884	2144	6913	5698	15815	6086	4678	5080	2780	4606	9092	7076	5425	5805	8052	7641	10037	7321	7917	6700	9243	6648	10852	8742	13307	11382	7324	5946	9551
CG10081	1	2	0	0	4	0	11	10	0	0	0	1	88	55	47	15	0	1	33	35	0	0	0	0	0	0	2	1	2	2	3	1	2	1	2	1	8	2	0	0	4	2	1	1	1	0	12	7	16
CG10082	2088	2601	2322	2529	1449	1131	1348	1600	1303	2121	1080	1674	1147	1246	781	813	1228	2432	1246	934	1797	1571	1542	1329	3041	990	714	2255	818	2209	11861	3766	1736	2010	1260	1880	1786	1275	930	781	4234	1872	2529	1640	3784	2386	1100	915	3379
CG10086	1	0	1	0	0	0	0	1	0	0	1	0	2	2	0	1	0	0	1	3	2	3	686	724	0	0	0	0	0	0	0	0	0	0	2	0	0	0	2	2	1	0	1	3	0	0	3	5	3
CG10089	69	62	54	80	221	235	481	488	39	15	116	144	219	199	164	136	3	0	32	15	40	36	0	1	9	2	109	134	234	281	8	8	156	177	273	176	1	0	7	11	4	8	362	393	97	47	7	15	127
CG10092	473	503	554	738	405	385	337	483	493	568	332	421	516	554	515	575	409	800	339	263	184	273	395	443	878	342	324	417	500	372	792	947	456	644	428	447	376	478	353	357	662	759	560	746	688	724	578	548	506
CG10096	0	0	0	0	0	0	0	0	0	0	0	0	0	0	0	0	0	0	0	0	0	0	0	0	0	0	0	0	0	0	0	0	0	0	0	0	0	0	0	0	0	0	0	0	0	0	0	0	0
CG10097	0	0	0	0	0	0	0	0	0	0	0	0	0	0	0	0	0	0	0	0	0	0	0	0	0	0	0	0	0	0	0	0	0	0	0	0	0	0	0	0	0	0	0	0	0	0	0	0	0
CG10098	833	1140	853	1270	693	970	670	1041	2052	3918	2659	4687	751	993	738	824	494	1176	265	289	759	1291	1223	1183	2633	1615	576	1166	3061	3160	1704	1954	2571	3368	1237	2228	1169	2437	1343	1262	940	1797	1464	1954	1440	1857	1202	1252	1453
CG10103	2176	2417	2628	2952	4020	3740	3477	3928	1938	2724	2814	3873	2151	2433	2730	2797	2750	5073	3147	2195	2011	1913	1882	1586	3523	1396	1484	1689	6112	5936	4128	3738	2486	2549	3278	3304	3211	2875	3321	2948	1749	1619	5175	4702	4388	3770	5908	4893	4769
CG10104	0	0	0	1	1	2	1	0	0	0	0	0	0	0	0	0	0	3	0	0	0	0	0	0	0	0	0	0	0	0	0	0	0	1	2	2	1	1	0	0	0	0	0	0	0	0	1	0	0
CG10116	0	0	0	1	0	0	0	0	1	0	9	0	0	1	0	0	0	0	1	0	0	0	0	0	1	1	2	1	2	2	0	0	1	1	10	3	0	0	0	1	0	0	4	0	1	0	4	1	0
CG10126	8559	8302	11108	11510	2367	1902	2210	1578	1794	1556	2516	2499	20	26	126	130	1972	3808	869	616	3126	3193	30	30	58	14	5614	4030	5409	4775	14597	10087	6189	6142	2649	2234	373	333	200	126	5934	5016	2316	2490	7666	6849	9	9	1003
CG10131	115	102	55	58	13	6	17	5	1204	1140	126	55	156	129	45	39	0	0	345	130	7	13	0	0	0	0	298	241	533	75	0	0	706	165	17	1	2	0	1	4	0	0	1	0	84	46	281	201	62
CG10132	10	10	12	14	9	9	9	10	19	14	12	24	34	22	40	68	42	81	15	4	17	25	28	58	61	53	36	29	55	94	9	15	33	40	43	33	64	42	46	131	20	18	15	7	74	50	152	116	11
CG10133	365	277	362	353	548	334	320	203	292	184	328	171	727	674	709	623	279	480	232	163	180	102	308	328	806	230	172	90	767	221	475	413	417	220	323	166	396	278	499	356	380	256	420	406	454	271	779	497	444
CG10137	311	288	325	377	295	192	306	253	72	160	102	93	203	229	208	197	276	395	407	273	39	36	217	184	350	78	90	98	278	281	208	154	239	209	210	226	140	70	564	469	263	162	241	253	587	457	384	289	407
CG10139	549	572	476	538	959	771	809	784	1039	855	674	671	818	819	639	592	499	870	500	410	348	401	661	618	1604	535	318	357	738	586	1108	1288	379	444	568	527	797	794	773	811	660	639	946	1178	900	704	1224	1099	881
CG10140	4	1	1	1	0	4	0	0	1	0	0	1	0	0	0	1	4	10	0	0	2	1	0	0	0	0	8	2	4	1	2	1	1	2	7	3	0	0	0	0	1	1	0	1	0	0	0	1	2
CG10144	608	762	606	796	1152	1423	959	1580	1090	1626	1072	1487	931	990	1089	984	923	1684	1202	1001	574	771	418	378	1353	544	395	634	1697	1257	2150	2045	804	1048	941	1341	1288	1488	974	999	710	600	1284	1324	1541	1388	2331	2248	1129
CG10147	113	103	135	141	302	146	311	234	218	194	137	126	219	167	306	291	86	151	77	35	35	50	111	81	311	54	131	76	81	145	161	192	136	140	161	126	117	131	196	133	146	103	121	95	256	166	358	259	281
CG10151	262	266	257	248	56	29	25	29	216	195	187	128	228	255	201	179	35	46	78	47	17	22	10	7	41	0	25	29	99	48	300	239	207	204	67	38	254	109	13	9	161	146	20	32	61	46	298	213	66
CG10154	0	0	1	0	0	0	0	0	0	0	0	0	0	1	0	0	0	0	0	0	0	0	0	0	0	0	0	0	2	1	1	0	0	0	0	1	2	0	0	0	0	0	6	1	4	4	1	1	0
CG10157	24	39	14	26	135	309	87	211	123	477	162	535	89	141	69	156	7	18	19	47	74	158	26	31	3	2	27	40	507	957	1	1	8	37	10	59	1	28	148	142	4	1	124	182	225	1483	3	24	98
CG10158	976	1145	959	1106	1544	1893	1578	1858	918	1268	950	1367	921	1033	1079	1102	829	1817	922	918	608	766	564	568	1210	574	486	708	996	1664	1459	2033	973	1360	1001	1129	1054	2119	852	860	781	1011	1411	1565	1190	1512	1589	1652	1774
CG10163	1	6	5	4	0	0	0	0	4	2	5	16	27	45	153	263	2	11	0	0	1	12	1	2	1	0	1	1	13	12	0	1	71	55	20	11	0	0	10	9	23	54	1	4	3	7	0	0	1
CG10164	0	0	0	0	0	0	0	0	0	0	0	0	0	0	0	0	0	0	0	0	0	0	0	0	0	0	0	0	0	0	0	0	0	0	0	0	0	0	0	4	0	0	0	0	0	0	0	1	2
CG10165	487	424	492	638	345	245	379	249	184	241	149	186	568	553	475	471	103	196	188	119	85	97	279	221	1051	513	173	174	189	195	285	227	163	146	268	231	176	80	736	569	174	101	408	430	417	213	620	273	686
CG10166	1126	1267	1105	1400	2242	1958	1917	1730	952	1266	897	1055	1513	1579	1680	1728	652	1274	921	736	566	668	1031	1004	3512	1306	694	784	1837	1500	1574	1685	1420	1492	1519	1417	1106	1401	1765	2177	1260	1407	1119	1224	1904	1376	2037	1640	1521
CG10168	0	0	1	0	0	0	0	0	0	0	0	0	0	0	0	0	0	0	0	3	0	0	1	0	1	0	0	0	0	0	0	0	0	0	1	0	0	0	0	0	0	0	0	0	0	0	1	0	22
CG10170	9	4	20	15	0	0	0	0	0	0	0	1	0	0	0	0	1	0	78	23	0	0	0	0	1	0	0	0	0	0	0	0	0	0	0	0	0	0	1	0	0	1	0	0	0	0	0	0	42
CG10171	427	414	354	482	358	344	336	320	771	931	572	865	598	672	774	726	673	1191	633	584	349	416	374	289	1254	437	239	283	741	623	1049	1028	691	635	648	602	654	560	551	612	460	348	829	819	571	542	1038	935	730
CG10175	1	15	18	25	0	0	0	0	0	0	1	0	1	1	0	0	1	1	17	11	0	0	3	0	1	0	0	2	2	1	0	0	1	1	1	1	0	0	0	0	27	5	2	0	1	0	1	1	44
CG10176	0	1	1	1	0	0	0	0	0	1	1	2	0	0	0	0	3	0	0	3	5	1	0	0	0	0	0	0	7	44	3	12	7	3	0	1	0	0	5	12	12	22	0	0	0	0	0	0	3
CG10177	0	0	0	0	0	0	0	0	0	0	0	0	0	0	0	0	0	0	0	0	0	0	0	0	0	0	0	0	0	0	0	0	0	0	0	0	0	0	15	14	0	0	0	0	0	0	0	0	1
CG10178	57	34	61	39	2	2	3	4	2	2	0	1	1	0	0	0	5	1	1	10	3	3	0	0	4	1	0	0	34	35	0	8	15	9	8	1	0	0	1	1	47	85	6	7	0	1	0	0	0
CG10182	0	1	0	0	0	0	1	0	0	2	0	1	0	0	0	0	2	6	0	0	0	0	0	0	21	5	1	6	5	3	0	0	1	0	0	0	0	0	0	1	1	1	0	0	0	0	0	0	0
CG10183	0	0	0	0	0	0	0	0	0	0	0	0	0	0	0	0	1	2	0	1	0	0	0	0	45	5	3	1	9	21	0	0	0	1	0	0	0	2	0	0	1	0	0	0	0	0	1	0	0
CG10184	0	3	0	0	2	0	15	7	103	591	111	396	6	3	1	3	2	8	1	2	9	3	2001	1891	2144	244	54	71	306	344	8	10	17	10	12	7	2	0	564	455	121	70	13	8	8	3	2	4	109
CG10185	21	26	17	24	4	2	2	2	18	13	9	19	19	23	6	31	73	92	19	7	20	28	13	18	15	2	27	70	37	41	33	10	20	36	7	18	106	82	27	24	12	4	57	55	20	13	72	52	44
CG10186	12	4	5	4	1	4	8	13	3	8	2	8	15	2	9	25	45	74	7	2	11	7	6	8	11	1	47	57	66	64	1	1	12	13	48	56	37	12	10	11	8	5	28	27	28	15	12	7	4
CG10188	746	1068	878	1216	1659	1618	1354	1736	1263	1534	955	1185	794	774	542	525	912	1738	734	571	535	654	580	501	1275	455	450	651	703	899	1271	1210	844	1088	940	1187	1448	1480	928	953	772	655	1253	1319	1410	1278	1393	1511	1604
CG10189	1132	1177	885	1244	846	785	940	848	591	546	779	831	1465	1424	1542	1564	665	836	676	432	606	724	769	619	1496	477	419	376	1664	1024	669	718	1358	1302	1272	856	667	651	1213	1269	1173	1029	842	821	1159	1013	1115	823	625
CG10194	375	362	370	454	438	435	432	461	299	345	318	388	417	439	490	450	360	594	237	248	196	229	355	249	1085	343	196	314	519	636	539	579	419	480	440	502	219	278	511	561	314	294	475	555	537	522	622	520	544
CG10195	847	1000	935	1243	770	838	597	653	487	661	423	618	773	792	817	831	491	993	605	497	244	403	608	595	1422	504	449	673	672	844	1561	2092	888	1057	773	965	699	985	896	1055	758	1077	1093	1197	948	1190	917	878	822
CG10202	1	1	0	0	0	0	0	0	0	0	0	0	0	0	0	0	2	1	0	0	0	0	0	0	33	5	2	1	0	0	0	0	0	4	0	0	0	0	0	1	0	1	0	0	0	0	0	0	0
CG10205	11	2	10	14	2	1	0	2	0	0	0	0	0	0	0	0	0	1	2	1	0	0	0	0	1	0	0	0	3	0	749	892	1	3	1	2	0	0	0	1	1	3	10	5	1	0	0	0	0
CG10208	250	225	328	346	182	145	378	237	36	44	46	56	251	232	175	203	377	586	20	24	38	39	66	47	459	133	77	41	99	72	391	371	294	202	171	158	128	109	86	79	155	168	174	212	217	213	197	131	203
CG10209	713	779	871	954	864	896	1046	1103	807	1111	721	871	953	1023	771	710	625	1148	448	319	386	475	522	457	1088	373	250	508	621	700	1221	1132	682	691	889	1026	749	645	594	568	726	628	1054	909	1022	950	1051	913	1040
CG10211	76	90	140	141	0	1	2	1	0	2	0	0	1	1	0	1	11	29	4	3	1	0	1	1	1	0	0	4	2	8	0	1	1	2	6	6	4	1	8	5	1	0	40	39	4	3	9	10	5
CG10214	681	713	673	831	742	618	887	587	552	465	490	449	1022	1041	1488	1273	410	729	489	366	232	282	541	495	2086	592	308	245	383	356	871	995	651	657	559	559	483	496	586	720	567	687	422	469	630	533	861	646	866
CG10217	606	578	594	782	631	812	517	1067	981	1423	731	1283	488	582	394	469	731	1361	704	648	809	1078	349	395	1130	295	329	644	2713	4802	3618	2992	1084	1890	1731	4065	1442	2629	8300	9588	473	473	2649	3120	1467	1471	605	632	2742
CG10219	1595	1489	1819	2241	932	878	938	827	804	723	688	647	1532	1615	1643	1629	913	1525	897	739	593	671	893	751	4116	1397	512	591	1702	1201	1328	1345	1620	1371	1388	1442	721	634	1398	1280	1658	1667	1437	1468	1407	1133	1943	1473	1398
CG10222	355	372	338	445	197	181	212	239	298	376	348	336	321	335	388	390	177	352	232	186	169	195	151	180	450	141	176	181	602	328	341	354	262	233	286	247	211	257	291	291	207	251	254	332	316	281	323	308	290
CG10226	32	37	49	37	1	0	1	2	0	0	3	4	1	3	14	12	3	6	0	0	9	22	1	1	4	0	4	13	3	12	589	78	1123	948	10	6	1	3	15	21	17	7	3	0	0	6	3	0	1
CG10232	14	2	23	7	189	190	129	143	1	0	2	0	23	22	9	11	20	18	13	13	88	55	170	150	1	2	3	2	17	20	98	24	32	53	35	28	45	17	21	26	26	19	797	701	10875	10058	372	213	76
CG10237	39	51	23	41	18	50	27	111	22	27	35	106	7	11	19	24	32	114	39	44	34	142	24	10	15	2	37	805	63	99	31	16	93	450	56	417	52	23	58	73	31	34	33	17	49	80	31	24	17
CG1024	552	614	518	690	603	503	617	610	809	816	581	640	694	771	723	746	526	914	542	413	333	364	497	454	1462	511	317	398	563	606	742	874	617	672	666	790	766	799	654	733	556	498	807	773	800	686	789	748	905
CG10249	1020	232	889	185	5	2	3	3	521	481	406	473	2595	786	1151	162	8	5	38	3	8	6	1	0	90	4	7	2	28	21	0	0	16	2	8	5	1	0	535	209	9	14	9	3	199	14	4353	679	1592
CG10252	0	0	0	0	0	0	0	0	0	0	0	0	0	0	0	0	0	0	0	0	0	0	0	0	1	1	0	0	1	0	0	0	0	0	108	55	0	0	1	1	0	0	5	1	1	0	2	0	0
CG10253	9	16	20	11	28	13	23	15	5	0	3	1	11	10	62	34	84	141	18	4	5	1	0	0	1	0	1	1	31	14	1	2	11	18	4	3	2	1	4	2	1	2	2	3	3	1	403	133	1353
CG10254	997	1181	1078	1440	1303	1222	1290	1684	1100	1812	874	1494	1625	1736	1717	1777	1087	2539	827	811	765	961	835	759	2087	857	569	749	896	1221	1876	2834	1336	1893	1341	1587	1094	1806	1627	1813	950	1132	1282	1628	1582	1585	1796	1810	1847
CG10257	7	11	13	6	2	2	0	2	0	1	0	0	0	0	0	0	0	2	17	6	1	1	0	0	2	1	1	2	3	2	0	0	1	1	4	4	3	4	1	1	4	3	1	12	0	0	15	5	1
CG10262	94	96	59	185	40	24	16	15	34	40	50	61	24	27	14	22	60	155	42	44	15	16	7	2	47	12	79	169	97	139	21	62	33	34	1	0	90	74	16	19	9	9	61	67	77	91	58	118	44
CG10264	0	5	0	0	1	0	0	1	1	5	4	1	1	2	1	0	51	29	2	0	0	1	4	9	2	0	0	0	40	53	0	0	5	9	1	2	0	1	7	7	0	0	24	25	33	15	10	31	17
CG10265	452	470	469	564	490	488	487	608	492	554	324	354	516	659	540	586	297	603	303	258	264	304	241	319	752	256	139	176	462	435	680	838	328	408	382	434	372	348	316	426	352	318	431	455	383	343	540	506	482
CG10268	561	551	565	728	340	330	429	503	396	715	379	673	607	683	779	715	286	578	232	225	257	276	327	210	829	372	148	259	749	906	602	854	1169	1387	500	560	242	404	935	1083	450	567	542	649	594	690	557	589	948
CG10274	561	545	602	658	823	724	886	871	716	740	630	574	621	693	741	654	662	1127	518	386	309	393	429	422	1180	362	246	261	707	592	1012	937	606	669	728	674	766	688	762	690	488	419	999	923	837	751	1572	1494	760
CG10280	0	0	0	0	0	0	0	0	0	0	0	0	0	0	1	4	0	0	0	0	0	0	0	0	0	0	0	0	1	0	0	0	1	2	0	0	0	0	0	0	0	0	2	1	0	0	0	0	0
CG10283	177	369	140	223	24	139	15	141	2310	4656	4080	7776	81	107	181	222	187	4195	1033	3119	1047	1895	38	182	42	68	107	398	2869	7257	76	1134	1104	2477	1933	3040	57	4965	1954	1739	597	3221	1339	1386	26	47	70	484	205
CG10286	1113	1165	769	993	2584	2200	3014	2534	1533	1224	1538	1311	2098	2075	2518	2368	1271	2057	1807	1481	1132	1072	1087	1206	4429	1521	694	489	2111	1176	1473	2508	1403	1499	1714	1258	2264	3426	887	831	1104	1376	1344	1760	1816	1230	1948	1714	2406
CG10289	1908	2540	2424	2476	4498	4046	5172	6104	3448	3930	2780	3336	2662	2807	3087	3188	3356	5911	3043	2230	1297	1500	1906	1820	4061	1632	1266	1754	979	2332	5227	5489	3748	4038	4021	3790	3657	5166	2909	3302	2447	2519	4542	4847	4876	4506	7353	7027	4993
CG10298	49	61	46	49	44	26	11	22	12	13	13	28	21	15	22	41	88	160	17	11	13	22	20	17	16	5	31	20	18	43	14	21	48	74	36	44	91	30	53	66	35	30	60	58	35	41	93	83	42
CG10300	0	0	0	0	0	0	0	0	0	0	0	0	0	0	2	0	4	5	0	0	9	17	8	3	0	0	1	0	1	3	1	1	7	9	0	0	55	63	0	0	1	1	2	0	25	28	1	1	0
CG10301	0	0	1	1	0	0	0	0	0	0	0	0	2	1	0	0	1	0	0	0	1	8	102	75	0	0	0	0	5	5	4	1	61	76	0	4	1	0	0	0	0	0	0	1	2	0	1	0	0
CG10306	4256	4480	3860	4493	5122	5179	4993	4619	2993	3347	3149	3410	7357	7934	7623	6412	5413	9697	4778	3429	2934	2962	4104	3615	9739	3885	1575	1592	8045	5022	3609	5069	4319	4755	5653	5366	3731	5405	4299	4139	4893	5626	3980	4066	4945	4936	4724	4456	6384
CG10307	123	98	127	125	39	39	38	33	29	41	40	46	43	47	70	102	155	171	25	23	35	47	28	31	52	19	33	25	17	39	45	83	131	87	56	46	47	75	72	105	83	101	19	28	54	51	29	12	45
CG10311	12	66	5	74	17	73	23	112	4	10	5	65	172	305	116	151	23	53	2	2	6	7	43	90	250	918	106	371	19	29	18	73	40	97	144	347	15	29	312	162	435	864	517	574	605	1067	4	16	1558
CG10317	0	0	0	0	0	0	0	0	0	0	0	1	0	0	0	0	0	0	0	0	0	0	0	0	0	0	0	0	0	2	0	0	1	0	0	2	0	0	0	0	0	0	0	0	0	0	0	0	0
CG10320	1448	1505	1287	1674	2291	2541	2763	1900	819	1057	1007	1048	1553	1656	1548	1320	915	1576	1454	975	665	670	948	818	5199	1971	631	615	3074	1478	1695	1622	1599	1673	1700	1573	1032	840	1055	799	1817	1661	2410	2401	1780	1421	2038	1668	1989
CG10321	1787	2061	1795	2264	2225	2040	2301	2457	2061	2745	1986	2519	2371	2571	1571	1498	2006	3310	1280	1055	1330	1619	1521	1210	2966	1191	810	957	1104	1190	2298	2412	1455	1515	1455	1578	2301	2473	1414	1351	1398	1268	2049	2186	1938	1543	1775	1471	2406
CG10324	313	301	353	361	269	241	261	300	378	577	327	444	314	448	386	389	273	549	236	188	113	157	274	237	524	206	96	189	304	441	482	653	288	339	324	426	173	214	436	465	279	331	309	370	454	387	391	373	489
CG10326	1967	2057	2279	2736	2244	2137	2278	2258	3032	3093	2202	2548	3224	3556	2497	2510	1851	3390	2400	1895	1725	1862	1774	1681	2776	1089	1138	1184	2958	3113	3200	3381	2697	2695	3055	3259	2706	2566	1917	2181	3147	2973	3412	3573	3227	2967	3124	2814	2812
CG10332	0	0	0	0	0	0	0	0	0	0	0	0	0	0	0	0	0	0	0	0	0	0	0	0	0	0	0	0	0	0	0	0	0	0	0	0	0	0	0	0	0	0	0	0	0	0	0	0	0
CG10333	1699	1879	1803	2403	1959	1837	2177	2299	2079	2501	1558	2138	2084	2293	2943	2720	1790	3141	1260	1063	1051	1536	1364	1339	3071	1253	737	881	2194	1616	2243	2555	1948	2078	1928	2176	1619	1885	4563	5343	1785	1908	1820	2234	2657	2346	3357	2899	2259
CG10336	1422	1605	1370	1625	961	1097	792	1084	664	445	443	290	1250	1491	1187	1260	584	1236	423	319	201	162	535	596	1741	357	157	182	420	327	936	1301	188	193	315	264	605	737	322	463	336	310	630	1106	649	824	1196	1128	547
CG10337	1640	1340	1995	2010	497	338	943	552	235	211	358	338	567	613	892	833	422	702	438	278	207	245	390	273	3823	344	230	131	838	700	1136	1110	1537	978	540	364	401	199	367	383	1349	1359	681	679	314	192	571	344	434
CG10338	849	1069	1068	1261	868	810	882	910	793	1324	722	1211	570	631	527	514	423	773	218	189	303	388	284	336	572	177	306	514	336	899	620	700	757	945	564	882	367	383	937	951	340	350	478	483	858	891	833	758	720
CG10339	15	15	15	25	1	3	0	1	0	1	0	1	692	794	745	802	0	3	0	3	15	10	1	1	0	0	0	0	4	8	1	1	24	20	29	33	0	0	2	1	1	0	77	49	7	2	1	2	1
CG10340	820	860	805	949	1028	800	1187	881	886	1156	999	1172	1143	1296	1348	1295	723	1210	782	499	482	553	843	771	2262	699	526	522	1631	1069	1276	1569	977	1044	998	1005	821	963	1080	1001	1086	1193	1046	1063	1429	974	1762	1300	1786
CG10341	625	758	662	845	2952	2055	2519	2294	863	799	817	852	1389	1483	1865	1629	1274	2034	990	671	533	547	786	767	3047	947	471	296	1227	703	1022	1595	990	1074	983	728	1104	1831	921	882	665	992	985	1219	1227	588	1401	1326	1732
CG10343	587	583	572	715	1019	878	1061	860	512	756	491	670	702	726	800	749	442	1031	516	554	331	400	433	364	1708	614	316	394	745	769	822	1150	750	1001	851	905	390	660	1210	1281	731	1015	471	545	604	635	1066	1027	990
CG10344	114	105	82	126	366	285	266	231	106	126	72	77	105	122	37	62	129	227	111	69	46	54	84	69	420	357	96	76	136	106	232	273	67	58	149	98	153	248	125	124	123	112	183	188	16	9	110	107	49
CG10345	1	0	1	1	0	1	0	0	1	2	0	2	0	0	0	0	10	17	1	3	0	2	0	3	1	0	1	1	3	0	0	0	1	5	13	12	0	9	5	5	8	52	3	11	1	0	0	1	0
CG10347	1518	1631	1227	1502	1422	1391	1300	1097	1254	1368	1141	1161	1569	1742	1369	1379	1549	3027	989	910	732	850	1208	1171	1237	428	690	726	2188	1494	1898	2264	1142	1175	1333	1206	1246	1679	1092	1188	1471	1670	1645	1807	1635	1392	1940	1677	1610
CG10348	7	2	2	2	1	0	0	1	1	0	0	2	0	0	1	0	0	2	2	0	2	1	1	0	17	3	1	0	3	10	0	0	2	7	0	4	0	1	3	14	74	29	3	0	1	0	2	5	2
CG10352	53	52	58	56	2	0	5	6	0	1	8	5	3	1	5	11	12	21	9	8	4	2	3	0	0	0	10	11	32	32	3	0	27	26	89	33	1	3	19	13	15	4	24	38	4	2	37	25	35
CG10353	4532	5267	5781	5925	1784	1238	1372	1399	1897	2296	1331	1575	3066	2943	2118	1742	2357	4189	1616	997	805	916	1396	1095	1406	422	738	912	1915	2298	4808	3796	5068	4558	1830	1496	2093	2010	2801	2527	1180	940	3647	2979	3150	2255	3711	2535	5237
CG10357	0	0	0	0	0	0	0	1	0	0	0	0	1	4	6	2	0	1	1	0	0	0	0	0	0	0	1	1	1	0	0	1	1	0	0	0	0	0	0	0	0	0	0	0	0	0	1	5	0
CG10359	146	173	203	317	590	578	351	341	33	19	69	53	4	3	1	6	184	265	60	33	165	70	50	26	26	2	57	41	104	77	5852	5102	532	255	57	102	95	110	25	22	5013	2545	289	453	155	73	14	22	154
CG10361	0	2	1	1	0	0	0	0	0	0	1	1	1	0	1	0	0	0	0	0	2	1	0	1	0	0	0	1	25	17	0	2	4	3	10	3	0	4	5	5	2	2	9	17	8	3	13	4	0
CG10362	241	280	216	212	0	0	0	0	3	2	4	0	0	0	4	3	10	42	3	1	81	89	2	2	0	0	2	1	17	12	1	0	8	12	15	7	6	1	136	197	3	5	5	5	2	2	21	19	13
CG10365	1204	867	1496	1137	1500	1102	1468	1089	662	168	655	102	530	491	329	305	552	498	1227	780	907	142	789	666	2422	148	475	137	1064	152	2500	1392	358	97	1201	194	1901	252	1156	874	1131	130	2622	2411	2985	3648	315	237	1342
CG10366	471	579	520	651	603	483	475	560	666	697	603	627	481	530	339	258	374	559	309	183	257	326	374	284	739	255	305	282	534	450	779	724	374	397	535	489	622	502	652	628	465	295	690	602	568	511	695	611	715
CG10375	479	513	366	475	487	519	497	593	547	666	484	625	549	651	601	514	467	757	468	427	241	343	438	391	1215	604	191	239	770	716	883	946	457	630	563	605	521	671	435	442	489	548	421	420	531	503	802	764	730
CG10376	2036	1778	2701	2691	2469	1052	2664	1405	2927	2465	2215	2537	3805	3865	4033	3375	1860	2781	2274	1244	910	716	1550	1005	6235	822	1405	968	2108	1708	5482	2341	1533	1188	2249	1659	3402	1286	13891	10843	1162	720	3284	2135	3542	1571	5289	3316	7715
CG10383	2466	2099	4460	3869	3090	2333	2792	2631	1901	2849	2276	2735	4895	5016	4955	4094	3036	5656	1659	1067	1313	850	1279	856	1602	366	1286	1625	3680	2719	12133	9960	1440	1155	1408	4084	3771	3008	6199	4426	2088	2074	6904	5480	7329	5240	4980	3808	6303
CG10384	31	25	10	6	0	0	1	1	0	0	0	0	0	0	0	0	0	0	0	1	0	0	0	0	0	0	0	0	0	4	1	1	7	4	7	1	5	1	0	0	9	5	10	6	0	0	0	0	1
CG10395	476	483	484	592	1066	982	1204	972	830	704	560	734	690	761	986	972	501	873	370	303	265	315	644	623	1362	481	325	403	462	536	856	900	476	630	626	620	463	664	651	784	709	730	729	739	873	773	883	759	657
CG10396	89	84	61	88	88	58	52	29	9	11	7	14	127	154	248	286	3	12	3	9	29	37	1	1	12	4	14	1	82	70	21	13	11	3	34	17	39	14	62	91	23	6	53	104	76	70	23	19	100
CG10399	375	282	385	367	260	117	140	61	140	136	85	98	118	82	196	145	252	359	95	47	105	23	50	30	745	145	58	57	356	168	251	213	157	77	174	136	273	90	256	195	190	101	81	68	408	352	313	172	360
CG10405	100	106	117	153	1	2	7	3	22	49	20	36	11	4	30	33	29	42	14	2	8	4	3	4	2	1	2	4	284	247	17	9	27	63	45	64	14	9	6	7	7	5	92	95	18	16	93	67	17
CG10407	212	178	184	239	31	26	19	22	224	314	227	275	156	185	163	134	280	350	77	54	94	98	69	30	178	55	84	121	86	147	115	82	157	159	118	139	375	303	146	139	122	97	130	114	762	501	218	178	128
CG1041	858	869	876	1106	473	385	487	353	729	779	571	647	680	877	781	828	521	881	465	354	366	427	395	418	925	231	371	486	1652	1898	1173	994	1036	1075	836	1032	511	353	1019	931	736	622	877	852	1015	957	819	741	902
CG10413	3380	4891	4580	6756	2377	3498	2316	5354	2284	4499	2042	4055	2381	2890	1984	2089	2833	7697	1430	1403	999	1775	1385	1225	3260	1659	2393	4563	2076	4620	3298	5774	2634	4062	2402	3931	1754	4876	5658	6293	1826	2785	3015	3690	2949	4014	4413	4062	6042
CG10417	3434	3839	3692	4212	6854	6878	8128	9604	5382	6612	5635	7810	6086	6617	6859	6579	3507	6300	3685	3510	1789	2766	4324	4332	6780	2698	2314	2756	1711	4365	6182	7894	4654	5963	4818	5316	3314	6030	4785	5664	4387	5211	4558	5753	5635	5398	6739	5850	6097
CG10418	677	620	449	482	654	727	843	523	597	464	428	423	627	720	690	650	349	586	402	320	403	475	444	370	2074	711	304	327	966	637	866	1022	536	630	747	596	726	716	499	562	601	590	564	693	802	631	1240	1022	719
CG10420	939	959	1268	1340	1073	1081	1121	1298	820	1335	1179	1816	2501	2578	2653	2724	898	1705	898	683	662	777	954	820	3171	601	597	745	1705	1759	1695	1814	1938	2005	1520	1984	864	1857	5963	7008	1407	1702	1242	1815	2530	2308	2162	1562	3182
CG10424	1462	1783	1630	2016	1097	1183	1207	1255	1459	1497	1345	1300	1078	1246	845	921	1026	1875	715	561	662	642	1672	1451	2152	905	714	675	1618	972	1043	1216	1077	1118	1245	1039	1488	1354	1006	984	923	979	1338	1259	930	981	1281	1215	1122
CG10425	1015	1038	1452	1643	1200	1018	865	833	1067	1712	968	1439	1931	2297	1440	1654	880	1422	1623	1372	550	520	670	529	4134	2056	629	806	2162	1655	1155	720	1076	1356	1181	1128	936	919	1018	997	322	217	721	628	2075	1736	1828	1820	1747
CG10426	175	266	236	248	151	97	124	151	217	229	182	193	242	229	138	166	168	338	177	97	63	65	55	25	221	37	52	64	122	123	212	226	328	273	141	153	162	157	120	102	132	104	312	304	178	116	335	303	356
CG10428	492	493	494	648	705	817	816	1108	617	841	564	847	984	957	925	805	526	1269	525	474	350	503	937	822	1138	581	223	312	629	627	743	1155	685	752	902	1056	599	1057	852	775	631	888	762	757	720	739	989	1029	1045
CG10431	146	148	133	131	93	89	94	128	97	102	82	110	88	87	61	77	79	170	47	43	37	46	37	58	152	66	22	41	39	92	142	147	63	80	141	155	60	78	70	106	57	57	84	86	55	86	140	154	102
CG10433	190	200	406	475	732	509	1278	655	100	209	249	260	495	475	2723	1965	545	786	72	40	150	135	170	102	536	493	356	425	1136	1180	224	124	256	374	34	33	41	9	1258	958	539	414	1548	734	1279	905	1101	554	343
CG10435	896	1269	893	1191	815	1063	847	1445	677	1107	675	1107	1051	1168	954	894	680	1690	728	592	382	603	1014	905	1339	762	375	644	1046	1328	1574	1855	1308	1857	1044	1433	870	1718	1119	1075	942	1322	1174	1326	1132	1577	977	991	1393
CG10440	955	664	1031	713	6	5	4	1	32	11	48	15	1	1	1	2	707	632	664	224	1612	703	2252	1557	3542	422	1	2	4502	3204	2612	2607	3917	3540	4457	3528	113	124	3	2	2718	1895	25	14	1564	587	38	5	40
CG10444	3194	2865	4351	4848	2524	1396	3350	2007	1120	1501	1121	1133	27505	27397	16920	16759	1285	2077	1648	1034	695	580	2018	1434	3525	405	592	409	1192	900	4090	3342	1449	1073	1437	1464	1379	1450	6144	6473	1544	879	4041	3847	3067	1780	18992	8377	8172
CG10445	844	947	1102	1067	455	354	516	523	909	773	972	945	854	859	1050	971	981	1398	835	565	408	480	945	729	1373	230	299	262	383	776	947	840	1424	1342	1435	1325	876	511	1005	1216	1000	803	1158	1035	1275	984	1002	739	608
CG10459	0	0	1	1	1	1	0	0	2	0	0	0	0	1	0	0	1	4	0	0	0	0	1	0	1	0	0	0	0	2	0	0	0	0	110	117	2	0	0	1	2	3	0	0	1	1	0	0	0
CG10462	1691	1801	1764	1854	2722	1799	2017	2143	2425	2096	1838	1729	3312	3433	2235	1966	1643	2418	1592	948	889	975	1876	1633	3045	578	819	785	930	1381	2690	2532	2044	1955	1834	1623	2368	1779	1905	2075	2003	1551	3240	2406	2106	1394	3547	2931	2075
CG10463	694	805	641	754	827	704	820	733	608	295	779	510	941	917	1277	1054	491	710	524	374	397	416	494	480	1267	478	437	183	1040	503	675	975	1305	1095	935	515	621	694	485	537	612	727	757	737	554	354	872	788	794
CG10465	1250	1620	1735	2046	2238	2197	3563	2796	1867	2283	1962	2565	2053	2522	2292	2163	1281	2531	1379	1164	593	966	2116	1699	4144	1658	788	924	1388	2270	4204	4251	1504	1895	2308	2359	2081	2361	3130	3363	2043	2111	2723	2802	2493	2395	2309	1827	2655
CG10466	105	127	94	107	173	160	171	174	257	373	227	327	148	185	163	182	65	124	206	178	63	56	139	132	353	147	84	82	231	305	219	405	133	198	107	133	153	247	173	174	154	179	106	161	167	227	301	234	216
CG10467	874	793	1095	1263	1085	968	880	966	715	945	517	631	958	941	831	946	582	934	648	510	326	340	917	711	2391	931	667	703	745	751	1214	1032	619	735	762	680	735	704	491	536	650	452	852	942	1412	1176	1715	1472	1121
CG10469	88	124	135	139	194	150	157	156	132	161	101	135	251	236	220	230	100	137	50	64	40	39	141	121	538	220	89	100	136	102	181	101	99	95	116	118	114	87	118	134	80	48	169	161	151	92	431	401	263
CG10470	896	953	885	1171	1461	1546	2097	1406	668	854	620	777	1407	1501	1632	1704	749	1618	706	606	434	484	652	639	3215	1019	534	599	1609	1292	1312	1557	1121	1512	996	1034	755	1207	1747	1874	829	829	847	1023	1234	1060	1560	1354	1481
CG10472	25	9	8	17	25	12	12	24	12	21	8	7	25	29	28	9	142	169	23	7	19	11	27	29	40	28	28	26	77	66	59	49	22	11	51	42	65	31	26	25	60	30	50	19	36	41	129	83	37
CG10474	134	176	121	148	0	0	0	0	0	0	0	0	0	0	0	0	0	0	1	0	0	1	0	0	0	0	0	0	2	0	0	0	1	0	2	3	107	78	0	0	0	0	0	2	15	11	0	1	0
CG10476	10	13	11	8	0	0	0	0	0	0	0	0	0	0	0	0	0	0	0	0	0	0	0	0	0	0	0	0	0	0	0	0	0	0	1	0	0	0	0	0	0	0	0	0	0	0	0	0	0
CG10477	2	0	1	1	0	0	0	0	0	1	0	0	95	105	34	13	17	9	0	0	0	0	1	0	0	0	2	0	2	3	1	1	0	1	0	1	0	1	1	1	0	0	0	0	2	0	0	2	0
CG10479	0	5	1	0	0	0	0	0	271	670	694	1875	9	15	0	0	19	8	14	8	1532	3940	2	1	0	1	33	56	896	1307	0	0	180	319	118	193	1	0	0	0	4	15	3	0	19	12	1	1	10
CG10481	1	1	1	0	0	0	0	0	3	0	1	1	0	0	0	0	0	0	0	0	1	0	0	0	0	0	0	1	1	1	3	0	1	3	2	0	0	0	1	0	1	0	0	0	0	0	0	0	1
CG10483	2	0	0	1	0	1	0	0	0	0	0	0	3	0	1	0	0	8	1	1	13	7	26	11	6	1	8	1	6	3	3	1	28	6	1	2	2	4	0	0	48	47	6	3	1	1	5	13	4
CG10486	2	1	1	2	2	0	0	0	0	1	0	0	0	0	1	2	0	2	23	6	0	0	0	0	1	0	0	0	0	0	0	0	1	0	7	6	1	0	2	2	1	4	2	0	0	0	3	3	1
CG10492	1099	1329	878	1329	2148	1882	1758	2220	1605	2015	1320	1652	1733	1990	1393	1301	1841	3666	1243	1158	637	870	954	841	2266	892	574	704	655	1021	1960	2441	1268	1628	1280	1406	1839	2606	2482	2656	921	988	1885	2190	1629	1483	2207	2300	2178
CG10494	343	310	275	328	281	214	236	192	288	205	169	155	189	189	166	178	210	357	155	105	111	118	144	109	473	167	73	96	168	154	178	147	145	93	187	162	292	135	255	192	149	134	473	404	332	227	281	285	241
CG10495	234	264	207	206	371	364	308	281	195	159	204	167	257	282	326	291	275	561	206	153	137	101	186	133	503	140	116	113	420	265	332	427	266	333	325	293	241	280	378	352	386	440	226	256	404	324	461	424	275
CG10505	102	101	132	168	6	10	5	11	1	2	6	5	27	44	65	75	16	49	12	1	3	10	4	9	40	23	15	21	25	58	11	3	33	17	9	14	28	30	16	19	12	9	13	12	42	69	75	73	22
CG10508	129	186	162	310	179	192	377	434	766	667	317	186	2	13	5	7	51	84	31	25	20	21	4	9	5061	2157	450	350	13	19	17	27	18	23	975	837	1020	587	140	80	15	188	43	74	14	16	94	50	375
CG10510	2	5	1	0	0	2	0	0	0	0	0	0	6	1	0	0	0	1	7	3	0	0	0	0	18	0	0	0	1	0	0	0	0	1	0	5	7	2	13	14	0	0	0	1	0	0	8	0	2
CG10512	1298	2489	1596	3750	2381	1251	2657	1436	206	207	199	261	667	843	597	997	607	344	1897	670	42	69	45	32	5636	737	250	307	306	426	351	571	207	330	2821	2398	2130	502	2713	1429	170	157	825	889	614	436	4221	2524	2243
CG10513	0	3	1	5	0	0	0	0	1	1	0	0	7	2	2	1	0	3	0	0	0	0	0	0	0	0	1	0	2	1	0	0	8	1	0	2	0	0	1	5	40	43	1	0	1	0	1	1	2
CG10514	13	12	43	40	0	0	0	0	0	0	1	2	3	3	0	2	3	7	6	1	1	0	3	2	11	3	8	3	2	4	1	1	24	6	13	7	1	0	49	26	37	26	14	4	5	0	1	1	4
CG10516	320	386	252	399	336	425	292	332	407	617	391	610	411	427	355	313	341	771	309	331	162	227	121	116	532	235	270	440	503	444	446	600	176	239	299	372	452	469	227	183	209	260	357	395	357	433	536	557	421
CG10527	696	564	692	777	2480	2304	3246	2490	375	374	383	376	342	420	793	764	1982	1402	277	107	616	981	200	278	1144	1532	215	180	2533	1260	3600	2706	1675	1619	3899	2796	1864	551	1548	1471	3459	2684	2636	2116	4790	2171	2162	1563	4817
CG10543	1247	1306	1124	1143	3157	1591	2508	2015	2424	2621	1791	1898	4120	3454	2875	2328	3404	4503	3143	1714	784	870	2777	2119	3983	1254	983	893	563	1166	4202	3264	1255	1205	1419	1279	3506	2371	3275	3125	1348	834	5171	4008	5791	3906	3413	2361	4889
CG10550	204	815	153	1042	10	12	7	9	2	0	4	2	10	5	2	2	5	4	34	18	2	5	20	16	5	5	5	8	5	11	14	19	29	39	20	45	4	11	3	7	2	2	76	97	34	50	10	22	39
CG10553	7	12	5	13	0	0	0	1	1	0	2	0	1	0	1	1	0	3	1	4	1	2	0	0	0	0	11	36	1	2	0	0	1	4	5	3	0	3	1	1	0	0	0	3	5	10	1	0	2
CG10555	1314	1705	1311	1526	1703	1534	1353	1597	2461	2557	1890	1931	2732	2772	2280	2282	2590	5320	1466	1271	756	851	1478	1427	2489	1215	716	773	851	1282	2788	3449	1805	1856	1977	1889	2216	3572	1511	1677	1743	1671	2407	2669	2067	1747	2505	2698	2780
CG10559	53	113	21	66	10	4	29	74	1	0	1	0	0	0	0	1	30	101	17	20	1	1	0	2	0	0	9	15	18	38	1527	2036	174	191	62	117	69	123	4	7	220	589	69	129	0	0	1	1	55
CG10560	657	1612	86	464	0	0	2	5	0	0	3	3	0	1	1	4	0	13	14	9	1	5	0	0	10	0	10	73	6	9	0	0	10	11	4	2	6	2	0	0	1	0	8	0	4	2	0	11	0
CG10561	167	136	182	148	150	130	172	126	173	230	156	202	218	193	258	203	123	258	94	69	58	53	103	41	191	41	164	203	283	252	251	285	227	251	183	191	120	36	246	180	150	159	142	124	160	151	264	252	205
CG10562	75	221	56	247	1	0	1	6	0	1	2	4	2	11	2	8	6	22	5	1	0	5	1	1	0	2	90	238	1	10	0	0	1	8	7	13	1	8	2	25	0	2	0	4	10	28	5	8	2
CG10565	3938	3785	3080	3872	5012	4073	6153	4694	3682	2807	3742	3139	5850	5816	7441	6713	3729	5214	4237	3039	2665	2946	3476	3254	11028	3267	1764	1353	4997	2421	4379	6056	3354	3429	4167	3095	5327	5706	2992	3328	3737	4290	4089	4288	5036	3669	5899	4933	7112
CG10566	66	55	93	75	6	3	4	6	10	5	9	10	20	21	46	50	128	160	19	22	16	13	2	0	17	2	13	24	260	149	55	38	50	76	30	35	65	42	37	27	63	53	60	62	8	9	21	21	60
CG10570	0	0	0	0	0	0	0	0	0	0	0	0	0	0	0	0	0	0	0	0	0	0	0	0	0	0	0	0	0	0	0	0	0	0	0	0	0	0	0	0	0	0	0	0	0	0	0	0	0
CG10576	8272	9150	6307	7827	22156	20963	27023	21776	9784	8563	9640	9620	15455	15839	18542	16965	7060	11574	8385	6710	5801	6775	9047	8411	40578	13582	4807	3699	12437	8005	8522	14014	12499	14870	12278	11132	14856	20507	8188	9128	9903	12469	9758	11403	12477	9096	18593	16227	17626
CG10581	339	246	298	315	285	269	240	190	132	115	107	86	164	210	420	391	89	106	168	178	198	148	249	206	849	219	130	124	755	408	152	91	128	138	507	429	189	72	224	211	78	41	278	366	426	370	291	210	438
CG10584	377	348	453	480	320	242	404	250	297	217	246	194	485	490	414	398	237	347	238	145	195	189	191	142	982	153	173	109	537	323	918	669	272	221	360	245	423	286	652	411	235	167	492	398	430	270	296	237	541
CG10585	909	1022	1024	1088	978	699	877	779	1339	996	1162	894	1585	1748	1418	1288	950	1304	1049	716	535	480	981	821	1649	426	518	431	1120	625	1038	952	915	757	878	689	1183	891	1092	883	1183	830	1069	967	1226	844	1390	1185	1192
CG10587	0	0	0	0	0	0	1	0	0	0	0	0	0	0	0	0	0	0	0	0	0	0	0	0	0	0	0	1	0	0	0	0	0	0	0	0	0	0	0	0	0	3	0	0	0	0	0	1	0
CG10588	0	1	0	1	1	0	0	1	0	0	0	0	1	0	0	2	2	7	0	0	0	1	0	0	0	0	1	1	0	0	0	1	1	0	0	0	0	4	0	0	7	0	3	0	1	0	1	0	2
CG10589	1	1	0	5	5	1	2	5	15	15	6	13	0	1	0	1	14	45	38	22	11	4	12	30	2	0	1	1	11	4	6	14	6	10	19	15	7	9	1	0	15	8	29	23	0	0	3	0	22
CG10590	1682	1969	2072	2492	3710	3545	3734	4137	2922	3606	2327	3148	3080	3357	2664	2599	2487	4803	1969	1537	981	1277	1387	1322	4706	2148	1878	2163	2395	2769	3926	4151	2576	2805	2178	2112	3009	3904	3132	3330	1970	1789	3189	3463	3554	3296	5631	5039	4258
CG10591	3	2	3	7	1	0	0	3	1	1	0	2	0	1	6	0	10	11	0	0	1	4	1	0	3	0	6	8	16	15	0	1	27	14	5	8	3	2	15	5	11	8	3	1	4	2	17	9	4
CG10592	7	5	4	9	1	3	3	7	1	0	1	1	6	2	3	1	1	4	2	0	0	1	0	0	65	9	0	0	3	6	1	0	8	6	328	346	4	0	1	0	8	6	2	2	0	1	8	14	9
CG10597	0	0	0	0	0	0	0	0	0	0	0	0	0	0	0	0	0	0	0	0	0	0	0	0	0	0	0	0	0	0	0	0	0	0	0	0	0	0	0	0	0	0	0	0	0	1	0	0	0
CG10598	0	0	0	0	0	0	0	0	0	0	0	0	0	1	0	0	0	0	0	0	0	0	0	0	0	0	0	0	0	0	0	0	0	0	0	0	0	0	0	0	0	0	0	0	0	0	0	0	0
CG10600	3295	3965	3646	4047	4044	3383	3547	4324	4145	4301	3877	3988	5254	5624	5453	4362	5142	8112	2517	1852	2893	3620	2447	2023	5812	2027	1540	1749	1131	2354	4914	4977	3248	3674	4077	3743	3186	3575	14733	12420	3239	2787	4846	4676	5334	3918	4774	4344	3848
CG10602	2044	2294	2043	2604	4433	4869	3935	5223	3483	4780	2673	3831	3749	4049	3933	3828	3037	6125	2257	2141	1656	1943	3347	3014	20787	5476	1904	2626	5834	3421	5244	6079	3061	3345	4384	3994	3191	6852	8913	8934	3397	3502	2947	4168	5106	6313	6176	5319	4110
CG10616	1251	1271	1274	1366	1477	1416	1275	1511	1025	1581	960	1374	1373	1410	1164	1113	988	1877	1080	882	655	715	635	553	3019	823	686	706	1620	1770	1894	1956	1244	1264	1245	1368	1331	2114	1469	1475	976	859	1550	1677	1665	1416	2735	2304	1808
CG10621	59	749	66	635	1	561	19	1064	15	409	17	410	56	298	70	159	73	277	171	1012	6	52	0	1	1	13	37	688	111	2048	15	12	22	344	93	885	659	7567	19	100	67	49	61	310	207	6296	63	457	3878
CG10623	775	920	805	1062	845	985	1017	1069	381	734	355	658	1004	1361	1058	1100	416	841	321	287	298	411	614	463	413	332	370	586	1010	1507	815	742	471	882	656	1169	345	509	1605	1722	301	346	1023	960	1970	3564	702	631	1336
CG10625	308	500	280	418	3	4	7	31	1	70	5	640	5	3	1	3	11	45	1344	849	72	482	501	304	6	0	9	48	31	400	2	5	992	1713	1803	2624	61	104	11	9	236	420	928	799	25	9	47	45	22
CG10628	865	915	780	1021	613	587	590	556	436	413	376	444	746	639	642	716	280	483	288	275	440	426	309	308	1240	390	141	168	918	412	745	823	733	711	452	373	492	486	726	703	631	659	556	594	468	372	891	772	728
CG10631	1766	2142	1728	2247	1981	1632	1611	1989	2927	3209	2062	2507	2285	2527	1630	1693	1570	2768	1987	1247	942	1098	948	696	2965	854	658	980	1014	1280	2741	2731	1160	1341	3520	3342	2242	1970	2549	2910	1201	852	2803	2770	2406	1860	3269	2826	2563
CG10635	743	772	668	947	2033	2504	2271	2041	827	1262	731	1139	901	1160	1325	1522	713	1447	1049	1003	684	829	894	872	2859	1251	794	1166	2573	1849	1504	1954	1513	1931	1379	1712	946	2035	737	774	1002	1338	896	1190	1041	939	2909	2500	1906
CG10638	5902	6022	5058	6008	2411	2229	3346	3033	5862	5366	6981	7290	4393	4604	5792	5616	5373	7788	3870	3278	3204	3467	3079	2789	7359	2838	3373	3223	13324	9548	4217	4061	11791	10885	10362	8106	2675	2786	7165	8321	4860	4063	4900	5372	8040	6211	4656	3277	2308
CG10639	1763	1663	2315	2508	430	329	531	481	1770	2372	1865	2628	1766	1814	1146	1028	458	571	451	316	513	422	847	494	5130	1162	278	266	1782	1205	723	492	2178	1761	2128	1407	404	416	1973	1886	1763	1208	535	536	1651	1280	1008	757	704
CG10646	788	835	772	1013	472	526	401	435	450	583	348	517	532	611	563	662	470	861	416	364	342	347	325	297	950	307	217	294	1008	950	569	593	645	736	576	707	514	700	620	676	476	542	666	707	653	628	1035	841	597
CG10650	0	4	2	3	1	2	3	2	6	0	4	1	30	37	3	1	4	0	2	2	0	0	0	1	82	38	4	2	14	10	0	0	2	1	13	14	1	6	0	1	45	29	269	196	2	1	7	17	81
CG10651	8	6	6	7	0	0	0	0	0	0	0	0	0	0	0	0	0	0	0	0	0	0	0	0	0	1	0	0	0	0	0	0	1	0	0	0	0	0	2	2	1	0	0	1	0	0	0	1	0
CG10654	105	79	109	94	70	38	86	23	30	28	29	16	181	141	68	47	132	155	9	11	31	12	10	8	9	4	19	27	72	45	312	117	34	20	48	30	6	2	22	11	45	37	54	38	23	16	92	54	192
CG10657	8	3	6	7	0	0	0	0	0	0	1	0	1	1	1	0	0	3	0	0	0	0	1	0	2	0	2	1	0	1	0	0	6	4	5	5	2	0	0	0	18	13	0	0	1	0	4	0	1
CG10659	0	0	0	0	0	0	0	0	0	0	0	0	0	0	0	0	0	0	0	0	0	0	0	0	0	0	0	0	0	0	0	0	0	0	0	1	0	0	0	1	4	0	0	0	0	0	0	0	0
CG10660	660	671	772	825	70	92	80	74	116	89	212	114	56	73	77	75	67	113	212	91	115	47	314	208	522	86	496	145	306	258	361	330	250	293	184	249	32	29	714	1178	51	44	223	225	242	259	85	25	85
CG10663	0	0	4	3	4	18	15	34	626	996	365	656	11	6	8	10	2	14	69	50	155	113	1	6	8	0	156	127	289	666	72	68	78	120	40	39	3	2	2	5	44	46	22	65	9	12	11	1	16
CG10669	611	2200	483	1131	207	257	181	321	358	417	296	471	287	362	371	364	342	627	233	208	157	235	191	152	482	199	165	264	130	236	440	439	317	457	337	441	328	337	272	403	278	306	327	355	349	421	314	366	329
CG10671	618	522	678	705	832	562	903	742	1326	1149	1032	1104	794	754	1003	828	307	569	496	259	246	320	612	406	2072	543	475	391	521	403	1017	616	539	498	572	538	495	403	892	788	382	337	597	539	810	646	806	655	995
CG10672	680	680	666	775	810	746	830	660	930	1152	693	711	592	608	971	979	395	610	530	350	249	314	525	431	2023	676	464	463	894	493	815	736	367	452	431	418	357	323	602	595	469	468	663	765	871	609	1285	980	671
CG10674	387	373	373	526	616	665	595	651	649	774	507	606	490	451	568	602	190	402	360	294	237	263	391	350	1863	739	284	299	831	541	608	620	414	499	434	353	378	504	392	419	395	470	369	420	462	385	963	644	640
CG10680	1	2	1	0	0	0	0	0	0	0	1	0	0	0	1	0	5	3	0	0	0	0	0	0	0	0	11	11	4	2	0	0	1	0	1	1	1	0	0	0	1	0	1	1	3	0	5	8	0
CG10681	441	608	431	678	187	273	146	334	262	477	268	551	315	403	322	306	198	612	198	231	120	177	182	182	379	297	147	324	261	508	336	799	303	438	250	422	232	640	226	273	172	342	213	318	294	610	456	569	300
CG10688	1060	900	985	1103	904	768	994	706	673	646	574	504	1864	1929	1409	1410	459	647	565	374	314	313	389	298	3316	639	643	529	1541	821	730	417	911	756	1277	935	642	499	1055	953	770	582	454	369	1243	699	1441	893	1199
CG10694	3	2	1	1	1	0	0	1	1	1	3	0	1	4	1	1	0	1	1	0	2	1	1	0	3	0	0	0	0	3	0	2	2	1	1	1	0	0	7	0	1	0	2	2	0	2	2	4	6
CG10700	0	0	0	0	0	0	0	0	0	0	0	0	0	0	0	0	1	1	0	0	0	0	0	0	0	0	0	0	1	0	0	0	0	0	0	0	0	0	0	4	0	0	0	0	0	0	2	0	1
CG10702	88	74	70	111	71	45	242	133	55	51	42	45	1452	1745	1920	1978	81	156	585	298	178	173	50	52	104	23	22	19	1228	974	120	118	206	102	282	134	203	64	3598	3245	372	120	2150	1455	787	475	290	253	593
CG10710	0	0	0	0	1	2	6	5	0	0	0	3	0	0	2	0	1	5	0	0	0	0	1	0	0	0	1	0	1	3	0	0	14	8	1	1	0	0	1	0	0	0	188	183	1	1	7	1	2
CG10713	0	0	0	0	0	1	0	1	0	0	0	0	1	0	0	0	0	0	0	0	0	3	0	1	0	0	0	0	0	5	452	374	8	90	0	7	1	2	0	1	3	5	0	1	7	6	0	0	5
CG10721	543	659	614	872	436	552	521	603	545	916	410	693	412	445	433	469	291	681	300	300	254	359	333	325	524	276	267	538	1080	1108	631	931	614	802	493	649	415	524	659	736	452	566	529	581	713	823	781	806	639
CG10725	0	0	0	0	1	0	0	0	0	0	0	0	1	0	0	0	0	0	0	0	0	0	0	0	0	0	1	0	0	2	1	2	1	1	1	0	0	0	0	0	1	4	1	0	1	2	0	1	0
CG10730	102	252	107	268	18	50	6	74	22	151	21	101	18	21	26	38	62	230	74	128	26	54	23	30	45	11	25	146	23	132	34	52	64	229	3	28	54	113	74	79	35	41	34	87	76	124	54	74	50
CG10731	321	328	419	421	424	359	563	357	522	550	452	528	338	396	370	335	215	379	267	204	199	187	207	179	446	148	181	203	654	479	495	447	410	426	352	330	203	150	333	324	463	375	459	416	329	274	728	565	524
CG10732	1345	1562	1385	1799	1640	1808	945	1525	1550	2029	1459	2075	1284	1610	1193	1139	1188	2351	1136	866	836	1069	860	790	575	250	488	698	1105	1617	2445	2569	1544	1984	1534	1973	1126	1498	1015	1151	873	833	1408	1669	1397	1381	1984	2061	1801
CG10734	1	5	9	2	2	1	0	0	4	9	2	0	3	6	2	1	2	3	5	0	1	0	25	9	10	1	0	0	2	4	5	49	4	0	1	1	5	0	0	1	1	2	3	12	33	11	13	2	6
CG10737	1811	1286	2083	2020	5452	2794	6427	3769	1358	1236	2340	1692	2652	2174	3079	1765	2427	2024	3829	2647	737	704	2958	1952	6959	2296	618	888	1736	1242	5728	1353	2197	1263	2064	1581	4976	1308	2727	1902	3221	760	3292	1012	6780	1808	3393	1123	3882
CG10738	192	205	194	161	556	241	234	94	649	203	1220	308	826	654	664	532	30	42	121	38	175	52	33	22	5	2	176	35	753	277	507	687	1025	536	745	324	20	8	66	33	401	339	299	278	50	29	480	219	292
CG1074	516	530	468	608	798	705	746	620	748	758	670	709	979	968	886	831	586	859	580	407	299	393	539	486	1397	371	320	300	739	587	607	841	694	657	633	624	757	756	439	483	566	693	731	715	242	143	1127	1132	748
CG10747	196	216	243	230	320	243	325	290	216	265	214	229	219	243	241	216	147	228	122	63	78	96	153	125	340	113	102	164	139	276	323	334	168	176	271	233	356	184	238	251	257	182	601	487	507	516	423	336	208
CG10748	1	1	0	0	0	0	0	0	0	0	0	0	0	0	0	0	0	0	0	0	0	0	0	0	0	0	0	0	1	1	0	0	0	0	0	0	0	0	0	0	0	0	0	0	0	0	0	0	0
CG10749	0	0	0	0	0	0	0	0	0	0	0	0	0	0	0	0	0	0	0	0	0	0	0	0	0	0	0	0	0	1	0	0	0	0	0	0	0	0	0	0	0	0	0	0	0	0	0	0	0
CG10750	0	0	0	0	0	0	0	0	0	0	0	0	0	0	0	0	0	0	0	0	1	0	18	6	0	0	0	0	1	1	1	1	1	1	1	1	5	2	6	7	14	13	0	0	0	0	1	1	0
CG10752	0	1	1	1	0	0	0	0	0	0	0	0	0	0	0	0	0	0	0	0	0	0	0	0	0	0	0	0	0	1	0	0	3	0	0	2	0	0	0	0	2	1	0	0	0	0	1	0	0
CG10754	805	876	604	824	803	889	698	868	576	832	651	908	859	995	869	777	694	1374	713	617	634	741	436	513	2042	889	332	391	1853	1295	1164	1451	882	1117	904	1007	939	1303	748	858	864	952	685	885	829	817	943	973	1447
CG10761	0	1	0	0	0	0	1	0	1	0	0	0	0	0	0	0	2	0	10	5	0	0	253	221	1	0	0	1	17	24	0	0	1	1	1	3	0	0	0	0	0	0	0	1	0	0	1	5	0
CG10764	642	805	747	1181	5259	3919	6809	4729	3	88	9	107	195	573	695	958	89	167	30	42	34	97	94	126	479	369	4	315	18	44	4	7	28	28	423	353	153	116	3192	5130	15	23	3161	2716	1334	2666	66	420	1453
CG1077	3	3	6	3	1	1	2	2	2	1	0	1	13	13	17	20	1	1	6	10	0	0	11	3	3	0	2	0	0	4	0	0	1	1	2	0	2	0	19	7	3	0	3	5	13	5	0	1	23
CG10777	2529	4701	4481	3593	2999	3562	3661	5392	5854	7564	4878	6717	3145	3761	2283	2693	5820	11855	3217	2897	765	874	1406	1230	1009	697	1878	2551	1081	3480	7212	10261	4669	6396	3686	4469	4748	9477	3647	4951	4210	5070	5308	6706	4900	6219	4910	4828	6928
CG10778	589	502	466	522	912	966	950	802	322	420	431	490	1052	1094	1320	986	626	964	254	216	357	348	351	326	1438	513	211	234	740	538	917	956	725	699	609	624	473	667	1785	1615	474	602	486	464	955	714	563	551	1727
CG10793	0	0	3	3	1	1	1	1	1	1	1	0	1	1	2	1	1	0	2	0	0	2	2	4	1	0	0	0	0	4	6	1	40	43	0	1	95	35	1	1	0	13	4	4	3	2	5	5	2
CG10795	881	956	768	949	734	665	567	587	490	492	460	553	626	665	735	656	391	801	432	372	581	588	398	327	938	399	194	243	844	660	1636	1404	434	414	547	420	475	493	845	715	486	535	631	797	703	677	554	447	755
CG10799	21	60	7	17	1	4	0	0	9	18	72	119	61	239	91	198	1	1	1	5	73	88	5	6	4	1	45	45	2	1	0	0	2	4	1	1	0	0	1	1	0	0	1	1	10	18	11	38	0
CG10801	2	6	2	2	1	0	2	2	8	0	5	6	14	18	13	18	29	61	33	14	0	3	23	26	58	31	2	1	12	12	6	18	11	3	1	8	14	6	13	8	4	4	60	59	8	3	13	7	8
CG10802	2233	2318	1695	1978	1825	2043	2536	2083	1744	1803	2003	2633	3193	3266	4797	3989	1871	2754	873	602	1364	1648	824	753	1298	440	607	627	2702	2085	2482	3053	2333	2327	2294	2264	1490	1643	2929	2591	2399	2547	2301	2703	4114	4183	1686	1292	2395
CG10803	801	1009	973	995	856	725	787	891	4629	5497	3288	4376	1178	1291	1057	991	2009	3680	737	740	496	508	1857	1590	1912	674	434	662	937	2202	2706	2591	1862	1877	2268	2922	1674	1964	853	1046	1633	1442	2756	2767	1821	1565	1433	1295	3639
CG10804	1	2	8	3	3	3	5	3	2	3	2	2	7	8	5	2	33	28	4	1	2	1	25	13	50	25	1	2	7	24	6	6	4	5	5	6	64	8	43	53	2	2	84	58	7	6	78	66	21
CG10809	541	664	762	861	788	794	743	740	691	820	678	745	715	778	831	924	626	1112	611	566	475	474	549	489	1070	428	237	312	881	1060	938	1116	769	942	842	883	866	951	741	834	775	867	1017	1109	816	825	1130	1016	947
CG10814	6	8	15	19	3	7	10	6	41	30	218	199	887	815	176	146	0	0	5	3	24	14	0	0	1	0	110	86	9	1	0	0	35	18	0	1	0	0	672	400	6	11	24	20	35	18	28	26	119
CG10822	0	0	0	0	0	0	0	0	2	1	0	0	0	0	0	0	0	0	0	0	0	0	0	0	0	0	0	0	0	0	0	0	0	1	1	0	0	0	0	0	0	0	0	0	1	0	0	0	0
CG10824	517	427	486	454	0	0	1	0	1	0	2	2	12	9	3	11	12	2	94	55	0	2	1	1	3	0	13	5	30	3	736	274	5	0	3	12	1	3	54	25	3	5	4	13	134	55	29	4	8
CG10827	2	0	0	0	0	0	0	0	0	0	0	0	0	4	0	0	0	0	0	2	0	0	0	0	10	4	0	0	2	1	1	0	0	0	0	0	2	0	1	8	1	0	6	3	0	0	2	0	816
CG10830	0	0	0	0	0	0	0	0	0	0	0	0	0	0	0	0	2	2	0	0	0	0	0	1	219	273	0	1	0	0	0	0	0	0	0	1	0	0	0	2	0	1	7	6	0	0	0	0	2
CG10834	285	265	292	356	1	0	1	2	0	0	0	0	0	0	0	0	68	108	12	8	1	7	2	1	234	58	6	2	13	27	1	0	12	14	37	28	60	38	377	304	1	0	123	135	6	4	16	7	0
CG10839	0	0	0	0	0	0	0	0	0	0	0	0	0	0	0	0	0	0	0	0	0	0	0	0	0	0	0	0	0	0	0	0	0	0	0	0	0	0	105	81	0	0	0	0	0	0	0	0	0
CG10841	0	1	2	0	0	0	0	1	0	0	0	0	2	2	2	0	4	6	0	0	0	0	1	1	1	0	1	2	3	4	1	0	0	2	1	0	1	1	1	1	1	3	1	2	2	2	6	2	2
CG10845	2	0	1	1	0	0	0	0	0	0	0	0	0	0	0	0	0	1	1	0	0	0	0	0	0	0	0	0	0	1	0	0	7	2	0	0	0	0	0	0	0	0	0	1	0	0	0	0	2
CG10853	0	0	1	1	0	0	0	0	0	0	0	0	0	0	0	0	0	0	0	0	0	0	0	0	0	0	0	0	0	0	0	0	0	0	0	0	0	0	0	0	0	0	0	0	0	0	0	0	0
CG10859	16	21	37	46	1	3	14	6	216	191	161	133	2842	2954	2616	2576	2131	3507	460	345	60	70	3	1	2	1	34	40	3408	2518	517	339	1618	1510	2776	2209	4300	2411	29	26	296	223	4178	3716	2968	1924	1601	1327	3256
CG10862	1	0	1	1	0	1	0	1	1	0	1	0	0	0	0	0	1	0	0	1	0	0	0	0	0	0	0	1	3	2	0	0	2	3	66	74	0	1	0	0	0	1	1	1	0	0	0	0	1
CG10863	4774	4050	5922	5679	2793	1455	2329	1282	3569	2494	2198	1509	3268	3495	2567	2275	1206	1321	725	402	785	460	550	262	4805	589	1918	1088	2305	1143	4214	1630	1327	806	2033	1515	1194	419	204	238	1698	692	1529	1238	631	334	2542	1538	1240
CG10864	17	29	9	32	10	10	2	6	14	26	13	30	15	12	13	6	9	28	55	17	149	144	24	13	14	8	3	3	12	14	40	22	24	10	13	11	16	14	5	11	18	9	12	27	12	12	46	35	34
CG10866	237	255	226	260	460	394	334	273	300	179	257	226	198	265	216	232	278	478	222	139	194	149	117	88	440	109	207	205	181	148	425	331	200	167	305	228	395	257	156	178	263	243	369	340	337	232	410	341	341
CG10869	6	3	4	3	1	0	0	3	0	0	0	1	2	4	0	5	3	8	0	0	6	6	0	1	1	1	0	2	15	13	8	5	7	4	2	12	7	8	0	3	0	7	3	0	10	9	4	4	4
CG10874	399	424	347	411	250	244	235	324	365	589	444	537	373	456	251	288	405	758	263	282	307	303	149	138	477	235	178	301	635	614	809	708	774	666	467	546	488	686	277	292	306	313	354	452	518	628	293	338	425
CG10877	234	262	388	525	0	0	0	1	439	418	540	444	3	9	1	1	265	407	416	314	662	635	330	241	5693	1090	54	53	2445	1057	433	372	690	522	217	203	190	26	3	8	904	1032	8	1	18	2	79	34	18
CG10880	443	440	392	570	368	468	427	399	571	712	372	539	400	440	260	234	488	851	385	304	226	298	275	235	1011	440	210	398	803	794	393	441	472	533	607	739	733	698	382	453	346	338	362	434	607	589	403	377	521
CG10881	0	1	1	0	0	0	0	0	0	0	0	0	0	0	0	0	0	0	0	0	0	0	0	0	0	0	0	0	0	0	0	0	0	0	0	0	24	3	0	0	0	0	0	0	0	0	1	0	0
CG10887	3	5	5	30	0	0	0	0	805	800	713	832	1	1	1	1	1915	2940	760	619	0	0	0	0	2	0	790	889	0	1	0	0	1	0	0	0	1	0	0	0	2	4	5	5	0	1	0	0	3
CG10889	302	319	245	317	291	330	279	381	418	511	393	424	495	525	411	349	352	762	232	190	189	229	246	227	598	241	129	169	374	370	490	614	255	288	324	387	502	590	288	252	224	303	493	630	400	427	417	420	548
CG10898	433	402	330	526	359	340	375	432	301	483	311	472	284	319	329	335	286	675	263	199	299	267	186	171	565	177	122	207	570	404	539	477	448	460	382	447	343	323	445	546	233	198	468	517	439	412	482	480	482
CG10899	0	1	0	1	0	0	0	0	0	0	0	0	0	0	0	0	0	3	0	0	0	0	0	0	1	0	0	0	0	0	0	0	0	0	0	1	1	0	0	0	0	0	1	4	0	0	2	3	0
CG1090	488	503	312	256	0	0	2	1	301	209	195	159	27	24	112	45	29	34	125	27	69	32	4	4	133	7	60	20	8	21	3	2	647	311	1155	171	4	1	2	8	34	24	5	4	244	186	27	16	10
CG10903	313	330	253	343	498	422	511	333	406	380	361	445	379	380	545	506	238	434	405	344	217	232	488	445	1200	444	201	136	393	338	315	641	543	742	570	457	290	469	173	208	415	750	216	288	362	326	438	327	540
CG10904	437	473	379	556	330	405	467	422	518	557	349	460	361	431	418	427	409	638	297	196	164	214	355	285	1058	423	203	215	348	364	670	665	282	243	333	425	471	380	217	201	287	302	410	454	504	429	545	526	521
CG10907	495	537	509	605	418	386	412	434	527	610	501	545	330	330	402	424	360	799	333	351	201	284	266	372	761	340	214	271	527	586	739	874	457	460	487	494	419	425	424	412	346	417	723	645	758	808	844	790	540
CG10909	0	0	0	0	0	0	0	0	0	0	0	0	0	0	0	0	0	0	0	0	0	1	1	0	0	0	0	0	0	0	0	0	0	0	0	0	0	0	0	0	0	0	0	0	0	0	0	3	0
CG1091	3436	3683	3414	4288	2431	2341	2502	2931	3480	3826	3224	3411	4067	4329	4135	3864	2800	4513	2190	1652	2244	2604	2598	2438	7490	2440	1401	1513	10386	10926	4269	4145	7522	8328	7701	8328	3387	3367	3339	4003	3657	3595	3687	3592	4226	3498	5639	4938	3410
CG10910	0	0	0	0	0	0	0	0	0	0	2	0	0	0	0	0	0	2	2	0	0	1	0	0	0	0	0	2	0	1	0	0	0	0	0	1	0	0	0	0	1	0	0	1	0	0	0	0	32
CG10911	0	0	0	0	0	0	0	0	1	0	0	0	1	0	0	0	0	0	0	0	0	0	0	0	2	1	0	0	0	0	0	0	2	0	0	0	0	0	1	0	0	0	1	0	0	0	0	0	0
CG10912	0	0	0	0	0	0	1	0	0	0	1	1	0	0	0	0	0	0	0	0	1	0	0	0	0	0	1	0	0	0	0	0	0	0	4	0	15	2	3	5	0	0	0	0	0	0	0	0	0
CG10914	510	536	615	696	760	551	777	539	364	384	468	358	551	467	546	649	387	526	290	196	325	371	277	261	922	320	191	262	506	352	444	554	544	605	513	413	240	218	371	345	508	411	514	449	476	345	455	347	479
CG10915	1266	1669	1505	2011	1398	1829	1304	2106	1125	1653	1127	1492	1534	1637	1553	1456	1427	3107	1294	1117	835	1050	956	910	2301	1424	447	743	1088	1542	1821	2444	1805	2227	1314	1771	1528	2624	1301	1363	1240	1625	1358	1471	915	1393	1754	1934	1604
CG10916	2811	3609	3010	4639	1666	2365	1728	3042	704	1151	1417	2452	1401	1845	1702	1648	1159	2459	694	739	1147	1779	921	1113	1559	1324	726	1163	4019	4762	1696	2826	3073	4479	3718	5093	1340	2757	2700	2622	2062	3014	1345	1567	1803	2497	1715	1611	641
CG10918	0	0	0	1	0	0	0	0	0	0	0	0	0	0	0	0	0	0	0	0	0	0	0	0	0	0	0	0	0	0	0	0	0	1	1	1	5	1	0	0	0	0	1	3	0	1	0	0	0
CG10919	0	0	0	0	0	0	0	0	0	0	0	0	0	0	0	0	0	0	0	0	0	0	0	0	0	0	0	0	0	0	0	0	0	0	18	8	0	0	13	10	0	0	0	0	0	0	0	0	0
CG1092	14808	12742	16155	16550	11382	6439	7667	3548	57094	44507	23250	20197	11027	11342	5803	5839	15569	20722	6099	3788	4059	4468	16594	12415	28099	4153	1988	962	29889	25714	212	100	10353	8722	8883	6712	39429	12038	4402	4780	20	6	888	700	67964	39310	11437	7298	459
CG10920	0	0	0	0	0	0	0	0	0	0	0	0	0	0	0	0	0	0	0	0	0	0	0	0	0	0	0	1	0	0	0	0	0	0	0	1	0	0	0	0	0	0	0	0	0	0	0	0	0
CG10924	1577	6632	1304	5583	23	16	58	102	49	2419	23	1511	41	579	12	271	12	29	11	595	534	8974	253	337	1176	825	771	13921	98	5375	1	7	214	4819	98	5641	384	530	22	63	191	397	1	6	285	2539	47	289	206
CG10927	201	222	196	320	360	405	413	339	134	156	123	111	289	372	470	441	104	221	159	140	103	95	147	167	412	123	80	81	256	157	222	253	161	232	221	218	264	275	154	177	208	314	324	357	266	226	309	219	207
CG10931	0	0	0	0	0	0	0	0	0	0	1	0	0	1	7	12	0	0	0	0	0	1	0	0	192	27	0	0	4	1	0	0	3	0	1	1	0	0	0	0	1	0	0	0	0	0	0	2	0
CG10932	2770	2389	2868	3417	2319	1733	2858	1426	2984	2348	3282	2646	1423	1453	1889	1655	2817	3711	1337	751	1558	1219	1122	774	5742	1345	2153	1489	3661	1348	5115	3637	2361	1795	3172	2322	3792	1879	3938	2701	9912	6997	4700	4039	4209	2572	2677	1449	3326
CG10933	29	46	91	107	39	36	56	49	63	67	39	30	25	36	12	14	24	24	11	3	11	2	32	43	42	6	10	9	65	120	26	49	92	101	83	52	13	35	680	772	32	23	42	33	514	686	81	78	61
CG10934	0	0	1	0	0	0	0	0	0	0	0	0	0	0	0	0	0	0	0	0	0	1	0	0	0	0	0	1	0	0	0	0	0	1	2	0	0	0	0	0	0	0	0	0	0	0	6	0	0
CG10936	39	50	43	69	2	5	7	2	5062	5806	4114	5118	577	531	419	360	10837	19708	4954	3711	12	8	148	126	9	0	6	1	26	44	1	0	17	8	1631	1657	160	93	2	2	67	27	268	192	6	3	90	121	15
CG10943	0	0	0	0	0	0	0	0	0	0	0	0	0	0	0	0	0	0	0	0	0	0	0	0	12	1	0	0	0	0	0	0	0	0	0	0	0	0	1	0	3	0	0	1	0	0	0	0	1
CG10947	9	10	18	16	577	412	179	104	0	0	0	0	1	0	2	4	4	1	1	0	0	0	6	4	30	12	6	10	2	4	1	0	0	1	11	2	0	2	1	0	0	1	23	22	15	6	3	1	175
CG10948	815	977	903	1028	1027	991	902	1189	1291	1763	1075	1358	1083	1237	946	918	1050	1753	866	616	308	376	635	650	1122	440	503	723	328	809	2099	2012	909	997	1011	1041	1073	1232	414	409	844	672	1115	1006	1159	1004	1194	1108	1212
CG10949	489	581	445	637	524	631	516	486	513	605	435	488	702	750	618	699	561	950	335	260	216	267	324	264	1234	355	211	223	812	576	843	1054	401	461	437	452	526	585	412	425	335	377	568	594	631	602	1063	1033	608
CG10950	0	0	0	1	0	0	0	0	0	0	0	0	0	0	0	0	0	0	1	0	0	0	0	0	0	0	0	0	0	0	0	0	1	0	2	0	0	0	4	9	0	0	0	0	0	1	1	0	0
CG10953	0	2	2	1	1	0	0	0	0	0	0	0	1	2	0	0	0	0	0	0	0	0	0	0	12	1	0	0	3	0	0	0	0	0	1	0	1	0	1	1	1	0	0	1	0	1	0	0	0
CG10958	179	160	148	193	198	229	164	178	431	395	263	359	234	252	156	202	378	792	171	146	81	113	172	136	179	84	102	125	289	271	301	357	135	169	188	223	326	386	140	140	169	195	270	264	417	441	265	316	243
CG10959	64	103	69	64	131	91	89	73	94	128	71	78	119	125	119	80	96	181	86	76	57	49	62	34	200	70	32	39	82	94	188	195	73	69	100	104	115	96	92	118	77	66	144	141	198	169	213	149	135
CG10960	2557	3080	2103	2317	1661	398	2480	790	553	567	1177	861	3573	3313	1890	1305	177	156	341	223	909	679	252	149	1653	703	257	106	2041	1867	10270	746	6183	1993	5240	1521	179	77	3384	3042	4207	3344	2659	2508	7130	5141	3020	1317	4747
CG10962	55	66	61	72	111	84	79	42	278	184	637	290	309	312	530	399	505	664	231	165	4206	2839	314	206	7880	1940	387	187	17749	4086	46	40	3398	1345	688	340	790	543	1909	1441	216	52	202	137	2287	1053	1188	539	426
CG10969	1	4	5	0	0	1	0	0	0	0	1	0	1	0	1	1	3	2	0	0	0	1	1	4	2	1	0	2	1	0	1	1	7	4	6	1	0	1	2	1	1	0	2	3	0	0	6	1	1
CG10970	4	6	10	2	0	1	2	1	0	0	0	0	1	2	1	1	2	8	3	1	0	0	0	0	1	0	0	0	3	0	15	2	5	0	1	1	10	0	1	0	6	0	7	7	2	0	2	1	9
CG10973	535	662	488	677	783	568	1036	1154	529	712	478	656	622	900	1444	1063	452	819	474	379	272	315	468	420	1393	543	185	208	244	413	638	847	519	517	606	619	457	755	673	574	383	461	543	657	802	703	801	603	993
CG10979	1923	2072	2217	2571	1390	1267	1414	1625	1565	1795	1448	1691	3174	3581	3328	2837	2154	3535	1108	790	1773	2025	1156	1049	2649	811	832	846	1185	1524	2568	2325	2202	2273	2372	2324	1534	2109	2209	2453	1643	1410	2063	2212	2742	2240	2048	1550	3255
CG10984	1199	1514	1347	1618	1002	948	1013	1245	1376	1737	1216	1580	1194	1366	1204	1165	1147	2076	829	801	608	780	803	827	2018	939	491	683	1101	1585	1817	2219	1342	1697	1366	1717	1205	1628	1014	1060	915	999	1560	1635	1378	1345	1742	1636	1346
CG10993	1	1	1	2	0	0	0	1	0	3	2	1	0	0	1	0	16	43	2	1	0	0	14	12	3	1	0	0	3	9	1	0	6	7	1	0	1	0	0	0	0	1	21	18	0	0	21	19	1
CG10996	1	2	6	4	0	0	2	1	2	3	0	1	13	24	32	24	23	10	0	0	1	1	41	50	3	1	0	0	0	1	1	0	7	3	9	5	3	1	0	0	0	4	15	4	1	1	11	1	1
CG11000	154	180	226	282	38	30	17	46	71	96	65	99	144	162	343	232	271	503	170	133	55	106	22	15	20	9	272	277	28	61	21	15	182	196	373	487	131	113	93	165	476	396	441	341	191	147	365	268	243
CG11007	549	564	423	498	723	837	788	716	478	707	514	623	733	876	641	665	328	707	378	422	317	373	351	358	1204	455	395	547	729	535	778	1105	577	704	446	526	541	932	800	895	512	687	574	732	597	568	1075	946	1080
CG11018	0	0	1	1	0	0	0	0	0	0	0	0	0	0	0	0	1	0	0	0	0	0	0	0	0	0	0	0	1	0	0	0	0	0	1	0	0	0	0	0	0	0	0	0	0	0	1	0	0
CG11023	3	2	6	3	6	2	0	3	22	36	36	44	0	0	0	0	13	35	8	4	2	4	2	1	11	2	6	4	8	12	2	1	7	3	5	7	13	4	0	7	10	1	129	63	8	3	0	0	8
CG11029	47	19	53	22	38	32	21	41	6	4	3	1	0	2	7	3	5	6	12	3	0	2	1	3	6	4	0	0	1	3	3	2	11	4	2	10	11	14	4	5	5	7	5	16	4	1	1	2	118
CG1103	1077	1474	1165	1775	1361	1574	887	1551	1198	1654	1095	1535	1981	2199	1391	1313	967	2058	1114	1016	733	896	1093	1026	1701	871	555	1025	2667	3741	2558	3471	1610	2122	1380	1704	1749	2994	2024	2197	1469	1781	2241	2519	2138	2978	2779	2665	2001
CG11030	1052	1090	1062	1020	1048	807	900	924	1791	1332	1438	1241	1134	1204	1529	1427	1124	1743	1348	922	499	491	1209	1116	3786	923	432	312	876	594	1051	1648	1044	932	1310	980	2157	2276	690	872	924	1139	1124	1459	1532	1128	1155	823	2523
CG11034	25	33	22	35	2	0	0	0	82	74	42	39	1	0	5	0	12	18	187	168	2	3	1	0	3	30	142	86	124	39	7	4	8	4	26	10	13	92	4	0	1	22	1	4	0	3	20	15	14
CG11035	249	261	176	285	130	104	120	54	175	185	160	191	170	162	230	204	164	174	115	61	46	68	82	86	265	63	64	78	227	231	271	299	185	250	203	183	150	66	160	173	198	172	254	245	201	214	190	133	250
CG11037	0	0	0	0	0	0	0	0	0	0	0	0	0	0	0	0	1	0	0	0	0	0	0	0	0	0	0	0	0	0	0	0	0	0	1	0	0	0	0	0	0	0	1	0	0	0	0	0	0
CG1104	1402	1655	1534	1831	1289	955	1074	1188	1327	1539	1073	1263	1210	1171	1384	1376	1108	1852	727	532	583	715	616	541	2697	891	533	636	1281	1101	1550	1438	991	1147	1216	1084	1120	1278	1469	1297	726	608	1446	1483	1476	1199	2349	2079	1714
CG11041	0	0	4	4	3	0	2	1	0	0	0	1	0	0	0	0	1	0	0	1	0	0	1	0	1	1	0	1	0	0	0	0	0	0	0	0	0	0	0	1	0	0	1	0	0	0	0	0	0
CG11043	0	0	0	0	0	0	0	0	0	0	0	0	0	0	0	0	0	0	0	0	0	0	0	0	0	0	0	0	0	0	0	0	0	0	0	0	0	0	0	0	0	0	0	0	0	0	0	0	0
CG11044	0	0	0	0	0	0	0	0	0	0	0	0	0	0	0	0	0	2	0	0	0	0	0	0	0	1	0	0	0	1	0	0	0	0	0	0	0	0	0	1	0	0	0	0	0	0	0	0	1
CG1105	879	1001	982	1128	1081	1108	1282	1265	665	843	879	1053	1030	1247	1159	1129	690	1137	956	680	574	630	823	687	2254	689	461	415	1729	1474	2419	1469	1070	1012	1518	1561	1219	951	1333	1448	1659	1199	1783	1672	1729	1232	1793	1522	1526
CG11050	1678	1618	2388	2206	2485	2161	3265	2554	1513	1488	1174	1242	3670	3222	5293	4126	1595	3577	754	337	670	536	2266	1999	1794	1003	658	508	1098	1319	2623	4023	2153	1854	1644	1408	3369	2193	5190	3862	3647	3796	2014	2011	5773	2077	3650	1832	12219
CG11052	14	15	31	38	1	0	0	1	0	0	0	0	52	63	330	336	1	1	0	1	0	0	0	0	3	1	1	1	1	0	3	1	0	1	19	14	2	0	1	1	5	0	21	20	151	68	0	0	12
CG11060	0	0	0	0	0	0	0	0	0	0	0	1	0	0	1	0	0	0	0	0	0	0	0	0	0	0	0	0	0	1	0	0	0	0	0	0	0	0	0	0	0	0	0	0	1	0	0	0	0
CG11068	17	6	15	7	0	0	0	0	0	0	0	0	0	0	0	0	0	2	0	0	0	0	0	0	0	0	0	0	0	1	0	0	3	1	0	0	1	0	3	1	0	0	0	0	0	0	4	0	4
CG11069	4	4	2	2	0	0	4	3	0	0	0	0	0	1	0	0	8	9	0	1	1	0	0	0	0	0	4	13	4	6	0	1	112	160	7	10	1	1	0	0	7	32	2	5	1	0	2	1	2
CG11070	1534	1765	1833	2192	2954	2742	2743	3080	1404	1881	1240	1669	1835	1919	2531	2615	2034	3783	1627	1433	765	903	1150	1027	3738	1208	869	1155	1517	1445	2281	2444	1306	1406	1590	1862	2503	3138	2642	2656	1075	911	2427	2654	2806	2535	3660	3078	4318
CG11073	1	1	3	5	1	0	1	1	1	1	0	1	3	0	0	1	3	4	0	0	1	1	1	2	0	0	2	1	2	0	0	1	1	0	1	2	1	0	0	4	1	0	0	1	9	1	3	0	2
CG11076	733	834	753	1040	1087	937	1284	1157	1366	1573	1079	1433	1763	1836	1729	1851	753	1463	951	724	290	308	1514	1450	6663	2461	308	356	783	988	1748	3014	1295	1558	1238	1284	1876	2705	1492	1784	1586	2094	1301	1504	1846	1246	1036	811	2706
CG11077	38	13	13	14	24	24	13	9	15	29	10	19	31	31	26	20	21	41	24	17	4	4	15	24	75	27	8	6	57	38	30	36	20	17	20	29	53	31	36	25	34	28	38	32	43	36	29	14	24
CG11085	0	0	0	0	0	0	0	0	0	0	0	0	0	0	0	0	0	0	0	0	0	0	0	0	0	0	0	0	1	0	1	0	0	0	1	1	1	0	0	0	0	0	1	1	0	1	1	0	1
CG11089	899	1258	1034	1489	3541	3305	3806	3383	2335	1921	1909	1715	2137	2167	2166	2276	1862	3588	1862	1402	399	560	995	1114	3114	1125	1217	1245	1750	1052	1401	2339	2273	2825	2900	2566	1859	3851	937	935	2259	3380	1536	1934	2973	2168	2043	2010	3559
CG1109	1718	1999	1387	1880	1259	1176	1296	1297	1757	1843	1527	1707	1262	1434	1385	1405	1506	2758	1040	789	1307	1659	943	869	2618	1067	893	1072	2251	2048	2182	2253	5302	5560	2114	2219	1798	1598	1647	2007	1256	1277	1299	1554	1764	1394	2194	2172	2431
CG11095	141	135	128	91	158	115	90	44	101	120	130	73	193	139	169	116	191	212	113	72	79	50	42	41	180	58	38	36	118	123	197	140	99	58	135	131	195	91	105	110	138	72	156	107	272	216	211	142	244
CG11099	0	1	0	0	0	0	0	0	0	0	0	0	13	15	4	3	0	0	0	0	0	0	0	0	1	0	0	0	1	0	0	0	0	0	0	1	0	0	0	0	0	0	0	0	0	0	0	0	2
CG11103	322	428	379	534	399	445	272	353	279	448	288	378	588	660	549	617	392	877	226	219	190	257	187	196	497	255	129	225	863	788	657	715	311	357	283	340	348	497	374	389	264	317	376	508	470	554	393	465	565
CG11106	0	0	0	0	0	0	0	0	0	0	0	0	0	0	0	0	0	0	0	0	0	0	0	0	0	0	0	0	0	0	0	0	0	0	0	0	0	0	0	0	0	0	1	0	0	0	0	0	0
CG11107	2943	3401	2337	2950	5874	4924	5439	5102	3965	3391	3591	3289	4353	4790	4225	3810	3130	5655	3086	2379	1938	2134	2916	2699	10982	3949	1715	1470	5164	3280	4150	5230	2837	2945	3857	3376	4420	5011	2621	2734	4390	4844	4379	4518	4054	3108	4825	4378	5272
CG11109	682	719	777	831	599	625	608	551	658	813	536	631	779	803	732	770	617	1062	466	394	356	415	1045	866	1774	543	247	365	1430	1031	954	1131	670	837	748	981	766	974	608	578	596	756	750	796	846	795	927	879	958
CG11110	283	324	230	352	327	441	390	385	162	300	198	301	285	265	267	250	186	524	210	164	204	213	153	151	617	288	116	174	310	332	376	650	248	280	206	268	168	284	368	365	190	299	250	254	207	270	238	221	359
CG11112	2	1	0	1	1	2	1	0	1	7	2	4	0	8	3	1	3	1	0	3	0	0	0	0	7	0	1	0	2	6	0	1	3	5	3	1	1	3	1	1	7	0	1	1	0	0	1	1	6
CG11113	1	3	0	1	1	0	1	2	1	0	0	0	5	0	1	0	2	1	0	1	0	0	4	1	0	0	0	1	1	1	0	0	0	2	2	0	0	6	0	0	0	1	0	0	1	2	1	0	1
CG11122	642	827	536	824	1343	1341	729	1067	1923	2325	1722	2010	1521	1637	1273	1151	3611	6782	1079	758	761	1044	1000	924	1286	515	583	703	1372	1197	1768	1921	1053	1224	1223	1461	2121	2304	1260	1263	1242	1014	1927	1839	1839	1695	1749	1949	2322
CG11123	756	736	747	973	2093	1568	2041	1580	879	688	797	732	1724	1747	2330	2120	898	1470	945	683	603	584	767	722	3062	852	363	298	1853	1116	1145	1529	870	956	1166	919	1197	1354	668	783	1114	1385	1205	1509	1253	765	1362	1219	1805
CG11125	563	441	661	567	621	220	445	225	476	297	345	187	573	683	745	628	564	611	737	298	168	166	592	451	1169	151	158	123	375	275	1273	551	328	206	455	424	924	104	724	868	634	287	1310	863	659	491	776	618	589
CG11127	1191	1220	1288	1604	1621	1134	1535	862	1303	1325	1139	1218	1245	1320	1144	1103	976	1579	846	689	469	518	776	631	2375	690	432	466	2630	1725	2193	1384	845	960	1176	1183	1394	681	1039	923	1195	823	1327	1138	1569	1112	1300	1042	1644
CG1113	7	4	12	13	12	0	4	8	3	1	2	1	4	6	19	10	3	7	21	5	0	0	1	0	3	0	3	6	15	8	5	2	28	5	5	2	8	2	7	4	2	4	114	119	2	6	11	2	13
CG11131	1	2	1	3	0	0	0	0	0	0	0	0	2	3	0	1	2	0	22	15	0	0	3	3	2	0	1	0	2	0	0	1	0	0	1	0	2	0	0	0	0	0	0	0	1	0	0	0	0
CG11134	655	595	470	632	673	562	553	364	402	389	344	341	596	630	826	773	409	735	512	436	335	327	344	274	1223	345	278	248	1579	784	674	605	480	504	680	643	413	392	575	458	407	330	355	338	853	785	729	662	650
CG11137	1234	1292	1008	1232	1197	1455	1817	1146	536	838	505	582	1945	2064	2150	2294	656	1492	822	664	608	598	1343	1306	3699	1235	623	613	2222	1510	1495	1885	1130	1290	593	691	1155	1670	1416	1174	1030	1251	818	965	1459	1508	2224	1370	1663
CG11138	2015	1922	2447	1796	1188	531	1048	531	2411	1384	1606	838	2626	2580	2548	1899	2592	3773	3114	1953	660	435	1691	1315	2351	1179	1023	554	1275	2032	2870	1923	1345	857	1554	983	3643	2712	1342	1399	1522	983	2976	1996	2142	1406	2503	1867	2007
CG11141	967	1110	1156	1300	2289	1463	1894	1569	1132	1162	1104	1232	1519	1522	1333	1188	1660	3183	1128	786	780	810	269	283	1021	342	688	661	2351	1865	2088	1562	1233	1088	1670	1630	1131	878	1313	921	1444	1245	2703	1965	1442	1079	1906	1653	2393
CG11145	0	0	0	0	0	0	0	0	0	0	0	0	0	0	0	0	0	0	0	0	0	0	0	0	0	0	0	0	4	4	3	1	1	0	0	0	0	0	0	0	5	1	0	0	0	0	0	0	0
CG11147	17	3	20	9	22	15	6	0	2	1	0	0	1	0	0	0	1	2	1	0	1	2	0	0	1	1	1	0	2	7	2	2	9	5	3	2	1	0	1	0	2	2	1	1	31	7	15	7	2
CG11148	3056	3818	3338	4152	4479	3592	4241	5162	10374	11152	8270	9892	5881	6339	6195	5618	6399	11043	4489	3313	1375	1953	8667	7770	11012	4048	1944	2352	2306	5716	10805	13755	6688	8003	6567	6434	11723	14522	9622	10923	6423	6459	10568	10783	11533	9868	7127	6021	10923
CG11149	2	1	2	0	0	0	0	0	0	0	0	0	0	0	0	0	0	1	0	0	0	0	0	0	2	0	0	0	0	0	0	0	0	0	0	0	1	0	0	0	7	0	0	0	0	0	0	0	2
CG11151	1399	1330	1318	1482	1393	901	1283	698	1060	659	926	594	1208	1076	1189	1022	692	790	1271	721	418	300	1787	1087	4189	1274	1062	654	1449	546	2116	1159	1868	1087	2019	1121	1054	585	2070	1709	1242	786	1749	1138	1378	750	1145	794	1598
CG11155	245	287	289	283	521	479	730	688	645	342	480	386	55	104	12	10	1707	2679	355	268	65	51	57	30	19	7	356	368	693	1932	7311	4739	491	507	896	700	282	231	148	228	2260	1722	480	362	145	109	130	68	481
CG11158	306	248	323	302	545	507	608	499	51	75	55	105	340	383	453	520	245	470	170	81	35	60	300	318	1265	519	77	73	308	299	309	396	385	440	197	183	174	234	196	118	330	449	322	391	265	201	256	169	340
CG11159	0	0	0	0	0	0	1	0	0	0	0	1	0	0	0	0	1	1	1	0	0	0	1	0	0	0	0	0	1	1	0	0	3	6	1	1	0	0	0	0	2	1	1	0	1	0	2	1	0
CG1116	819	904	741	826	698	588	630	549	695	775	596	631	922	933	847	728	588	1045	602	419	334	363	656	649	1377	438	327	353	1114	928	1182	1109	742	791	697	711	770	743	1010	960	728	586	1063	917	851	885	1104	899	1064
CG11160	2	1	8	4	0	0	1	0	1	0	2	1	0	1	1	0	4	1	8	3	1	0	0	0	0	0	0	0	4	0	0	0	8	2	0	0	2	0	21	30	2	2	15	3	13	3	0	0	5
CG11162	1	0	5	1	0	0	0	1	0	0	0	0	0	2	0	0	0	1	1	0	0	0	0	0	3	1	0	0	0	2	0	1	6	2	0	0	0	4	0	0	0	1	4	0	0	0	2	1	0
CG11164	923	1109	868	1102	605	699	326	510	525	431	370	328	992	1280	1034	1428	495	1113	410	331	149	147	468	440	1428	391	178	185	803	615	1136	1498	367	415	377	418	650	765	261	331	488	525	773	1013	708	811	754	770	650
CG11165	0	0	1	0	0	0	0	0	0	1	0	1	0	0	0	1	1	0	0	0	0	0	0	0	0	0	0	0	0	3	0	0	2	1	0	0	0	0	2	1	5	1	0	1	0	0	1	2	0
CG11168	636	576	642	723	631	454	505	521	668	730	756	726	531	535	593	602	675	1057	669	461	311	432	386	317	1189	327	289	211	748	838	1127	857	645	615	938	851	959	814	506	505	1163	672	840	676	971	596	679	513	2998
CG11170	262	449	260	671	299	1213	364	1344	246	525	196	615	338	569	419	725	133	382	155	221	186	418	347	508	771	1368	93	642	559	748	520	875	125	323	546	1242	236	675	450	969	380	569	262	400	286	957	480	726	350
CG11178	1117	1276	1122	1431	962	1008	710	927	739	821	568	715	853	993	982	1061	859	1845	401	319	351	432	399	457	1490	622	362	560	952	895	1477	1599	698	803	830	1126	906	1501	754	793	616	702	1185	1344	1552	1560	1826	1665	1603
CG11180	654	660	557	685	1898	1298	1920	1517	695	490	600	603	2023	2010	2584	2299	749	1131	1039	626	338	388	835	774	2271	800	367	245	409	536	1480	2846	1438	1689	2007	1471	1311	1866	661	824	1350	1725	1017	1053	839	572	1153	1045	1237
CG11190	2095	2323	2184	2614	2295	1913	1807	1243	1975	2103	1562	1686	2927	3238	3204	3063	2329	3861	1485	1173	870	1081	1177	1092	3717	1365	1042	1116	3587	2580	3208	3033	2030	2216	1933	2036	2183	2491	2456	2725	1815	1579	2240	2179	2745	2483	4093	3575	2924
CG11191	0	0	0	0	0	1	0	1	0	0	0	0	0	0	0	0	0	1	0	0	0	0	0	0	0	0	0	0	3	3	0	0	1	1	2	1	1	0	0	1	1	1	0	1	0	1	0	0	0
CG11192	3	2	1	1	0	0	0	0	0	0	0	0	0	0	0	0	0	1	0	0	0	0	0	0	1	0	0	0	0	3	0	0	0	0	0	1	0	0	0	0	1	0	0	0	1	0	1	0	0
CG11200	707	670	795	951	1341	775	815	398	348	225	192	114	808	900	807	726	320	381	639	470	275	226	749	639	1856	452	260	253	578	313	1047	572	321	270	563	478	1029	457	834	1104	554	179	914	793	781	599	1376	1132	1366
CG11208	1359	1433	1149	1593	3415	3594	2780	2766	2363	2478	1856	1915	2791	2995	2600	2404	1707	2881	1801	1502	1010	1287	1382	1288	4250	1844	1085	1233	3731	2353	4027	4350	1592	1670	2549	2807	3127	3452	1824	1738	2061	2084	2121	2282	3085	2882	2188	2106	2973
CG11210	880	1134	1085	1455	1310	1368	973	1787	1352	2056	1368	2345	1473	1555	1350	1550	1184	3016	928	825	742	1248	683	689	2316	1088	450	840	1263	1913	3812	5602	1477	1917	1768	2560	1607	3674	1204	1279	1580	2291	1493	1755	1138	1341	1779	1823	1838
CG11211	1	0	0	0	0	0	1	0	0	0	0	0	0	0	0	1	0	0	0	0	1	0	0	0	1	0	0	0	0	0	3	1	0	1	0	1	0	0	0	0	1	1	0	0	0	0	0	0	0
CG11221	0	0	0	0	0	0	0	1	0	1	2	0	0	0	0	0	0	0	8	6	0	0	0	1	0	1	0	0	1	1	0	0	1	0	1	1	4	0	0	0	0	0	2	2	1	0	1	0	15
CG11226	2	1	0	5	8	0	7	5	1	0	0	0	2	3	0	2	2	3	5	0	0	0	1	6	2	2	0	0	1	1	7	3	1	0	1	1	3	4	5	3	0	0	2	4	3	2	8	2	7
CG11227	0	0	0	0	0	0	0	0	0	0	0	0	0	0	0	0	0	1	0	1	0	0	0	1	0	0	0	0	0	0	0	0	0	1	0	0	0	0	1	1	0	0	0	0	0	0	0	0	0
CG11231	0	0	0	0	0	0	0	0	0	0	0	0	0	0	0	0	0	1	0	0	2	1	0	0	0	0	0	0	4	3	1	2	0	0	0	0	0	0	0	0	2	5	8	2	0	0	0	0	2
CG11236	0	0	0	1	0	0	0	0	0	0	0	0	0	0	0	0	2	1	0	0	0	0	0	0	1	0	10	29	0	2	0	2	0	0	0	0	1	0	0	0	5	1	0	0	0	0	1	1	1
CG1124	2	10	12	15	216	637	34	653	632	1435	135	1080	69	66	8	7	301	805	91	203	75	1031	42	76	16	2	7	84	115	1376	3001	17005	91	1129	93	188	42	598	14	32	248	4019	664	1859	1	1	45	57	30
CG11241	72	165	86	123	52	71	22	73	23	30	25	28	37	110	16	32	119	180	29	11	13	26	30	13	54	104	79	348	39	42	19	10	113	118	218	175	94	21	148	165	39	29	137	128	33	39	122	141	75
CG11247	978	1254	1422	1734	917	883	843	1013	1704	1877	1394	1605	1389	1547	1498	1362	1162	2069	1141	825	603	716	672	667	2704	881	609	859	621	1575	2042	2186	1339	1391	1404	1283	1522	1620	1817	1994	1078	979	1912	1866	2271	2373	1757	1453	1365
CG11248	347	410	348	435	325	334	371	452	531	825	444	771	606	726	671	769	416	856	307	252	220	314	401	390	852	275	202	303	398	581	632	780	573	629	394	491	319	527	603	669	338	383	482	541	786	816	522	435	933
CG11249	4	0	2	0	0	0	0	1	0	1	2	1	1	0	2	1	2	8	125	57	0	0	1	0	2	0	1	1	1	1	2	1	1	3	919	1495	1	2	3	1	2	1	1	2	2	0	4	1	8
CG11251	0	0	0	0	0	0	0	0	0	0	0	0	0	0	0	0	0	0	0	0	0	0	0	0	23	7	0	0	0	0	0	0	0	1	0	0	0	0	0	0	0	0	1	0	0	0	1	1	0
CG11257	133	99	129	146	164	139	168	108	150	146	152	182	105	114	102	130	47	105	81	62	39	67	110	60	315	76	59	67	219	153	162	154	96	111	119	153	84	83	113	114	87	79	103	87	102	111	121	139	84
CG1126	3	7	7	7	2	0	2	2	5	4	0	12	4	19	5	9	12	14	7	2	1	6	2	0	5	2	5	8	10	12	4	6	28	28	6	4	18	5	14	16	0	2	5	11	5	7	17	10	2
CG11261	1196	1423	1411	1620	997	961	1095	1332	642	1018	666	999	1341	1516	1279	1212	807	1700	537	552	275	400	278	271	1413	614	487	807	335	739	1711	1844	638	1011	960	1313	616	789	843	888	682	703	1009	1179	589	605	1554	1312	1081
CG11262	0	0	0	0	0	0	0	0	0	0	0	0	0	0	0	1	0	0	0	0	0	0	1	0	0	0	0	0	0	2	0	0	17	5	1	0	2	0	0	0	0	0	0	0	0	0	2	1	2
CG11263	64	82	154	160	1	0	0	0	353	293	237	211	121	142	636	598	87	123	164	113	48	69	3	3	3	1	309	278	167	271	148	151	117	92	329	390	157	126	68	48	324	463	45	25	34	16	341	214	36
CG11266	2819	3293	2429	3454	4465	3738	3447	3769	4715	4654	3938	3726	3436	3742	3160	3287	4252	7283	3558	2574	2572	2919	2507	2222	6002	2145	1696	1602	4048	3437	5157	5356	2993	3014	3824	3538	7564	6805	3088	3249	4472	4069	4023	3920	4780	4173	4138	3906	7526
CG11267	4075	4020	3299	4208	3933	3205	4591	3066	2299	1537	2649	1922	5795	5358	6532	5733	2414	3682	2691	2071	2150	2317	2177	1828	11078	3063	1604	937	3627	1875	3224	3815	5229	4544	4990	3714	3810	4006	2497	2452	5977	6766	2687	3352	3570	2416	4607	3340	4455
CG11269	0	0	0	0	0	0	0	1	0	0	0	0	0	0	0	0	3	2	0	0	0	0	0	0	0	0	0	0	0	1	0	0	0	0	0	3	0	0	0	0	0	0	0	0	0	0	0	0	0
CG11275	115	128	106	149	6	95	16	193	34	84	34	110	7	26	19	30	25	38	15	39	2	21	47	71	112	214	25	77	66	69	21	39	100	81	89	109	28	115	45	86	343	326	17	51	26	114	24	51	20
CG11279	542	571	488	620	607	616	697	478	323	389	335	376	644	722	858	965	356	640	520	294	197	220	467	391	1688	468	297	261	508	558	714	945	572	662	656	586	620	619	475	444	660	964	612	712	712	616	664	626	591
CG11284	2732	2726	2832	2864	1798	1529	1731	1663	1209	1313	1313	1202	2395	2558	2991	2278	2776	4312	2119	1425	1092	1047	1209	991	5626	1525	821	459	2149	1568	5615	4958	1709	1343	2827	2169	2708	2001	2562	2364	2063	1509	3192	2887	2420	1860	2813	2939	3291
CG11286	0	1	0	0	0	0	0	0	0	0	0	0	0	0	0	0	0	0	2	1	0	0	0	1	0	1	0	2	0	0	0	0	0	1	1	0	0	0	8	4	0	0	0	0	0	0	0	0	0
CG11289	8	8	1	1	1	1	0	1	1	0	5	1	1	6	7	5	7	4	1	1	0	0	7	0	0	0	0	5	3	3	1	0	3	2	1	0	22	2	3	3	1	3	2	1	2	1	25	16	10
CG1129	1995	2556	1759	2534	2018	2584	2296	3020	2295	4535	2358	4353	6569	7160	3239	3464	1731	3742	1936	2263	1080	1689	1119	1215	4719	2569	1490	2401	1899	3954	2610	4151	2257	3353	2291	3634	1740	4127	2855	3294	1308	1816	1663	2244	3223	3666	4703	4466	3687
CG11291	4	3	1	1	1	1	1	2	0	1	0	4	7	23	25	22	12	15	0	1	2	10	0	1	1	0	1	0	2	3	0	4	1	1	8	8	12	1	8	6	0	4	0	0	1	0	6	9	0
CG11294	3	0	3	1	5	2	0	2	0	2	0	0	0	2	0	0	5	5	1	0	1	0	0	0	31	6	4	0	1	0	3	5	0	2	0	2	1703	117	1	0	1	0	7	0	1	1	2	0	2
CG11298	2	11	3	1	0	0	0	1	0	0	0	0	0	0	0	0	0	4	0	0	0	0	0	0	0	0	0	0	0	0	0	0	0	0	0	0	0	0	0	0	0	0	0	0	0	0	0	0	0
CG11300	0	1	2	2	1	0	0	0	0	0	0	0	0	1	0	1	0	1	0	0	0	0	0	0	0	0	0	0	0	3	0	0	0	0	0	0	0	0	0	0	0	0	0	0	0	0	0	0	0
CG11306	1117	1221	980	1213	1835	1574	1768	1304	2793	3081	1883	2165	2786	2723	2204	2322	2224	3538	1485	1266	844	993	1584	1408	6134	2020	1479	1406	2831	2126	3027	2729	1476	1651	1649	1414	2550	2451	2316	2348	1280	1224	1591	1570	2641	2244	3609	2864	2626
CG11307	405	492	458	549	370	366	285	342	606	586	444	411	423	496	445	490	412	735	407	343	235	292	469	487	1153	382	270	321	532	591	1006	1026	458	450	523	499	518	513	503	557	559	465	591	608	530	545	1045	809	645
CG11309	824	834	832	972	598	689	627	540	529	609	545	658	895	918	990	988	435	814	683	477	339	375	448	333	1464	448	607	638	1065	859	1880	2028	1166	1141	836	720	465	593	944	876	772	887	935	986	1028	902	1220	988	1035
CG11313	51	97	52	37	39	22	64	73	4	6	13	8	10	2	14	16	66	165	66	42	229	154	18	5	707	451	47	39	13	19	297	326	320	294	25	14	97	52	16	17	44	44	27	31	136	77	69	73	2
CG11317	0	0	0	1	0	0	0	0	0	1	0	4	1	1	0	0	0	0	0	0	1	1	1	0	0	0	0	1	1	1	1	1	2	1	0	1	5	0	0	0	0	0	0	0	0	0	0	0	0
CG11318	5	2	0	2	0	0	0	0	0	1	0	0	2	8	3	0	0	1	11	30	6	7	0	0	5	0	0	0	1	0	3	0	2	2	1	1	1	0	0	0	3	1	0	1	1	0	0	0	4
CG11319	93	72	122	97	0	33	2	43	4	1	0	0	0	0	2	0	5	12	2	2	0	0	6	2	21	4	12	1	0	2	0	0	5	2	3	2	3	0	1	3	2	3	1	2	9	0	2	4	6
CG11320	0	1	4	2	1	0	0	0	0	2	0	0	2	2	17	7	6	12	2	0	4	5	0	1	3	0	0	1	1	1	0	3	4	5	5	10	11	3	6	9	16	19	12	9	4	0	19	18	1
CG11321	254	329	181	145	4	1	1	8	14	21	38	44	6	2	26	12	170	301	26	13	24	18	5	6	4	0	12	18	99	144	2	2	220	214	81	54	5	0	1	1	269	159	593	540	29	9	30	13	67
CG11322	1	0	2	0	0	0	0	3	0	0	0	0	0	0	0	2	1	2	1	0	1	0	0	0	0	0	1	1	4	2	0	0	2	0	0	0	0	0	0	0	2	0	0	0	0	0	7	0	0
CG11327	0	0	1	2	0	0	2	0	0	0	0	0	0	0	0	0	0	0	0	0	1	1	0	0	0	0	0	0	0	2	0	0	0	0	0	0	1	0	1	0	0	0	0	0	0	0	0	0	2
CG11329	500	452	459	594	615	650	570	485	329	363	333	340	397	482	515	536	374	801	349	280	200	202	274	259	750	173	144	151	582	423	638	779	350	346	305	295	493	471	415	458	407	465	386	407	422	389	584	494	696
CG11333	1	0	0	0	0	0	0	0	0	0	0	0	0	0	0	0	0	0	1	0	0	0	0	0	1	0	0	0	0	1	0	1	0	0	2	0	0	0	0	0	1	0	0	0	0	0	0	0	0
CG11334	1093	1219	1076	1475	1599	1429	1371	1276	1060	898	812	679	1554	1726	1450	1508	898	1603	1401	1060	701	642	971	932	3217	1149	421	356	1989	819	2249	2074	995	898	1337	1119	1509	1551	1115	1123	1312	984	1726	1721	1491	1146	1119	1027	1419
CG11337	630	690	611	780	844	602	840	536	677	397	707	429	1285	1136	1137	1090	520	857	633	396	372	316	711	622	1945	597	292	197	705	253	1212	1141	782	640	1007	589	738	626	2012	2713	1194	910	841	924	813	561	1216	814	1317
CG11340	0	0	3	1	0	0	0	0	0	1	0	0	0	0	0	0	0	0	0	0	0	0	1	0	0	0	0	0	1	3	0	0	1	1	4	8	0	0	0	1	1	0	0	1	0	0	0	0	1
CG11342	115	93	112	166	240	184	320	219	129	134	144	147	123	123	135	149	78	160	161	98	80	75	115	77	172	44	130	131	140	149	230	275	124	199	169	153	147	207	39	23	184	181	97	104	60	60	186	142	166
CG11345	1	1	0	1	0	0	0	0	0	0	0	0	4	1	0	0	0	0	8	9	0	0	0	0	0	0	0	0	0	0	0	0	0	0	1	0	0	0	1	0	0	3	0	0	0	0	1	2	1
CG11349	0	0	0	0	0	0	0	0	0	0	0	0	0	0	0	0	0	0	0	0	0	0	0	0	0	0	0	0	2	0	0	0	2	1	1	0	0	1	0	0	0	0	0	0	0	0	1	0	0
CG11350	0	0	0	0	0	0	0	0	0	0	0	0	0	0	0	0	0	0	0	0	0	0	0	0	0	0	0	0	0	1	0	0	1	0	0	0	0	0	0	0	1	0	0	0	0	0	0	0	0
CG11353	43	28	8	14	309	149	353	139	0	1	1	2	9	9	92	52	1	0	1	4	0	2	0	1	2	0	1	3	4	1	0	1	0	0	0	0	0	1	208	179	0	0	20	12	0	0	10	9	18
CG11356	0	0	0	0	0	0	0	0	0	0	0	0	0	0	0	0	0	1	0	0	0	0	0	0	0	0	0	0	0	0	0	0	0	0	0	0	0	0	1	5	0	0	0	0	2	0	2	0	0
CG11357	3474	3848	4099	4124	5003	6885	6275	8971	4723	11006	4483	12416	6733	8110	4781	6241	2674	6865	1836	1779	3159	6132	1381	1462	3918	2747	2287	8021	4257	16030	3106	7837	4499	9740	4563	6350	2708	13006	6911	9413	1455	5312	13081	18309	5834	7853	10274	17173	7299
CG1136	5	1	4	2	0	0	0	0	0	0	0	1	1	1	2	0	1	1	3	7	0	1	1	0	0	0	0	1	1	1	0	1	60	22	1	0	3	0	10	10	4	5	0	2	0	0	2	1	37
CG11360	873	1822	2011	2006	1035	897	932	1451	3619	2388	2520	2254	2595	3020	2634	3057	2911	5076	1632	1198	278	280	3419	3486	4465	2567	693	809	1041	2877	3361	3665	4084	4816	2954	2987	5938	7499	1911	2147	3471	3417	4372	5273	3151	3567	1499	1511	3123
CG11362	0	1	0	1	0	1	0	0	2	3	2	1	3	9	4	6	2	1	2	1	0	3	3	1	0	1	1	0	4	4	1	0	0	5	55	36	0	1	25	40	2	1	2	1	2	4	0	0	13
CG11367	265	350	266	312	165	145	143	132	416	597	410	481	370	442	307	392	172	392	173	140	114	203	176	117	239	66	153	217	297	354	738	813	347	426	272	298	248	258	586	626	268	305	549	616	312	329	450	397	497
CG11368	0	0	0	0	0	0	0	0	0	0	0	0	0	0	0	0	0	0	0	0	0	0	0	0	0	0	0	0	0	0	0	0	0	0	0	0	0	0	0	0	1	0	0	1	0	0	0	0	0
CG11369	0	1	0	0	0	0	0	0	0	0	1	0	2	0	0	0	29	59	0	0	0	0	0	0	0	0	0	0	1	1	0	0	0	1	0	0	11	0	33	13	0	0	41	43	0	0	1	0	9
CG1137	0	0	0	0	0	0	0	0	0	0	0	0	0	0	0	0	0	0	0	0	0	0	0	0	0	0	0	0	0	1	0	0	1	0	0	0	0	0	0	0	0	0	0	0	0	0	0	0	0
CG11370	1	2	1	0	0	0	1	0	0	0	0	1	1	0	3	0	1	1	5	6	0	0	0	0	1	1	0	0	0	0	0	0	1	2	2	0	0	0	0	0	1	1	1	3	0	0	3	3	1
CG11373	0	0	4	2	0	0	0	0	0	0	0	0	0	0	0	0	0	0	0	0	0	0	0	0	0	0	0	0	0	0	0	0	0	0	0	0	0	0	0	0	0	0	0	0	0	0	0	0	0
CG11374	25	49	34	32	5	4	16	15	22	31	24	26	13	4	64	25	155	232	7	5	26	39	5	2	37	8	17	23	6	11	25	10	99	89	48	64	82	27	70	58	110	62	85	35	143	188	14	5	20
CG11377	1321	1298	1519	1589	903	820	996	1048	1197	950	1015	924	3394	3383	3525	3754	1666	3286	1290	1142	757	745	1493	1462	4623	1743	760	767	1634	1595	2194	2643	1554	1385	1514	942	1697	2350	2889	3132	1134	934	1553	2032	2230	1834	1689	1406	1842
CG11378	2	8	1	1	9	4	4	9	0	0	0	7	1	1	1	2	2	11	7	7	0	0	1	6	100	11	4	3	3	3	0	0	14	12	17	14	10	7	286	179	3	4	8	0	10	2	6	4	6
CG11379	1	0	0	0	0	1	1	0	0	0	0	0	0	0	0	0	1	3	0	0	0	0	0	1	4	1	0	0	1	0	0	0	1	0	0	0	0	0	6	3	0	0	0	1	0	1	1	1	0
CG1138	0	0	0	0	0	0	0	0	0	0	0	0	0	0	0	0	0	0	0	0	0	0	0	0	0	0	0	0	0	0	0	0	0	0	0	0	0	0	0	0	0	0	0	0	0	0	0	0	0
CG11380	0	1	0	0	2	1	2	0	0	1	0	1	5	3	0	0	2	1	0	1	730	696	13	1	4	2	0	0	3	3	0	0	2	3	0	0	1	0	10	3	0	2	0	9	0	0	4	2	1
CG11381	28	38	2	10	11	23	2	46	0	1	8	0	2	1	0	0	34	106	0	1	19	81	21	5	5	2	1	5	0	9	1	0	18	47	54	75	1	9	9	16	3	20	24	25	1	1	131	110	0
CG11382	1	2	1	3	20	5	8	6	2	3	10	19	1	4	5	3	185	284	5	7	16	17	37	55	29	15	9	13	9	23	1	1	17	46	29	143	36	24	224	167	7	10	19	12	1	1	56	54	34
CG11384	1	0	0	4	2	0	0	0	1	0	1	0	0	0	0	0	3	5	0	0	2	0	1	2	13	1	0	1	0	1	0	0	2	0	0	0	1	0	9	17	14	2	2	0	1	0	1	1	1
CG11388	616	573	815	907	359	226	245	225	502	527	348	385	667	663	672	606	563	1000	364	248	276	245	517	384	1636	454	272	243	622	479	782	724	664	536	687	720	599	477	665	787	471	355	649	556	675	536	1044	689	580
CG1139	282	216	161	121	0	0	0	1	4	2	1	5	0	1	0	0	0	1	23	11	1	0	0	1	5	7	67	65	2	0	0	0	2	2	1	6	0	5	0	1	5	6	0	1	1	1	0	0	1
CG11391	1	6	1	7	0	0	0	0	1	0	0	0	0	0	0	0	0	1	0	0	0	0	0	0	0	0	0	0	0	0	0	0	0	0	0	1	0	0	0	0	1	2	1	1	0	0	1	0	1
CG11395	29	35	34	24	15	10	14	10	19	44	30	40	9	12	3	5	118	117	266	186	326	1908	25	25	17	35	1210	909	35	51	24	7	5	2	19	99	11	3	11	24	2	2	31	15	76	48	8	6	61
CG11396	541	688	609	845	502	487	496	649	500	903	536	780	436	368	492	632	365	861	396	360	218	301	238	230	1214	581	244	348	666	611	616	611	616	714	751	815	482	774	535	519	493	566	458	483	603	586	561	483	517
CG11398	120	147	92	116	229	175	205	225	188	215	144	118	185	192	152	198	234	412	155	164	266	378	149	154	434	141	61	117	142	292	314	355	211	203	194	257	268	265	185	180	221	181	352	402	282	279	328	347	374
CG11399	1563	1645	1844	2093	1473	1252	1158	1281	1983	2128	1168	1347	1984	2271	1718	1882	1522	2623	1104	696	701	790	1063	898	2929	895	711	811	616	897	2743	2632	835	869	1095	878	1805	1211	1213	1366	928	585	1967	1863	1783	1584	2289	2249	2177
CG11400	1	1	3	1	67	20	95	53	14	0	15	3	19	11	8	1	538	569	423	211	84	107	5	2	5	0	116	30	9	4	77	11	4	1	97	66	42	16	304	376	6	0	28	9	130	17	17	15	30
CG11403	740	793	620	714	753	665	760	764	1323	1333	1398	1431	1721	1803	1505	1344	882	1525	834	647	1605	1843	489	465	1301	298	324	340	1160	787	1122	972	906	987	1021	1271	1011	1029	17	31	1267	1118	1310	1276	1504	1073	1811	1413	1310
CG11404	0	0	0	0	0	0	0	0	0	0	0	0	0	0	0	0	0	0	0	0	0	0	0	0	0	0	0	0	0	0	1	1	1	0	0	0	0	0	0	0	0	0	0	0	0	0	0	1	0
CG11406	3	7	6	3	1	2	0	1	2	2	1	4	3	2	2	1	4	20	0	0	2	1	21	11	3	0	3	1	3	10	1	0	4	10	3	5	0	3	3	2	2	0	1	1	1	4	6	1	2
CG11407	34	20	6	10	0	0	0	0	0	0	0	0	0	0	1	0	1	1	2	0	0	0	0	0	0	0	238	2	0	2	0	0	0	0	1	4	0	0	0	0	1	1	1	0	0	0	9	1	3
CG11409	495	322	280	265	14	7	19	6	106	130	103	124	56	69	36	70	47	117	692	485	18	22	693	264	110	24	44	70	40	40	15	6	78	95	74	101	17	11	155	199	82	65	39	35	129	54	110	101	22
CG11412	1430	1776	1266	1733	1597	1985	1965	2353	1611	2389	1454	2260	2193	2446	1566	1720	2110	4299	1349	1090	1019	1526	2751	2682	3235	1613	736	1128	2009	2037	1723	2213	2013	2572	1448	1876	1697	2577	1784	1813	1507	1979	2538	2542	2480	2450	2103	2092	2409
CG11413	2	0	2	1	1	0	1	4	0	2	0	0	1	1	1	1	1	7	5	3	0	0	0	1	0	0	3	6	2	2	1	0	0	1	1	1	2	1	0	1	0	4	1	0	0	3	0	1	1
CG11414	2175	2202	2436	2958	1782	1726	1784	2052	1653	2028	1708	1903	2306	2401	3219	2685	1745	3005	1533	1051	1194	1386	1204	1114	4468	1509	1628	1756	2209	1723	2590	3144	1572	1681	1951	2028	1804	2176	1926	1802	1384	1242	2160	2252	2320	1976	3248	2768	2539
CG11417	788	946	559	687	2579	1877	2747	1900	802	646	705	672	1991	1815	2055	1676	1109	1749	1133	797	833	820	968	976	2755	899	511	340	1130	521	785	1151	1101	966	932	685	1624	1764	972	1035	966	1062	1597	1677	1339	775	2213	1936	1922
CG11418	467	378	379	444	858	726	901	711	422	499	456	488	1039	965	892	863	590	1038	588	387	335	376	781	756	1074	343	198	258	740	445	491	489	409	490	456	608	510	555	607	630	577	503	740	694	787	488	973	847	616
CG1142	1011	1149	728	863	864	861	996	736	1015	946	794	865	1039	1312	1636	1765	796	1538	892	746	474	684	923	849	2435	1030	453	486	876	1050	1170	2221	1108	1372	1190	1130	1267	1725	967	1023	1044	1449	1092	1462	1229	1251	1201	1111	1568
CG11423	24	10	13	6	0	2	1	0	0	0	0	0	1	0	1	1	5	4	0	0	16	44	16	18	1	0	3	0	2	4	2	3	5	6	2	2	1	3	1	3	0	1	3	1	7	0	2	0	3
CG11425	1	0	0	1	0	14	2	4	0	10	4	12	0	0	0	0	0	0	0	0	1	6	0	0	0	0	0	0	1	1	9	2	0	1	0	1	0	1	0	0	0	1	0	0	0	1	0	0	0
CG11426	121	92	96	51	79	91	17	10	1690	2616	2991	3726	2	0	2	0	23	48	71	32	3425	3987	51	21	26	2	148	152	1861	939	3708	3663	283	180	391	515	6	11	0	0	18	7	17	16	27	11	1	3	59
CG1143	9	6	22	16	26	14	10	24	3	2	10	9	67	76	63	43	28	48	40	13	10	8	5	8	13	2	16	6	7	13	19	6	18	17	21	20	16	15	70	80	17	23	103	36	4	3	133	100	31
CG11436	980	982	1003	1132	772	563	810	523	1141	782	784	628	1285	1361	873	910	1095	1825	915	683	154	175	889	799	966	323	413	397	722	643	1416	1163	465	383	475	454	1434	1103	913	1003	693	600	1187	1224	1272	1064	1019	752	975
CG11437	0	0	0	0	0	0	0	0	0	0	1	2	0	0	0	0	0	0	1	0	0	0	0	0	0	0	0	0	0	2	0	0	0	0	0	0	0	0	0	0	0	0	0	0	0	0	0	0	0
CG11438	1	0	1	1	1	1	0	2	0	0	0	0	0	1	0	0	1	3	2	0	5	8	0	0	0	0	0	0	9	5	14	55	0	0	0	1	0	1	0	0	1	0	0	0	0	0	0	0	0
CG11444	1656	1903	1046	1431	3662	4356	4848	3935	1541	1875	1405	1721	3536	3877	2945	3121	1859	3551	1541	1423	938	1079	1637	1556	6903	2884	1236	1167	4046	2457	2885	4476	1917	2487	2247	2316	2348	5137	1884	1951	2160	3232	2099	2746	2800	2543	3150	2885	3714
CG11447	217	239	199	236	314	268	395	269	266	276	247	215	492	553	477	512	203	366	222	206	135	128	262	236	963	259	147	150	563	368	418	503	301	269	362	356	319	309	318	263	208	190	290	293	369	342	469	385	478
CG11448	1363	1668	1409	1754	2096	2068	1723	2578	1861	2750	1794	2473	2084	2354	1765	1639	1011	1946	2268	1773	1463	1469	1371	1081	3431	1141	840	1103	1529	1886	1060	990	1776	1954	1778	2014	1317	1592	2324	2486	1769	1700	3337	3392	3137	2769	3772	3528	3675
CG11449	0	0	0	0	0	0	0	2	1	0	1	0	0	0	0	0	0	2	0	0	0	0	0	0	0	0	0	0	1	0	0	0	1	0	0	0	0	0	0	0	0	0	0	0	0	0	0	0	1
CG11453	835	1482	409	1193	0	0	0	0	0	0	2	1	1	0	0	1	6	5	97	37	0	0	0	1	25	3	134	8	0	1	0	1	0	1	10	6	0	0	0	1	3	0	1	0	0	2	47	29	2
CG11454	646	803	600	733	946	859	846	728	793	978	675	793	793	898	944	904	954	1671	643	509	457	499	507	439	1715	573	428	490	1589	1258	957	1028	608	649	852	930	937	916	906	941	783	704	881	1006	1769	1534	614	491	637
CG11455	1856	1761	1532	1894	838	823	1209	797	1923	1563	1687	1565	1847	1787	2068	2040	1185	1855	1222	854	1136	1195	1267	997	4217	1588	1090	1004	3816	2179	2052	2392	2030	1983	2470	2066	1249	1099	1745	1619	2681	2401	1849	1899	1811	1521	1590	1187	1086
CG11456	470	398	572	597	343	278	311	273	347	307	289	227	622	673	546	583	416	608	347	224	167	136	357	230	827	154	220	184	253	504	470	392	390	470	558	475	553	342	498	415	471	299	581	520	469	356	901	624	481
CG11458	0	0	0	0	0	0	0	0	0	0	0	0	0	0	0	0	1	0	0	0	0	0	2	1	0	2	0	0	0	0	0	0	0	0	0	0	0	0	0	0	0	0	0	0	0	0	0	0	0
CG11459	0	0	0	0	0	0	0	0	0	0	0	0	0	0	1	0	0	0	0	1	0	0	0	0	0	0	0	0	0	2	0	0	0	2	0	0	0	0	0	0	0	0	2	0	0	0	1	0	0
CG1146	378	387	468	446	1419	1251	1671	2094	3697	9461	3971	7235	479	439	558	417	2564	3393	4237	1674	1923	1670	737	624	822	46	1915	2700	3813	2551	2524	2441	1429	1320	2452	1714	361	314	2002	1528	1756	449	616	290	1390	820	671	235	1404
CG11470	0	1	0	1	0	0	0	0	0	0	5	1	0	0	0	0	1	1	0	0	0	0	0	0	0	0	0	0	0	1	0	0	2	3	1	0	1	0	0	0	1	0	1	0	3	1	17	11	0
CG11474	683	738	669	689	449	385	441	419	553	785	486	622	689	752	538	516	420	776	281	248	252	219	443	355	1417	422	225	277	444	424	466	583	511	432	464	506	406	488	486	530	352	335	261	312	495	374	404	397	694
CG11475	39	54	59	73	1	2	1	1	20	16	32	47	9	2	6	7	35	61	5	7	9	3	2	0	9	3	10	53	26	60	15	2	61	45	43	40	16	11	9	13	3	3	2	3	12	13	13	24	13
CG11486	1250	1425	1727	1375	5350	9572	4322	10638	7494	7105	5546	5490	2972	4901	2472	2701	5745	9580	4628	2909	2411	2298	2539	2414	2297	772	2578	4986	2744	6800	8066	10871	5905	5177	5737	5938	10057	5900	2927	5435	3359	2376	11598	9386	3015	2588	6337	6190	7299
CG11498	0	0	0	0	1	0	0	1	16	1	12	1	0	0	0	0	0	2	2	0	3	2	0	0	2	3	10	5	4	2	1	0	5	0	334	108	0	0	1	1	19	4	1	1	1	0	0	1	40
CG11504	535	679	531	692	699	762	527	616	1248	1155	1370	1342	703	726	726	593	730	1227	774	580	311	425	398	386	1141	445	366	379	970	836	795	995	681	778	777	720	836	819	707	668	598	529	1005	829	847	896	772	866	845
CG11505	2914	4216	4588	4817	9191	8370	9224	12476	5894	7170	4214	5505	6602	6910	5003	4694	5688	10512	4978	4285	1355	1705	2588	2455	4781	2087	3610	4507	1263	3922	8404	10142	6441	7662	4935	5644	7880	12726	5865	6623	4819	4504	7061	7548	7223	6496	17261	17695	11103
CG11509	1	139	2	121	7	381	8	501	838	49	680	142	2	101	1	109	66	1009	17	204	52	26	51	107	24	85	131	160	67	12	4	472	168	218	274	94	58	536	10	201	27	427	6	172	40	439	66	191	18
CG11523	382	386	480	519	434	410	427	456	487	732	383	646	596	607	499	486	339	534	319	213	231	257	376	360	1168	405	215	242	416	504	677	715	667	704	474	664	197	318	397	386	577	505	198	237	663	510	535	412	594
CG11526	2068	2436	2117	2794	4524	5585	3613	5378	2278	3477	2325	3444	4205	4386	3214	2956	2203	4680	1526	1464	1812	2502	1685	1622	3113	1815	1109	2081	2755	3270	3340	4263	2970	3310	2215	2962	3239	6184	2193	2260	1864	2279	2401	2620	3274	3497	3702	3841	4132
CG11529	3	1	2	1	36	27	19	12	0	0	0	0	0	0	6	5	0	2	3	0	0	0	0	0	4	0	0	0	1	1	0	1	0	0	0	1	1	1	0	0	9	3	36	18	0	0	30	35	10
CG11534	414	514	346	506	529	657	531	666	538	669	671	735	375	458	371	412	444	957	341	305	226	262	175	168	787	329	371	615	985	718	767	776	521	661	771	790	592	929	415	318	420	428	452	454	608	765	591	625	482
CG11537	4112	3256	4583	3568	4691	3051	4472	2902	1968	2107	1851	2129	2402	2350	1709	1517	1506	3012	1942	1334	1523	1017	830	742	8116	1172	2285	1943	1812	1689	3687	3677	1918	1873	1332	1271	2044	2185	1809	2006	1355	1332	1754	1900	2700	1994	6102	4226	4684
CG11539	177	165	171	186	81	71	69	56	135	193	92	165	78	92	86	145	108	170	115	54	78	73	86	77	268	77	91	68	280	273	214	147	224	195	220	172	122	62	134	104	115	85	143	152	187	192	102	111	146
CG11550	5	4	3	7	1	0	0	1	186	41	153	53	12	3	4	1	1	4	0	0	38	34	2	1	13	9	90	30	1118	244	0	1	897	551	86	173	0	4	4	0	85	20	0	0	1	0	1	0	0
CG11555	459	430	452	488	633	581	788	581	531	581	398	441	896	913	1647	1623	600	1213	586	488	290	419	595	515	2258	773	338	332	758	715	847	1318	686	863	946	903	685	997	638	673	718	874	683	705	744	484	441	314	986
CG11560	240	266	254	356	262	250	183	274	227	262	244	209	440	457	337	331	251	580	240	181	147	134	274	226	687	238	125	206	342	397	446	527	309	369	319	388	368	412	354	341	265	292	461	536	437	398	446	427	506
CG11562	781	692	704	832	298	222	321	190	420	376	358	277	495	492	877	753	510	818	496	300	338	373	321	248	784	156	249	156	1218	579	881	765	683	560	791	547	416	260	687	676	602	452	581	571	555	436	287	221	616
CG11563	565	554	471	500	1012	810	999	634	527	342	491	412	1182	1210	1781	1540	459	770	909	711	309	332	445	451	3061	893	364	217	645	365	767	1295	872	957	1007	669	743	1015	608	625	788	1168	626	755	629	394	920	798	978
CG11566	0	0	0	0	0	0	0	0	0	0	0	0	0	0	0	0	0	0	0	0	0	0	0	0	0	0	0	0	0	0	0	0	0	0	0	0	0	0	0	0	0	0	0	0	0	0	0	0	0
CG11570	1	0	0	0	0	0	0	0	1	0	0	0	0	0	0	0	0	0	0	0	0	0	0	0	0	0	0	0	0	0	0	0	0	0	0	0	0	0	0	0	0	0	1	0	0	0	0	0	1
CG11576	427	389	497	482	308	197	286	233	261	286	205	307	497	487	611	590	252	372	309	218	154	186	289	277	1840	601	483	483	284	219	726	671	223	181	269	245	403	368	8212	15892	456	513	605	559	439	308	547	477	529
CG11577	2449	2407	2498	3153	2563	2712	2642	2441	1985	2140	1836	1964	2576	2619	1745	1898	1505	2520	1347	1010	838	928	2153	2109	7343	1959	1415	1133	3092	2020	2902	2369	1597	1679	1449	1290	2430	3238	3112	3484	1402	1437	2047	2623	4499	3402	5918	4481	4748
CG11581	0	0	0	0	0	0	0	0	0	0	0	0	0	0	0	0	0	0	1	0	0	0	0	0	0	0	0	0	0	0	0	0	0	0	1	3	0	1	0	0	0	0	0	1	1	0	1	0	0
CG11583	715	673	635	713	2164	1798	2481	2005	1166	878	1075	1076	2606	2541	3690	3393	897	1459	1789	1310	794	755	1394	1230	4677	1583	818	465	1187	841	1231	2282	1342	1885	1671	1313	1511	2634	773	676	1471	2077	1181	1465	1686	1149	2710	2379	2118
CG11584	1	0	2	1	0	0	0	0	0	0	0	0	0	4	0	0	0	0	3	1	0	0	0	0	0	0	0	0	0	0	0	0	0	0	2	3	1	1	0	0	0	0	0	2	0	1	0	0	1
CG11585	0	1	0	0	0	0	0	0	0	0	0	0	0	0	1	0	0	0	1	0	1	0	0	0	0	0	0	0	0	1	0	0	0	0	2	0	2	0	0	0	0	0	0	0	0	0	1	0	0
CG11586	441	424	448	516	652	646	581	640	329	473	300	351	577	611	630	606	411	880	401	323	266	319	311	288	1104	477	312	381	1069	830	768	827	482	525	626	594	590	500	567	593	413	470	750	771	770	792	1029	957	681
CG11588	0	0	0	0	0	0	0	0	0	0	0	0	0	0	0	0	0	0	0	0	0	0	0	0	0	0	0	0	0	0	0	0	0	0	0	0	0	0	0	0	0	0	0	0	0	0	0	0	0
CG11590	641	642	399	554	979	952	702	702	703	669	470	500	949	953	717	835	454	882	394	338	434	450	326	266	902	320	286	331	1308	846	1420	1405	439	440	907	976	609	653	497	494	608	551	817	857	880	838	806	673	599
CG11593	686	791	687	802	1499	1657	1519	2142	796	1346	959	1542	545	725	607	622	676	1426	689	625	687	921	586	584	1155	496	660	1058	782	1021	1032	1101	856	947	937	1077	1093	1564	960	856	734	926	951	936	1249	1405	1425	1399	1100
CG11594	66	93	61	87	46	38	47	56	44	59	78	60	83	81	51	37	112	111	47	30	34	38	30	38	100	19	86	64	79	62	88	66	26	38	53	49	32	27	54	51	60	33	54	35	67	46	148	114	102
CG11596	726	865	813	965	1594	1361	2017	1664	3320	3222	2253	2236	1600	1798	1432	1650	1448	2583	1122	979	1026	1052	1175	1109	3259	895	607	696	1421	1264	3744	4054	1009	1118	1371	1449	1325	1724	1106	1401	1001	1304	1761	1963	1807	1430	2148	2214	2020
CG11597	62	100	68	100	63	68	33	67	163	188	165	189	69	103	100	90	93	168	150	123	64	54	54	76	116	54	18	27	200	208	166	243	250	273	134	164	114	342	38	46	170	208	104	113	35	55	149	140	144
CG11598	58	42	84	69	10	20	16	15	3	7	17	27	17	24	11	16	13	40	5	0	46	35	0	1	4	0	19	22	90	140	19	10	198	160	65	30	6	5	22	7	1	1	89	113	12	3	994	722	23
CG11600	0	1	4	6	4	3	1	1	1	1	6	0	1	0	1	1	4	2	1	1	2	4	1	0	0	0	9	12	96	186	9	18	514	373	10	5	1	9	0	0	1	0	9	2	2	2	41	43	16
CG11601	550	580	572	628	252	276	241	306	463	442	380	473	745	836	968	1046	548	959	364	262	108	243	555	476	934	553	277	326	485	441	1092	1319	415	624	321	426	415	449	991	926	357	571	731	626	651	489	444	328	884
CG11608	1	0	0	0	0	0	0	0	1	0	1	1	0	1	0	1	1	2	0	0	0	1	1	1	0	1	6	3	6	34	3	4	348	208	0	0	0	1	1	0	2	1	2	1	2	0	2	1	0
CG1161	2598	2841	2496	3000	2029	2272	1930	2187	1848	2525	2030	2702	3289	3427	2631	2563	1752	3747	1255	1127	1190	1444	1287	1187	5723	2608	1258	1665	4667	3460	3757	4003	2422	2942	1623	1798	1999	2669	2592	2762	1470	1779	2073	2391	2560	2954	2932	2522	3087
CG11617	17	37	15	5	6	4	1	10	7	5	2	12	11	4	11	4	44	75	7	5	3	4	12	8	16	8	9	11	10	12	12	15	7	4	6	0	1100	1295	15	27	9	15	63	17	21	1	28	22	15
CG11619	32	59	56	63	17	13	5	9	8	11	4	22	158	119	179	176	23	76	29	17	2	4	15	12	44	30	21	36	11	14	44	54	29	31	17	28	29	48	108	90	9	7	103	54	73	32	191	137	86
CG11626	2	6	1	1	3	0	1	2	1	2	4	4	1	0	5	2	18	18	1	0	1	0	1	1	1	0	3	17	6	15	1	0	9	11	7	6	10	1	5	20	1	3	8	5	5	3	31	28	8
CG11629	14	7	8	13	0	0	0	0	0	0	0	0	0	0	0	0	0	2	59	34	0	0	0	0	15	2	0	0	0	0	0	0	0	0	0	0	2	1	46	31	1	0	1	0	1	0	3	3	1
CG11630	5	8	9	9	1	1	0	0	2	0	0	1	2	0	2	1	48	60	2	0	2	2	4	7	1	2	0	4	1	3	1	0	3	3	2	4	15	9	2	6	3	1	3	8	2	4	2	2	7
CG11634	15	19	31	28	0	0	0	0	0	0	0	0	1	0	0	1	0	1	7	0	0	0	0	1	17	2	0	0	0	1	0	1	1	4	1	1	0	0	92	94	5	11	2	2	1	0	1	4	0
CG11635	0	0	0	0	0	0	0	0	0	0	0	0	1	1	4	1	0	0	0	0	0	0	2	1	0	0	0	0	0	0	0	0	0	0	0	0	0	0	0	0	3	0	0	0	0	0	0	1	0
CG11638	30	25	18	16	114	39	161	74	185	207	76	89	70	70	74	61	34	38	21	25	28	23	30	15	150	36	22	9	4	29	7	6	104	81	47	49	19	70	5	9	13	4	49	51	78	48	65	65	271
CG11652	1966	3625	1727	3432	1120	1980	811	1988	1050	3292	1052	2648	3667	6755	2549	5168	2627	8485	757	1179	2154	4486	1020	1402	2597	3418	470	1047	1236	2402	2181	5791	1937	2804	2902	5032	1773	6072	3369	6032	3234	5931	2653	4947	2109	4501	7004	11442	1435
CG11655	1599	1520	1708	1953	1529	1238	1351	1122	674	671	642	482	1865	1856	2142	1669	594	958	571	328	140	222	453	392	931	261	414	364	956	585	1784	1442	585	533	459	367	337	274	1548	1257	596	518	1061	1082	692	678	892	746	1742
CG11656	68	138	50	127	38	99	14	116	61	200	43	157	23	39	31	59	45	180	16	30	20	72	48	48	25	84	13	50	21	119	222	391	68	145	53	133	68	300	6	46	15	95	60	108	43	155	35	107	105
CG11658	1463	1544	1902	1807	83	73	56	100	238	184	259	300	169	180	272	273	444	633	412	151	141	124	231	149	117	15	80	84	653	1084	784	539	999	911	175	334	332	41	698	585	515	612	1376	821	421	419	432	243	325
CG11659	32	30	11	17	0	0	0	0	0	0	0	0	3	0	1	0	2	4	0	0	0	1	0	1	2	0	0	0	0	0	0	0	0	0	2	7	0	0	2	1	4	0	0	0	0	1	0	0	1
CG11663	0	0	0	0	0	1	0	0	0	0	0	0	0	0	0	0	0	1	0	0	0	0	0	0	0	0	1	1	2	1	0	0	0	0	0	0	0	0	0	0	1	0	0	0	0	0	0	0	0
CG11664	0	0	0	0	0	0	0	0	0	0	0	0	0	0	0	0	0	0	1	0	0	0	0	0	0	0	0	0	1	6	0	0	0	1	0	1	0	0	0	0	0	0	0	0	1	2	0	0	0
CG11665	2762	3241	2960	3724	3298	3180	3459	4210	3800	5356	3853	5348	4380	4841	3475	3959	2670	5324	2031	1870	1597	1959	1831	1740	2892	1084	2015	2556	1727	3342	5082	6632	2582	3316	2562	2888	2516	3874	2514	3142	2560	2889	2847	3280	3943	4774	3762	3459	3150
CG11666	0	0	0	0	0	0	0	0	0	0	0	0	0	0	0	0	0	0	0	0	0	0	0	0	0	0	0	0	1	0	0	0	0	0	0	0	0	0	0	0	0	0	0	0	0	0	0	0	0
CG11668	7	0	7	4	0	0	0	0	0	0	1	0	14	22	27	12	3	1	1	1	0	0	0	0	1	1	1	2	3	4	1	1	6	4	2	0	1	1	3	0	1	2	2	1	1	1	0	1	2
CG11670	1	0	0	0	0	0	0	0	0	0	0	0	0	1	1	0	0	2	1	0	0	0	0	0	1	0	0	1	0	4	0	0	0	0	2	0	2	0	3	1	0	0	0	1	0	2	1	0	0
CG11671	3362	3226	3008	3376	1578	1369	2989	1793	26	9	117	129	1706	1662	2886	3204	5	11	866	683	1207	1277	11	6	24	4	953	734	31	38	1114	935	129	113	917	717	22	11	1453	1455	803	765	664	710	5	4	3905	3200	727
CG11672	2214	1852	1841	2033	8	5	22	3	1	0	9	13	205	224	174	120	1	1	242	120	13	6	1	1	0	0	25	24	2	2	23	14	6	2	2	3	0	0	9	4	1	1	5	1	1	0	65	37	12
CG11674	24	27	5	8	2	0	2	1	5	1	7	1	2	9	24	12	8	18	8	4	13	11	10	5	3	1	6	8	113	42	3	2	139	95	15	10	7	6	13	6	7	9	0	8	5	1	4	6	7
CG11679	848	780	866	1034	1565	1193	1217	886	453	362	415	341	532	558	673	717	485	683	260	214	350	311	349	254	1013	357	250	230	1047	602	677	573	607	534	769	502	405	276	506	470	703	574	488	527	651	501	676	609	573
CG11686	13628	15833	15578	16388	207	399	132	386	229	501	261	692	334	596	100	348	112	114	1648	1051	132	186	194	219	2846	1447	354	435	306	390	174	281	52	183	131	299	57	52	119	148	80	95	358	378	153	255	285	541	210
CG11693	1	2	2	0	0	0	0	0	0	0	0	0	1	1	1	0	2	0	0	0	0	1	0	0	0	0	0	0	0	0	0	0	1	0	1	0	0	2	1	0	2	0	1	1	0	0	1	0	2
CG11694	0	0	0	0	0	0	0	0	0	0	0	0	0	0	4	1	0	0	0	0	0	0	0	0	0	0	0	0	0	0	1	0	0	0	0	1	0	2	1	0	0	0	1	0	0	0	0	0	0
CG11695	381	376	295	441	517	408	495	407	489	357	492	505	418	412	363	323	498	802	314	203	282	257	300	229	643	190	192	193	826	441	583	423	394	334	458	484	542	339	445	371	300	201	619	479	381	305	637	588	498
CG11696	348	411	325	398	786	778	686	613	632	758	658	802	534	626	462	380	724	1386	461	340	292	372	418	439	974	441	310	402	992	722	934	822	606	755	918	961	786	823	754	651	718	720	805	742	857	786	1197	1187	727
CG11697	0	1	0	1	0	1	0	1	0	0	0	2	0	0	4	0	0	1	1	0	0	0	0	1	0	0	0	0	0	1	398	418	0	2	9	1	0	0	0	0	0	1	2	8	2	0	4	3	7
CG11698	0	0	0	0	0	0	0	0	0	0	0	0	0	0	2	3	0	0	0	0	0	0	0	0	0	0	0	0	0	0	0	0	1	0	0	0	0	1	0	0	0	0	0	0	0	0	0	0	1
CG11699	31	35	36	49	37	36	30	20	59	50	58	42	49	39	39	35	47	68	38	31	34	27	44	51	116	59	23	21	91	114	270	188	70	81	77	88	66	50	58	65	66	47	74	56	78	49	64	44	58
CG11700	193	690	185	798	172	246	176	359	54	177	65	219	97	116	9	21	61	137	47	64	90	243	186	167	271	327	15	112	420	504	28	30	397	1013	335	1056	49	337	465	408	318	868	57	94	290	674	224	206	249
CG11703	1	0	1	0	0	0	1	0	0	0	0	0	13	25	43	28	1	0	14	14	6	7	2	1	3	1	0	0	4	10	16	12	0	0	28	33	0	0	0	0	0	0	8	11	1	0	3	2	1
CG11710	1630	1715	1523	1860	940	1168	1260	1207	934	1245	1306	1678	2787	2790	3399	2977	1529	2763	650	602	650	984	1012	1039	2231	764	627	837	2427	2515	1986	2262	2320	2593	1387	1587	803	1037	4775	4498	1455	1841	1443	1549	2181	2220	1661	1466	1424
CG11714	19	37	63	51	0	0	0	1	1	0	0	0	1	0	2	0	78	61	361	127	1	0	1	0	0	0	0	1	4	1	14	1	45	38	0	1	6	0	0	3	6	3	1	4	4	4	0	1	3
CG1172	1234	1486	1362	1601	999	1005	1128	1400	914	1224	769	1096	1679	1597	1361	1286	986	1974	819	712	441	523	465	491	1459	638	487	642	535	1112	1230	1659	1049	1248	961	993	1003	1344	1366	1356	688	635	1288	1349	1197	1273	1720	1670	1478
CG11722	209	199	196	269	173	159	246	143	191	201	158	216	256	262	326	351	99	210	146	89	76	114	186	138	601	174	136	89	271	185	279	307	159	169	160	164	108	132	155	121	231	191	208	201	226	183	219	189	271
CG11723	667	690	685	744	459	482	587	482	534	603	532	585	437	411	365	407	629	950	346	361	281	331	560	427	1116	393	272	308	1167	971	1008	990	655	693	796	834	887	893	806	788	494	525	932	971	729	772	659	506	816
CG11726	6	1	7	7	0	0	1	0	0	0	0	0	0	0	0	0	0	0	1	0	0	0	2	1	0	0	0	0	0	4	0	1	0	2	0	1	0	0	0	0	0	0	3	2	0	0	0	0	0
CG11737	915	1229	811	1529	648	665	456	554	1035	1073	740	859	719	821	637	662	570	1123	676	614	330	436	545	578	1550	633	525	1136	559	634	1899	1585	513	708	539	685	914	840	863	914	428	396	1164	1135	1379	1603	1030	859	1137
CG11739	1082	951	1087	1030	990	492	907	635	1350	2594	824	1320	1416	1469	1624	1454	386	437	799	758	369	556	341	269	2493	685	1389	2740	1681	2533	43	19	756	938	903	1069	822	485	772	719	276	167	537	298	2552	1123	696	393	2326
CG11741	0	0	0	0	0	0	0	0	0	0	0	0	0	0	0	0	0	0	0	0	0	0	0	0	0	0	0	0	0	0	0	0	0	0	0	0	0	0	0	0	0	0	0	0	0	0	0	0	0
CG11752	360	326	276	369	658	531	448	398	443	490	364	366	970	1103	1066	1080	677	1202	508	338	342	336	548	415	2113	704	303	278	1303	709	898	880	544	506	598	650	636	551	890	755	622	470	590	705	900	647	1151	981	894
CG11753	606	541	598	689	442	481	270	304	594	671	573	642	659	700	653	723	656	1009	630	424	407	477	719	630	1414	573	278	322	1122	1152	1254	1224	789	785	757	932	901	816	914	815	630	693	1002	871	561	581	779	805	878
CG11755	198	221	272	248	159	100	136	112	218	219	213	252	279	260	293	243	203	255	95	66	85	74	219	198	377	95	147	69	183	160	291	192	223	180	182	169	163	91	201	227	172	102	187	210	270	172	236	140	251
CG11756	6	5	4	17	3	4	3	5	3	3	4	4	12	22	50	29	11	20	1	6	3	7	11	2	10	0	0	1	29	8	2	1	33	27	7	9	2	3	2	8	19	18	16	3	1	1	5	2	11
CG11760	0	2	0	3	0	1	1	5	7	1	1	3	6	6	12	6	5	3	0	0	0	0	11	10	5	1	1	0	0	8	1	3	10	12	4	8	1	0	0	3	2	4	4	4	1	0	1	1	0
CG11762	15	9	18	17	6	2	3	6	6	17	17	20	5	11	7	18	19	24	4	6	5	3	6	3	1	0	17	28	2	13	7	10	10	6	24	36	1	5	1	4	8	7	3	4	9	3	16	16	9
CG11768	0	0	0	0	0	0	0	0	0	0	0	0	0	0	0	0	0	4	0	0	0	0	0	0	0	1	0	1	0	0	0	0	0	0	0	0	0	0	0	0	0	0	0	0	0	0	0	0	0
CG11771	2099	2067	2276	2521	2019	1844	2255	1569	2071	1520	1938	1612	2831	2760	3721	3383	2000	3037	2065	1434	1189	1211	1518	1286	5221	1547	1213	1191	3806	1781	2611	2160	2182	1844	2404	1704	2489	1671	2465	2244	2967	2192	2292	2350	3099	2862	3011	2370	2786
CG11777	281	360	256	357	590	591	642	597	490	497	368	441	454	516	456	506	278	525	220	198	177	223	328	333	1301	377	244	289	353	381	615	561	242	303	425	436	335	414	419	483	313	282	529	567	509	524	802	512	506
CG11779	1537	1530	1614	1897	1345	954	1571	982	974	1000	1288	1157	2842	2720	4232	3395	1203	1891	941	693	990	910	844	740	3519	861	536	347	1503	977	1649	1935	2087	1733	1903	1294	1064	815	3695	3063	1977	1863	1589	1612	1872	1218	1570	1179	1936
CG11781	487	460	422	632	228	369	340	314	166	309	166	266	577	521	565	611	275	608	411	418	251	294	350	334	1615	688	184	267	624	661	560	805	500	632	467	541	210	546	554	640	434	539	396	476	387	397	725	590	547
CG11786	9	20	21	3	0	0	0	1	2	4	1	1	6	31	13	15	5	7	1	0	13	1	19	14	7	1	10	6	1	9	3	1	24	29	19	27	2	1	30	18	5	17	1	5	1	2	7	8	5
CG11788	625	634	719	869	344	417	278	343	616	458	303	292	930	1182	1057	1146	245	615	295	220	146	120	295	326	901	282	155	114	512	365	627	748	239	219	346	340	759	603	255	287	351	386	465	567	597	695	576	627	866
CG11790	2396	2173	2618	2747	2891	2015	2673	1682	1697	1324	1274	1135	2767	2945	2815	2827	1881	2593	1983	1368	898	1151	1172	1082	6602	1670	818	767	3067	2153	3884	3017	1748	1534	2674	2248	3221	2060	2425	1901	1879	1311	2146	1884	2091	1566	2688	2065	3254
CG11791	1602	1726	2240	2363	1969	1638	2429	2282	1336	2014	1001	1722	2212	2327	2192	1993	1687	3671	1636	1121	727	1039	1255	1072	3246	1157	512	1023	1371	2641	3360	4943	1697	2490	2345	3362	2153	3306	2965	2242	2181	2988	3717	3677	2332	2081	3199	2304	2552
CG11796	59	61	61	82	65	46	24	50	34	36	55	54	55	77	59	57	124	169	70	39	14	38	107	47	96	30	49	47	12	48	48	17	53	51	82	61	122	46	91	103	74	40	119	86	63	51	103	123	99
CG11802	471	586	482	508	431	449	356	385	306	371	289	391	264	274	214	167	303	561	223	166	137	241	266	197	207	104	195	269	526	441	364	483	376	452	292	410	235	340	355	327	354	403	362	407	419	390	544	470	459
CG11807	881	1076	1121	1269	1065	1174	1104	1287	789	1088	747	975	1108	1228	1059	1086	634	1268	295	232	429	580	392	311	1493	566	575	809	549	692	1499	1278	662	776	827	985	612	706	664	623	553	620	866	898	1217	1236	1078	947	1002
CG11808	227	321	211	310	374	426	460	438	323	309	290	267	399	527	405	408	223	418	261	252	140	120	208	193	650	239	137	182	447	456	486	493	280	283	326	354	312	317	263	304	391	320	346	349	285	287	549	471	441
CG11811	1019	1084	1124	1267	1887	1534	2792	1793	1097	851	1169	988	1943	1933	1950	1967	772	1299	746	548	616	614	1084	840	3742	899	569	429	1836	1134	2418	1928	1260	1092	1465	1172	1907	1526	995	1014	1513	1235	1463	1521	2300	1807	1550	1207	1894
CG11815	16	17	2	4	0	0	0	0	1	1	1	1	0	0	0	0	0	4	1	1	0	0	0	0	0	0	1	1	1	0	0	0	0	1	0	0	0	0	0	0	0	0	0	0	1	1	0	0	1
CG11816	2	0	0	1	0	0	0	0	0	0	0	0	0	0	1	0	0	1	0	0	0	0	0	0	0	0	0	0	0	0	0	0	0	4	2	10	0	0	0	0	1	1	4	1	0	0	0	2	22
CG11825	589	513	573	629	2	10	7	4	27	16	27	25	115	135	671	442	194	259	77	62	480	269	91	38	156	9	15	12	110	197	2	6	452	378	661	510	43	16	9	4	37	21	447	421	148	103	82	53	80
CG11828	1	1	0	2	0	0	1	0	1	2	1	11	0	1	10	2	5	5	2	1	5	2	0	0	2	0	7	10	4	13	5	3	2	7	9	12	1	4	0	0	7	10	2	2	0	1	9	16	5
CG11835	8	11	4	25	6	1	4	2	41	553	85	533	15	15	84	81	183	248	5	2	104	212	4	3	6	2	5	4	654	1113	8	18	288	250	442	427	6	7	10	22	347	319	144	96	21	8	4	7	6
CG11836	8	10	24	16	2	1	6	4	9	10	11	5	35	18	59	101	46	101	0	1	4	2	3	2	40	13	3	1	18	40	2	4	43	84	9	26	5	3	82	120	3	6	68	73	10	14	38	33	49
CG11837	376	402	260	380	982	601	852	450	350	154	359	243	1374	1309	2451	2077	459	639	472	376	303	248	660	502	2597	659	260	101	595	351	828	1385	603	596	832	485	663	764	400	374	745	901	563	682	652	313	630	551	821
CG11839	293	326	319	303	258	263	282	210	285	191	199	168	644	725	609	505	250	351	274	186	125	130	285	205	899	238	169	101	313	227	640	540	249	220	316	226	340	250	344	415	359	284	315	358	397	313	507	393	355
CG11841	0	1	0	0	0	0	0	4	1	0	0	0	4	4	15	22	1	4	1	0	0	0	4	1	11	0	1	0	8	1	10	6	3	1	1	1	1	0	1	2	0	0	2	2	1	0	0	3	0
CG11842	0	0	0	1	0	0	2	0	2	1	0	2	19	20	68	54	0	1	1	1	0	1	3	2	16	0	2	1	24	34	6	8	1	13	10	8	1	1	48	65	10	8	33	31	0	0	1	0	7
CG11843	2	4	23	12	2	2	2	1	21	2	14	16	31	49	89	119	28	56	14	20	60	71	28	16	107	13	5	12	224	115	57	39	36	30	58	67	35	15	57	60	67	35	205	171	11	4	17	8	27
CG11851	1858	1741	1926	2375	1993	1470	2093	1429	2048	1227	1542	1133	1812	2107	1823	1773	1689	2459	1205	844	980	1013	1480	1393	6005	1930	987	698	2427	1320	2903	2521	1345	1121	1542	859	2977	2094	1541	1622	1816	1064	2248	2262	3346	2533	2038	1602	2135
CG11852	834	671	946	716	4	2	2	1	1	1	0	1	0	6	0	0	46	45	1	2	0	1	3	5	13	1	15	13	4	13	1	1	12	4	11	18	67	117	41	32	6	1	25	20	1	2	27	14	5
CG11854	0	5	5	1	0	0	0	1	1	2	4	18	0	0	0	0	0	0	0	0	1	0	0	1	1	0	193	84	0	0	0	0	0	0	0	0	6	0	0	0	0	0	1	2	1	0	0	1	0
CG11857	3057	3609	4058	5114	3620	3490	4084	4592	3761	5263	3330	4039	7505	7920	5165	5079	2711	4496	2551	1855	1824	2151	2240	2067	12331	3981	2044	2291	1922	2631	5196	5113	3316	3620	3540	3504	3077	4656	4302	4793	2516	2396	3399	4220	6603	5366	5821	5065	7299
CG11858	551	553	337	475	927	855	1170	718	800	802	654	631	981	1028	1042	1018	411	668	773	599	317	399	505	473	2469	1049	444	411	1211	645	932	1046	585	690	793	704	642	651	390	341	617	642	618	671	917	802	1019	926	896
CG11864	2	2	2	0	0	0	0	0	0	0	0	0	0	0	0	0	0	0	0	1	0	0	0	0	0	0	0	0	0	0	0	0	1	0	0	0	0	0	0	0	0	0	0	0	0	0	0	0	0
CG11865	0	0	1	1	0	0	0	0	0	0	0	0	0	0	0	0	0	0	0	0	0	0	1	0	0	0	0	0	0	1	0	0	0	0	0	0	0	0	0	0	0	0	0	0	0	0	0	0	0
CG11873	2688	3665	2032	2884	2033	2005	1666	2948	4517	6463	3674	5159	2746	2955	2655	2299	7042	12766	1928	1643	959	1417	2361	2397	3367	2002	1289	1644	1035	2530	2820	3987	1994	2404	1978	2355	3652	4684	2875	3097	2803	2519	3517	3569	2117	2412	3715	3573	3919
CG11876	1837	1876	1631	2089	1933	1672	1906	1668	1683	2044	1776	1784	2734	2708	2613	2466	1644	3190	2141	1529	983	1082	2936	2503	11724	4140	1016	959	3528	1913	1939	2154	2746	2585	2181	2049	1928	1720	2969	2615	2534	2506	1824	1880	2714	1936	2954	2214	3025
CG11878	1	0	0	0	0	0	0	0	0	0	0	0	0	4	1	0	0	0	0	0	1	2	0	0	0	0	0	0	1	2	0	0	0	2	1	1	0	0	0	1	1	1	0	1	0	0	0	0	0
CG11880	1715	2300	2139	3130	788	1612	725	3001	3097	6522	3523	4670	3154	3343	2782	3408	1922	4698	2313	3119	838	1732	1269	1255	8395	2394	2533	4337	4439	6950	3517	4416	4779	7962	3239	6837	2211	6869	3841	3690	1596	2713	3362	4625	2578	4756	4790	3381	4414
CG11882	522	632	476	538	500	793	424	867	867	1381	953	1287	268	433	243	263	267	503	455	370	445	479	540	579	1202	424	266	578	1507	1531	677	1108	663	1061	1250	2089	737	1369	244	298	435	617	398	502	593	917	573	612	481
CG11883	96	107	173	160	235	104	403	435	910	593	495	478	613	608	404	385	296	438	429	192	189	276	282	208	380	75	181	166	547	682	3321	4602	853	785	419	257	1072	1010	366	300	1462	1323	1510	1105	2385	998	762	474	1402
CG11885	380	490	408	569	556	635	574	675	410	377	378	293	451	537	790	845	351	645	426	336	264	287	194	191	742	301	256	185	570	398	591	1017	496	648	541	639	379	760	673	605	478	836	414	683	599	926	499	451	769
CG11889	0	0	0	0	0	0	0	0	0	0	0	0	0	0	0	0	0	0	0	0	1	0	0	0	0	0	0	0	0	0	0	0	0	0	0	0	0	0	0	0	0	0	0	0	0	0	0	0	0
CG11891	0	0	0	0	0	0	0	0	0	0	0	0	0	0	0	0	0	0	0	0	0	0	0	0	0	0	0	0	0	0	0	0	0	0	0	0	0	0	0	0	0	0	0	0	0	0	0	0	0
CG11892	16	20	41	33	1	0	1	0	5	0	2	0	3	0	5	0	11	4	2	1	0	0	10	6	20	0	4	2	5	4	3	2	12	6	27	5	3	0	55	44	82	41	49	57	2	1	4	0	5
CG11893	33	25	34	42	2	9	94	89	367	115	618	274	457	444	117	80	548	470	4	1	106	122	11	4	55	10	1538	382	38	24	21	16	857	439	19	20	313	221	25	29	359	337	26	21	51	35	82	30	22
CG11897	6689	6348	5892	5726	203	107	388	377	2760	2795	4521	4245	3387	3074	3406	2913	2462	3656	1450	940	1051	967	1214	894	3701	666	2657	1374	3738	3144	300	340	6958	3871	6991	3676	588	509	3324	3673	3148	2677	1803	1647	5606	4998	1715	1062	701
CG11898	7	2	1	0	0	0	0	1	2	1	4	6	0	3	5	1	6	12	0	0	0	0	3	2	5	1	8	5	4	6	0	0	17	11	8	1	2	0	0	2	9	6	2	1	2	3	10	4	0
CG11899	442	1199	474	1340	142	928	61	803	1471	4436	799	2718	295	570	431	1060	55	752	532	1257	553	2324	1339	1972	287	1871	564	2837	2779	3903	8	6	241	1484	769	2966	1119	5114	116	124	11	12	489	985	983	3835	59	185	255
CG11902	2010	6420	1315	4182	493	435	351	574	728	1025	543	970	619	613	655	680	532	1176	418	358	329	550	423	380	1012	404	218	350	208	472	815	900	523	729	689	838	630	706	467	514	426	457	794	844	730	761	800	787	829
CG11905	1	0	2	0	0	0	0	0	0	0	0	0	0	1	0	0	5	31	2	1	0	0	0	0	1	0	0	0	1	0	0	0	1	1	0	1	25	17	1	0	0	1	0	1	0	0	1	0	1
CG11906	528	531	495	625	894	756	811	826	549	615	469	558	796	840	739	767	337	730	379	244	304	267	393	407	1048	315	187	248	419	367	683	691	352	378	518	600	673	530	554	592	448	314	745	690	644	496	943	781	777
CG11911	0	0	0	0	0	0	0	0	0	0	0	0	0	0	0	0	0	1	0	0	0	0	0	0	0	0	0	0	2	0	0	0	0	0	3	0	0	0	0	0	1	0	0	1	0	0	0	0	0
CG11912	0	0	0	0	0	0	0	0	0	0	1	0	0	0	0	0	0	1	0	0	0	0	0	0	0	0	0	0	0	4	0	0	1	3	1	0	1	0	0	0	2	1	0	0	0	0	0	0	0
CG11913	4	2	9	6	0	0	0	0	0	2	0	0	2	0	0	1	6	9	2	0	0	0	1	3	1	0	0	0	0	2	1	0	0	3	2	0	0	0	0	2	0	0	0	1	2	0	0	0	3
CG11920	556	557	452	697	930	698	1121	772	560	378	489	396	985	921	1585	1334	539	906	651	450	249	247	735	647	2907	932	379	228	423	374	675	1215	599	666	601	443	742	822	500	539	794	1175	875	955	807	625	763	657	920
CG11927	522	525	550	725	466	511	419	568	673	910	534	659	517	535	419	490	699	1266	688	589	384	477	383	382	1136	498	204	333	1545	1210	959	1046	540	564	607	688	848	809	643	781	522	501	579	725	1053	1093	644	698	743
CG11929	0	2	2	5	1	1	23	38	309	511	1041	1267	1	1	0	0	1	2	2	1	678	1031	0	0	1	0	40	67	2	2	0	1	9	4	33	66	150	177	3	9	365	359	25	24	0	0	0	0	2
CG11951	3	4	1	5	2	0	1	2	1	1	1	1	101	180	44	92	11	5	1	0	6	3	1	4	388	122	27	46	14	10	7	1	0	0	65	35	239	59	1	7	64	49	2	0	7	1	916	968	4
CG11961	3322	3378	3380	4133	1665	1234	1121	1016	3432	2784	1894	1834	2797	3239	1910	2242	1985	3316	1988	1598	1348	1761	3492	3447	5744	3907	992	944	1666	1943	5066	4148	883	1052	1276	1117	2318	1490	2179	2562	1467	983	2748	2570	3948	2638	3409	3507	3261
CG11964	705	718	578	772	1832	1856	1780	1784	1734	1550	1426	1312	1787	1988	1233	1330	1464	2128	1793	1579	841	991	1094	1123	3546	1042	708	774	2989	1960	2529	2481	1361	1640	1666	1747	2161	2385	681	767	1594	1606	1700	2011	2026	1761	2400	2257	2057
CG11966	18	48	25	57	1	2	4	18	2	0	1	3	3	1	1	0	21	76	4	15	1	0	0	0	1	1	2	3	4	20	0	0	133	784	782	1383	2	1	1	1	41	414	3	14	3	1	6	8	4
CG11970	628	755	666	685	1496	963	1164	1147	1927	1831	1254	1379	1792	1936	2336	2271	1303	2361	1078	806	670	769	1840	1747	3756	1161	649	665	654	785	1830	1899	1069	1103	1238	1186	1697	1568	785	729	1110	862	2031	2036	2059	1537	2026	1612	1913
CG11975	445	488	403	520	839	850	658	975	1092	1257	1094	1222	1375	1494	1239	1263	635	1331	926	671	582	651	1041	906	2220	1051	522	608	1087	1178	1324	1488	913	1192	1170	1255	1103	1380	914	861	969	1103	1099	1174	1431	1810	1123	1073	1331
CG11977	0	0	0	0	0	0	0	0	0	0	0	0	0	0	0	0	0	0	0	0	0	0	0	0	0	0	0	0	0	1	73	51	0	0	0	0	0	0	0	0	1	0	0	0	0	0	33	10	1
CG11980	579	617	535	573	2036	1735	2122	1777	1616	1615	1292	1416	2035	2256	2952	3162	1217	2062	1435	1183	738	828	1720	1658	5357	1709	793	858	1666	1288	1319	1972	1443	1844	2018	1859	1364	2132	1293	1480	1297	1453	1116	1518	2073	1655	2101	1712	2408
CG11982	741	851	655	805	1223	1400	1132	1236	1283	1279	1396	1400	2005	2016	1721	1648	1238	2118	838	655	985	1004	1453	1316	2469	904	609	639	2037	1243	1528	1641	1326	1293	1551	1469	1603	1505	1299	1170	1114	1012	1296	1282	1416	1257	1364	1179	1732
CG11983	87	59	108	55	34	16	69	26	55	39	65	39	242	300	247	196	210	258	90	23	107	37	100	77	144	7	32	20	67	51	103	50	89	36	95	111	46	4	46	76	49	8	104	79	355	247	154	63	127
CG11984	1472	1884	1332	1847	2837	2949	2425	2863	3551	4354	3023	3641	5571	5968	4824	4474	2848	5280	2757	2090	1618	2084	3669	3240	5319	1986	1595	1841	3697	3459	4503	5335	3196	3560	3133	3398	3377	4172	4131	3687	2782	2740	4122	4168	5199	5156	3840	3782	4931
CG11985	190	241	158	185	458	550	617	541	541	719	380	603	657	795	720	787	406	647	488	488	313	331	594	581	1525	548	258	350	598	890	974	1117	637	770	761	725	534	706	519	561	485	639	564	696	582	603	768	594	696
CG11986	192	183	170	240	328	327	262	214	505	395	437	428	614	624	758	840	340	567	444	366	228	192	493	446	1235	307	164	144	645	463	624	622	604	494	768	551	393	367	400	452	499	422	424	455	354	337	386	403	478
CG11997	16	19	21	1	0	0	0	0	18	31	80	164	0	0	0	1	5	9	9	2	170	193	1	2	1	0	3	4	407	551	0	1	103	125	341	78	4	1	0	0	1	6	1	0	0	1	1	0	17
CG11999	1395	1478	1215	1486	1357	1953	1437	1761	906	1707	1063	1332	3152	3353	2054	2246	1001	2188	805	756	742	918	1148	1152	5507	2040	613	627	3335	2163	2307	2824	1429	1603	910	983	1548	2962	2944	2754	1074	1140	1155	1784	3173	2747	1773	1882	4638
CG12003	24	22	50	67	20	17	16	25	145	157	66	60	25	28	35	37	42	69	28	28	17	21	188	153	113	24	23	23	39	55	59	71	45	34	57	55	99	74	76	51	114	94	68	54	43	34	47	42	84
CG12004	2774	3078	3349	4207	2374	1760	2691	2757	6677	9406	5422	7406	3437	3923	2515	2326	2722	5148	1757	1503	4040	5249	5133	4441	5676	2733	2399	3425	4980	5929	13174	11873	4603	4773	4298	4482	3456	4160	6088	6420	8392	7592	4008	3810	3194	3485	4630	3808	7813
CG12006	1398	1650	1622	2164	2343	2140	2431	2714	1642	1615	1380	1400	1271	1275	1430	1222	1165	2268	804	813	1054	1218	1276	1155	4727	1894	688	727	1124	1089	2181	2398	1417	1327	1379	1289	1798	2347	2020	2381	1169	984	1116	1308	2322	1826	3298	2949	3165
CG12007	1479	1519	1359	1654	1087	1088	1173	1263	1310	1821	1288	2006	1094	1250	1479	1465	1034	2128	999	894	841	1118	915	866	1638	736	1028	1277	2223	2080	1850	1951	1940	1973	1494	1655	1672	1993	2508	2772	980	1244	1888	1978	1987	2005	2754	2577	1730
CG12009	2	2	3	2	0	0	0	0	0	1	0	0	0	1	3	3	0	0	0	0	1	0	0	0	0	0	0	1	1	4	0	0	3	4	25	17	1	4	0	0	3	7	0	1	0	0	1	2	3
CG12010	372	325	392	398	817	524	550	503	406	418	266	282	576	558	620	546	384	522	327	210	239	201	313	290	824	255	179	198	478	269	642	507	370	318	335	248	694	410	270	323	249	229	465	461	420	310	1132	883	506
CG12011	1	1	1	0	0	0	0	0	10	0	15	1	1	2	0	1	3	1	0	0	10	5	7	1	3	0	0	0	5	5	1	0	3	1	129	66	3	1	0	0	1	3	1	2	0	0	4	6	18
CG12012	2293	2219	3053	3166	2274	1598	2005	1688	802	823	763	901	2300	2488	1506	1368	672	1268	1047	692	907	715	640	602	1054	529	1168	1048	1740	1762	5977	3251	2198	2340	1550	1430	1345	1344	1198	1307	589	856	2502	2185	1751	1756	3600	2654	1800
CG12014	3671	2665	4252	3546	4607	2603	2731	1733	1247	526	339	282	11734	11164	3988	3177	2869	3093	1897	997	2983	1693	911	748	2	6	508	138	5645	1491	12266	5463	1280	720	1719	823	7434	1800	519	1111	203	213	3231	1696	3784	1424	9612	3852	2011
CG12016	0	0	0	0	0	0	0	0	0	0	0	0	0	0	0	0	0	0	0	0	0	0	0	0	0	0	0	0	0	0	0	0	0	0	0	0	0	0	0	0	0	0	0	0	0	0	0	0	0
CG12017	0	0	1	0	0	0	1	1	0	0	0	5	2	3	2	4	1	2	3	1	0	2	0	0	0	0	0	0	5	6	0	0	2	1	1	3	17	18	0	1	0	0	1	0	0	0	0	1	3
CG12018	1394	1561	1407	1801	1851	1979	1676	1403	1976	1817	1509	1226	1713	1903	1672	1693	523	1001	621	467	545	409	890	825	1821	437	526	530	2132	1143	2027	2617	913	879	1150	1075	918	818	1198	1296	3475	3133	926	1164	1154	1176	2121	1799	1291
CG12020	1	1	5	1	4	4	5	2	2	1	7	7	5	0	0	1	0	1	1	0	3	7	0	0	0	0	18	17	11	28	5	3	4	7	3	1	17	14	13	5	5	5	1	0	6	2	3	10	3
CG12024	558	532	686	637	944	1014	761	813	2189	3128	2042	2756	709	805	660	583	724	1212	316	246	535	778	174	190	890	324	485	541	1706	1682	1752	1792	1226	1352	951	1083	559	696	619	616	710	601	602	545	604	643	1305	1275	1521
CG12025	964	1208	981	1181	1782	1887	1698	2394	2747	4042	2511	3710	1903	2177	1633	1737	1033	2006	979	786	1087	1407	959	869	1858	888	933	1329	1769	3231	4273	5202	3119	3833	2890	3415	1103	1643	4700	5528	1750	2266	1687	1854	1613	2140	2018	2004	3335
CG12027	1	0	0	0	0	0	0	0	0	0	0	0	0	0	0	0	0	0	0	0	0	0	0	0	0	0	0	0	0	0	0	0	0	0	0	0	0	0	0	0	0	0	0	0	0	0	0	0	0
CG12034	736	852	658	745	2369	2358	2287	2041	779	983	540	726	414	538	345	401	677	1380	660	555	629	668	370	324	1510	694	556	732	1380	1154	590	835	836	1077	851	1198	1294	1724	465	482	718	728	600	716	730	935	1698	1751	961
CG12035	1	0	2	0	1	4	3	1	13	6	6	11	2	3	1	1	7	13	17	10	10	7	0	0	2	0	3	1	16	40	74	108	37	56	8	8	46	7	7	7	4	2	10	10	8	3	19	29	2
CG12038	0	1	0	0	0	0	0	0	0	1	0	1	0	1	0	0	1	1	0	0	0	0	0	0	0	5	0	1	3	3	1	0	2	5	1	3	0	0	0	0	1	0	0	0	0	0	0	0	4
CG12042	611	584	551	730	733	1031	704	1032	555	943	678	1045	736	926	813	888	632	1105	568	533	343	465	468	360	1024	408	216	423	680	870	1059	1238	760	1004	663	956	668	1322	727	740	884	1111	755	895	655	806	1094	1060	942
CG12050	1316	1558	1190	1567	4224	3255	4259	3392	1732	1142	1489	1292	3281	2999	3771	3486	2663	3856	2052	1497	1225	1163	2181	2061	6260	1789	1065	681	1125	731	1984	3229	1794	1709	1892	1263	2133	2882	1670	1723	1809	2113	1938	2016	2156	1315	3079	2519	2616
CG12054	2357	2865	2732	2880	1514	1694	1702	2206	2589	2220	2172	1979	2781	2993	2790	2640	2568	4740	2500	2177	1454	1136	1629	1329	3309	1858	1594	1178	1499	2257	2479	2479	2787	2697	6106	5597	2925	2069	2150	2345	3089	3520	1716	1662	3377	3333	2265	1896	2843
CG12056	610	564	714	774	470	413	390	267	292	292	235	231	779	771	909	933	1148	2055	258	166	328	275	246	244	874	221	127	151	1983	1171	1305	1083	361	319	421	433	482	296	835	810	339	202	580	579	340	276	1091	924	1077
CG12057	3	1	1	1	3	0	1	4	0	1	0	1	4	2	5	2	4	17	1	1	1	0	1	1	2	0	3	5	1	3	2	6	1	1	1	2	2	0	0	0	0	0	4	7	0	1	8	12	5
CG12061	7	14	15	4	0	0	0	0	0	0	6	1	0	1	0	1	66	133	92	63	1	1	0	0	0	0	6	8	2	1	7	3	3	0	0	0	10	0	2	1	0	0	19	13	0	1	2	0	1
CG12065	15546	12389	20928	12928	15775	4619	13297	3547	3526	2169	2888	1190	6010	4817	9912	6219	27185	30272	8082	2476	3092	703	2925	2448	3208	567	2497	466	4712	1809	12279	4754	3637	697	4704	1688	43489	8369	6773	6089	5214	1012	37284	36189	24030	20232	8188	5236	33584
CG12069	1	0	0	1	0	0	2	1	0	0	0	0	0	0	0	0	0	0	0	0	0	0	0	0	1	1	4	8	0	1	0	1	0	2	1	1	1	1	0	1	0	0	0	1	0	0	5	22	0
CG12071	23	67	52	66	15	25	10	20	7	25	41	63	25	13	13	4	58	168	13	22	12	17	2	3	4	4	49	75	45	80	6	6	41	63	27	20	10	11	4	17	16	17	15	9	29	16	306	327	47
CG12075	116	90	130	114	16	12	7	5	137	172	169	147	721	765	96	79	374	534	74	61	0	0	313	234	292	69	43	47	442	280	339	260	123	120	584	343	12	2	339	242	615	336	115	67	35	12	71	23	385
CG12078	0	18	2	12	3	27	4	28	1	5	5	30	1	11	0	22	11	105	13	29	511	648	15	97	1	31	10	18	32	85	2	16	43	130	21	19	5	379	0	1	16	44	2	16	1	12	3	51	1452
CG1208	104	126	177	150	624	475	163	290	1	0	2	2	3	4	1	2	11	26	20	5	9	7	0	1	10	1	5	1	50	43	1	0	51	33	108	80	153	115	474	321	3	0	557	451	4	5	0	1	2239
CG12081	1214	1233	1276	1412	880	954	763	706	907	1121	915	1084	1294	1416	1157	1000	1098	2241	738	584	544	635	713	715	1709	688	400	555	2395	1796	1258	1514	975	1093	1141	1489	781	1286	1099	1117	943	904	998	884	1030	1143	1080	957	1039
CG12082	2011	2265	1983	2936	5734	7611	5912	6907	2387	2152	2310	2252	2043	2110	1905	1865	1649	3546	1686	1612	2336	2677	900	978	2992	1488	1956	1960	3995	2229	1753	1725	3412	3426	3747	3319	2636	6261	2256	2310	2212	1937	1225	1965	2415	2756	9304	8557	4122
CG12084	2541	2822	3283	4324	1007	1026	1308	1631	4517	5558	3823	5174	4668	4126	5069	4372	1697	3502	1598	1369	3296	4544	1413	1133	2492	1067	1201	1642	1922	2606	4143	5698	3207	3410	2891	3173	4132	5368	3070	3106	2407	2684	2213	2101	2321	2522	4592	4370	3300
CG12090	2139	2522	2392	2956	1328	1188	1245	1409	5774	6615	3744	4191	3362	3170	2604	2563	3480	6598	2415	1607	1763	2200	7706	6809	4316	1519	1665	2046	2115	3248	5614	5639	3982	4010	3970	3800	7173	6122	3480	3480	5787	5342	4224	3541	3670	3890	16234	15942	8669
CG12091	1948	2207	2071	2468	1185	1302	1294	1678	6171	7302	5762	6983	4157	4382	2533	2199	2319	3753	3641	2343	3266	4247	5235	4493	4306	1719	1363	1614	5143	4007	5700	5811	5616	6452	5173	5555	3228	3122	3567	3569	8631	8277	2638	2410	2849	2667	5071	4492	6481
CG12093	1236	1239	1381	1673	2796	2017	2128	1358	2405	2444	1692	1730	1146	1134	925	937	800	1176	601	407	524	564	745	617	2334	559	813	800	2863	1749	3080	2375	949	913	1134	959	1376	840	1442	1151	756	536	1148	921	1060	761	2404	1847	3138
CG12096	1141	1158	926	1153	1319	1186	975	1070	950	1100	757	849	1068	1124	1449	1342	1368	2845	771	637	433	473	762	786	2492	846	529	721	1373	1263	1300	1365	761	733	1173	1447	1415	1603	1290	1492	813	628	1484	1689	1488	1373	1758	1438	1282
CG12099	4036	4882	4493	5402	1638	1276	1817	2135	9149	12746	5768	8367	5915	6804	2390	2442	4648	8068	3709	2668	3938	4986	7061	6519	11704	4326	4033	4961	4896	7914	13564	13458	7026	7135	10422	11072	7872	8570	6893	8025	11203	10590	4834	5601	6285	5367	11440	10848	11662
CG12104	1005	1074	987	1238	656	644	767	848	1837	3130	1377	2601	1634	2020	1116	1069	513	890	966	805	764	1374	1241	1152	1027	494	797	1476	849	1432	1118	1343	921	1295	1031	1336	869	506	997	675	1096	894	625	793	1014	1057	1503	1452	1877
CG12105	5	5	4	7	55	10	32	14	22	13	10	13	5	11	5	6	48	92	5	3	42	90	281	258	14	10	38	18	84	73	21	18	80	88	14	11	32	18	24	20	4	5	25	19	38	26	10	14	29
CG12106	143	147	121	110	235	169	195	136	164	137	111	100	242	265	279	223	316	538	121	97	99	68	142	136	395	111	91	62	291	149	346	355	83	70	140	139	282	259	120	144	172	128	283	219	316	307	303	264	279
CG12107	597	563	540	614	1270	1184	1262	1130	501	555	503	553	1077	1232	1328	1425	489	970	631	498	333	359	538	480	3166	1060	363	329	1069	630	1074	1287	671	692	944	774	668	1040	814	945	898	983	649	773	890	815	1063	862	1278
CG12111	0	0	0	0	0	0	0	0	0	0	0	0	0	1	0	1	1	1	0	0	0	0	0	2	1	0	0	0	1	0	0	0	0	0	0	0	0	0	0	0	0	0	0	0	1	0	0	0	1
CG12112	1489	1462	1470	1510	1600	1315	1773	1220	328	491	339	484	1632	1778	2872	2421	466	889	369	261	485	602	632	573	942	275	191	202	294	517	1244	895	1366	1479	1961	2292	388	378	1640	1644	1125	763	610	666	2200	1803	1432	1030	1900
CG12115	0	0	0	0	1	1	0	1	0	0	1	0	0	0	0	0	3	6	1	0	0	0	0	1	0	0	1	0	0	0	0	0	1	0	1	0	1	1	0	0	0	1	2	1	0	0	6	3	0
CG12116	8	18	5	3	0	0	1	0	1	4	3	3	6	7	4	15	9	9	11	3	6	9	2	1	3	1	43	76	5	1	0	0	21	16	0	5	6	4	9	11	6	5	36	31	0	1	1	0	15
CG12118	396	307	341	395	287	246	288	259	269	284	176	258	406	356	354	358	418	661	193	159	75	95	164	145	459	137	130	151	307	266	379	345	209	239	293	281	230	200	282	280	275	243	372	325	277	273	311	225	385
CG12119	4	5	5	19	0	0	0	0	0	0	0	0	2	1	1	1	0	2	0	0	0	0	0	0	0	0	0	0	1	5	0	0	0	0	2	1	0	0	0	0	2	2	11	6	0	2	0	0	2
CG12121	4132	4638	4525	5414	3846	3806	2656	3663	3023	3778	2315	3078	5005	5530	4810	4528	6094	11854	2975	2565	1507	1974	1762	1552	5195	2222	1563	1990	3322	3562	7663	8339	2654	2770	2727	2995	3741	5678	4645	5707	2132	2379	4798	5681	5220	5126	5453	4699	6058
CG12123	365	434	313	437	490	490	447	454	340	419	356	393	761	795	829	731	408	777	183	165	197	203	279	249	1085	332	136	205	571	446	873	1085	338	359	289	387	393	549	351	416	336	449	456	495	687	726	545	515	586
CG12125	1004	843	907	909	908	616	849	496	1053	837	1088	1030	2256	2252	3108	2182	1043	1700	942	637	657	613	725	533	1372	390	293	235	1274	791	1735	1718	1397	1232	981	917	675	690	1133	1072	1051	981	1031	882	906	741	1194	1151	1166
CG12126	0	0	0	0	0	0	0	0	0	0	0	0	0	0	0	0	0	0	0	0	0	0	0	0	0	0	0	0	0	0	0	0	0	0	0	0	0	0	0	0	0	0	0	0	0	0	0	0	0
CG12128	710	688	665	705	1458	1089	1752	1291	500	483	621	531	1380	1335	1591	1422	545	807	667	452	441	425	775	566	2265	723	279	218	597	426	708	1263	815	813	773	643	744	1024	399	372	828	1016	701	778	774	432	957	711	1111
CG12129	1331	1921	1584	2708	1283	1463	1641	2174	960	959	764	830	1194	1485	1405	1581	923	1836	650	588	471	727	714	789	2346	997	431	557	624	827	1504	1760	903	1321	1309	1591	927	1066	938	1108	1095	1183	1109	1382	1059	1103	1769	1532	1446
CG1213	401	251	1026	772	1	6	2	7	5	29	1	16	2	1	0	0	18	10	1	0	2	2	0	0	20	1	50	337	47	28	0	1	11	6	9	14	3	1	8	5	2	3	11	4	88	296	1	1	10
CG12133	508	403	729	596	6	10	15	11	1	2	0	0	120	86	238	192	1	0	0	1	4	1	2	8	1	0	2	1	2	4	0	0	0	6	28	7	1	0	23	34	1	1	98	68	1	0	4	4	6
CG12134	797	810	634	888	2041	1932	2322	1562	871	686	875	736	1920	1811	2528	2438	962	1354	978	718	579	569	677	640	2720	869	539	386	1896	862	1352	1785	1006	983	1383	1085	1143	1374	647	631	1289	1576	1090	1162	1658	1272	1614	1449	1539
CG12147	2	1	1	0	0	0	0	0	0	0	0	0	0	0	0	0	0	0	0	0	0	0	0	0	0	0	0	0	0	1	0	0	0	0	0	0	0	0	0	0	0	0	0	0	0	0	2	1	0
CG12155	759	994	808	980	1050	1024	794	908	1483	1494	1144	1336	1463	1565	900	828	1295	2409	710	568	638	789	728	619	1274	477	375	536	1244	1121	1651	1952	832	821	882	1023	1420	1494	937	932	843	833	1811	1805	1759	1706	1682	1634	1381
CG12158	0	0	0	0	0	0	0	0	0	0	0	0	0	0	0	0	0	0	0	0	0	0	0	0	0	0	0	0	0	0	0	0	0	0	0	0	0	0	0	0	0	0	0	0	0	0	0	0	0
CG12159	1102	1066	1092	1203	1593	1419	1217	1115	886	854	662	824	620	657	711	694	896	1483	720	483	363	472	570	459	1596	531	497	557	2340	2329	2488	1885	1030	1028	1064	1016	1187	658	980	912	1759	1615	1594	1393	1023	838	1640	1454	873
CG12162	1042	1037	916	1220	617	620	686	641	634	866	653	777	1327	1474	1265	1321	733	1391	559	478	432	504	549	498	1828	665	314	401	846	651	871	1089	790	993	589	688	649	686	941	883	690	782	688	858	1002	865	1452	1341	1031
CG12163	13821	15725	14265	17861	8064	7683	6369	6709	8992	10221	7028	9029	5282	5436	4599	4707	11931	22222	24114	15617	3335	4399	4998	4746	6157	2912	4087	4802	13755	12690	16275	16452	8981	9706	7104	7850	21210	15874	18495	17421	6471	6473	19685	20429	10226	11430	11724	10995	10791
CG12164	0	1	0	0	0	0	0	0	0	1	0	0	0	0	0	0	4	3	0	0	0	0	1	0	0	0	0	2	2	0	0	0	1	1	0	1	1	1	1	0	6	1	1	0	0	0	1	0	0
CG12170	777	594	902	772	388	249	454	218	578	403	468	384	663	502	845	764	450	560	554	379	355	322	395	292	1307	276	283	167	1281	565	711	449	884	629	934	737	485	260	931	735	827	441	609	561	1014	562	558	373	577
CG12171	2822	2983	3504	3900	1603	1416	1639	1204	980	936	995	1045	2167	2194	1977	1982	1384	2294	665	555	724	710	993	887	4421	1388	851	758	3079	1911	2468	2256	3366	2542	2998	2350	987	1106	2939	2715	2550	1719	2026	2213	2982	1834	1742	1322	1262
CG12173	1466	1352	1145	1454	1235	1184	1464	969	1204	1300	1054	1293	1371	1443	1534	1549	1079	1651	1179	910	781	779	926	758	2702	949	720	676	1921	1246	1375	1544	1481	1367	1604	1391	853	930	819	837	1427	1329	658	679	966	818	1370	1158	1092
CG12177	763	577	479	465	207	140	115	68	333	297	468	418	868	789	1093	989	508	720	198	94	250	269	260	211	1194	269	194	142	1751	870	579	485	997	778	520	322	314	156	420	297	514	390	509	523	849	563	249	200	412
CG12179	548	537	422	488	930	599	771	652	841	918	654	657	538	602	362	358	980	1618	474	433	285	288	490	537	1223	291	336	310	154	333	949	798	387	421	461	448	832	646	705	793	345	270	882	836	935	668	840	809	1115
CG1218	1089	1294	1009	1514	1023	1207	1216	1128	1068	1170	810	836	1685	1899	1602	1692	858	1942	1031	796	321	291	684	691	2089	484	313	415	1483	962	1499	2035	651	694	607	671	1102	1760	611	708	632	840	780	1192	1313	1375	1122	1171	1069
CG12182	248	156	290	222	689	282	497	328	3469	3846	3000	3537	285	247	366	276	302	369	170	90	276	180	282	141	705	95	162	120	570	295	1110	729	364	233	322	207	424	113	700	616	331	113	342	230	425	275	943	569	755
CG12184	23	19	6	13	3	3	10	6	21	17	22	21	7	9	4	2	29	75	9	3	1	11	7	9	27	7	13	17	2	21	12	10	12	30	16	23	17	14	14	13	6	1	18	30	23	10	29	29	28
CG12194	34	33	65	61	1	0	2	0	2	3	3	0	10	7	39	23	2	17	2	2	2	3	2	1	2	0	7	11	28	27	5	3	10	5	8	10	1	0	19	36	23	13	11	21	304	176	174	126	30
CG12200	55	40	50	71	11	6	58	31	10	7	2	0	35	49	36	25	70	110	10	8	28	14	25	27	56	9	10	17	142	72	2	2	57	60	32	48	5	13	21	21	5	11	26	8	40	8	27	15	7
CG12203	1008	927	823	897	949	767	913	797	866	1012	755	909	1218	1301	1337	1267	425	712	762	509	443	540	990	834	3425	1314	467	470	1734	1126	1187	1193	1093	1207	1038	993	840	826	1226	1094	1168	1111	969	1050	1231	1123	1740	1278	1453
CG12204	373	424	370	440	549	437	501	438	500	328	242	228	640	574	406	452	368	570	407	237	225	257	246	248	562	193	223	170	492	242	403	475	276	241	283	256	521	369	102	89	221	154	660	392	652	468	523	513	222
CG12206	78	37	70	64	133	46	290	183	568	191	285	67	29	38	20	25	436	539	7	7	62	44	245	173	150	29	2	1	168	123	195	196	147	94	529	239	616	200	681	548	484	248	204	84	143	64	15	4	13
CG12207	583	1250	795	1845	1290	703	1420	1188	1782	2257	1273	1831	1290	1407	929	983	1557	2497	1258	986	723	959	580	535	1072	269	567	1245	889	1561	2488	2524	1449	1832	1555	2123	1901	1368	1313	1388	1793	1951	2234	1935	1811	1941	2186	2312	2539
CG12209	2	2	1	1	3	1	1	0	0	0	0	0	5	3	2	1	4	8	1	1	1	1	0	2	2	0	5	2	0	1	2	1	2	3	6	3	9	2	3	2	1	0	3	6	3	0	2	5	3
CG12213	2500	2992	2647	3244	2307	2484	1886	2780	3678	5299	3074	4243	3097	3321	2574	2514	2825	5830	1173	1213	1193	1666	1801	1893	4057	1904	1836	2494	3396	4237	3987	4177	2658	3214	2424	3207	2693	3489	3692	4293	1467	1704	2958	3463	4889	5063	4119	4056	4109
CG12219	386	475	349	507	631	676	596	726	505	559	441	615	516	544	369	352	618	1155	405	294	227	330	341	356	807	350	217	278	716	568	729	790	509	571	516	617	939	814	438	434	520	512	705	662	638	630	1327	1407	744
CG12224	391	446	214	325	155	119	345	299	66	185	88	166	744	785	589	569	5	13	145	142	138	148	252	213	328	137	19	45	651	774	418	333	861	771	93	66	290	269	238	151	373	212	554	551	506	380	147	118	1
CG12229	43	97	62	86	41	34	10	37	54	52	37	35	72	84	71	76	281	469	54	22	10	11	53	29	51	16	14	18	11	22	41	74	52	53	49	32	95	162	65	48	43	49	72	66	26	43	34	40	81
CG12231	0	0	0	0	0	0	0	1	0	1	0	0	0	0	0	1	0	0	0	0	0	0	0	0	0	0	1	0	0	0	0	0	1	0	0	0	0	0	1	0	0	0	0	0	0	0	0	0	0
CG12236	525	611	520	613	665	705	691	740	747	880	547	708	1253	1348	853	856	918	1774	596	408	323	399	372	318	925	446	354	540	321	578	1056	1375	422	523	496	492	795	984	485	546	494	445	826	832	925	918	1549	1573	633
CG12237	1569	1439	1839	2107	1101	871	1189	807	1624	1150	1316	1079	1964	2056	2571	2253	1034	1632	672	447	617	572	896	738	2089	667	806	583	3167	1274	1712	1024	1644	1317	1865	1350	1554	775	1594	1282	1437	987	1866	1126	1833	1167	1131	999	1056
CG12239	1	1	1	0	0	0	0	0	1	1	1	1	10	12	6	2	9	11	0	1	0	1	0	0	0	0	1	1	0	3	0	1	4	2	4	2	2	0	0	1	4	1	3	3	2	5	11	14	16
CG12241	1095	1305	1277	1740	763	1015	901	1216	790	1194	778	1294	712	727	736	735	799	1665	430	544	474	684	662	618	1749	739	411	723	1002	1240	1649	1991	1039	1611	1234	1780	662	1271	1290	1542	693	977	1492	1680	2087	2052	1295	1406	1715
CG12253	286	231	276	363	249	297	247	217	413	396	287	354	205	322	280	309	278	460	102	134	153	146	175	177	268	86	117	189	285	473	346	401	185	226	222	205	295	273	239	320	263	210	544	527	297	300	405	342	309
CG12256	0	0	0	0	0	0	0	0	0	0	0	0	0	0	0	0	0	0	1	1	0	0	0	0	0	0	0	0	0	0	0	0	0	0	0	3	0	0	0	0	0	0	0	0	0	0	0	0	0
CG12259	408	448	362	440	475	442	347	368	540	728	486	652	540	631	402	437	327	702	373	361	259	294	228	243	868	387	170	262	729	627	683	910	283	350	442	431	505	526	334	358	307	309	612	596	497	534	624	563	605
CG12262	704	1123	502	874	1519	1227	925	647	1322	1115	1263	857	559	632	873	854	608	1094	804	766	209	239	1747	1386	5643	1607	668	681	1183	507	3345	2729	1212	832	795	399	921	875	1303	1316	1800	1501	2284	2383	1378	2026	540	761	537
CG12263	2298	2587	4164	5109	2017	2438	2208	2880	1626	2825	1414	2502	2191	2520	1943	2209	1089	2428	1111	1443	1549	2117	1279	1249	3289	1671	658	1396	1741	1951	3124	4032	1693	2372	1679	2328	1529	2753	2234	2379	1715	2158	1813	2213	2106	2303	2553	2376	2490
CG12264	6375	6487	7099	8851	1979	1580	2351	1517	2057	2044	2778	2752	5942	6391	8798	7894	3832	5229	1911	1479	2444	3013	1664	1318	4024	1164	1737	1690	8217	4794	1666	1619	7708	6344	6296	4785	3090	1928	10352	10343	6485	5875	3286	3048	4602	3908	4178	2869	1761
CG12267	398	421	359	483	339	307	369	434	461	549	401	615	298	299	437	444	408	730	275	256	208	315	290	293	780	313	97	151	303	388	538	736	448	546	519	511	332	456	282	271	404	513	309	359	551	428	517	514	605
CG12268	134	155	172	176	2	1	0	0	0	1	0	0	2	1	0	0	1	4	3	4	0	1	0	0	3	0	1	2	12	12	1	0	1	0	9	10	0	1	0	0	0	0	19	22	0	2	5	0	1
CG12269	7	3	0	1	0	0	0	2	15	5	3	13	2	6	1	9	4	22	13	12	4	6	0	1	1	6	16	1	2	8	8	13	0	1	1	1	5	0	0	8	2	2	1	1	2	0	6	12	5
CG1227	328	416	298	446	365	339	305	385	456	527	361	442	497	494	505	461	265	501	293	230	154	230	392	280	1004	323	227	237	505	442	547	668	444	592	418	443	278	392	413	369	364	478	452	477	617	568	608	539	460
CG12272	833	886	1090	1331	836	810	796	861	953	1379	605	1066	649	683	859	791	726	1679	608	481	1131	1241	516	456	1320	470	673	1012	1117	1167	1140	1299	685	866	856	972	1095	1224	777	831	608	686	1286	1369	1141	1441	1167	1023	1202
CG12278	0	0	0	0	0	0	0	0	0	0	0	0	0	0	0	0	0	0	1	0	0	0	0	0	1	0	0	0	1	0	0	0	0	0	1	0	1	0	0	0	0	0	0	0	0	0	0	1	0
CG12279	1148	985	854	1071	855	919	932	619	609	628	543	448	765	867	961	957	516	830	684	583	733	699	715	642	1074	286	437	337	1998	916	1269	1173	733	757	1121	999	1009	990	741	644	890	786	312	263	1229	942	1474	1249	957
CG12288	532	445	451	408	2660	1577	2846	1883	446	263	508	314	1633	1826	1929	1788	964	1204	1202	803	880	651	1047	924	5470	808	387	196	541	363	577	848	769	762	1472	1229	1229	1183	773	1082	644	767	698	874	1083	327	2537	1780	1523
CG12289	0	0	0	0	0	0	0	0	0	1	0	0	0	0	0	0	0	0	0	0	0	0	0	0	0	0	0	0	0	0	0	0	0	0	0	0	0	0	0	0	0	1	0	0	1	0	0	0	0
CG12290	2719	2081	2995	1969	421	236	724	401	371	2023	437	1802	1340	1189	1357	754	1488	2570	2095	1817	570	977	29	39	43	12	180	221	445	1646	21	72	436	1051	995	3592	460	640	211	131	247	265	649	560	1741	3467	651	475	759
CG12299	937	1096	948	1183	1326	1096	955	1008	1720	1354	1362	1206	1297	1473	1221	1077	1538	2674	1120	731	734	815	600	612	1960	706	535	599	1060	1147	1575	1414	1100	1162	1542	1556	2869	1727	1560	1626	1471	1208	2827	2203	1543	1515	2087	1993	1974
CG12301	577	568	500	693	1058	885	1256	1156	791	673	587	697	1054	1030	1450	1324	654	960	825	491	510	583	727	772	2633	809	409	285	564	548	693	1538	990	1084	1343	891	999	1786	698	717	784	1130	763	1002	895	488	1070	801	1464
CG12304	2290	2246	2387	2937	2124	2127	2489	1964	1195	1285	1249	1406	2357	2537	3175	3179	1728	2688	1431	1046	1206	1331	1114	1118	4266	1658	802	761	2722	1809	1950	2492	2167	2334	1358	1349	1891	2530	2238	1878	1761	2269	1674	2035	2148	1773	2625	2540	2293
CG12307	0	0	0	0	0	0	0	0	0	0	0	0	0	0	0	0	4	45	0	0	0	0	0	0	0	0	0	0	0	0	0	0	0	0	0	0	0	0	0	0	0	0	0	0	0	0	0	0	0
CG12309	0	4	3	3	3	1	1	2	0	0	0	0	0	2	0	2	1	3	2	0	0	0	0	2	0	0	0	0	2	4	0	0	1	2	1	2	5	0	0	1	1	0	1	3	0	2	5	12	2
CG1231	46	28	34	27	1	3	2	5	3	1	2	0	13	7	33	47	13	21	2	1	2	8	10	11	3	0	4	7	11	8	7	5	5	6	11	4	4	1	10	2	9	5	6	15	4	2	4	4	4
CG12310	20	15	5	6	0	0	0	0	0	0	0	0	1	0	0	0	0	0	0	0	0	0	0	0	0	0	0	0	0	0	0	0	1	0	0	0	0	0	8	3	0	1	0	0	0	0	0	0	0
CG12316	1046	1035	1115	1270	701	592	736	780	1069	1016	910	1061	813	829	737	647	891	1629	496	364	450	513	554	382	711	181	350	313	675	807	931	929	1029	971	1027	972	799	777	790	777	692	513	944	938	1095	832	1089	938	1426
CG12320	322	314	290	302	330	294	284	292	398	487	311	353	327	347	310	313	247	459	283	240	211	201	216	196	343	100	145	180	288	173	476	522	344	366	360	415	305	286	313	245	394	356	403	384	370	308	455	498	427
CG12321	630	776	659	838	766	1121	745	1239	522	534	585	598	998	1096	1059	1172	579	1214	640	611	519	529	437	449	1261	480	244	315	1321	1020	1031	1573	659	989	962	1209	676	2316	938	924	671	926	731	1185	847	1215	1069	1066	1342
CG12325	806	963	792	1024	2927	2023	2654	2309	1141	859	921	877	1989	1850	2734	2527	1076	1672	1382	988	605	609	738	717	3407	918	556	378	681	575	1090	2427	966	1356	1454	1194	1196	2365	540	586	926	1583	1008	1263	1637	982	2281	2029	1826
CG1233	1313	1525	1421	1756	675	522	567	763	4076	5048	3425	4253	1603	1695	1348	1317	1098	1719	839	554	825	1021	681	570	2055	771	737	888	981	984	3885	3256	1085	1112	1130	1157	1583	1069	1861	1808	1250	963	1589	1246	1960	1683	977	988	2311
CG12333	629	757	796	944	645	760	579	677	517	688	485	657	678	680	666	558	508	951	419	330	245	365	376	331	931	344	298	378	791	621	693	909	823	959	672	793	493	837	692	652	541	730	738	889	841	986	766	683	939
CG12338	183	173	160	141	188	144	151	129	275	280	174	155	169	191	234	277	236	330	117	97	88	98	199	145	483	73	104	123	422	276	356	219	194	144	386	350	318	173	136	154	142	88	346	395	408	341	264	209	379
CG1234	1070	1110	763	1027	1693	1246	1996	1430	1230	1108	1291	1242	2093	1905	2845	2559	944	1651	1274	928	751	932	1259	1222	3863	1270	627	429	1028	744	1227	2237	1749	2082	1701	1321	1255	1667	1047	1169	1267	1844	1380	1395	1404	1056	1801	1608	2038
CG12341	366	399	456	565	528	544	453	590	516	757	429	625	419	473	426	389	313	659	433	354	293	343	244	191	686	294	231	346	743	983	1036	919	805	949	697	880	347	548	415	431	386	449	337	360	545	574	670	641	607
CG12343	819	888	729	865	776	799	758	786	704	835	529	756	517	635	664	716	454	840	572	413	380	482	496	389	1362	539	294	392	1229	1174	1076	1380	687	947	894	1018	701	870	705	651	691	951	1037	1059	822	1047	1065	980	825
CG12344	8	17	21	21	17	14	53	11	15	10	19	11	8	12	7	10	13	21	56	16	3	6	2	1	30	4	1	4	2	12	4	14	19	14	51	20	12	6	4	4	126	84	16	16	7	1	47	49	18
CG12347	0	0	0	0	0	0	0	0	0	0	0	0	0	0	0	0	0	0	0	0	0	0	0	0	0	0	0	0	0	0	0	0	0	0	0	0	0	0	0	0	0	0	0	1	0	0	0	0	0
CG12355	1	0	1	1	0	0	0	0	0	0	1	0	2	2	2	1	0	1	4	1	0	0	0	0	1	0	0	0	1	0	2	8	0	0	0	0	1	0	2	2	0	2	1	1	1	2	0	1	2
CG1236	1584	1790	1565	1945	1275	1313	1576	1223	1703	1870	1484	1538	867	1019	766	782	1120	2037	1200	1046	2495	2396	1390	1300	2770	1147	738	847	4023	2344	1903	2311	1997	1976	2219	2080	1435	1648	1533	1372	1964	1917	1453	1663	1636	1654	2499	2305	1727
CG12360	2185	2281	2497	2776	1998	1731	2034	2073	2495	2930	1964	2440	2743	3164	3703	3154	1806	3034	1657	1361	1110	1364	1464	1248	4484	1588	1045	1170	2015	2921	4477	4461	2189	2415	2843	3004	2444	2943	3787	4129	1822	1699	3427	3474	3028	2254	4333	3657	4333
CG12362	0	0	0	0	4	0	0	1	0	0	0	0	0	0	0	0	1	3	0	0	0	0	0	0	0	0	0	0	1	0	0	0	21	10	0	0	11	15	0	0	0	0	6	9	0	0	1	0	97
CG12374	2	0	1	2	6	3	1	3	1	0	0	1	9	15	11	7	0	0	3	0	0	1	0	0	1	0	0	2	0	1	0	0	1	2	5	5	11	1	1	1	4	0	2	0	0	2	4	4	3
CG12375	876	845	963	1255	818	635	679	499	471	473	410	378	539	549	663	695	459	813	449	295	439	442	345	283	1349	267	905	839	753	474	807	600	553	444	518	461	597	454	486	408	389	324	1232	1216	642	538	555	453	1141
CG12376	2	1	0	0	0	0	0	0	0	0	0	0	0	0	2	0	1	4	0	0	0	0	1	0	0	0	0	1	2	4	0	0	0	0	2	1	0	0	0	0	2	1	0	2	1	0	1	3	0
CG12379	139	146	143	158	190	146	232	155	39	32	28	52	127	103	322	294	81	92	36	25	33	43	36	21	121	40	18	26	124	109	127	131	98	86	82	68	41	47	101	108	127	138	117	137	139	102	74	45	71
CG12384	2163	2058	1688	2127	3451	3259	2956	2514	2775	2426	1929	1885	1087	1142	684	680	1164	1879	1033	600	793	799	2058	1712	7066	2373	1343	1121	3108	2132	2154	1549	1589	1637	2262	2006	4804	2618	1176	1214	1943	1733	2814	2496	3430	2770	1998	1642	2714
CG1239	254	195	224	200	157	159	178	131	284	176	240	228	219	259	335	363	199	342	185	144	396	441	128	103	370	135	132	86	308	225	304	420	352	322	292	197	195	195	344	298	281	285	206	254	212	177	287	314	214
CG12391	1842	2109	1771	2177	2288	2422	2202	2427	2719	3190	2003	2120	2310	2697	2037	1952	1652	3079	1575	1329	1014	965	2390	2235	4775	1920	930	934	2313	1925	2490	3209	1261	1398	1952	1863	2840	3149	1073	1450	1599	1471	1764	2135	2652	2583	4295	4095	2515
CG12393	640	683	724	895	491	550	418	468	548	603	496	668	704	752	743	631	653	1353	454	406	261	310	651	630	1340	494	276	253	916	839	924	1013	687	786	679	783	754	845	724	655	598	653	812	891	1068	1080	877	789	1308
CG12395	0	0	0	0	0	0	1	0	34	32	23	32	0	1	1	0	53	101	20	11	0	0	0	0	0	1	0	1	0	0	0	0	1	1	2	0	10	4	0	0	0	0	6	3	0	0	1	0	1
CG12398	91	79	86	85	13	12	13	6	2	2	7	1	3	1	2	3	16	51	35	113	1	2	0	4	2	0	20	12	5	7	6	7	1	3	3	16	0	1	18	8	7	1	83	72	6	4	4	12	6
CG1240	3317	3664	2531	3142	12963	10989	13455	8967	15174	13172	10498	9274	6575	7213	5067	4968	3852	6301	4191	3514	4416	4742	5073	4839	15405	5945	3714	3337	11749	6676	14384	15966	4648	4463	6816	5317	9804	8261	16689	18999	5920	5252	4724	5466	6682	5164	13212	12229	13325
CG12400	1356	1321	965	1228	1187	1163	1427	851	1105	930	1324	1311	1777	1752	1391	1519	1285	2026	1199	794	1085	936	1046	902	4683	1392	815	734	3869	1508	2201	1912	1536	1471	1401	1174	1558	864	2029	1725	1756	1760	1568	1493	2254	1639	2321	1514	1790
CG12402	6	1	1	0	0	0	2	4	575	8	381	7	10	0	22	2	15	6	69	3	74	8	281	79	426	4	41	4	103	19	2	0	123	17	220	4	174	7	10	3	273	77	50	14	38	5	24	20	17
CG12404	2120	2332	2126	2707	2366	2145	1931	1957	1457	1662	1348	1473	1769	1827	1475	1511	1516	2583	1090	893	889	840	1025	972	4618	1427	840	748	2630	2095	2740	2367	1390	1248	1752	1599	2915	2550	2528	2761	1263	1042	3163	2806	2751	2152	3770	2943	4363
CG12413	610	584	714	770	389	179	420	214	234	220	187	215	138	130	212	159	420	371	184	110	156	173	132	116	451	84	115	101	338	180	448	446	386	338	413	263	343	172	304	262	434	289	534	484	507	202	458	284	530
CG12420	1	0	0	0	0	0	0	0	0	0	0	0	0	1	0	0	0	0	1	0	0	0	0	0	0	0	0	0	0	0	0	2	0	1	0	5	1	1	0	0	2	1	7	2	0	0	0	0	5
CG12426	0	0	0	0	0	0	0	0	0	0	0	0	0	0	0	0	0	0	0	0	0	0	0	0	0	0	0	0	0	0	0	0	0	0	0	1	0	0	0	0	0	0	0	0	0	0	0	0	0
CG12428	411	431	403	496	489	524	490	528	395	544	267	411	1637	1802	1541	1657	376	783	215	83	195	192	332	332	677	220	245	287	309	500	996	1038	332	411	360	403	344	362	636	657	311	205	627	743	523	574	430	478	493
CG12438	0	0	0	0	0	0	0	0	0	0	0	0	0	0	0	0	0	0	0	0	0	0	0	0	0	0	0	0	0	1	0	0	0	0	0	0	0	0	0	0	0	0	0	0	0	0	0	0	0
CG12439	0	0	0	0	0	0	0	0	0	0	0	1	0	0	0	0	0	0	0	0	0	0	0	0	0	0	0	0	1	0	0	0	0	0	0	0	1	0	0	0	0	0	0	0	0	0	0	0	0
CG12446	0	0	0	1	1	28	3	28	3	1	2	2	2	30	0	87	18	31	17	15	5	2	2	3	0	2	1	0	1	3	0	0	0	2	3	2	0	0	80	220	0	0	37	12	2	0	7	24	2
CG12448	1	1	0	1	0	0	0	1	0	0	0	0	0	5	1	3	1	0	0	0	0	0	0	3	0	0	0	0	0	0	5	1	0	0	0	0	0	0	1	14	0	0	37	22	0	0	0	8	1
CG1246	16	29	9	30	36	27	12	25	16	3	15	2	25	20	8	26	42	79	19	17	2	13	3	0	6	4	23	19	13	17	8	5	12	13	29	17	92	51	16	20	32	23	24	26	37	29	112	112	51
CG12464	0	0	0	0	0	0	0	0	0	0	0	0	0	0	0	0	0	0	0	0	0	0	0	0	0	0	0	0	0	0	0	0	0	0	0	0	0	0	0	0	0	0	0	0	0	0	0	0	0
CG12470	245	326	246	366	169	163	132	97	5	4	9	4	44	69	6	12	0	0	0	1	1	3	0	1	22	13	35	19	2	3	0	0	88	32	9	2	0	0	7	4	0	0	87	61	88	66	11	6	52
CG12477	21	29	29	46	6	3	7	17	16	21	41	52	14	15	11	5	3	14	38	21	7	9	1	0	2	2	1	2	1	1	14	53	4	26	147	179	1	8	5	10	539	1012	188	288	23	38	413	407	306
CG12479	0	0	0	0	0	0	0	0	0	0	0	0	0	0	0	0	0	0	0	0	0	0	0	0	0	0	0	0	0	0	0	0	0	0	0	0	0	0	0	0	0	0	0	1	0	0	0	0	0
CG12480	0	0	0	0	0	0	0	0	0	1	0	0	1	0	0	0	0	0	0	0	0	0	0	0	3	1	0	0	2	1	0	0	0	0	0	1	3	1	0	0	0	0	1	2	0	0	0	0	0
CG12481	0	0	0	0	0	0	0	0	0	0	1	0	1	0	0	0	0	0	1	4	0	0	0	0	0	0	0	0	0	1	0	0	0	0	0	0	0	0	0	0	0	1	0	0	0	0	0	0	0
CG12483	3	12	3	2	0	0	0	0	1	7	7	15	0	0	0	0	1	0	1	0	0	0	0	0	0	0	0	0	0	0	0	0	1	0	0	0	0	0	1	1	12	21	2	0	0	0	1	2	6
CG12484	21	30	31	34	0	0	1	0	1	0	0	1	1	2	0	1	1	6	0	0	0	0	1	0	0	0	0	2	26	53	2	0	65	98	0	0	0	0	1	0	28	45	1	0	53	18	0	0	15
CG12490	0	0	0	0	0	0	0	0	0	0	0	0	0	0	0	0	1	0	0	0	0	0	0	0	0	0	0	0	0	0	1	0	0	0	0	0	1	0	0	0	0	0	0	0	0	0	0	0	0
CG12491	0	0	0	0	0	0	0	0	0	0	0	0	0	0	0	0	0	0	0	0	0	0	0	0	0	0	0	0	0	0	0	0	0	0	0	0	0	0	0	0	0	0	0	0	0	0	0	0	0
CG12493	391	389	343	403	19	59	56	178	0	1	8	9	7	49	9	5	54	98	8	2	10	13	6	4	6	2	1	4	34	59	15	40	171	230	14	36	15	41	0	4	1	8	78	154	14	28	18	23	353
CG12496	1	1	0	0	0	0	0	0	0	0	0	0	0	0	1	0	0	1	0	0	0	0	0	0	0	0	1	0	1	0	0	1	0	0	0	1	0	0	0	0	0	0	33	31	1	2	1	0	0
CG12498	0	0	0	0	0	0	0	0	0	0	0	1	0	0	0	0	0	1	0	0	0	0	0	0	0	0	0	0	1	0	0	0	0	0	0	0	0	0	0	0	0	0	0	0	0	0	0	0	0
CG12499	1213	1347	1058	1558	2293	1431	2175	1860	1611	1321	1414	1260	2762	2654	3766	3135	1739	2732	1600	1194	1146	1122	1518	1343	4558	1419	577	390	924	791	1804	2967	1575	1764	2140	1429	1916	2792	1067	1066	1515	1877	1713	1869	1903	1064	2250	1785	2659
CG12502	3	9	8	2	2	1	0	2	1	3	2	3	253	278	192	228	3	2	1	5	3	3	1	0	1	0	7	12	14	8	4	0	22	19	2	2	11	2	0	2	18	16	7	7	0	2	92	92	1779
CG12506	1	0	0	1	0	0	0	0	0	0	0	0	0	0	0	0	0	0	0	0	0	0	0	0	0	0	0	0	0	0	0	0	0	0	1	0	0	0	1	0	0	0	0	0	0	0	0	0	1
CG12507	1	4	2	7	1	0	0	1	7	2	17	3	1	1	2	1	7	11	1	3	0	0	0	0	7	0	2	0	2	6	1	0	2	0	1	1	2	1	2	0	0	3	7	13	1	1	1	0	0
CG12511	0	0	0	0	0	0	0	0	0	0	0	0	0	0	0	0	0	0	0	0	0	0	0	0	0	0	0	0	0	0	0	0	0	0	0	0	0	0	0	0	0	0	0	0	0	0	0	0	0
CG12512	1616	800	3018	1830	123	47	144	51	29	0	29	4	56	26	20	3	317	121	68	3	9	2	23	7	199	71	390	40	29	10	406	68	108	29	275	30	345	30	11	5	2700	476	291	108	1556	226	820	182	828
CG12516	0	0	1	0	0	0	0	0	0	0	0	0	0	0	0	1	0	1	0	0	0	0	0	0	0	0	0	0	0	1	0	0	0	0	0	0	0	0	0	0	0	0	0	0	0	0	0	0	0
CG12517	0	0	0	0	0	0	0	0	0	0	0	0	0	0	1	0	0	1	0	0	0	0	0	0	0	0	0	0	0	0	0	0	1	0	1	0	0	0	0	0	0	0	0	0	0	0	0	0	2
CG12519	0	1	0	1	11	10	16	15	0	0	0	0	1	0	0	0	0	1	0	0	3	1	0	0	1	0	1	0	1	0	0	0	1	2	28	20	0	0	0	0	26	22	44	27	3	8	1	0	0
CG12520	97	46	80	78	1	0	1	1	67	41	64	48	6	10	8	7	3	2	2	1	61	128	8	3	8	0	150	68	12	44	51	23	225	262	31	24	0	0	352	391	132	115	76	68	81	65	0	0	1
CG12521	0	0	0	0	0	0	0	0	0	0	0	0	0	0	0	0	0	0	0	0	0	0	0	0	0	0	0	0	0	0	0	0	0	0	0	1	0	0	0	0	0	0	0	0	0	0	0	0	0
CG12522	0	0	3	1	0	0	0	0	0	0	0	0	0	0	0	0	0	0	0	0	0	0	0	0	0	0	0	0	1	0	0	0	4	0	0	1	0	0	0	0	0	0	1	0	0	0	6	2	0
CG12523	0	0	0	1	0	0	0	0	0	0	0	0	0	0	0	0	0	2	1	0	0	0	0	0	0	0	0	0	0	0	0	0	0	1	2	0	6	0	0	1	0	0	0	0	0	0	0	0	0
CG12531	1	0	1	2	0	0	0	0	0	0	1	2	5	3	6	4	3	9	1	0	2	0	0	0	3	0	0	0	4	7	0	5	1	2	3	6	1	0	165	228	4	1	5	9	3	4	42	22	3
CG12535	51	49	43	47	7	5	8	3	1	0	1	1	28	37	104	112	188	359	13	3	34	19	3	5	4	0	0	0	35	36	5	10	16	16	37	31	24	4	146	150	49	43	295	256	27	16	29	43	45
CG12538	0	0	0	0	0	0	0	0	0	1	0	0	0	1	0	0	0	0	0	0	0	0	1	0	0	0	0	0	1	0	0	0	0	1	0	0	0	0	0	0	0	0	0	0	0	0	0	0	6
CG12539	3	1	1	4	0	0	0	0	80	187	132	294	1	0	0	0	1	14	8	9	0	1	0	0	1	0	0	8	0	2	0	1	0	6	2	1	3	3	0	0	1	2	11	9	5	1	4	7	2
CG12540	0	0	0	0	0	0	0	0	4	0	0	0	1	0	0	0	0	1	0	0	0	0	0	0	0	0	1	0	1	0	0	0	0	0	3	0	0	0	0	0	0	0	0	0	0	0	0	0	0
CG12541	20	16	17	18	1	0	1	1	195	215	196	271	21	25	37	34	4	8	3	0	31	9	1	2	0	1	4	2	3	7	0	0	13	8	9	6	2	0	0	1	46	7	24	6	15	5	0	0	15
CG12546	0	0	0	0	0	0	0	0	0	0	0	0	0	0	0	0	0	0	0	0	0	0	0	0	0	0	0	0	0	0	0	0	0	0	0	0	0	0	0	0	0	0	0	0	0	0	0	0	0
CG12547	2264	2482	2673	3036	4884	5050	6436	6466	2592	3231	2206	3228	1956	2116	2386	2637	2052	3781	2061	1756	1215	1497	2610	2432	5677	2390	1431	1795	1534	2747	4371	3952	1926	2723	2638	2785	2836	2997	2096	2445	2576	1835	3922	3707	4433	4187	2708	2334	3362
CG12560	556	602	558	634	49	64	131	144	297	223	365	291	448	403	585	506	89	88	38	42	52	65	37	21	284	76	208	101	156	117	112	120	221	193	160	62	27	52	14	16	169	181	298	421	191	478	314	231	208
CG12567	1576	1844	2056	2314	3239	2692	4132	3848	2240	2377	1966	2327	2039	2407	2390	2117	2270	3706	1294	932	468	453	1544	1348	1141	354	1016	1120	583	1777	3555	3609	1544	1556	2064	2095	1739	1427	2196	2511	1774	1675	3549	3671	2489	2223	3133	2323	1969
CG12576	5404	4518	6088	5306	3128	2163	2645	1726	3383	2107	2475	1613	4815	4728	4229	3764	6089	7181	8940	4405	1150	1046	2123	1482	3337	1090	1854	1041	2555	2392	2826	2035	2658	1698	3390	2408	9286	2178	2168	2305	3173	1701	8029	5371	13034	5981	5130	3821	7101
CG12581	5	8	1	1	12	5	11	2	0	0	0	0	7	9	2	3	75	133	19	7	0	0	0	0	4	1	0	0	0	4	200	135	2	2	60	29	69	11	0	0	3	5	149	33	1	2	2	7	1
CG12582	2325	2561	2019	2500	4815	3216	4535	3885	4080	4405	2824	3536	6779	6985	2866	2921	6169	9645	2785	1984	711	894	2633	2316	12305	3753	11	8	3886	4783	8270	7780	3282	3126	7183	6990	7019	6062	6987	7219	2914	2676	7473	6544	2218	1843	7479	6006	575
CG12589	0	1	0	0	0	0	0	0	0	0	0	0	0	0	0	0	37	46	0	0	1	0	1	0	0	0	0	0	4	2	0	0	3	0	4	2	0	0	0	0	1	0	0	1	0	0	5	0	0
CG12590	0	0	0	0	0	0	0	0	1	0	0	0	1	0	0	0	1	0	0	0	0	0	0	0	0	0	0	0	0	0	0	0	0	0	2	0	0	0	0	0	3	2	0	0	0	0	2	0	0
CG12592	238	320	250	326	872	545	688	845	161	82	80	82	516	547	540	510	410	536	351	232	65	63	109	121	436	69	52	32	38	54	47	39	80	82	247	241	521	439	173	232	538	475	6	4	108	127	139	96	202
CG12594	2	1	5	0	0	0	0	1	1	0	0	0	1	1	0	1	23	33	2	0	1	0	2	1	568	120	2	0	1	2	0	0	2	6	7	2	0	2	2	0	6	2	11	5	1	0	10	7	2
CG12605	1	3	3	6	3	2	0	3	0	0	1	0	5	4	16	8	0	2	1	1	1	3	1	0	1	0	0	2	5	3	0	3	4	12	2	7	1	0	0	1	2	2	22	19	3	3	23	11	9
CG12607	8	1	19	17	0	0	1	0	0	0	1	0	0	3	0	0	0	0	0	0	0	0	0	0	0	0	0	0	0	0	0	0	0	0	0	0	0	0	0	0	0	0	1	0	0	0	0	0	2
CG12608	1025	1223	1081	1276	7528	6849	5812	5155	1322	1254	1276	1405	3524	3547	3539	3291	1398	2335	1603	1223	645	854	1513	1505	4639	1726	612	567	1587	1098	1327	2355	1341	1627	1592	1579	1396	2360	1149	1207	1501	2301	1522	2184	2077	1761	2499	2528	2502
CG12609	0	0	0	0	0	0	0	0	0	0	0	0	0	0	0	0	1	2	1	0	1	1	0	0	0	0	0	0	0	1	0	0	0	0	0	1	1	0	1	1	0	0	0	0	0	0	1	0	0
CG12617	1	0	0	0	0	0	0	0	0	0	0	0	0	0	0	0	18	15	0	0	0	0	0	0	0	0	0	0	0	0	0	0	0	1	1	0	1	0	1	0	0	0	0	0	0	0	0	0	0
CG12620	0	0	0	0	0	0	0	0	0	0	0	0	0	0	0	0	0	0	0	0	0	0	0	0	0	0	0	0	0	2	0	0	0	0	0	0	0	0	1	5	0	0	0	1	0	0	0	0	0
CG12637	0	0	0	0	0	0	0	0	1	1	3	2	0	0	0	0	1	2	10	1	9	4	0	0	0	0	15	15	0	0	0	1	0	0	5	2	0	0	0	0	0	0	1	0	1	0	0	0	0
CG12640	0	3	3	2	0	0	0	0	0	0	0	0	0	0	0	0	15	4	0	0	0	0	0	0	0	0	0	0	0	0	0	0	0	0	0	0	0	0	0	0	0	0	0	0	0	0	0	0	0
CG12643	944	2594	1073	2806	1071	2590	1059	3246	1251	4585	367	3022	901	1219	625	809	393	1357	251	496	33	314	608	694	1835	1942	156	1614	458	4061	2267	1676	626	2468	464	1705	1463	2662	1928	1211	662	905	2959	4863	1322	2525	834	1054	1242
CG12645	0	0	0	0	0	0	0	0	0	0	0	0	0	0	0	1	1	1	0	0	0	0	0	0	0	0	0	0	0	0	0	0	0	0	0	0	0	0	0	1	0	0	2	7	0	0	0	0	0
CG1265	1026	762	1086	1068	1282	753	1553	686	967	764	598	553	1049	1186	1083	1120	641	671	657	507	593	349	726	578	2007	217	642	405	2324	1069	2232	1361	1153	850	1311	1076	1067	380	1100	1138	925	422	988	815	1359	733	1169	794	1598
CG12655	3	1	0	2	79	70	11	11	0	1	0	0	30	10	0	1	2	8	32	24	0	0	0	0	0	0	0	0	0	0	2	8	0	0	7	4	3	0	128	73	5	0	44	37	0	1	0	0	73
CG12659	98	152	137	130	366	373	232	302	176	182	195	193	384	388	335	368	213	344	180	184	115	123	138	132	617	228	74	100	178	135	228	326	150	176	215	184	275	424	185	225	197	172	190	274	405	303	394	307	344
CG12661	0	0	0	0	0	0	0	0	0	0	0	1	0	0	0	0	2	2	0	0	0	0	0	1	0	0	0	0	0	0	1	0	0	0	0	1	0	0	0	1	0	0	0	4	0	0	0	0	0
CG12662	0	0	1	1	0	0	0	0	0	0	0	0	0	1	0	0	1	0	0	0	1	0	0	8	0	0	1	0	6	3	0	0	0	0	0	0	0	3	0	0	0	0	0	1	0	0	0	0	0
CG12672	1	0	0	0	0	0	0	0	0	0	0	0	0	0	0	0	0	0	1	0	0	0	0	0	0	0	0	0	0	0	0	0	1	0	0	0	0	0	0	1	0	0	0	0	0	4	0	1	0
CG12674	0	1	2	0	1	1	1	0	0	0	0	0	0	1	0	0	1	4	0	0	227	267	0	0	0	0	0	1	1	4	6	3	7	0	31	20	0	0	6	7	0	5	5	0	4	2	1	7	1
CG12679	0	0	0	0	0	0	0	0	1	0	0	0	0	0	0	0	0	0	0	0	0	0	0	0	0	0	0	0	1	0	0	0	0	0	1	1	0	0	0	0	0	0	0	0	0	0	0	0	0
CG12680	1	3	0	3	0	0	2	0	6	1	1	0	0	0	0	0	1	11	0	0	0	1	0	2	0	0	1	2	4	1	14	3	2	1	11	16	0	1	0	0	4	0	3	8	0	0	2	0	0
CG12681	0	0	0	0	0	0	0	0	0	0	0	0	0	0	0	0	0	0	0	0	0	0	0	0	0	0	0	0	1	1	0	0	0	0	0	1	0	0	0	0	0	0	7	4	0	0	0	0	0
CG12682	1	5	2	1	0	0	0	0	0	0	0	0	0	0	0	0	0	0	0	0	0	1	0	0	4	1	0	0	0	1	0	0	0	0	0	0	0	0	1	0	0	0	0	1	0	0	0	0	0
CG12684	0	0	0	0	0	0	1	0	0	0	0	0	0	0	0	0	0	0	9	1	0	0	10	11	0	0	0	0	0	0	0	0	0	0	0	1	0	0	0	1	0	0	0	0	0	0	0	0	0
CG12688	2	0	8	3	1	0	1	0	885	650	433	458	1	6	0	2	517	904	1	0	39	39	2	0	1	0	2	1	43	72	0	0	3	5	5	4	120	92	0	0	0	0	28	32	0	0	30	58	37
CG12689	0	0	0	0	1	0	1	0	0	0	0	0	0	0	0	0	1	0	0	0	1	0	0	0	0	0	0	0	0	0	2	0	1	0	0	0	59	17	13	13	0	0	71	19	0	0	0	0	7
CG12691	0	1	0	0	0	0	0	0	0	0	0	0	0	0	0	0	0	0	0	0	0	0	0	1	0	0	0	0	0	0	0	0	0	0	0	0	0	0	2	6	1	0	0	0	0	0	0	0	0
CG12692	0	0	1	0	1	0	0	0	0	0	0	0	0	0	0	3	1	1	0	0	1	0	0	0	0	0	0	0	2	2	8	2	1	6	1	1	0	1	5	0	0	0	3	4	0	0	10	2	1
CG12693	0	1	0	1	0	0	0	0	0	0	3	1	3	12	2	5	0	2	5	0	2	2	1	0	0	0	10	5	2	2	0	0	3	1	6	6	0	0	1	0	0	0	6	0	0	0	0	3	2
CG12698	38	21	28	22	7	19	2	72	7	4	5	4	357	484	237	307	34	79	104	71	0	0	1	4	19	26	5	4	1	2	5	5	1	32	1	0	30	138	0	3	2	4	76	127	100	41	1	0	3
CG12699	4	8	6	3	0	0	0	0	0	0	1	0	0	1	1	1	1	0	0	0	0	1	0	0	0	0	0	0	1	0	0	0	0	1	1	0	0	0	4	1	6	1	1	0	0	1	0	0	1
CG12702	1490	1597	1544	2047	1824	1425	1662	1670	1799	1629	1472	1124	1918	2306	1687	1907	1718	2998	1318	989	1294	1043	1229	1216	2523	371	563	544	2566	1490	3310	2800	1907	1609	2128	2856	2160	1170	1411	1899	1864	1583	2499	2620	2994	2508	2367	2113	2230
CG12708	1	0	0	0	0	1	0	0	0	4	1	3	0	0	0	1	0	3	2	1	0	0	0	0	0	0	0	1	0	0	0	1	2	1	2	3	0	0	1	0	0	1	0	2	1	1	0	0	0
CG1271	148	175	170	201	275	225	229	117	342	312	200	168	216	168	165	165	165	209	300	261	111	136	47	27	108	14	134	104	376	297	253	233	254	205	202	199	254	134	76	55	147	116	112	150	207	180	337	285	385
CG12713	322	326	309	359	368	372	395	372	378	337	357	285	651	692	558	563	272	449	320	228	107	91	301	250	928	238	170	141	200	272	633	892	253	259	245	258	354	498	268	322	276	348	517	543	474	459	531	441	544
CG12715	1	1	1	0	0	0	0	0	0	0	0	0	0	0	0	0	1	1	1	0	0	0	0	0	0	0	0	0	4	2	0	0	0	0	0	0	1	0	0	0	0	0	1	4	0	0	0	1	1
CG12716	0	0	0	0	0	0	0	0	0	0	0	0	0	0	0	0	0	1	0	0	0	0	0	0	0	0	0	2	1	0	0	0	0	0	0	0	0	0	0	0	0	0	4	0	0	0	0	1	1
CG12717	525	631	714	669	316	278	324	342	634	836	412	567	386	462	494	450	426	858	286	258	198	291	378	296	818	285	843	868	119	303	530	641	334	494	394	558	240	352	969	952	298	308	550	565	596	485	741	493	559
CG12721	755	696	552	724	46	23	271	189	32	16	63	70	25	29	11	22	1163	1955	414	334	49	20	218	174	41	13	93	107	499	463	64	66	73	103	96	57	849	687	1172	1109	44	60	1746	2000	96	80	92	86	801
CG12723	9	8	3	6	2	6	0	0	2	3	9	5	7	13	18	5	56	71	6	2	1	5	5	4	1	2	6	4	4	11	3	0	14	4	7	3	0	1	23	19	2	4	10	7	5	3	22	14	4
CG12725	1	14	30	13	0	0	2	1	1	0	2	0	3	2	1	3	15	24	11	4	4	0	8	1	5	0	0	1	1	1	45	26	2	6	4	1	26	1	3	1	2	1	6	5	1	0	9	4	49
CG12728	423	451	386	402	418	347	510	514	624	574	885	1005	446	450	469	444	668	1225	408	382	248	266	332	255	595	148	384	370	278	669	449	533	852	891	1508	1286	525	638	605	560	829	841	420	441	559	387	490	386	393
CG12729	0	0	0	0	0	0	0	0	1	0	0	0	0	0	0	0	5	12	1	0	0	0	0	0	0	0	2	0	1	1	0	0	0	0	12	7	2	0	0	0	0	0	0	0	0	1	0	0	4
CG1273	2	6	3	1	0	1	4	1	553	21	7	2	1	2	0	1	17	12	33	16	85	129	908	701	1916	613	13	5	12	20	0	0	18	27	10	8	3	1	3	2	22	49	4	4	4	1	5	3	2
CG12730	844	268	817	374	455	184	548	270	1060	379	881	452	421	338	346	198	315	370	241	69	477	224	403	196	1527	73	746	52	687	363	1212	430	938	454	1182	252	503	201	694	604	544	181	676	371	1199	359	543	138	766
CG12736	864	868	878	1073	779	662	918	675	713	670	743	627	692	634	789	707	755	946	480	317	487	432	518	424	2057	585	334	300	1340	674	1329	1158	914	787	814	659	727	495	882	844	1130	1046	725	561	967	688	678	502	969
CG12744	315	354	315	421	95	106	142	159	371	455	420	567	223	265	198	149	127	240	430	278	365	374	313	194	382	29	154	133	341	434	287	265	211	211	1159	1054	82	90	366	198	167	137	233	216	274	163	251	276	446
CG12746	880	839	1152	1425	1102	751	1189	766	842	997	663	735	801	905	876	844	823	1687	647	460	241	222	387	285	1021	224	480	545	1195	1191	2187	1516	1027	1000	1049	1188	1504	264	677	768	799	607	951	784	1094	797	705	503	1226
CG1275	4211	4517	4531	5116	6515	7038	5142	5074	3042	3137	2058	2226	118	117	166	110	2858	5888	2020	1618	1161	1386	1296	1199	1175	418	3767	4280	3594	3805	9803	11822	2283	2686	2054	2180	4125	5510	6724	7322	3352	4593	3802	4047	2607	3270	9308	7887	4511
CG12766	228	201	295	382	33	7	5	7	106	34	23	17	100	92	118	119	294	371	27	9	9	11	6	6	13	7	83	66	76	97	8	2	332	231	211	124	8	2	12	17	6	6	55	27	32	9	9	3	14
CG12768	955	1461	1278	1947	1061	1433	768	1292	1819	4758	1403	3578	1543	2604	764	1220	1673	3156	1287	1603	1470	2196	1690	1735	1221	943	273	866	1537	2435	2082	2074	441	739	1225	2032	1944	988	1003	1104	851	1131	2156	1826	914	1750	1398	2513	1009
CG12769	16	14	34	21	3	2	1	5	136	5	167	10	3	1	5	1	70	49	3	3	47	8	31	10	1	0	12	15	60	26	564	4	175	27	93	9	95	9	15	11	495	10	91	6	22	9	41	4	13
CG12772	739	708	709	809	527	390	429	358	545	477	506	571	609	687	696	565	532	889	418	280	234	241	317	221	732	159	296	241	640	470	941	746	471	312	429	452	657	436	482	445	425	316	714	623	776	633	742	588	714
CG12773	1930	2303	1927	2537	2963	2790	3013	3465	1464	2165	1152	1661	2664	2883	1967	2056	2091	4793	1534	1383	1053	1435	2510	2080	4141	1890	1144	1848	1659	1662	2334	2554	1548	1928	1534	2033	2150	3369	2254	2806	1684	1767	3653	3954	3896	3242	3116	2926	3834
CG12780	285	323	101	162	0	0	0	0	1	0	0	1	1	1	1	0	0	0	112	57	10	10	0	0	1	0	11	11	1	0	0	0	0	0	0	0	0	0	0	0	0	0	0	0	0	1	0	0	0
CG12782	1	1	0	1	0	0	0	0	0	0	1	0	0	0	0	0	1	1	0	0	2	1	0	0	0	0	0	0	0	0	0	0	1	1	0	0	0	0	1	0	0	0	18	18	0	0	0	0	11
CG12783	0	0	0	0	0	0	0	0	1	0	0	0	0	0	1	0	0	1	0	0	0	0	1	0	0	0	3	0	0	2	0	0	1	0	2	0	3	0	0	1	2	2	2	0	0	0	0	0	0
CG12784	0	0	0	0	0	0	0	0	0	0	0	0	0	0	0	0	0	0	0	0	1	0	0	0	0	0	0	0	0	0	0	0	0	0	0	0	0	0	0	0	0	0	0	1	0	0	0	0	0
CG12788	0	0	0	0	0	0	0	0	0	0	0	0	0	0	0	0	0	0	0	0	0	0	0	0	0	0	0	0	0	0	0	0	0	0	0	0	0	0	0	0	0	0	0	0	0	0	0	0	0
CG12795	248	370	208	360	380	578	483	814	375	579	399	712	298	399	321	333	379	946	228	223	190	285	275	264	615	357	207	260	370	461	348	572	354	559	319	570	447	1631	1651	999	197	310	284	502	539	777	266	301	579
CG12796	3	2	2	2	5	0	2	4	0	4	2	2	9	3	1	2	9	9	4	2	3	1	3	1	1	0	0	2	3	4	2	2	5	8	2	4	4	5	6	3	0	5	2	13	1	2	12	14	4
CG12811	1183	1204	1247	1600	744	622	698	453	729	830	546	713	1144	1173	974	911	704	1135	535	461	370	380	806	642	2027	663	488	491	931	987	869	769	921	931	716	735	639	786	872	867	422	422	720	741	662	636	1177	996	883
CG12814	0	1	2	3	0	0	0	2	0	0	0	0	0	0	0	0	0	0	0	2	1	1	1	0	0	0	0	0	2	1	0	4	3	1	4	9	0	0	1	0	3	1	8	2	3	5	0	1	30
CG12817	0	0	0	0	1	0	0	0	0	0	0	0	0	0	0	0	0	0	0	0	0	0	0	0	0	0	0	0	0	0	0	0	1	1	11	1	0	0	0	0	1	0	12	2	0	0	1	0	0
CG12818	512	449	380	497	324	298	353	328	279	275	259	310	571	554	663	604	305	531	321	253	176	186	364	337	853	244	226	314	377	514	515	468	383	463	394	495	279	208	511	575	282	237	520	538	501	449	531	418	519
CG12822	734	731	738	853	905	786	961	906	525	469	521	473	821	846	749	716	767	1178	508	361	411	385	642	498	1838	524	353	289	655	459	799	773	505	480	914	759	900	677	589	517	834	773	1049	897	1093	870	1042	791	999
CG12824	45	38	39	31	1	0	2	6	1	2	1	5	0	0	1	2	3	3	1	1	1	0	1	4	31	34	4	3	10	8	1	0	3	11	3	11	0	3	2	8	0	1	1	1	2	1	0	4	2
CG12825	599	612	543	604	7	11	20	21	50	112	43	60	86	90	39	32	38	84	36	23	58	46	13	14	168	92	23	32	18	77	58	43	86	91	50	29	22	10	37	13	52	34	24	12	30	19	35	40	14
CG12826	2	0	0	0	23	9	37	7	0	0	1	0	0	4	1	1	1	0	3	2	0	1	0	0	0	1	1	1	0	1	0	0	1	0	1	4	0	1	1	0	0	0	8	6	1	0	18	8	2
CG12828	0	0	0	0	0	0	0	0	0	0	0	0	0	0	0	0	0	0	0	0	0	0	0	0	0	0	0	0	0	0	0	0	0	0	0	0	0	0	0	0	0	0	0	0	0	0	0	0	0
CG12831	0	0	0	0	0	1	0	0	0	0	0	0	0	0	0	1	2	2	0	0	0	0	14	13	2	0	2	5	3	2	1	0	1	1	0	0	0	0	0	0	1	0	0	0	2	0	1	0	0
CG12836	6	7	5	10	7	5	3	3	0	3	0	1	0	0	1	0	0	0	2	0	1	2	136	175	2	1	0	1	14	35	0	0	9	42	37	89	1	8	0	0	0	1	0	2	0	0	13	14	0
CG12848	427	347	363	402	385	322	390	260	395	483	406	404	353	339	351	346	255	379	406	263	324	311	235	195	2686	748	488	469	661	428	851	707	522	446	527	549	465	295	458	384	486	383	381	410	445	321	653	424	633
CG12849	0	0	0	0	0	0	0	0	0	0	0	0	0	0	0	0	0	0	0	0	0	0	0	0	0	0	0	0	0	0	0	0	0	0	0	0	0	0	0	0	1	0	0	0	0	0	0	0	0
CG12851	29	21	21	14	10	13	6	13	4	3	6	10	24	13	39	20	53	172	5	16	3	12	19	13	563	21	28	46	18	26	10	4	22	14	15	26	8	22	30	35	44	30	59	63	37	39	164	103	97
CG12853	1	0	0	0	0	0	0	0	0	0	0	0	0	0	0	1	0	0	0	0	0	0	0	0	0	0	0	0	0	0	0	0	0	0	1	0	0	0	0	0	0	0	0	0	0	0	6	3	35
CG12857	13	13	16	17	3	0	2	2	6	16	17	17	12	23	9	11	21	38	9	4	10	8	7	3	6	2	6	3	1	10	22	10	16	15	15	25	19	1	9	1	21	7	18	12	5	2	8	4	14
CG12858	5	6	1	3	3	0	3	1	0	0	1	0	0	0	4	2	4	2	0	0	8	19	1	0	2	0	18	18	8	4	0	0	3	5	1	4	7	5	17	25	1	4	7	3	5	12	8	16	23
CG12859	729	719	589	775	992	900	1236	761	563	618	507	509	637	635	598	543	474	719	598	447	310	308	571	485	2472	862	397	353	1066	685	604	772	699	718	733	666	565	563	445	380	980	915	610	575	795	642	1056	809	945
CG12860	0	0	0	0	0	0	0	0	0	0	0	0	0	0	0	0	0	0	0	0	0	0	0	0	0	0	0	0	0	2	0	0	0	0	0	1	0	0	0	0	0	0	0	1	0	0	1	0	1
CG12861	0	0	0	0	0	0	0	0	0	1	0	0	0	0	0	0	0	0	0	0	0	0	0	0	0	0	0	0	0	0	0	0	0	0	0	0	0	0	0	0	0	0	0	1	0	0	1	0	0
CG12862	0	0	0	0	0	0	0	0	0	0	0	0	0	1	0	0	0	0	0	0	0	0	0	0	0	0	0	0	0	0	0	0	0	0	0	0	3	1	0	0	0	0	0	0	0	0	0	0	0
CG12863	261	246	302	368	348	292	319	289	342	269	239	224	442	386	401	386	178	363	176	156	98	115	298	240	819	271	128	77	249	191	398	494	164	169	269	284	214	228	281	263	223	168	298	272	415	343	410	398	327
CG12866	0	0	0	0	0	0	0	0	0	0	0	0	0	0	0	0	0	0	0	0	0	0	0	0	0	0	0	0	0	0	1	1	0	0	0	0	1	0	0	0	0	0	1	0	0	0	1	1	1
CG12868	879	934	879	1110	250	209	349	269	489	439	541	559	272	265	413	510	527	855	250	235	289	267	192	150	674	286	382	415	858	1116	619	571	771	776	761	694	266	178	534	638	563	639	438	418	800	909	500	388	81
CG12869	129	112	279	267	7	2	5	3	4	1	5	2	4	3	6	8	40	22	79	30	8	12	817	536	4	2	5	2	50	40	3	4	70	46	5	2	31	9	0	1	54	55	252	229	17	9	6	0	4
CG1287	0	0	0	0	1	0	0	2	0	0	0	0	0	0	0	0	0	0	1	2	0	0	57	96	313	189	1	0	0	1	0	0	1	0	0	0	0	11	0	0	2	4	0	0	0	2	4	6	0
CG12877	942	1130	970	1186	593	584	621	746	926	950	868	930	1159	1278	1140	977	657	1275	511	336	514	712	721	619	1098	435	332	312	774	1051	1923	2018	1122	1044	919	873	634	635	1660	1715	948	866	1130	1179	1202	1082	1215	1064	1049
CG1288	0	0	0	0	0	0	0	0	0	0	1	0	2	0	2	1	0	0	0	0	0	0	0	0	0	0	0	0	1	0	0	0	0	0	0	1	0	0	0	0	0	0	0	0	1	0	0	5	0
CG12880	183	199	364	361	15	10	22	13	299	590	425	986	20	19	73	56	1377	5114	545	667	1501	1959	533	518	5524	4251	58	83	4423	5625	2849	5380	755	1730	359	697	992	4753	32	20	525	3832	528	460	359	1041	7	13	21
CG12883	134	137	191	182	202	188	263	241	80	85	74	91	112	98	160	154	119	232	74	50	68	81	106	118	400	176	48	23	143	156	255	261	164	142	217	207	98	88	375	341	70	70	343	341	261	158	219	231	463
CG12885	87	59	21	17	0	0	0	0	0	0	0	0	0	0	0	0	2	2	0	0	646	917	0	0	0	1	0	0	6	4	0	0	22	26	0	0	0	0	2	1	0	1	0	0	0	0	41	17	0
CG12895	452	466	424	521	1015	883	1063	758	493	497	394	371	411	446	442	379	437	766	531	355	213	163	337	301	1429	415	250	295	752	695	752	787	501	483	642	560	655	580	307	284	526	315	749	762	456	290	952	692	830
CG12896	144	145	167	200	9	6	4	2	6	9	4	4	0	0	2	5	13	28	55	38	143	50	0	1	2	0	0	0	18	13	0	1	4	6	1811	1625	8	1	0	0	2	8	1	0	5	0	0	0	325
CG12898	0	0	0	0	0	0	0	0	0	0	0	0	0	0	0	0	0	0	0	4	0	0	0	0	0	0	0	0	0	0	0	0	0	1	59	62	0	0	0	0	0	0	0	0	0	0	0	0	0
CG12902	0	0	0	0	0	0	0	0	0	0	0	0	0	0	0	0	0	0	0	0	0	0	0	0	0	0	0	0	0	0	0	0	0	0	0	0	0	0	0	0	0	0	0	0	0	0	0	0	0
CG12907	0	0	0	0	0	0	0	0	1	1	1	1	0	0	0	0	0	1	0	1	0	0	0	0	0	0	0	0	0	0	0	0	0	0	0	1	0	0	0	0	0	0	1	0	0	0	0	0	6
CG12909	562	601	463	617	2246	1796	2577	1860	519	432	614	659	2120	2079	2689	2566	582	822	992	747	556	585	847	816	3916	1216	273	188	547	360	541	1344	881	1066	888	681	779	1624	467	588	741	1258	590	942	784	452	1319	1150	1386
CG1291	1000	1056	1127	1331	2121	2097	2078	1576	805	1153	854	1217	890	996	802	836	710	1491	545	458	577	635	427	375	1528	661	560	742	1638	1363	1593	1502	1351	1649	1084	1295	856	1058	1070	875	624	662	903	948	1083	944	2175	1936	1856
CG12910	7	5	5	4	1	0	2	0	3	11	9	10	0	0	0	0	9	19	77	27	70	45	58	107	4	2	0	1	7	18	257	16	4	4	3	2	130	1	0	0	12	4	14	2	1	0	1	1	1
CG12911	2	2	0	2	0	0	0	0	0	0	0	0	2	0	0	1	71	79	0	0	0	0	1	6	0	0	2	0	2	0	1	0	0	0	6	2	0	0	0	0	0	0	0	2	0	1	0	1	0
CG12912	0	0	0	0	0	0	0	0	0	0	0	0	0	0	0	0	0	0	0	0	0	0	0	0	0	0	0	0	0	0	0	0	0	0	0	0	0	0	0	0	0	0	0	0	0	0	0	0	0
CG12913	1	5	1	0	1	1	0	0	0	1	1	2	0	1	0	0	4	5	0	2	2	0	0	0	0	0	0	0	1	1	1	0	1	2	1	0	0	0	0	1	1	0	1	3	1	0	0	1	0
CG12914	1	1	0	0	1	0	1	1	1	0	1	1	2	3	1	0	10	4	1	0	2	1	0	0	0	0	3	4	1	1	0	1	0	1	1	1	2	2	2	3	2	0	1	1	0	1	0	2	4
CG12917	4	2	1	2	1	0	2	0	3	6	2	9	0	0	1	1	8	30	1	0	1	0	2	0	3	1	6	7	5	4	2	1	7	1	2	0	0	0	6	2	1	1	0	0	5	0	4	3	0
CG12920	31	32	23	38	43	56	39	54	4	9	4	6	24	40	111	66	17	23	14	15	9	21	8	5	21	6	27	31	14	23	16	15	36	22	236	195	11	12	65	49	9	33	8	7	21	14	38	42	20
CG12923	5	7	3	7	10	3	1	3	1	2	0	4	1	2	4	3	3	12	2	1	0	4	8	13	4	1	1	2	7	5	5	3	9	18	7	8	3	2	3	3	3	0	3	3	2	6	5	7	7
CG12926	257	242	326	458	53	87	86	81	13	31	18	39	106	150	259	322	124	193	46	41	25	65	55	65	223	141	36	118	142	212	130	132	104	190	216	173	53	38	149	116	110	69	230	249	392	336	118	131	42
CG12929	565	535	446	652	372	353	315	236	335	295	211	256	171	202	190	215	215	303	209	176	202	166	167	145	710	232	157	132	712	453	360	355	273	316	377	377	267	230	222	210	357	294	231	239	307	234	291	300	380
CG12934	26	26	28	20	0	4	4	3	1	0	0	0	1	6	22	11	4	7	7	5	84	128	12	9	15	62	15	24	38	49	0	1	45	60	12	18	49	94	14	5	8	7	8	4	21	11	6	11	14
CG12935	503	475	522	661	342	305	269	282	367	294	342	348	267	325	327	343	279	495	193	174	151	157	237	228	1104	341	184	195	437	231	566	713	355	337	320	294	212	288	382	410	711	742	278	365	374	262	542	508	407
CG12942	580	693	506	769	586	782	579	919	677	765	598	700	458	554	469	442	600	1169	390	369	294	298	416	337	927	536	346	415	532	623	712	843	451	444	795	822	697	904	344	401	503	546	597	690	582	900	861	916	545
CG12943	0	3	1	1	0	1	0	0	0	0	3	0	0	0	0	0	0	1	0	0	0	1	0	0	0	0	0	0	1	2	0	0	0	0	0	0	2	2	0	0	0	0	0	0	0	0	16	24	0
CG12945	1386	1518	1592	1581	1091	974	1250	1420	1202	1030	1260	1466	1973	2177	2263	2041	1008	1943	883	631	616	807	1320	1072	3167	803	711	797	1332	1797	2909	2817	2336	2215	1383	1514	1561	1760	2828	3177	1635	1521	1513	1760	2019	1567	1561	1241	2573
CG12947	30	28	17	45	65	135	30	92	41	29	41	88	49	63	41	22	37	67	8	13	57	86	56	47	48	12	47	43	45	87	14	21	99	96	103	92	63	47	38	43	34	51	25	41	80	39	92	74	56
CG12948	694	802	588	1041	889	1343	831	1439	1393	1883	1312	1710	1126	1300	1154	1222	704	1407	743	683	921	1029	809	753	1059	423	315	501	3793	2376	1595	1768	1225	1697	1341	1887	812	1210	1297	2093	776	887	1223	1460	1037	1194	1683	1476	1842
CG12950	4	4	9	14	1	0	4	5	5	4	7	5	1	2	6	6	19	18	1	4	5	9	6	2	5	0	9	8	18	52	35	21	60	56	31	54	108	79	4	9	32	48	15	6	5	2	11	9	10
CG12951	2	4	1	0	0	0	0	0	0	0	1	0	0	2	1	1	0	0	1	0	1	1	0	0	0	1	3	2	0	1	0	0	0	0	4	0	2	2	0	0	0	1	0	0	1	0	0	4	0
CG12963	11	7	2	8	12	2	7	9	2	8	2	5	4	4	8	1	11	8	1	0	8	1	0	2	4	0	4	2	6	7	1	1	25	37	3	2	1	2	48	46	12	7	3	5	0	4	3	2	2
CG12964	1	3	3	0	1	2	0	0	3	4	3	2	3	2	2	3	1	2	26	11	1	0	0	1	1	0	84	20	6	7	1	1	19	6	5	4	0	0	0	1	42	9	3	4	3	1	3	1	87
CG12970	0	1	4	2	0	1	4	0	1	0	1	3	5	11	0	2	1	8	0	4	2	2	0	1	0	1	1	3	6	3	2	1	5	16	3	2	0	0	4	1	0	1	4	3	2	0	15	10	6
CG12971	258	237	258	150	5	1	3	0	0	3	7	15	15	23	89	90	45	71	86	72	44	31	21	6	4	1	4	1	67	85	5	7	331	394	12	13	7	5	2	4	76	38	19	24	54	29	2	0	25
CG12974	23	13	24	32	4	3	1	2	5	4	1	3	6	2	23	18	11	16	88	13	2	2	5	1	14	6	6	2	2	5	4	10	180	154	3	1	5	52	27	49	9	2	10	5	3	3	9	11	30
CG12975	694	734	622	766	851	671	894	463	461	336	410	333	770	921	1161	1095	473	705	676	452	300	301	515	432	2642	673	265	146	558	491	750	1042	507	526	730	496	764	843	482	542	546	710	658	755	925	604	1116	834	1045
CG12983	1	1	2	0	2	1	26	24	0	1	0	1	0	0	0	0	5	13	0	0	0	0	0	1	0	0	2	1	5	5	0	0	3	5	4	5	5	1	1	0	2	3	4	3	0	0	3	2	0
CG12984	1	1	0	1	1	3	3	2	1	1	1	0	3	0	0	3	1	11	2	4	1	3	1	0	1	0	1	0	6	7	0	2	0	0	0	1	3	2	0	1	2	4	20	11	0	0	1	0	6
CG12985	0	3	1	1	0	0	0	1	1	0	1	0	5	1	2	2	0	18	0	3	1	0	2	1	2	17	0	0	1	2	1	2	3	2	1	4	1	8	1	0	0	5	2	11	1	3	6	19	0
CG12986	0	0	0	0	0	0	0	0	0	0	0	0	0	0	0	0	0	0	0	0	0	0	0	0	0	0	0	0	0	0	0	0	0	0	0	0	0	0	0	0	0	0	0	0	0	0	0	1	0
CG1299	11	2	32	20	0	0	0	3	0	0	1	1	2	1	2	2	1	3	24	9	1	1	2	2	1	0	2	2	6	4	2	2	16	4	7	4	43	18	9	9	14	3	0	0	8	11	5	6	2
CG12990	178	198	239	230	7	2	4	2	5	3	12	13	6	6	13	3	131	196	23	13	17	24	7	1	5	0	80	68	152	168	10	5	146	89	85	62	31	9	36	18	10	11	81	28	13	6	29	31	19
CG12991	38	22	73	41	544	266	178	129	327	179	119	112	30	5	73	38	35	36	21	9	308	85	0	4	9	3	190	24	311	136	2	3	252	82	426	181	20	7	73	64	19	1	95	86	965	190	4	0	547
CG12992	2	1	3	6	0	1	1	0	3	2	2	1	9	33	34	11	11	6	1	0	5	3	0	0	0	1	7	3	0	4	0	1	18	8	40	52	0	0	0	0	0	0	22	21	11	3	6	7	2
CG12994	6	28	5	26	0	0	0	0	0	0	0	0	0	0	0	0	0	1	0	0	2	3	0	0	0	0	0	0	3	3	2	1	0	2	58	32	2	2	0	5	0	1	1	6	0	4	2	0	1
CG12995	0	0	0	0	0	0	0	0	0	0	0	0	0	1	0	0	0	0	0	0	0	0	0	0	0	0	0	0	0	0	0	0	0	0	0	0	0	0	0	0	0	0	0	0	0	0	0	0	0
CG12998	0	0	0	0	0	0	0	0	0	0	0	0	0	1	0	0	0	0	0	0	0	0	0	0	0	0	0	0	1	0	0	0	0	0	1	1	0	0	0	0	0	0	0	0	0	0	0	0	0
CG13000	10	17	13	16	2	1	0	1	4	3	4	22	10	17	8	18	4	40	24	7	3	9	6	1	4	0	10	25	6	31	8	5	7	15	73	69	0	1	2	11	1	1	7	10	12	6	36	26	9
CG13001	445	515	472	602	475	533	462	679	558	766	519	749	663	765	474	549	327	779	335	377	318	397	458	457	1118	597	136	275	536	787	453	615	636	793	606	922	675	858	288	324	699	773	547	777	493	446	743	767	785
CG13002	2	0	1	0	0	0	0	0	0	0	0	0	0	0	0	0	0	2	0	0	0	0	0	0	1	0	0	0	0	0	0	0	0	0	2	0	0	1	0	0	0	0	0	0	0	0	1	0	0
CG13003	4	2	5	3	0	1	0	2	1	1	1	0	0	0	0	0	8	7	9	4	0	2	0	1	0	0	0	3	2	2	0	0	1	0	15	24	3	0	15	23	3	1	3	1	0	0	3	4	8
CG13004	1556	1731	1743	1737	481	769	610	1079	610	683	852	1330	1240	1099	3876	3025	1273	4405	472	869	1862	1669	1937	1977	4449	3353	1184	1900	1082	727	4615	6115	1467	886	1330	1242	642	3289	259	297	2207	3559	2543	1881	1136	1862	2160	1857	1131
CG13005	165	201	159	165	176	146	158	140	161	142	102	142	161	161	170	151	180	324	70	56	53	82	112	95	313	94	67	76	185	142	174	179	169	120	165	217	150	150	121	150	151	162	221	223	132	115	296	282	161
CG13008	1	1	0	0	0	0	0	0	0	0	0	0	2	0	0	0	1	6	0	0	2	3	4	2	0	1	0	0	0	0	1	0	0	0	1	1	1	0	0	0	2	0	0	4	0	0	1	1	7
CG13010	2	2	0	2	0	2	0	5	0	1	1	0	5	5	5	2	5	34	5	3	0	4	0	0	0	0	1	3	1	4	1	1	7	4	3	3	1	3	3	1	2	0	0	2	1	1	3	14	6
CG13012	2	4	3	0	6	116	2	91	0	9	0	19	4	10	1	1	89	600	11	130	0	1	0	0	1	0	1	53	3	2	0	1	3	7	3	2	0	0	1	0	1	0	1	3	1	8	9	5	1
CG13014	893	785	764	833	994	822	922	514	616	479	662	480	1013	1010	1351	1201	711	994	607	419	409	366	595	444	1802	444	333	248	1150	523	1084	856	682	531	740	512	1173	598	892	891	726	488	966	706	1038	725	812	656	865
CG13016	644	692	869	1033	933	861	764	892	805	832	677	677	782	813	708	661	555	1101	441	448	320	400	407	343	1311	579	290	338	664	612	1110	1256	483	549	601	576	609	719	528	516	561	532	666	811	691	675	1658	1380	856
CG13018	160	160	112	160	163	188	236	130	107	148	89	117	107	115	94	123	106	137	128	107	53	47	100	79	513	195	78	79	188	139	234	250	148	139	133	176	96	134	119	118	185	172	136	160	200	175	385	311	215
CG13021	0	2	0	2	0	0	0	0	0	0	0	0	0	0	0	0	0	1	0	0	0	0	12	10	123	41	0	0	1	2	0	0	0	1	0	0	0	0	3	7	1	1	1	0	0	0	1	4	2
CG13022	1	0	0	0	0	0	0	0	0	0	1	0	1	0	0	0	0	0	2	4	0	0	0	0	1	0	2	1	1	1	0	2	0	0	0	0	2	0	0	0	0	0	1	0	0	0	0	1	0
CG13023	0	1	1	0	0	0	0	1	0	0	0	0	4	3	2	0	1	0	2	0	0	0	0	0	0	0	0	0	3	2	0	0	0	0	1	1	0	0	0	0	2	1	1	1	0	0	0	0	1
CG13024	185	92	182	72	34	13	42	9	315	22	656	73	17	25	16	10	97	16	52	13	133	17	0	4	9	1	5	3	68	17	278	6	1166	206	668	75	7	2	70	61	1035	278	92	74	36	8	1	4	4
CG13025	293	338	254	339	456	469	458	522	577	494	423	389	620	718	480	492	266	548	268	242	164	210	369	309	720	293	153	134	351	232	447	607	280	291	617	704	538	523	319	376	501	559	488	644	590	587	792	701	440
CG13026	0	1	5	5	1	0	1	1	0	0	0	0	1	0	0	0	1	0	0	0	0	0	0	0	0	0	0	4	0	0	0	0	1	0	0	0	14	0	0	0	1	0	0	0	0	0	5	0	0
CG13028	2	0	0	0	0	0	1	1	0	0	0	0	0	0	0	0	1	1	0	0	1	0	0	0	2	1	0	0	0	0	0	0	2	0	1	0	0	0	1	0	0	0	0	0	0	0	0	0	0
CG13029	8	2	6	3	1	2	0	0	4	2	1	2	2	0	1	0	6	13	1	2	2	4	0	0	6	1	10	2	92	80	0	0	42	34	8	8	0	0	2	2	2	3	1	1	0	0	3	2	1
CG13031	0	0	0	0	0	0	0	0	0	0	0	0	0	0	0	0	0	0	0	0	0	0	0	0	0	0	0	0	0	0	0	0	0	0	0	0	0	0	0	0	0	0	0	0	0	0	0	0	0
CG13032	2	3	2	5	3	0	7	2	142	129	106	104	6	4	14	2	44	41	0	2	1	0	5	2	0	0	1	1	422	352	1	9	145	135	9	6	8	5	1	2	12	6	103	118	3	3	5	2	4
CG13033	1	1	0	0	0	0	0	0	0	1	0	0	0	0	0	0	0	0	0	0	0	0	0	0	0	0	0	0	0	1	0	0	0	0	74	52	0	0	0	0	0	0	0	0	0	0	0	0	0
CG13038	0	0	0	0	0	0	0	0	0	1	0	0	0	0	0	0	1	0	0	0	0	0	0	0	0	0	0	0	0	0	0	0	0	0	0	0	0	0	1	0	3	0	0	1	0	0	0	0	9
CG13039	0	0	0	0	0	0	0	0	0	0	1	0	0	0	0	0	0	0	0	0	0	0	0	0	0	0	0	0	0	0	0	0	0	0	1	1	0	0	0	0	0	0	1	0	0	0	0	0	0
CG1304	0	0	0	0	0	0	0	0	0	0	0	0	0	0	0	0	0	0	0	0	0	0	0	0	0	0	0	0	1	0	0	0	0	0	0	0	0	0	0	0	0	0	0	0	0	0	0	0	0
CG13040	0	0	0	0	0	0	0	0	0	0	0	0	0	0	0	0	0	0	0	0	0	0	0	0	0	0	0	0	0	1	0	0	0	0	0	0	0	0	0	0	0	1	0	0	0	0	0	0	0
CG13041	1	0	0	0	0	0	0	0	0	0	0	0	0	0	0	0	0	0	0	0	0	0	0	1	1	0	0	0	0	0	0	2	0	0	0	0	0	0	0	0	0	1	0	0	0	0	0	0	1
CG13042	0	0	0	0	0	0	0	0	0	0	0	1	0	1	0	0	0	0	1	0	0	0	0	0	0	0	0	1	0	0	0	0	0	0	3	0	0	0	0	0	1	0	0	0	0	0	1	0	0
CG13043	0	0	0	0	0	0	0	0	0	0	0	0	0	1	0	0	0	0	0	0	0	0	0	0	0	0	0	0	0	0	0	0	0	0	1	0	0	0	0	0	0	0	0	0	0	0	0	0	1
CG13044	0	0	0	0	0	0	0	0	0	0	0	0	0	0	0	0	0	0	0	0	0	0	0	0	0	0	0	0	0	0	0	0	0	0	0	0	0	0	0	0	0	0	0	0	0	0	0	0	1
CG13045	0	0	0	2	0	0	0	0	0	0	1	0	0	0	0	0	0	0	0	0	0	0	0	0	0	0	0	0	1	1	0	0	0	0	1	0	0	0	0	0	0	0	36	18	0	0	0	0	0
CG13046	0	1	3	1	0	0	0	0	75	78	627	850	1	0	0	0	1	0	3	1	126	80	2	0	0	0	31	19	188	435	4	1	147	446	14	23	0	5	0	0	39	450	3	3	0	0	1	0	0
CG13047	0	0	0	0	0	0	0	0	1	0	1	0	0	0	0	0	0	0	0	0	0	0	0	0	0	0	0	0	0	0	0	0	0	17	0	0	0	0	0	0	0	0	9	6	0	0	0	0	1
CG13048	0	0	0	1	0	0	0	0	0	0	0	0	0	0	0	0	0	0	0	0	0	0	0	0	0	0	0	0	0	0	0	0	0	0	0	0	0	0	0	0	0	0	2	3	0	0	0	0	0
CG13049	0	0	0	0	0	0	0	0	0	0	0	0	0	0	0	0	0	0	0	0	0	0	0	0	0	0	0	0	0	1	0	0	0	0	0	0	0	0	0	0	0	0	0	1	0	0	0	0	0
CG13050	0	0	0	0	0	0	0	0	0	0	0	0	1	2	1	1	1	0	0	0	0	0	0	0	0	0	0	0	2	2	0	0	1	5	0	0	0	0	0	0	0	10	0	0	0	0	0	0	0
CG13051	0	1	0	0	0	0	0	0	0	0	0	0	0	0	0	0	0	0	0	0	0	0	0	0	0	0	0	1	0	0	0	0	0	0	0	0	0	0	0	0	0	0	1	0	0	0	0	0	0
CG13053	0	0	0	0	0	0	0	0	0	0	0	0	0	0	0	0	0	0	0	0	0	0	0	0	0	0	0	0	0	0	0	0	0	0	0	0	0	0	0	0	0	0	0	0	0	0	0	0	0
CG13054	1	1	0	0	0	0	0	0	0	0	1	3	6	1	1	0	0	0	0	0	0	0	0	0	1	0	0	1	0	0	0	1	0	0	0	0	0	1	1	0	1	0	0	0	1	0	0	0	3
CG13055	0	1	0	0	0	0	0	0	0	0	0	0	1	2	0	1	0	0	0	0	0	0	1	0	0	0	1	0	0	1	0	0	0	1	0	1	0	0	0	0	0	0	0	1	1	0	0	0	2
CG13056	0	0	0	0	0	0	0	0	0	0	0	0	2	0	0	0	0	1	0	0	0	0	0	0	1	0	0	0	0	1	0	0	0	0	0	1	0	0	0	0	1	1	0	1	0	0	0	0	1
CG13058	0	0	0	0	0	0	1	0	0	0	0	0	0	0	0	0	0	0	0	0	0	0	0	0	0	0	0	0	0	0	0	0	0	0	2	1	0	0	0	0	0	0	0	0	0	0	1	0	5
CG13059	0	0	0	0	0	0	0	0	0	0	0	0	0	0	0	0	0	0	0	0	0	0	1	0	0	0	0	1	0	0	0	0	0	0	0	0	0	0	0	0	0	0	0	1	0	0	0	0	0
CG13060	0	1	0	0	0	0	0	0	0	0	0	0	0	0	0	0	0	0	0	0	0	0	0	0	0	0	0	0	0	0	0	0	0	0	0	0	0	0	0	0	0	0	0	0	0	0	0	0	0
CG13062	0	0	0	0	0	0	0	0	0	1	0	0	0	0	0	0	0	0	0	0	0	0	0	0	0	0	0	0	0	1	0	0	0	1	0	1	0	1	0	0	0	1	1	0	0	0	0	0	0
CG13063	1	0	0	0	0	0	0	0	0	0	0	0	0	0	0	0	0	0	0	0	0	0	0	0	0	1	0	0	0	0	0	0	0	0	0	1	0	0	0	0	0	0	2	0	0	0	0	0	0
CG13064	1	0	0	0	0	0	0	0	0	0	0	0	0	0	0	0	0	0	0	0	0	0	0	0	0	0	0	0	1	0	0	0	0	3	0	0	0	0	0	0	0	1	0	0	0	0	0	0	0
CG13065	0	0	0	0	0	0	0	0	0	0	0	0	0	0	1	0	0	0	0	0	1	0	0	0	0	1	0	0	0	0	0	0	13	20	0	0	0	0	0	0	0	0	0	0	0	0	0	0	0
CG13066	0	0	0	0	0	0	0	0	0	0	0	0	0	0	0	0	0	0	0	0	0	0	0	0	0	0	0	0	0	1	0	0	1	0	0	0	0	0	0	0	0	0	1	0	0	0	0	0	0
CG13067	0	0	1	0	0	0	0	0	0	0	0	1	0	0	0	0	0	0	0	0	0	0	0	0	0	0	0	2	0	0	1	1	0	0	0	0	0	0	1	1	0	0	0	0	0	0	0	0	1
CG13068	0	0	0	0	0	0	0	0	0	2	0	2	0	0	0	0	0	0	0	0	0	0	0	0	0	0	0	0	0	1	0	0	0	0	0	0	0	0	0	0	0	0	0	0	0	0	0	0	0
CG13069	0	0	0	0	0	0	0	0	0	1	0	2	0	0	0	0	0	0	0	0	0	0	0	0	0	0	0	5	0	1	0	0	0	0	0	0	0	0	0	0	0	0	0	0	0	0	0	0	0
CG1307	1851	1890	1500	1963	2461	2082	2481	1731	1856	1795	1499	1490	1753	1831	1936	2100	1369	2247	1154	942	969	1064	995	852	5204	1790	999	731	2288	1279	1474	1717	1746	1905	2102	1759	1763	1833	1372	1409	1284	1300	1409	1445	1507	1136	2777	2335	1939
CG13070	0	0	0	0	0	0	0	0	0	0	0	0	0	0	0	0	0	0	0	0	0	0	0	0	0	0	0	0	0	0	0	0	0	0	0	0	0	0	0	0	0	0	0	1	0	0	0	0	0
CG13071	0	0	0	0	0	0	0	0	0	0	0	0	0	0	0	1	0	0	0	0	1	0	0	0	1	0	0	0	0	0	0	0	0	0	0	0	0	0	0	0	0	1	0	0	0	0	0	0	2
CG13073	0	0	1	0	2	0	1	6	2	4	4	12	1	1	1	0	14	9	0	0	2	3	1	2	28	21	0	1	7	14	1	1	10	13	2	1	15	26	0	0	4	1	10	4	2	3	1	0	9
CG13074	41	38	18	9	1	1	1	1	7	2	3	1	1	1	6	3	2	4	15	4	1	0	2	2	3	1	5	2	7	4	7	3	11	17	11	10	11	1	13	14	0	4	8	4	7	0	70	59	12
CG13075	34	39	97	119	0	0	0	1	1	2	0	2	12	8	5	12	1	4	3	1	0	1	1	0	7	1	3	5	2	4	1	0	3	1	1	6	7	6	6	5	1	0	1	1	5	1	6	5	0
CG13077	12	7	5	18	1	1	1	5	1	4	2	3	2	5	2	5	3	6	1	2	0	1	2	1	660	176	0	18	1	10	0	2	3	24	2	1	29	9	3	0	2	2	2	2	9	20	592	70	5
CG13078	14	12	18	16	0	0	0	0	0	1	1	0	2	0	4	0	16	28	1	1	0	1	2	1	2	0	4	6	0	3	0	0	5	1	3	0	2	1	4	3	1	2	10	3	0	2	3	0	1
CG13081	0	0	1	2	0	1	0	0	1	1	0	0	0	0	0	0	1	1	0	0	0	3	0	0	1	0	2	0	1	3	0	0	1	0	1	4	7	0	2	1	0	0	0	0	0	0	2	1	1
CG13082	14	234	19	197	0	0	3	1	4	9	14	21	1	0	0	0	2	13	0	2	0	1	3	6	6	11	8	9	22	26	1	54	7	15	8	7	16	4	9	7	9	66	2	4	1	50	10	3	3
CG13083	5	10	3	8	3	4	4	3	10	27	27	79	10	7	11	6	13	13	3	1	2	0	5	1	2	0	0	4	6	4	2	1	12	12	2	7	9	0	9	10	5	0	9	5	7	8	18	15	9
CG13084	16	15	8	50	0	1	1	1	0	2	6	3	3	3	44	18	5	3	4	2	3	2	0	2	0	0	4	2	18	11	6	3	8	3	5	2	1	1	4	10	5	5	4	3	5	1	7	2	2
CG13085	12	11	7	23	18	20	27	20	28	53	36	53	6	13	23	22	22	49	6	10	35	26	51	59	130	71	25	21	25	26	38	59	16	25	7	11	5	6	30	31	24	31	20	18	183	121	31	43	27
CG13086	107	115	57	73	80	72	62	57	38	120	67	111	31	23	58	44	4	2	168	161	27	56	43	42	1	8	2110	2212	12	62	0	11	1	7	2	3	4	0	61	128	1	0	2	2	0	2	32	16	53
CG13088	121	109	153	169	164	168	163	171	93	122	112	121	61	63	121	177	175	283	127	92	52	58	104	99	301	67	42	77	160	203	317	315	123	173	182	211	187	198	523	628	115	126	749	757	160	134	176	155	398
CG1309	995	1100	1018	1403	1171	1497	1523	1584	1062	1660	1042	1437	1232	1357	1044	1158	972	1885	673	556	572	915	867	792	2646	1258	788	1147	1254	1331	1580	2033	1364	1754	1057	1184	858	1374	1738	1845	933	1098	1036	1090	1341	1480	1873	2012	2055
CG13090	797	781	830	1048	1082	820	981	859	998	836	913	793	742	770	926	954	763	1219	657	463	491	440	633	580	2051	586	503	320	1391	652	1299	977	847	644	1254	890	1089	730	1339	1276	812	506	2138	2068	1236	876	1385	1144	1777
CG13091	8	3	5	6	0	0	5	0	4	9	3	8	0	0	0	0	2	6	1	0	0	0	1	1	0	0	17	21	34	14	0	1	4	4	319	196	4	2	2	1	1	1	31	4	1	2	16	13	8
CG13096	1948	2188	1625	1983	9022	6859	9412	7366	3963	2839	3307	2705	4981	4684	7769	6939	4145	5954	5435	4078	2288	2383	4367	4216	12659	3755	1893	1270	3739	2307	3617	6252	4632	4828	5480	4236	6456	11237	3744	4489	4122	5309	9708	12486	5509	3389	6136	5244	9847
CG13097	974	1104	849	1094	2612	2004	2666	2151	1157	914	984	865	1767	1611	2523	2324	1306	2010	1364	1010	847	883	763	712	3012	892	408	295	986	758	1372	2289	1186	1146	1447	1028	1772	2351	1308	1473	1065	1425	3287	3636	1251	776	1937	1854	3021
CG13101	12	85	7	48	3	1	29	23	0	0	0	0	2	0	20	1	3	1	1	1	0	0	3	3	1	0	8	2	8	17	0	0	1	0	4	2	1	0	938	709	1	0	163	56	1	0	15	3	11
CG13102	8	4	3	10	0	0	0	0	0	0	0	0	0	0	2	1	0	0	0	0	2	0	0	0	4	0	7	2	0	0	1	1	1	0	0	1	0	0	1	0	1	0	1	1	0	0	8	0	0
CG13108	1	1	0	0	0	0	3	0	10	22	13	17	0	0	1	1	1	4	0	0	2	2	0	0	2	1	6	1	13	27	18	12	1	5	9	12	3	0	0	5	5	6	5	1	4	2	1	0	1
CG1311	829	854	1439	1741	93	53	252	258	777	602	779	523	28	38	77	48	794	1127	621	373	1052	986	931	845	4221	1183	399	369	1576	1566	3460	2535	2603	2093	2108	2108	3417	2420	4210	5007	1729	1366	4069	3766	3751	2938	3983	3349	1969
CG13110	0	0	0	1	0	0	0	0	0	0	0	0	0	0	0	0	0	0	0	0	0	0	0	0	0	0	0	0	0	0	0	0	0	0	0	0	0	0	0	0	0	0	0	0	0	0	0	0	0
CG13113	0	0	0	0	1	0	0	0	0	0	0	0	0	0	0	0	0	0	0	0	0	0	1	1	0	0	0	0	0	0	0	0	1	0	0	0	0	0	1	0	0	0	0	0	0	2	0	0	0
CG13114	0	0	0	0	0	0	0	0	0	0	0	0	0	0	0	0	1	2	0	0	0	0	234	203	1	0	0	0	1	1	0	0	0	0	0	0	0	0	0	0	0	0	1	1	1	1	1	0	0
CG13116	49	54	25	27	39	53	3	4	6	5	22	20	5	9	3	4	24	43	7	3	3	25	8	2	0	2	15	4	115	92	0	0	69	29	12	6	5	1	8	1	0	0	3	5	1	0	0	0	44
CG13117	2797	2244	2660	2267	3414	4070	2373	2066	589	832	1820	2171	7871	7826	5349	4221	2154	3520	1673	1051	5820	5901	578	362	17544	1293	953	951	9300	8729	3989	3933	5894	5296	6261	5162	2615	2943	3714	2718	1051	1204	9742	7834	2604	1887	2401	1404	8016
CG13123	85	116	68	96	191	249	223	235	182	201	156	182	98	130	60	67	114	253	157	105	70	85	92	55	487	166	51	97	195	158	153	182	76	140	107	158	170	234	107	105	107	129	318	332	158	140	234	243	237
CG13124	3279	2751	3656	3733	1897	1421	1451	1484	3782	4602	2672	2780	1718	1596	1372	997	7265	8096	4095	1545	569	562	1372	835	4564	938	1987	3304	1621	3421	12908	6524	2709	2478	3495	3535	4127	1272	1639	1406	2471	1292	12569	9470	466	121	2827	1728	3073
CG13126	806	769	1043	1096	927	553	903	458	507	215	486	253	1131	920	1017	842	783	1067	526	274	339	200	449	382	1647	406	345	156	763	283	767	682	925	526	1071	562	684	443	1004	894	1045	805	1853	1687	905	581	1196	806	1224
CG13127	0	0	0	1	0	0	0	0	0	0	0	0	0	0	0	0	0	0	0	1	0	0	0	0	0	0	0	0	0	1	0	0	0	0	0	0	0	0	0	1	0	0	0	1	0	0	2	0	0
CG13131	2	0	0	0	0	0	0	0	0	1	0	0	0	0	0	0	1	6	1	0	0	1	0	1	0	0	0	0	0	2	0	0	0	1	1	4	0	0	0	0	0	0	1	3	0	1	2	2	2
CG13133	11	10	10	1	0	0	0	0	0	0	0	0	0	0	0	0	0	0	0	0	1	4	0	0	0	0	0	0	0	0	0	0	0	0	1	1	0	0	2	1	1	2	0	1	0	1	0	0	0
CG13135	0	1	0	0	0	0	0	0	0	0	0	0	1	0	0	0	0	0	0	0	1	0	0	0	0	0	0	0	0	0	0	0	0	0	0	0	0	0	0	0	0	0	0	1	0	0	0	0	0
CG13137	0	0	0	0	0	0	0	0	0	0	0	0	0	0	0	0	0	0	0	0	0	0	0	0	0	0	0	0	0	0	0	0	0	0	0	0	1	0	0	0	0	0	0	0	0	0	0	0	0
CG13138	3	8	6	11	1	0	2	3	1	1	6	0	2	1	2	1	11	18	1	1	0	0	0	1	1	0	17	23	7	4	2	0	8	3	2	0	0	0	3	2	1	2	9	5	0	1	10	11	8
CG1314	0	0	0	0	0	0	0	0	34	32	77	77	0	0	0	0	213	346	18	15	0	0	0	0	0	0	86	84	0	0	0	0	0	0	0	0	0	0	0	0	0	0	0	0	0	0	0	0	0
CG13142	208	201	260	185	317	360	334	324	280	453	236	287	268	319	283	247	302	432	383	242	38	108	191	154	424	113	163	186	215	443	532	567	255	352	308	330	248	272	310	312	294	344	433	454	258	296	481	435	464
CG13144	6	13	15	8	4	8	4	4	0	0	0	0	2	4	4	16	4	9	2	0	1	1	0	1	1	0	0	0	3	2	1	3	2	2	0	0	4	1	12	6	1	4	1	2	3	0	66	52	3
CG13148	91	53	153	101	4	4	9	2	5	2	2	0	290	338	385	231	27	12	18	13	8	5	17	2	186	2	3	2	15	26	30	9	21	4	28	14	21	4	19	29	382	315	62	45	56	10	380	188	20
CG1315	0	0	0	0	0	0	0	0	0	0	0	0	0	1	0	0	0	1	0	0	0	0	0	0	0	0	0	0	0	0	0	0	0	0	0	0	0	0	0	0	0	1	0	1	0	0	0	0	0
CG13151	369	328	347	540	321	236	302	232	478	536	307	382	398	438	431	506	326	681	298	239	261	329	419	395	908	303	171	203	954	604	515	619	291	378	452	507	523	478	456	461	309	279	445	497	560	577	725	629	475
CG13154	7	9	4	6	3	3	0	5	9	7	7	10	24	35	15	13	13	18	5	2	16	12	4	3	10	2	11	8	5	2	0	3	6	2	25	22	14	8	3	8	1	3	4	6	2	0	31	36	11
CG13155	2	1	1	2	0	0	0	1	0	3	1	5	1	0	0	1	52	125	0	0	0	0	0	1	0	0	1	0	0	3	0	0	2	8	1	0	0	4	0	0	1	1	3	5	7	1	138	115	0
CG13157	0	0	0	0	0	0	3	0	0	0	1	0	0	0	0	0	8	17	0	0	0	0	0	0	0	0	0	0	3	2	0	0	0	0	1	1	0	0	1	0	0	0	2	0	0	0	1	0	0
CG13159	0	0	0	0	0	0	0	0	0	0	0	1	0	0	0	0	0	1	6	1	0	0	0	0	0	0	0	4	0	0	0	0	1	1	0	0	0	0	0	0	0	0	0	0	0	0	12	22	0
CG1316	2417	2968	2196	2827	2800	3470	2193	3807	3586	3873	2779	2919	3230	3633	2072	2180	3287	6053	2421	1736	1519	2012	1981	2227	5305	3042	1450	1637	2157	2819	3432	5078	2519	2264	3007	2637	3984	4667	2786	3228	2410	2654	3056	3378	3346	3689	3827	4010	4480
CG13160	6	4	1	6	2	0	1	1	0	0	1	0	0	0	2	3	1	0	136	19	0	0	0	0	11	37	3	17	0	0	0	0	1	1	10	7	0	0	7	7	0	0	45	14	1	1	1924	2146	17
CG13163	274	286	281	348	426	383	499	451	3168	3094	5867	7371	487	519	716	701	550	799	294	223	153	244	317	268	967	319	3927	3104	481	419	434	538	533	549	487	393	273	331	519	525	310	434	326	291	403	419	618	428	719
CG13168	139	130	255	218	0	0	0	0	0	0	0	1	0	0	0	0	5	5	1	0	9	11	4	1	0	0	0	3	0	0	0	0	0	0	0	0	0	0	0	1	6	2	4	2	0	1	90	119	1
CG1317	2826	3223	3369	4022	5460	4974	3983	4332	6514	8303	4819	5808	5447	5555	3965	4017	3145	5839	2508	1931	2115	2655	1989	1712	6111	2090	2663	3058	3741	4186	10123	10377	3481	3305	2928	3001	2978	3057	9888	11205	4270	4147	4036	4064	4486	4180	7460	6330	9031
CG13170	0	0	0	0	0	0	0	0	0	0	0	0	0	0	0	0	0	0	0	0	0	0	0	0	0	0	0	0	0	1	0	0	0	0	0	0	0	0	0	0	0	0	0	0	0	0	0	0	0
CG13171	0	1	0	0	0	0	0	0	0	0	0	0	0	0	0	0	0	0	0	0	0	0	0	0	0	0	0	0	0	0	0	0	0	0	0	0	0	0	0	0	0	0	0	0	0	0	0	0	0
CG13175	0	0	0	0	0	0	0	0	0	0	0	0	0	0	0	0	0	0	0	0	0	0	0	0	0	0	0	0	0	0	0	0	0	0	0	0	0	0	0	0	0	0	0	0	0	0	0	0	0
CG13177	13	29	20	18	0	0	0	0	0	1	0	1	1	2	1	0	0	0	0	1	1	0	0	0	11	3	0	0	1	0	0	5	3	0	1	1	0	0	1	1	1	1	2	1	0	0	0	0	2
CG13178	68	74	45	55	22	22	34	23	23	13	19	29	46	36	50	43	88	117	19	16	26	26	17	33	39	2	26	34	51	44	23	14	46	41	55	41	22	38	19	52	49	44	36	25	15	13	82	60	34
CG13183	3	1	0	4	0	0	2	1	0	0	1	0	2	1	0	1	4	4	3	0	0	2	0	0	0	2	0	1	2	1	0	0	4	1	7	3	4	4	6	3	2	2	1	1	1	0	117	74	13
CG13185	2577	3279	2125	3081	7204	4193	5198	4849	4189	2511	3256	2654	4911	4343	7071	6568	5346	7760	4096	2495	1628	1844	2480	2020	10026	2353	1591	837	936	1185	4899	7639	3434	3050	5239	3118	4089	5523	2788	3184	3817	3441	3234	3895	4800	2340	15114	14071	13607
CG13186	0	0	0	0	0	0	0	0	0	0	0	0	0	0	0	0	0	0	0	0	0	0	0	0	0	0	0	0	0	1	0	0	0	0	0	0	0	0	0	0	0	0	0	0	0	0	0	0	0
CG13188	31	40	18	25	22	22	15	25	10	12	13	22	28	32	34	24	19	25	3	5	27	32	10	4	109	5	6	13	40	33	24	34	50	41	25	20	21	15	33	48	29	29	17	24	42	20	29	22	43
CG1319	714	604	624	661	527	420	658	472	307	398	360	347	883	856	1886	1576	263	414	342	257	287	316	221	183	1353	346	265	209	313	307	542	440	451	433	282	283	345	269	579	515	414	356	350	342	351	311	869	552	592
CG13192	218	347	234	277	369	348	329	387	512	722	497	575	307	313	422	448	295	548	338	266	192	203	296	316	1018	358	128	156	471	434	407	670	436	456	398	409	392	561	336	348	385	414	278	351	278	253	558	614	845
CG13193	0	0	0	0	0	0	0	0	0	0	0	0	0	0	0	0	0	0	0	0	0	0	1	3	0	0	0	0	0	0	0	0	0	0	0	0	0	0	0	0	0	0	1	0	0	0	0	0	0
CG13196	1	4	0	1	1	0	1	0	107	166	218	290	0	0	0	1	8	17	7	5	1	2	5	5	188	37	16	24	3	9	0	0	10	1	4	5	1	2	5	9	2	3	2	4	4	5	12	23	9
CG13197	475	482	446	534	773	755	752	734	637	868	500	817	530	606	734	605	469	844	329	233	170	217	426	366	1435	463	288	350	323	359	633	768	352	402	470	463	500	437	512	559	617	572	653	572	647	594	896	745	1159
CG13198	4	3	1	2	0	0	0	3	7	10	3	13	0	1	0	2	4	6	1	0	0	0	1	0	1	2	2	8	0	0	0	3	6	3	2	2	1	8	1	0	1	1	1	1	1	1	1	0	8
CG13202	0	1	0	0	4	0	0	1	0	1	1	0	4	2	0	0	4	4	0	0	1	0	0	0	0	0	1	0	1	0	0	0	0	0	0	0	0	1	0	0	1	0	0	0	0	0	5	10	6
CG13203	0	1	0	0	1	0	0	0	0	0	0	0	0	0	0	0	1	0	0	0	0	0	15	23	0	0	0	0	1	2	0	1	11	17	3	3	0	0	0	0	1	0	3	0	1	0	1	0	1
CG13204	499	520	548	655	328	153	188	122	1077	474	888	449	513	470	436	328	743	1202	466	328	252	107	425	263	537	37	224	151	1089	629	218	191	649	643	575	494	668	390	393	360	769	488	628	440	1394	1151	644	373	449
CG13215	7	7	6	10	0	0	0	0	0	0	0	1	0	0	0	0	0	4	1	0	0	0	0	0	0	0	0	0	0	0	0	0	8	7	0	1	0	0	4	0	4	2	3	1	0	0	0	0	2
CG13216	0	0	1	1	0	0	0	0	0	0	0	1	0	1	0	0	0	0	0	0	0	0	0	0	0	0	0	0	0	0	0	0	0	0	1	0	0	0	1	0	0	0	0	0	0	0	0	2	0
CG13217	0	0	1	0	0	0	0	0	0	0	0	0	0	0	0	0	0	0	0	0	0	0	0	0	0	0	0	0	0	0	0	0	0	0	2	1	0	1	0	0	0	0	0	0	0	0	4	12	0
CG13218	1	0	0	0	0	0	0	0	0	0	0	0	1	0	0	1	0	0	1	0	0	0	0	0	0	0	0	0	0	0	0	0	0	0	0	1	1	0	8	2	0	0	1	1	0	0	1	14	0
CG13220	1140	1185	1115	1389	1206	1244	1569	1219	1215	1347	1128	1193	1307	1457	1349	1240	1026	1825	913	742	736	824	879	718	4058	1633	693	788	3081	1928	1496	1577	1766	1814	1831	1765	1072	1201	1061	1016	1771	1913	1223	1509	1383	1210	3498	2756	1544
CG13223	0	0	0	0	0	0	0	0	0	0	0	0	0	0	0	0	0	0	0	0	0	0	0	0	0	0	0	0	0	0	0	0	0	0	0	0	2	1	0	0	1	1	18	7	0	0	1	0	1
CG13226	1	0	0	0	0	0	0	0	0	0	0	0	0	1	0	0	0	0	0	0	0	0	0	0	0	0	0	0	0	0	0	0	0	2	1	1	0	0	1	0	0	0	0	0	0	0	3	1	0
CG13227	0	0	4	3	0	0	0	1	0	0	0	0	0	0	0	0	0	0	0	0	0	0	1	0	0	0	0	0	0	0	0	0	0	8	1	5	0	27	8	29	0	7	1	1	0	0	1	7	1
CG13228	0	1	0	0	0	0	0	0	0	0	0	0	0	0	0	0	0	0	0	0	0	0	0	0	0	0	0	0	0	0	0	0	0	0	0	1	0	0	7	13	0	0	0	0	0	0	9	22	0
CG13229	46	46	83	57	17	2	6	13	1	4	5	5	10	14	26	18	19	53	4	6	4	7	572	352	41	52	13	18	8	9	0	1	11	13	28	31	21	10	30	40	17	12	28	18	15	10	51	38	9
CG13230	0	0	0	0	0	0	0	0	0	0	0	0	0	0	0	0	0	0	0	0	0	0	1	0	3	3	0	0	0	0	1	1	0	0	0	0	6	0	0	0	1	3	0	1	0	0	0	0	0
CG13231	17	14	20	9	0	2	0	1	0	1	0	0	2	0	0	0	0	9	3	4	0	0	46	20	25	35	2	0	13	5	0	0	2	4	2	1	2	6	0	0	8	0	0	0	1	2	0	0	1
CG13239	3	0	1	2	2	1	5	3	0	1	0	0	1	0	0	0	2	5	0	0	0	0	0	0	3	0	0	0	0	2	1	0	1	1	172	162	1	0	2	1	0	2	7	1	12	11	4	2	7
CG1324	0	0	0	0	0	0	0	0	0	0	0	0	0	0	0	0	1	0	0	0	0	0	0	0	0	0	0	0	1	0	0	0	0	0	1	0	0	0	1	0	0	0	0	0	1	0	0	0	0
CG13243	13	24	13	11	0	0	0	0	0	0	0	0	0	0	0	0	0	0	1	0	1	0	4	2	3	3	0	0	0	0	0	0	0	0	0	0	0	0	48	63	0	0	0	0	1	0	0	1	1
CG13244	0	8	0	2	0	6	0	4	0	0	0	1	1	54	0	46	16	35	0	4	0	0	0	6	0	0	0	6	0	0	0	0	0	1	0	0	0	1	55	74	0	3	1	24	0	1	1	26	4
CG13245	0	0	0	0	0	0	0	0	0	0	0	0	0	0	0	0	0	0	0	0	0	0	0	0	0	0	0	0	0	0	0	0	0	0	0	0	0	0	0	0	0	0	0	0	0	0	0	0	0
CG13247	13	26	4	19	1	1	7	1	0	0	8	12	2	19	10	12	19	24	4	4	9	1	5	4	6	5	1	7	3	5	12	0	44	35	7	9	2	4	16	7	3	3	15	13	5	6	13	8	1
CG13248	279	442	347	450	31	33	49	59	27	44	97	78	1925	2132	954	1023	1427	1526	386	186	968	834	53	46	10	8	1821	1410	369	400	366	172	583	590	373	337	158	65	57	44	1806	1078	1364	1193	60	62	2142	1591	14
CG13250	31	61	46	38	0	0	1	2	0	1	1	2	0	3	5	4	12	15	0	3	2	5	66	67	41	14	1	0	23	18	2	12	58	47	9	8	5	3	10	10	17	23	15	15	1	9	3	6	2
CG13251	0	0	2	1	0	0	0	0	0	0	0	0	0	0	0	0	3	2	0	0	1	0	2	1	1	0	0	0	0	4	0	0	0	0	0	0	0	0	0	0	0	0	1	0	0	0	0	1	0
CG13252	172	497	214	827	25	90	73	197	177	50	122	29	25	38	10	83	242	190	363	262	22	22	147	46	1036	114	202	113	27	19	1694	3593	393	131	417	264	66	15	352	549	1404	697	1648	4108	90	59	168	141	212
CG13255	22	46	21	38	25	21	14	6	25	67	87	77	52	69	46	22	67	134	7	6	14	17	23	31	23	9	18	24	56	37	45	44	70	118	17	28	41	45	38	30	13	23	9	21	44	58	20	13	49
CG13258	6	4	6	3	2	1	1	1	13	7	5	26	12	8	3	1	99	160	1	3	8	6	9	2	9	1	2	9	15	17	2	6	7	12	42	31	39	22	9	17	7	7	6	1	4	2	38	29	4
CG13272	1	3	1	3	0	1	1	0	0	0	0	0	4	2	4	15	0	0	1	2	0	0	1	3	6	2	7	1	1	1	0	0	1	0	0	1	0	1	1	2	6	2	10	19	1	1	2	3	1
CG13280	0	6	1	4	0	1	0	1	0	1	2	0	11	10	11	16	0	0	3	3	0	2	2	1	1	0	15	2	0	2	0	2	0	4	1	0	3	6	0	0	43	42	4	2	2	0	2	7	0
CG13282	8	4	6	17	4	0	6	0	6	6	4	4	3	8	1	2	13	20	1	0	5	2	1	2	7	0	9	1	4	16	10	10	198	236	1	1	15	12	2	12	1	7	13	16	399	78	15	5	4
CG13283	93	45	192	185	1792	376	1677	395	6	0	9	9	0	0	1	0	88	21	1	0	0	0	615	107	3	0	826	118	12	1	0	0	26	2	54	11	418	5	1689	1429	0	0	1713	442	339	43	23	6	170
CG13284	2	1	3	0	0	4	1	5	1	2	0	1	0	0	0	0	0	0	5	0	0	0	0	0	0	0	13	7	1	1	0	1	11	5	1	1	2	2	2	6	0	0	35	61	1	2	0	1	3
CG13285	24	31	34	77	0	0	0	0	0	0	0	1	0	1	1	1	2	1	0	0	0	1	0	0	0	0	0	0	1	0	1	0	0	1	0	0	0	0	0	0	0	1	0	0	0	0	2	0	0
CG13287	2	2	1	1	1	3	3	1	4	1	1	0	7	0	1	2	11	16	2	0	1	1	1	1	0	0	1	5	1	3	1	6	3	0	3	1	0	1	0	0	1	0	15	11	3	6	9	6	2
CG13288	0	1	0	0	1	0	1	2	0	0	0	1	1	0	1	0	1	0	23	28	0	0	0	1	0	0	0	2	1	0	0	0	0	1	0	0	0	0	1	3	4	0	1	0	0	0	2	2	0
CG13293	6	10	14	8	32	16	14	11	5	7	7	17	8	6	20	24	23	52	2	7	8	6	7	4	8	3	33	21	9	28	11	7	40	41	32	18	13	4	14	22	13	5	36	13	8	10	20	9	24
CG13295	597	538	709	663	1243	854	1279	1064	699	714	751	676	1122	1200	1277	1170	885	1194	461	299	442	382	737	630	1793	555	364	394	783	621	1046	970	669	586	798	695	1045	744	882	875	1117	974	1392	1101	1424	930	1836	1223	1129
CG13296	0	2	0	3	1	2	1	7	0	2	1	1	0	0	5	5	9	23	7	1	2	0	0	0	1	0	2	6	2	2	5	0	6	4	19	2	2	0	4	8	2	1	2	7	1	0	3	7	6
CG13297	0	0	0	0	0	0	0	0	0	0	0	0	0	0	0	0	0	0	0	0	0	0	0	0	0	0	0	1	0	1	0	0	0	0	0	0	0	0	0	2	0	0	0	0	0	0	0	0	0
CG13298	1898	2895	2046	3014	2526	3197	3126	3848	1953	2662	1606	2503	1736	2081	2437	2599	974	2867	1340	1455	1179	1774	1526	1638	4209	2808	840	1348	3158	3850	2120	4949	3718	10070	2899	4285	1590	4337	1992	2329	1792	4655	1688	2605	1637	2774	3216	3624	1625
CG13299	0	7	0	0	0	0	0	0	0	1	7	9	0	0	3	0	0	0	0	0	22	30	0	2	0	0	0	20	0	11	0	0	2	11	1	5	0	1	0	0	0	1	0	0	12	44	0	0	1
CG13300	0	1	3	0	0	0	0	0	6	3	1	5	0	0	8	4	1	1	1	3	2	6	0	0	3	0	0	1	42	38	2	1	5	4	304	155	90	1	4	3	10	2	3	2	1	2	0	0	7
CG13305	10	7	7	2	0	0	0	0	0	0	0	0	1	1	1	0	1	1	0	0	0	0	0	0	0	0	0	0	0	0	0	0	0	0	0	0	3	0	0	0	1	0	0	0	0	1	4	6	1
CG13306	0	0	0	0	0	0	0	0	0	0	0	0	0	0	0	0	0	0	0	0	0	0	0	0	617	212	0	0	1	1	0	0	0	0	0	0	0	0	0	0	2	0	6	3	1	0	0	0	0
CG13308	0	0	1	0	1	0	0	0	0	0	4	1	0	0	0	0	4	12	1	0	0	0	0	0	8	1	0	2	0	1	1	2	4	0	0	0	0	0	0	0	0	0	1	0	2	0	0	0	11
CG13309	0	0	0	1	0	0	0	0	0	0	0	8	0	0	0	0	0	1	0	0	0	0	0	0	0	0	0	0	0	0	0	0	0	1	2	0	0	0	1	0	1	0	0	0	0	0	1	0	0
CG13310	0	0	0	0	0	0	0	0	0	1	0	0	0	0	0	0	0	1	0	0	0	0	0	0	0	0	0	0	2	1	0	0	0	0	2	2	0	0	0	0	0	0	1	1	0	0	1	0	0
CG13311	1	0	0	0	0	0	0	0	4	4	3	13	0	0	1	0	2	1	0	0	0	0	0	0	1	0	0	0	0	0	1	0	0	0	0	2	0	0	0	0	0	0	1	1	0	0	0	0	1
CG13312	0	0	0	0	0	0	0	0	2	0	6	15	0	0	0	0	1	3	0	0	0	0	0	1	7	2	0	0	1	2	0	2	2	0	2	0	1	1	0	0	0	1	0	0	0	0	0	0	3
CG13313	13	13	14	20	7	1	1	3	2	5	5	4	5	16	15	12	8	19	4	8	6	4	0	0	10	2	16	9	19	22	3	4	12	14	9	13	26	18	5	15	13	6	12	11	30	12	6	18	120
CG13314	12	2	8	3	6	2	0	2	0	0	2	0	0	0	3	0	0	0	0	0	0	0	0	0	0	0	0	0	11	0	2	1	9	1	14	7	0	0	1	0	0	0	4	0	0	0	0	0	0
CG13315	293	193	646	382	46	38	96	50	2	0	6	6	315	243	418	430	1	0	36	7	7	5	11	8	720	20	107	9	7	1	0	0	14	7	8	6	0	0	37	32	0	0	38	51	10	18	108	47	349
CG13318	0	0	0	1	0	0	1	0	0	0	0	0	0	0	0	0	9	6	0	0	0	0	0	0	0	0	0	0	2	0	0	0	0	0	0	1	0	0	0	0	0	0	114	87	0	0	1	1	0
CG13319	690	784	615	724	580	814	603	877	357	361	306	391	686	631	668	600	159	248	240	306	179	234	184	114	1300	477	123	146	653	403	540	860	591	693	563	609	273	697	548	458	493	736	245	420	361	571	1130	780	461
CG13321	9	7	0	4	8	5	2	1	5	2	19	50	3	8	53	23	0	4	287	258	87	129	3	4	15	2	150	170	37	33	0	0	26	53	62	76	0	1	5	2	0	0	20	13	0	1	55	31	28
CG13322	721	969	774	1119	1191	1406	1152	1699	815	1159	740	1083	1122	1318	1072	1132	556	1397	565	641	394	522	309	340	1121	676	311	552	436	830	1008	1375	579	820	824	1261	648	1198	679	693	483	677	688	795	855	1155	1966	2042	750
CG13323	4	2	1	3	0	0	1	0	0	0	0	1	2	0	1	0	0	1	19	4	0	1	0	1	0	0	2	0	9	0	2	1	0	1	0	0	0	0	0	1	0	0	4	2	0	0	2	0	1
CG13324	81	80	85	105	1	0	0	0	0	0	0	0	0	0	0	0	0	1	0	0	4	2	0	1	2	0	1	0	0	0	0	0	1	0	0	0	0	2	0	0	1	0	0	0	0	0	0	0	0
CG13325	1	1	1	1	6	0	4	1	0	0	0	0	0	0	1	0	1	7	1	0	78	61	0	1	0	0	0	1	2	2	2	0	0	1	3	3	0	0	11	21	9	4	3	1	0	0	0	1	8
CG13326	2	7	1	5	8	7	1	16	3	3	0	7	2	0	1	3	19	70	1	6	4	12	0	1	7	1	9	8	9	14	1	0	13	15	14	27	51	43	1	3	1	10	28	7	1	5	14	9	8
CG13330	0	0	0	0	0	0	0	0	0	0	0	0	0	0	0	0	0	0	0	0	0	0	0	0	0	0	0	0	0	0	0	0	0	0	0	0	0	0	0	0	0	0	0	0	0	0	0	0	0
CG13331	0	1	0	3	1	0	0	1	1	0	0	1	0	0	0	0	2	1	0	1	1	0	0	0	0	0	2	0	19	25	1	0	21	8	4	2	1	5	0	0	2	1	7	1	2	1	3	6	0
CG13332	0	0	0	0	0	0	0	0	0	0	0	0	0	0	0	0	0	0	0	0	0	0	0	0	0	0	0	0	0	0	0	0	2	1	0	0	0	0	0	0	1	1	0	0	0	0	0	0	0
CG13334	1	0	0	0	0	0	0	0	1	0	1	0	0	0	0	0	1	0	3	1	0	0	1	0	0	0	0	1	0	0	0	0	0	0	2	0	3	0	0	0	0	0	2	0	0	0	0	0	4
CG13337	0	0	0	0	0	0	0	0	0	0	0	0	0	0	0	0	0	2	0	1	0	0	0	1	0	0	0	0	0	0	0	0	0	0	1	1	0	0	0	0	0	2	0	2	0	0	0	1	0
CG13339	221	221	147	151	253	229	223	154	232	186	182	197	358	384	425	334	161	238	204	132	53	64	105	89	456	129	109	97	256	141	429	312	114	124	133	133	281	142	258	256	212	158	334	324	352	236	495	362	250
CG13344	224	232	238	298	362	365	376	377	280	434	287	397	667	749	468	499	295	552	248	236	154	181	107	113	586	219	130	186	240	304	515	497	222	303	340	362	302	315	279	397	228	222	206	303	328	427	897	823	628
CG13358	85	76	78	121	2	2	3	4	24	56	28	52	51	53	78	82	57	92	62	38	17	54	65	66	1	0	42	59	166	160	15	9	86	104	109	125	63	32	22	16	15	16	353	288	33	55	69	36	50
CG13359	38	66	37	81	3	0	0	0	11	6	3	18	75	95	106	121	10	24	41	23	7	16	5	13	2	0	15	9	37	46	6	5	38	63	57	68	12	4	24	17	32	34	98	99	17	13	51	63	35
CG13360	1	1	0	2	4	2	0	4	0	2	1	0	0	0	1	2	3	3	0	0	0	0	1	1	2	1	0	3	1	2	1	0	2	0	8	6	0	0	1	1	2	2	3	8	0	1	0	2	0
CG13361	120	113	42	44	2	4	4	2	7	2	4	2	6	6	3	18	2	10	5	2	1	8	11	3	20	1	2	5	1	1	0	0	0	2	5	5	6	2	5	2	38	14	109	53	4	5	162	211	1
CG13362	40	37	19	15	8	7	17	12	1	2	4	6	20	31	21	11	3	8	19	6	7	6	7	8	9	0	6	0	8	12	2	1	5	13	11	13	2	5	3	16	21	11	34	23	1	2	61	85	6
CG13364	1270	1173	790	1105	2042	2091	2366	1832	1518	1720	1210	1501	3273	3532	2415	2489	1961	3485	2369	1858	1258	1449	1121	1094	4879	1790	969	1133	3799	3405	2888	3808	3411	3536	3661	3579	1780	3100	2394	2849	2879	3398	1464	1963	2397	2088	3182	3088	2844
CG13365	249	210	159	117	277	252	238	180	279	245	222	232	279	329	198	213	265	412	244	196	111	118	189	145	773	222	127	139	798	422	503	525	339	335	418	366	288	181	346	310	396	338	369	337	331	270	472	385	383
CG13366	1582	1859	1219	1616	2638	2587	2337	4070	4410	6108	3605	5247	2990	4109	2493	3074	3598	6925	2120	1854	2969	3748	2713	2765	4004	4142	1507	2373	2198	3605	5037	5994	3250	3700	3843	4833	2947	5085	2517	3028	2535	2774	4173	4481	3140	3171	5036	7351	4613
CG13367	363	473	282	379	643	689	425	621	556	813	496	725	583	716	485	507	653	1466	476	311	261	499	427	517	1039	598	229	375	1046	981	929	1309	486	699	591	853	818	1018	577	670	492	754	922	954	728	905	954	1011	1039
CG13369	897	890	799	1021	1156	1025	1355	866	406	450	271	298	1835	1778	747	845	1202	1982	676	446	192	235	469	455	1233	525	368	390	1778	951	1844	1554	478	503	718	818	839	713	536	358	560	430	1237	1045	1552	1284	1211	1083	765
CG13373	0	0	0	0	0	0	0	0	0	0	0	0	0	0	0	0	0	0	0	0	0	0	0	0	0	0	0	0	0	0	0	0	0	0	0	0	0	0	0	0	0	0	0	0	0	0	0	0	0
CG13375	109	247	131	259	120	66	305	144	20	14	59	19	191	139	57	22	4	8	5	8	127	41	27	4	120	40	75	29	17	21	757	950	191	81	34	10	120	107	712	586	8	9	202	163	44	32	16	24	19
CG13376	0	2	1	2	1	4	2	0	1	0	1	0	1	0	0	0	2	1	0	0	0	0	1	0	0	0	0	7	0	1	0	0	2	1	1	0	0	1	0	1	0	0	1	1	1	0	0	1	1
CG13377	3	7	8	4	4	3	9	7	4	3	0	4	10	7	3	2	12	22	2	0	4	2	4	5	9	0	3	12	3	4	3	5	10	8	3	4	7	3	11	5	3	6	3	9	6	4	1	3	21
CG13380	0	0	3	1	0	0	0	0	0	0	0	0	2	3	8	5	0	0	0	0	0	0	0	0	0	0	1	0	0	0	0	0	0	0	0	0	0	0	0	0	19	9	12	6	0	0	34	14	2
CG13384	1654	1278	1914	1495	1201	1089	993	1243	2079	2387	1799	2501	907	812	728	674	757	1625	4624	1534	722	717	937	655	6092	544	1601	1318	2537	1755	1355	1394	3742	1796	2864	1933	1314	1483	1524	1490	652	686	2851	2850	1957	1498	1246	1107	2634
CG13385	21	19	23	12	0	0	1	2	10	8	1	3	0	0	0	0	1	0	0	1	1	0	0	0	0	0	0	0	0	2	0	0	1	2	1	0	2	0	2	0	1	0	10	3	1	0	1	1	1
CG13386	280	317	272	279	80	33	55	31	271	340	502	987	2	0	8	2	81	128	81	56	19	8	3	5	2	1	4	1	232	213	30	7	103	119	23	37	8	12	14	18	33	20	831	789	1	2	7	1	39
CG1339	14	15	24	19	7	2	1	11	2	1	5	2	0	2	1	1	20	27	8	2	4	4	1	2	3	0	23	38	13	5	0	1	8	5	5	3	7	1	6	6	10	6	2	2	5	2	13	2	15
CG13390	614	547	570	646	435	304	473	266	396	241	370	218	511	487	610	542	423	563	290	167	194	192	344	222	970	259	156	110	751	306	541	396	478	321	539	310	455	249	868	615	529	382	1030	1038	422	322	557	392	651
CG13392	230	200	222	214	185	118	197	114	138	68	92	67	170	148	264	197	156	217	126	73	40	23	142	89	546	92	57	50	136	72	240	161	111	64	151	74	166	82	299	277	118	87	251	221	227	129	182	91	343
CG13397	1231	1321	1820	1891	186	190	262	306	1424	471	1476	450	1622	1679	1044	1098	637	1008	559	362	258	237	2625	1789	2052	363	233	123	1038	454	330	323	1604	1122	556	475	942	575	1134	1182	218	165	1849	1586	380	230	1014	605	264
CG13398	549	717	693	753	711	717	947	776	345	379	410	409	479	549	687	647	434	678	274	215	164	164	211	138	1181	467	244	197	127	298	438	370	390	428	431	472	415	379	565	582	278	235	1213	1166	588	533	762	526	728
CG1340	0	2	1	2	1	0	1	0	0	1	0	0	0	2	1	1	1	0	0	0	2	1	1	0	0	1	2	2	1	1	5	5	29	36	75	23	0	0	0	0	1	3	2	2	3	2	7	5	1
CG13403	1	0	12	31	0	1	0	0	0	0	1	1	0	1	0	0	1	1	8	6	0	0	0	0	0	1	0	0	7	0	11	7	1	12	3	1	0	0	0	0	1	2	0	0	0	0	0	0	2
CG13404	0	0	0	0	0	0	0	0	0	1	0	1	1	1	0	0	28	66	4	0	0	0	0	0	0	0	0	1	5	1	0	0	6	3	7	12	3	5	1	0	0	0	0	0	0	1	6	9	1
CG13405	39	55	31	36	0	0	0	0	0	0	0	1	0	0	0	0	4	10	4	7	0	0	0	1	0	2	0	0	1	2	0	2	1	1	0	2	2	8	0	0	0	5	8	18	1	10	3	4	46
CG13407	5	16	5	3	0	0	0	0	0	4	1	1	0	0	0	0	0	0	0	0	0	0	0	0	0	0	12	3	0	1	0	0	2	1	0	1	1	1	0	0	2	0	0	0	1	0	0	1	0
CG13408	0	0	0	0	0	1	0	0	0	0	0	0	0	0	0	0	0	2	0	0	0	0	0	0	0	0	0	0	0	1	0	0	2	0	1	0	0	0	0	0	0	0	0	0	1	0	1	0	0
CG13409	179	131	192	204	10	12	4	7	14	9	14	17	92	72	65	82	53	83	17	9	24	23	8	22	72	24	23	33	16	33	13	6	29	28	54	44	29	12	50	80	79	53	25	13	27	11	74	92	52
CG13422	1	0	0	0	0	0	0	0	0	0	0	0	0	0	0	0	0	0	0	0	0	0	0	0	0	0	0	0	0	0	0	0	0	0	0	0	0	0	0	0	0	0	0	0	0	0	0	0	0
CG13423	0	0	0	0	0	0	0	0	0	0	0	0	0	0	0	0	4	0	0	0	0	0	0	0	0	0	0	1	0	0	0	0	7	0	1	0	0	0	0	0	0	0	0	0	0	0	0	0	0
CG13426	0	0	0	0	0	0	0	0	0	0	0	0	0	0	0	0	0	0	0	0	0	0	0	0	0	0	0	0	0	0	0	0	0	0	0	0	0	0	0	0	0	0	0	0	0	0	0	0	0
CG13427	0	0	0	0	0	0	0	0	0	0	0	0	0	0	0	0	0	0	0	0	0	0	0	0	0	0	0	0	0	0	0	0	0	0	0	0	0	0	0	0	0	0	0	0	0	0	0	0	0
CG13428	0	0	0	0	0	0	0	0	0	0	0	0	0	0	0	0	0	0	0	0	0	0	0	0	0	0	0	0	0	0	1	0	0	1	0	1	0	0	0	0	0	0	0	0	0	0	0	0	0
CG13430	0	0	0	0	0	0	0	0	0	0	0	0	0	0	0	0	0	0	0	0	0	0	0	0	0	0	0	0	0	0	0	0	0	0	0	0	0	0	0	0	0	0	0	0	0	0	0	0	0
CG13436	56	92	60	53	23	18	23	41	28	42	20	30	74	45	31	30	94	185	44	28	9	15	44	24	62	31	29	40	24	70	36	21	59	56	61	63	85	52	74	83	22	33	47	41	97	67	55	33	86
CG13437	0	4	0	0	1	2	0	0	0	0	0	0	3	5	1	2	3	2	1	2	3	2	0	0	2	0	0	3	1	0	0	0	3	0	2	0	0	0	34	21	5	2	3	0	2	0	2	2	2
CG13438	0	0	0	0	0	0	0	0	0	0	0	0	0	0	0	1	0	0	0	0	0	0	0	0	0	0	0	0	0	0	0	0	0	0	1	1	0	0	0	0	0	0	0	0	0	0	0	0	0
CG1344	1957	2348	1977	2536	2356	2257	2628	2779	1918	2388	1648	2425	2328	2508	2523	2527	1860	3268	1441	1308	1111	1396	1304	1210	3774	1443	818	1009	1155	1959	2270	2891	1483	1877	1969	2033	1556	2289	1358	1589	1710	1975	1718	1955	2356	2586	2219	1971	1801
CG13442	0	0	0	0	0	0	0	0	0	0	0	0	0	0	0	0	0	1	0	1	0	0	0	0	0	0	0	0	0	0	0	0	0	0	0	1	0	0	0	0	0	0	0	2	0	0	2	0	0
CG13443	0	0	0	0	0	0	0	0	0	0	0	0	0	0	0	0	0	0	0	0	0	0	0	0	0	0	0	0	1	0	0	0	0	0	0	0	0	0	0	0	0	0	0	0	0	0	1	0	0
CG13445	0	1	0	0	0	0	0	1	0	0	1	0	0	0	0	0	40	59	0	0	0	0	3	0	1	0	0	0	3	5	0	0	0	0	0	0	0	0	0	0	1	0	0	0	0	1	0	0	0
CG13449	0	0	0	0	1	0	0	1	0	0	1	0	1	2	1	1	0	5	0	0	0	0	1	0	1	0	1	0	0	0	1	0	1	1	0	0	1	0	0	0	0	1	0	2	2	0	1	1	1
CG13454	0	2	2	2	3	1	0	1	1	0	0	1	10	7	7	15	13	14	2	0	14	35	1	0	9	2	21	20	110	165	3	1	4	8	39	71	74	77	9	0	5	6	38	51	7	3	37	49	7
CG13455	1	0	0	0	0	0	0	0	0	0	0	0	2	2	4	1	0	1	1	0	0	0	0	1	1	0	1	0	1	0	0	0	0	0	2	2	0	0	0	0	2	0	1	2	0	0	0	0	1
CG13457	3	4	3	1	1	0	1	2	3	1	7	0	2	2	0	1	13	11	2	1	0	0	1	0	1	0	4	9	6	13	0	1	3	2	3	3	14	4	2	3	1	2	3	1	2	6	34	24	6
CG13458	39	65	17	20	3	10	0	3	14	1	11	3	62	70	21	41	19	31	3	6	3	0	15	10	0	0	2	6	31	42	0	2	92	67	60	29	83	32	1	4	25	40	11	10	0	2	15	7	4
CG13460	0	0	0	0	0	0	0	0	0	0	0	0	0	0	0	0	0	3	0	0	0	0	1	0	0	0	0	1	1	2	0	0	0	1	0	0	0	0	0	0	0	0	2	0	0	0	1	0	0
CG13461	0	3	0	2	0	0	1	4	0	0	0	0	0	0	2	1	0	0	0	0	0	0	0	0	0	0	0	0	0	1	0	0	6	8	116	107	0	0	92	114	4	8	0	0	0	0	0	0	0
CG13463	1	0	1	0	0	1	1	0	0	0	0	0	0	0	0	0	1	0	1	1	0	0	0	0	0	0	0	0	0	0	0	0	0	1	17	6	0	0	4	0	0	0	0	0	0	0	0	0	0
CG13465	0	0	0	0	0	0	0	0	0	0	0	0	0	1	0	0	0	0	1	0	0	0	0	0	0	0	0	0	0	0	0	0	0	0	0	0	0	0	0	0	0	0	0	0	0	0	1	3	0
CG13471	12	8	5	0	0	0	1	0	0	0	0	0	0	0	0	0	0	1	0	1	0	0	0	0	0	0	0	0	0	0	0	1	0	2	1	0	0	0	0	0	0	4	0	2	1	1	4	1	0
CG13473	1	3	0	0	0	0	0	0	0	0	0	0	1	0	0	0	0	0	0	0	0	0	0	0	0	0	0	0	1	1	1	0	0	0	0	0	0	0	0	0	0	0	1	0	2	1	0	0	0
CG13474	0	0	0	0	0	0	0	0	0	0	0	0	1	2	0	0	0	0	0	0	0	0	0	0	0	0	0	0	0	0	0	0	0	0	0	0	0	0	0	0	0	0	0	0	0	0	1	2	0
CG13476	1	3	3	2	0	0	0	0	0	0	0	0	0	1	0	1	0	0	0	0	0	0	0	0	0	0	0	0	0	0	0	0	0	0	1	0	0	1	0	0	0	0	0	0	0	0	0	1	0
CG13477	7	1	0	0	0	0	0	0	0	0	0	0	7	2	0	2	0	0	0	0	0	0	0	0	0	0	0	0	0	0	0	0	0	0	0	0	0	0	0	0	0	0	0	0	0	0	1	5	0
CG13481	1	1	0	0	0	0	0	0	0	0	0	0	1	0	0	0	5	16	0	1	1	0	0	0	2	0	1	0	2	1	0	0	0	0	1	0	0	3	0	0	1	0	0	0	0	0	0	0	0
CG13482	144	98	95	58	4	2	1	0	1	0	2	5	0	0	0	0	1	3	74	35	24	20	12	1	83	10	41	5	25	8	0	2	1	0	20	14	4	0	5	1	1	1	0	1	0	1	2	6	7
CG13484	506	491	352	484	193	247	178	186	182	326	202	299	306	357	254	233	199	391	253	230	101	184	247	215	591	310	98	212	401	426	300	423	233	275	254	302	143	254	275	209	282	390	213	287	272	291	541	577	276
CG13488	0	4	0	2	0	0	0	0	0	4	3	36	0	1	0	0	0	1	2	22	11	160	0	1	15	341	1	50	69	55	0	0	7	55	64	58	0	0	0	0	0	0	0	0	0	1	1	2	5
CG13492	9	11	4	7	0	0	0	1	0	5	0	8	0	2	3	3	2	11	0	5	3	2	2	1	4	1	2	8	8	12	1	0	3	6	1	2	4	0	3	2	7	3	10	3	7	5	2	1	2
CG13494	0	0	0	0	0	0	0	0	0	0	0	0	0	0	0	0	0	0	0	0	0	1	0	0	0	1	0	0	0	1	0	0	0	0	1	0	0	0	0	0	0	0	0	0	0	0	0	0	0
CG13500	0	0	0	1	0	0	0	0	0	0	0	0	0	0	0	0	0	0	0	0	0	0	0	0	0	0	0	0	0	0	0	0	0	0	0	0	0	0	0	0	0	0	0	0	0	0	0	0	0
CG13501	0	0	0	0	0	0	0	0	0	0	0	0	0	0	11	3	1	0	0	0	0	1	2	1	0	0	1	0	0	0	0	0	6	4	0	1	0	0	0	4	0	0	0	0	1	0	0	0	0
CG13502	1	1	5	0	0	0	0	0	1	3	1	4	4	2	2	2	0	8	2	0	1	2	0	1	0	0	2	0	0	1	0	0	5	1	1	0	0	0	0	5	1	0	0	0	3	1	6	1	1
CG13506	49	47	67	23	986	411	331	197	3682	2735	1029	837	280	134	1170	589	2591	3797	3158	2786	2597	999	612	210	4923	100	343	240	245	166	215	113	1067	207	2534	801	658	349	5898	4727	782	86	4205	1257	142	19	612	243	136
CG13510	0	0	0	0	0	0	0	0	0	0	0	0	0	0	0	0	0	0	0	0	0	0	0	0	0	0	0	0	0	0	0	0	0	0	0	0	0	0	0	0	0	0	0	0	0	0	0	0	0
CG13511	0	0	0	0	0	0	0	0	0	0	0	0	0	0	0	0	0	0	0	0	0	0	0	0	0	0	0	0	0	0	0	0	0	0	0	0	0	0	0	0	0	0	0	0	0	0	0	0	0
CG13516	141	102	158	142	0	0	0	1	202	280	301	299	0	1	0	1	296	352	5	2	40	57	16	16	105	11	106	149	59	55	156	67	67	59	66	45	4	2	29	21	232	163	20	8	25	0	11	2	9
CG13526	1	2	1	0	0	0	0	0	0	0	0	0	0	0	0	0	0	0	0	0	0	0	0	0	0	0	0	0	0	0	0	0	0	0	0	0	0	0	0	0	0	0	0	0	1	0	0	0	0
CG13527	6	12	0	4	0	0	0	0	0	0	0	0	0	0	0	0	0	0	0	1	0	0	0	0	0	0	0	0	0	0	0	0	0	0	2	1	0	0	0	0	0	0	0	0	1	0	0	1	0
CG13531	2040	3197	2456	4056	724	1131	600	1843	1334	2745	1105	2494	773	990	726	903	953	2536	593	971	719	1162	1614	1614	1390	1128	677	2045	1327	2774	1315	2477	1629	2678	1795	3097	922	2814	1058	1045	725	1535	926	1233	1376	3116	945	1202	1151
CG13532	12	28	39	44	1	1	0	0	2	0	1	1	2	1	2	0	6	12	0	0	3	2	1	0	2	0	0	0	2	1	1	0	2	2	2	4	3	0	0	1	2	0	3	0	0	0	0	1	5
CG13538	0	0	0	0	0	0	0	0	0	0	0	0	0	0	0	0	0	0	0	0	0	0	1	0	0	0	0	0	1	0	0	0	0	0	0	0	0	0	0	0	0	0	0	0	0	0	0	0	0
CG13539	0	0	0	0	0	0	0	0	0	0	0	0	0	0	0	0	0	0	0	0	1	1	0	0	0	0	0	0	0	1	0	0	0	0	0	0	0	0	0	0	1	0	0	0	0	0	0	0	0
CG1354	3429	3476	2779	3421	3907	3275	3404	2989	4100	3400	3098	3013	5733	5808	5258	4746	6275	9968	3141	2297	4471	4978	3385	2988	8452	3261	1756	1395	4376	2528	5105	6508	4106	3928	5071	3693	3300	3796	2985	3055	5226	5350	3711	4360	5150	3901	3354	3076	6042
CG13540	0	0	1	0	1	0	0	0	0	0	0	0	0	0	0	4	0	0	1	0	0	0	0	0	0	0	0	0	0	0	0	0	1	1	0	0	0	0	0	0	0	0	2	1	0	0	0	0	1
CG13541	0	0	1	0	0	0	0	0	0	0	0	0	0	0	0	0	0	0	0	0	0	0	0	0	0	0	0	0	0	0	0	0	0	0	0	0	0	0	0	0	0	0	0	0	0	0	0	0	1
CG13544	0	0	1	0	0	0	0	0	0	0	0	0	0	0	0	0	0	0	0	0	0	0	0	1	0	0	0	0	0	0	0	0	0	0	0	0	0	0	0	0	0	0	2	0	0	0	0	0	0
CG13545	0	0	0	0	0	0	0	0	0	0	0	0	0	0	0	0	0	0	0	0	0	0	0	0	0	0	0	0	0	0	0	0	0	0	0	0	0	0	0	0	0	0	1	0	0	0	0	0	0
CG13551	5920	6280	5478	6926	3777	4740	4871	4370	2716	3107	1882	2350	3432	3651	3203	3058	1546	2585	2190	1572	1367	1609	3614	3345	14705	5873	1487	1433	6062	3698	5233	5614	3354	3649	4597	4647	3994	3302	3816	3894	5518	5379	3977	3987	4000	3580	5046	4291	4358
CG13557	7	2	4	4	1	0	0	0	0	0	0	0	0	0	1	1	0	0	0	0	0	0	0	0	0	0	0	0	0	0	0	0	0	0	1	0	0	0	0	0	0	0	0	0	0	0	0	0	0
CG13558	1	0	0	1	0	0	0	0	0	0	0	1	0	0	0	0	0	0	0	0	0	0	0	0	7	0	0	0	0	0	0	0	0	0	0	0	0	0	0	0	0	0	0	1	0	0	0	0	0
CG13559	358	220	107	92	42	35	68	14	0	0	0	0	198	191	425	345	1	0	2	0	9	9	1	0	171	8	198	5	1	0	0	0	1	1	8	5	0	0	337	284	0	0	15	3	3	4	2	1	28
CG13560	0	0	0	4	0	0	0	0	0	0	0	0	0	0	0	0	0	0	0	0	0	0	0	0	0	0	0	0	0	0	0	0	0	0	0	0	0	0	0	0	0	0	0	0	0	0	0	0	0
CG13561	1	2	1	0	0	0	0	0	1	0	2	4	0	1	0	0	0	1	0	0	5	5	9	4	4	1	13	3	5	2	0	0	0	0	7	12	2	0	16	16	0	1	0	2	3	1	6	8	2
CG13562	269	205	316	237	9	3	31	11	4	2	4	2	64	45	64	64	53	88	14	7	1	11	16	19	21	2	4	6	39	61	4	21	16	17	10	9	17	21	7	9	10	0	34	33	31	17	28	36	61
CG13563	142	155	261	240	144	77	128	180	70	79	62	64	192	183	194	227	123	203	27	11	42	36	371	292	430	141	6	19	38	82	611	444	190	128	602	415	91	48	112	122	303	259	688	544	341	220	372	302	394
CG13564	0	3	0	0	0	0	0	0	0	0	0	0	0	0	6	1	0	0	0	1	3	0	0	0	0	0	0	0	1	0	1	0	5	0	7	4	0	0	0	0	0	0	16	7	0	0	3	0	0
CG13565	105	59	105	94	1	3	3	0	4	7	5	25	109	103	1127	1030	64	81	1	6	11	10	7	3	11	3	15	8	28	32	25	13	66	78	33	23	38	14	749	682	88	84	53	46	15	6	79	20	19
CG13566	34	58	47	86	1	1	0	3	0	0	0	0	1	2	2	3	4	10	3	0	1	0	0	0	1	1	0	0	1	0	1	0	4	1	3	2	1	5	1	1	0	0	1	1	1	1	3	1	1
CG13575	96	107	95	94	0	0	0	0	1	25	11	12	40	38	7	16	2	2	3	15	9	22	2	3	3238	2879	0	1	2	3	0	0	2	2	0	1	0	4	1	1	0	0	0	2	1	0	1829	1351	6
CG13577	62	50	98	134	0	0	1	1	5	4	2	1	3	5	13	4	1	5	0	3	46	38	5	16	249	72	0	0	216	147	23	12	83	80	0	1	0	4	0	0	25	15	6	16	0	0	1	1	2
CG13578	1	2	1	1	1	0	0	0	2	3	0	4	2	3	2	0	4	6	0	1	0	2	1	1	2	0	2	2	0	3	5	1	1	3	1	2	0	0	5	1	1	1	0	0	6	1	1	6	2
CG13579	1	0	0	1	25	16	14	35	0	0	0	0	0	0	0	0	1	1	0	0	0	0	17	3	0	0	1	3	1	0	66	64	21	8	1	0	0	53	167	180	71	31	1	1	1	0	4	2	3
CG1358	30	37	98	185	181	324	118	275	106	207	317	288	5708	5619	2379	2240	40	104	558	698	349	534	627	478	4623	2691	91	192	323	310	4294	3615	567	298	250	231	27	32	488	407	38	21	30	22	74	84	2382	1732	990
CG13581	0	1	0	0	0	0	0	0	0	2	0	0	0	0	0	0	1	2	0	0	0	0	0	0	0	0	0	2	0	0	0	0	0	0	1	1	0	0	0	0	0	0	0	0	0	0	2	0	0
CG13585	939	912	752	896	705	835	961	787	1397	1128	762	895	710	747	767	727	500	1114	758	528	363	364	598	509	2176	605	3031	915	2320	1397	887	1058	543	590	1057	930	934	964	1175	1024	481	497	919	951	1380	1088	744	630	844
CG13587	1	1	1	0	2	1	0	0	0	0	0	1	1	4	1	0	0	2	0	0	0	0	1	0	4	0	0	4	1	0	0	2	0	2	1	0	3	1	1	2	3	0	0	0	0	1	0	1	1
CG13589	0	0	0	0	0	0	0	0	0	0	0	0	0	0	0	0	0	0	0	0	0	0	0	0	0	0	0	0	0	0	0	0	1	0	0	0	0	0	0	0	3	1	0	0	0	0	0	2	0
CG13590	0	0	0	0	0	0	0	0	0	0	0	0	0	0	0	0	0	0	27	15	0	0	0	0	0	0	0	0	0	0	0	0	0	0	0	0	0	0	0	0	4	1	0	0	0	0	1	0	0
CG13594	55	59	47	38	0	1	0	2	0	0	0	0	0	0	1	0	8	12	1	0	3	2	945	979	75	48	1	0	0	2	0	0	0	3	0	1	4	1	19	9	1	3	7	2	0	4	307	302	865
CG13599	390	517	504	644	430	460	480	429	560	897	589	924	422	600	617	645	378	810	414	374	320	409	322	308	658	114	192	341	650	605	728	878	424	593	350	417	342	707	169	190	468	527	368	510	244	280	677	649	266
CG1360	147	141	148	141	255	134	213	179	120	99	101	141	207	187	259	227	163	237	147	93	71	64	101	87	314	72	52	38	89	124	204	217	196	157	158	127	190	175	99	104	204	200	185	163	194	134	189	141	238
CG13601	634	621	572	681	866	498	828	517	708	510	622	532	1258	1216	1126	981	609	880	537	344	417	297	575	452	2105	497	348	255	1266	583	1354	940	835	687	892	630	630	430	460	416	852	630	865	785	1188	786	1176	893	1156
CG13603	1377	1642	1444	1888	1266	1544	1100	1280	1107	1386	984	1282	1705	1999	1893	1898	1170	2386	1192	827	454	571	767	776	2221	1041	943	1180	2389	2276	3904	4224	1141	1564	1047	1189	1497	1749	829	822	916	1172	1825	1789	1334	1583	2270	2056	2128
CG13604	391	440	417	521	461	410	379	524	599	860	647	742	637	678	522	561	499	825	397	311	238	280	521	494	1232	467	256	457	213	414	684	785	380	505	524	597	588	547	164	207	374	447	560	684	702	688	702	601	563
CG13605	1276	2120	1507	3141	1229	1942	1232	2003	1214	1673	1017	1640	1233	1334	986	1127	989	2337	726	745	540	939	596	560	1723	905	596	1115	1538	1987	1980	2631	1233	2346	1375	2670	1027	1929	1205	1230	1004	1094	1407	2097	1427	3236	1697	1738	1625
CG13606	15	10	24	10	0	0	0	1	0	0	0	0	0	2	0	0	1	1	0	0	0	0	0	0	0	0	0	0	0	2	0	0	0	1	2	1	0	0	0	0	2	3	4	2	4116	1461	3	0	0
CG13607	2	0	1	1	0	1	0	0	0	0	0	2	0	0	1	0	4	19	1	1	1	1	0	0	4	8	0	4	2	1	0	0	0	0	26	29	1	0	13	14	8	6	1	8	0	0	5	1	2
CG13609	35	48	40	35	68	53	61	59	60	77	32	41	38	48	36	62	34	85	18	24	35	20	20	31	77	22	29	39	50	82	61	43	37	53	71	112	83	58	55	47	75	48	63	47	56	40	75	61	57
CG13611	6	17	10	7	5	1	5	15	0	1	1	2	1	2	2	3	6	18	2	0	7	5	2	1	4	0	5	6	12	18	5	13	19	15	5	17	28	12	2	5	3	8	32	18	0	1	30	25	38
CG13613	0	0	0	0	0	0	0	0	0	0	0	0	0	0	0	0	0	0	0	0	0	0	0	0	0	0	0	0	0	0	0	0	0	0	0	0	0	0	0	0	0	0	0	1	0	0	0	0	0
CG13614	0	0	0	0	0	0	0	0	0	0	0	0	0	0	0	0	0	0	0	0	0	0	0	0	0	0	0	0	0	0	0	0	0	0	3	0	0	0	0	0	0	0	0	0	0	0	0	0	0
CG13615	0	1	1	1	0	0	0	0	0	0	0	0	0	0	0	0	0	0	0	0	0	0	0	0	0	0	0	0	1	1	0	0	0	0	1	19	0	0	0	0	0	0	0	0	0	0	1	0	0
CG13616	0	0	1	1	0	0	0	0	0	0	0	0	1	0	0	1	0	0	0	0	0	0	0	0	0	0	0	0	0	1	0	0	0	0	0	1	0	0	0	0	0	0	6	1	0	0	0	0	0
CG13617	666	793	1145	1206	448	324	217	252	73	37	58	55	478	492	461	561	682	1214	597	296	76	98	624	482	23	3	306	359	184	318	623	483	260	218	653	536	874	430	675	594	681	472	1496	1178	415	272	805	622	599
CG13618	8	5	6	4	0	0	1	0	0	0	2	2	7	6	5	0	2	7	0	0	0	1	0	0	0	0	15	2	1	1	0	0	3	4	150	215	1	0	1	1	0	2	3	0	36	14	6	4	0
CG13622	1	1	3	1	0	0	2	1	0	0	0	1	1	1	5	1	0	2	0	0	1	0	0	1	0	0	4	0	1	0	0	0	1	2	10	1	0	0	2	1	1	1	0	1	88	102	3	3	0
CG13623	608	600	508	555	123	119	122	99	109	169	179	313	282	342	664	622	193	302	83	49	198	237	148	108	621	209	140	118	685	494	279	310	630	637	430	418	182	209	1167	1090	541	709	203	237	340	479	191	158	200
CG13624	4664	7179	8110	7288	1556	1356	1598	2376	3014	624	1524	715	3364	5092	3699	3222	6132	9267	3344	1526	796	390	3291	2651	3750	809	1493	895	875	1185	7511	8561	1918	1244	2094	1257	5478	2494	2864	3299	2871	2898	4235	6071	4151	4255	3146	3342	3867
CG13625	576	620	529	758	489	622	460	683	727	855	569	726	948	1292	962	1173	511	861	442	428	384	424	399	369	1324	518	243	404	1473	1144	966	1225	471	561	609	749	688	947	656	806	405	432	784	1041	775	873	1471	1675	453
CG13627	0	0	0	1	0	0	0	0	0	1	0	0	0	1	0	0	1	0	0	1	0	0	0	0	0	0	0	0	0	2	0	0	0	0	0	1	0	0	0	1	2	0	4	3	1	0	0	0	1
CG13630	1706	1822	1668	2226	1857	1708	2258	2100	1400	1406	1485	1409	1555	1681	1908	1852	1171	2072	1213	1013	1670	1524	909	846	3900	1254	630	780	3192	2035	1312	1715	2294	2540	2335	2628	1557	1651	1412	1276	1752	1996	1294	1364	1982	1536	3091	2618	2010
CG13631	1499	434	1701	619	2372	334	3801	538	1406	212	686	135	3390	2029	2982	1137	433	118	249	155	11	2	359	147	950	19	762	13	137	24	412	72	267	52	183	41	222	23	4706	1967	52	9	3136	1166	2941	1672	1394	122	2514
CG13634	1	2	2	9	0	0	0	0	0	0	0	0	0	0	0	0	1	1	0	0	0	0	0	0	0	0	1	0	1	1	0	0	0	0	0	0	0	0	0	0	0	0	1	0	0	0	3	3	0
CG13639	0	1	0	0	0	0	0	0	0	0	0	0	0	0	0	0	0	0	0	0	0	0	0	0	0	0	0	5	0	1	0	0	0	5	0	0	0	0	0	0	0	1	1	0	0	0	0	0	0
CG13640	0	0	0	1	0	0	0	0	0	0	1	0	1	0	0	0	1	0	0	0	0	0	0	0	1	1	0	0	8	1	0	0	1	0	0	1	0	0	0	0	0	0	0	0	0	0	0	0	0
CG13641	7	12	66	133	0	0	0	0	0	0	1	1	0	0	0	0	0	1	0	4	1	1	0	0	1	3	2	2	16	6	0	0	9	4	1	0	0	0	0	0	0	0	1	1	0	0	1	0	1
CG13643	1	2	2	4	1	0	0	2	1	1	1	0	1	3	1	5	11	10	2	2	0	0	1	0	1	0	12	19	3	4	3	2	24	25	11	11	4	0	5	5	3	0	7	10	6	3	4	6	14
CG13646	18	18	16	7	3	1	4	6	1	2	7	10	11	18	31	20	26	22	7	1	4	4	2	4	4	3	5	2	11	19	2	1	39	16	6	11	4	3	54	41	7	2	5	6	13	4	3	13	7
CG13650	261	165	242	270	96	48	55	22	7	10	9	11	296	227	919	811	168	165	39	10	79	40	78	30	80	3	137	69	30	41	46	17	48	44	61	25	151	14	465	461	139	66	1049	735	155	114	125	80	97
CG13653	1	0	0	0	0	0	0	0	0	0	0	0	0	0	0	0	0	0	0	0	0	0	0	0	0	0	0	0	0	0	0	0	0	0	0	0	0	0	0	0	0	0	0	0	0	0	1	0	0
CG13654	345	784	279	719	4	6	14	2	7	26	7	59	66	107	391	500	5	6	246	309	182	753	4	17	1442	742	313	579	23	59	13	13	24	35	15	28	0	0	195	262	8	0	20	29	331	574	31	134	178
CG13658	45	58	62	64	0	0	0	0	20	14	42	19	7	9	1	6	27	18	7	6	4	3	11	4	45	4	187	105	6	12	2	4	38	33	20	6	16	13	23	20	48	46	15	15	5	3	1	1	2
CG13659	1	3	7	7	2	0	1	3	3	5	2	2	10	6	133	84	7	13	1	0	0	2	3	1	148	33	12	10	4	13	7	0	151	152	14	4	6	4	1	3	43	25	9	3	3	0	0	0	5
CG13663	317	367	309	336	343	418	434	304	356	483	291	425	452	520	620	631	314	615	260	272	100	135	246	209	945	317	309	392	388	560	527	595	153	206	287	337	305	473	462	530	210	195	343	452	431	406	716	583	390
CG13667	506	552	480	630	560	550	728	575	405	365	308	304	393	451	433	532	395	777	485	314	317	293	445	450	1148	361	183	189	705	565	667	783	519	528	525	532	488	485	328	364	339	366	502	547	411	373	453	362	466
CG13670	1	0	1	6	0	0	1	0	0	0	0	1	1	1	0	0	2	2	23	8	0	0	0	0	0	0	0	0	0	0	0	0	1	0	0	4	0	0	1	0	2	0	4	1	0	0	1	0	1
CG13671	602	605	719	775	809	780	962	781	838	885	653	751	632	719	568	635	639	1212	625	440	405	380	855	783	1878	452	392	377	1306	853	1363	1253	741	649	539	492	753	685	1596	1614	576	478	701	769	1344	1065	759	558	1654
CG13674	0	0	0	0	0	0	0	0	0	0	0	0	0	0	0	0	4	10	0	0	0	0	0	0	0	0	6	5	5	12	0	0	0	2	0	0	1	0	0	0	0	0	0	0	0	0	0	0	0
CG13675	0	5	13	11	0	0	0	0	0	0	0	0	2	0	1	5	1	1	0	0	0	0	0	0	0	0	1	1	2	1	7	1	59	44	3	0	0	0	0	0	1	0	19	6	0	0	0	1	121
CG13676	162	176	237	269	179	121	118	141	96	64	75	61	143	177	144	142	170	362	57	45	17	15	107	97	224	52	91	71	93	63	90	54	79	88	40	35	235	126	41	62	79	22	198	166	111	96	97	93	153
CG13678	0	0	0	0	0	0	0	0	0	1	0	0	0	0	0	0	2	11	0	0	0	0	0	0	0	0	4	5	4	7	0	0	0	0	0	0	1	0	0	0	0	0	0	0	0	0	0	0	0
CG13679	16	7	17	8	14	4	4	1	8	1	0	1	2	1	1	1	8	23	4	3	11	4	3	1	2	0	8	2	1	3	0	1	6	1	2	5	6	0	1	0	5	8	39	24	3	1	5	2	12
CG1368	0	0	0	0	0	0	0	0	0	0	0	0	2	3	0	0	0	0	2	0	0	0	0	0	5	1	0	0	0	0	0	0	0	0	0	1	0	0	0	0	1	0	1	0	1	0	0	0	0
CG13685	0	2	1	1	0	0	0	0	0	0	0	0	0	0	0	2	0	0	1	0	1	0	0	0	0	0	0	0	1	1	0	0	1	1	1	1	0	0	0	0	0	0	1	0	0	0	0	1	1
CG13689	202	239	163	216	131	134	138	109	295	379	163	302	209	216	307	331	248	509	199	191	188	186	144	166	386	179	120	151	323	494	283	392	130	182	199	231	225	244	224	262	166	153	379	455	244	318	161	156	256
CG13690	1574	1644	1190	1521	527	753	510	579	1170	1070	736	633	1811	2190	1973	2172	548	1369	840	764	348	270	650	637	1627	445	219	194	990	608	1668	2437	438	423	476	563	992	1298	278	429	700	659	709	1228	1186	1351	528	564	748
CG13692	759	683	742	842	8	1	9	4	48	38	33	25	1282	1423	1746	1453	203	328	366	278	51	32	23	25	168	32	99	80	8	12	0	0	47	41	426	483	273	221	35	36	607	535	462	450	3	1	208	137	296
CG13693	1	2	1	2	2	1	0	1	1	2	1	7	4	1	0	2	10	18	8	2	0	4	4	4	3	4	0	0	1	1	1	2	9	9	2	6	2	8	2	0	3	4	0	2	3	2	1	0	2
CG13694	137	171	113	137	0	1	0	0	163	429	242	699	22	59	9	29	1071	2021	23	14	87	179	1	4	0	0	139	261	100	228	1	0	66	137	124	220	379	573	3	5	3	3	17	38	632	925	18	76	22
CG13698	13	28	6	21	2	3	0	6	514	33	14	5	1	4	16	19	2	8	7	1	0	1	2	0	31	5	8	5	6	27	43	48	4	11	20	9	2	62	6	50	3	2	5	18	12	7	6	16	32
CG13699	1	3	0	0	1	0	2	0	0	0	1	1	0	0	0	0	2	3	1	0	1	0	0	0	0	0	0	1	1	4	0	0	0	0	0	1	0	1	0	0	3	1	2	1	0	0	0	0	0
CG13700	0	0	0	1	0	0	0	0	0	0	0	0	0	1	0	0	0	0	0	0	0	0	0	1	0	0	0	0	0	0	0	0	0	0	0	0	0	0	0	0	1	0	0	0	0	0	0	0	0
CG13704	7	12	7	15	0	0	1	0	0	0	0	1	1	0	1	1	8	11	0	0	0	0	0	0	101	24	8	5	1	0	0	0	0	0	1	0	0	0	0	0	0	0	0	0	0	0	0	0	0
CG13705	0	4	15	3	0	0	0	0	2	6	0	2	1	1	0	1	92	150	2	0	0	1	1	2	1	0	87	10	3	3	0	0	1	1	3	0	6	3	0	0	3	3	8	7	2	0	0	2	4
CG13707	43	96	20	42	6	4	11	28	17	864	8	408	2	1	76	78	5	24	47	48	96	79	1	1	0	0	254	202	53	139	3	2	48	39	125	113	5	6	1	0	31	11	32	25	43	44	3	1	20
CG13708	35	38	50	41	6	8	34	50	9	76	6	48	34	48	34	83	90	154	93	48	3	5	2	2	10	3	31	37	5	17	4	9	37	50	23	9	65	43	21	25	3	4	4	8	9	7	108	135	16
CG1371	5128	5282	5448	6535	7242	5371	6887	5698	4361	4493	4333	4270	9323	9105	7069	7182	4998	7864	4614	3134	3063	2982	4048	3585	13668	4204	2602	2097	3334	2696	6437	7111	4778	3791	4345	3258	4669	5369	7261	7160	4496	4262	3159	3543	6080	4682	4519	3252	8523
CG13711	0	0	0	0	0	0	0	1	0	0	0	0	0	0	0	0	0	0	0	0	0	0	0	0	0	0	1	0	0	0	0	0	0	0	0	0	0	0	0	0	0	0	0	0	0	0	0	0	0
CG13712	0	0	0	0	0	0	0	0	0	0	0	0	0	0	0	0	0	0	0	0	0	0	0	0	0	0	0	0	0	0	0	0	0	0	0	0	0	0	0	0	0	0	0	0	0	0	0	0	1
CG13713	0	1	0	0	0	0	0	0	0	0	0	0	0	0	0	0	0	0	0	0	0	0	0	0	0	0	0	0	0	0	0	0	0	0	1	1	1	0	0	0	0	0	0	0	0	0	0	0	1
CG13716	0	1	6	4	0	0	0	1	0	0	0	0	0	0	0	2	0	0	0	0	0	0	0	0	0	6	0	0	0	0	0	1	0	0	0	0	0	0	0	0	0	1	1	0	0	7	0	0	0
CG13720	0	0	0	0	0	0	0	0	0	0	0	0	0	0	0	0	0	0	0	0	0	0	0	0	0	0	0	0	0	1	0	0	0	0	0	0	0	0	0	0	0	0	1	1	0	0	0	0	0
CG13721	0	3	1	0	0	0	0	0	0	0	0	0	0	0	0	1	0	0	0	0	0	0	0	0	0	0	0	0	0	0	0	0	0	0	0	0	0	0	0	0	0	0	0	0	0	0	0	0	0
CG13722	2	4	0	3	0	0	0	0	0	1	0	0	6	3	3	2	4	10	3	0	1	0	0	1	0	0	0	0	4	2	1	0	10	10	76	80	1	0	0	1	52	27	1	1	0	2	0	2	10
CG13723	0	0	0	0	0	0	0	0	0	0	0	0	0	0	0	0	0	0	0	0	0	0	0	0	1	0	0	0	0	0	0	0	0	0	0	0	0	0	0	0	0	0	0	0	0	0	0	0	0
CG13724	0	0	0	0	0	0	0	0	0	0	0	0	0	0	0	0	0	0	0	0	0	0	0	0	0	0	0	0	0	0	0	0	0	0	0	1	0	0	0	0	0	0	0	0	0	0	1	0	0
CG13725	0	0	0	0	0	0	0	0	0	0	0	0	0	0	0	0	0	0	0	0	0	0	0	0	0	0	0	0	0	0	0	0	0	0	0	0	0	0	0	0	0	0	0	0	0	0	0	0	0
CG13727	0	0	0	0	0	0	0	0	0	0	0	0	1	0	0	0	1	1	0	0	0	0	0	0	0	0	0	0	0	0	0	0	0	0	0	0	0	0	0	0	0	0	0	0	1	0	0	0	1
CG13728	0	1	2	0	0	0	0	0	0	0	0	0	1	0	1	0	0	1	2	0	1	1	0	0	0	0	0	1	1	2	0	0	1	0	0	0	0	0	0	0	1	0	0	0	0	0	1	1	0
CG13731	0	0	0	0	0	0	0	0	0	1	0	1	0	1	1	0	0	0	0	0	5	9	0	0	0	0	1	0	0	6	0	0	0	1	0	2	0	4	1	2	0	0	1	2	1	0	1	21	0
CG13733	3	1	13	2	0	0	0	4	1	0	2	4	1	4	2	3	4	11	3	4	0	0	1	1	12	1	1	0	3	6	26	4	23	9	3	1	12	16	2	6	8	0	116	33	1	0	4	5	2
CG13737	1	0	1	0	0	0	0	0	0	0	0	0	1	0	0	0	0	1	0	0	0	0	0	1	1	0	0	0	0	0	0	0	382	214	3	2	2	0	0	0	7	4	1	1	0	0	0	0	11
CG13738	1	2	0	0	0	0	0	2	0	0	0	0	0	1	1	0	1	0	0	0	0	0	0	0	0	0	0	1	1	0	1	0	1	1	0	2	0	0	0	1	1	3	0	0	0	0	1	0	1
CG13739	0	1	0	2	1	0	0	1	0	0	0	0	0	1	1	0	203	255	3	1	0	0	1	0	2	0	0	0	0	0	0	0	0	0	0	0	1	0	0	0	2	0	2	2	0	0	1	1	0
CG13741	1487	1385	1634	1867	39	24	19	21	67	74	67	75	2515	2839	1599	1636	1831	2583	1275	684	31	23	18	16	39	21	6	11	115	171	240	196	133	171	1330	1202	2411	824	36	52	1553	1519	3118	2474	389	261	1988	1435	1124
CG13742	343	367	411	451	722	468	613	438	224	183	104	110	439	464	519	579	262	385	70	56	139	125	154	120	61	21	92	95	125	162	364	340	161	191	377	293	343	299	324	375	442	307	501	471	511	357	329	228	398
CG13743	0	3	1	0	0	0	1	0	0	0	0	0	0	1	0	1	1	0	1	0	3	0	2	1	0	0	1	0	0	1	0	0	2	0	2	1	0	0	7	5	0	0	0	0	1	1	2	6	3
CG13744	0	0	1	2	0	0	1	0	0	0	0	0	0	0	0	0	0	1	0	0	0	0	0	0	0	0	0	0	0	0	0	0	0	0	2	2	0	0	0	0	0	0	2	0	0	0	1	0	0
CG13747	0	0	1	1	0	0	0	0	0	0	0	0	0	0	0	0	0	1	0	0	0	0	0	0	0	0	0	0	0	0	0	0	0	0	0	0	0	0	0	0	1	0	0	0	1	0	0	0	0
CG13748	1	2	8	0	0	0	1	1	0	1	2	0	0	1	2	2	0	1	0	0	0	0	0	0	0	1	0	0	2	5	2	0	0	1	5	4	0	1	0	0	0	0	1	4	0	1	2	0	0
CG13749	73	120	80	111	30	21	25	17	132	109	93	109	64	62	47	74	168	334	7	7	19	21	54	27	65	14	58	69	18	37	41	48	164	181	40	64	115	65	52	62	97	131	51	26	29	30	77	86	33
CG13751	1375	1484	1140	1406	1408	1348	1431	1175	806	961	651	831	714	854	643	653	710	1255	1152	1031	1222	1409	768	638	2862	1075	601	741	2425	1594	1674	1822	1380	1561	2003	1627	1491	1599	1255	1219	1546	1737	1267	1396	1514	1109	1864	1567	1319
CG13759	6	38	36	20	0	3	1	0	3	9	3	8	0	0	1	0	11	28	0	1	4	3	2	5	1	1	1	5	65	61	0	1	7	10	45	62	1	1	23	43	2	15	9	6	0	1	14	13	2
CG13760	190	185	193	234	277	257	330	326	643	660	596	618	237	276	158	150	325	589	143	136	119	155	149	122	414	140	120	139	358	296	470	392	185	240	317	307	362	308	268	246	177	146	480	471	408	392	342	307	327
CG13766	141	231	159	350	251	352	212	382	328	260	273	219	220	321	237	365	238	325	202	123	59	68	80	51	305	57	137	164	96	122	306	270	133	92	160	75	268	179	135	129	147	48	198	159	193	137	192	148	401
CG13771	66	51	62	63	2	2	9	8	99	96	81	60	223	210	180	204	196	239	147	101	135	50	63	35	514	50	49	36	58	68	117	38	46	47	194	218	143	21	38	54	78	24	199	181	18	19	362	238	79
CG13773	359	309	251	290	824	779	957	615	358	265	331	370	238	237	413	379	436	761	389	317	175	173	341	308	1039	301	262	177	392	385	468	801	381	433	486	453	677	751	291	247	406	471	525	611	464	304	395	282	884
CG13775	314	315	406	409	353	243	329	250	331	373	326	298	450	465	706	665	458	804	222	147	163	191	256	239	592	125	171	181	267	276	459	553	313	389	395	368	433	446	381	370	278	358	434	488	421	326	594	365	502
CG13784	1396	2727	1410	2916	404	953	282	1559	1003	2063	674	1819	528	3274	578	3643	1346	3411	802	759	1668	2493	1162	780	9291	5151	908	1508	1259	3852	2548	3250	4924	6223	667	2174	604	1407	571	1528	566	1521	1261	4119	1362	1516	566	2742	1270
CG13786	0	1	0	0	0	0	0	0	0	0	0	0	0	0	0	0	1	0	0	0	0	0	0	2	0	0	0	0	0	2	0	0	0	0	0	0	0	0	0	0	14	14	1	0	0	0	1	0	2
CG13793	734	821	663	831	0	0	0	0	0	1	1	0	0	0	0	0	9	12	0	2	0	0	2	1	2	0	30	37	7	11	0	0	2	1	1	0	6	1	0	0	1	0	2	0	15	2	0	1	0
CG13794	2653	2413	1903	1935	0	0	1	1	40	34	13	10	0	0	0	0	195	304	46	19	7	8	40	49	13	3	86	102	23	17	0	0	1	5	1	0	75	13	2	0	2	5	1	2	412	166	1	6	0
CG13795	6149	12584	6110	13374	3	3	1	1	2076	2729	701	993	3	7	0	1	8559	20188	4348	4397	774	2018	1660	1281	822	212	2658	4116	4340	3520	4	5	181	243	28	52	8582	6969	0	0	72	74	110	113	7537	6519	220	181	69
CG13796	49	124	52	107	12	13	10	31	12	30	2	24	0	3	55	21	21	48	23	26	202	107	74	50	1	4	20	85	28	35	1	1	2	9	14	4	114	1	22	6	2	6	55	31	103	78	5	0	3
CG13801	0	0	0	0	0	0	0	0	0	0	0	0	0	0	0	0	0	1	0	0	0	0	0	0	0	0	0	0	0	0	0	0	0	1	1	0	0	0	0	0	0	0	0	0	0	0	0	0	0
CG13806	186	242	115	139	0	0	1	3	0	0	0	0	2	6	0	1	1	0	64	29	3	2	0	0	206	38	0	1	1	1	0	0	2	1	0	0	1	0	0	1	3	0	0	0	0	0	9	0	2
CG13807	409	392	347	446	577	561	390	327	738	920	386	596	288	342	233	288	228	415	237	179	177	210	110	122	903	309	234	267	1050	799	892	940	283	387	360	361	255	333	507	512	504	504	266	390	406	481	730	584	1153
CG13810	88	33	34	32	0	0	1	0	0	0	0	0	1	0	0	5	0	0	7	0	14	14	3	0	0	0	1	0	1	0	4	0	9	4	1	1	0	0	0	3	28	14	2	1	0	1	1	1	2
CG13813	74	21141	669	36202	69	18780	56	26999	2	57	0	129	521	3530	180	2088	17	15384	23	2187	2	71	3	1853	4	4716	0	1585	0	50	6	360	1	554	2	7816	6	2168	10	947	5	15431	211	24250	13	5584	194	9748	72
CG13822	45	62	58	80	4037	2943	2572	1503	126	435	104	280	1752	2086	1776	2013	66	131	10	4	28	87	2155	1883	4269	1230	11	7	30	57	2	4	16	24	224	183	454	358	2735	2195	606	581	2300	2336	2086	4085	1476	1204	3653
CG13827	137	140	166	146	111	98	117	89	279	337	230	276	233	206	269	315	124	214	108	70	68	72	87	62	214	47	115	140	323	259	197	224	149	140	202	217	102	107	100	86	150	102	136	175	326	239	129	130	204
CG13829	12	5	44	28	2	0	1	1	0	1	0	0	0	1	1	0	0	0	1	0	0	0	12	10	0	0	1	1	1	1	0	0	0	0	0	2	3	0	49	70	0	1	0	0	0	0	1	2	1
CG13830	12	25	20	41	5	6	18	10	3	4	4	6	209	191	205	178	70	143	0	3	5	4	2	6	15	29	6	12	13	43	2	6	82	59	34	46	42	4	37	53	49	34	121	45	288	79	51	65	11
CG13833	0	0	1	0	0	0	0	0	0	0	1	1	0	1	0	0	1	0	0	1	0	1	0	0	0	0	2	6	0	0	1	0	1	0	1	0	0	0	0	0	7	0	1	0	0	1	0	1	0
CG13837	0	0	1	0	0	0	0	0	0	0	1	2	0	0	1	0	2	0	0	0	1	0	0	0	0	0	5	8	0	0	0	0	0	0	5	0	1	0	0	0	0	0	0	1	1	0	0	0	0
CG13838	0	0	0	0	0	0	0	0	0	0	0	0	0	0	0	0	0	0	1	0	0	1	0	0	0	0	5	9	0	0	0	0	0	0	0	1	0	0	0	0	0	0	0	1	0	0	0	0	0
CG13840	0	0	0	0	0	0	0	0	0	0	0	0	0	0	0	0	0	0	0	0	0	0	0	0	0	0	0	0	0	3	0	0	1	2	0	0	0	0	0	0	0	0	0	0	0	1	0	0	0
CG13841	4	2	4	7	0	0	1	0	0	1	1	0	0	0	0	1	0	0	1	0	0	0	1	1	0	0	0	0	0	1	5	4	1	2	1	1	2	2	0	1	0	4	5	1	3	1	1	0	0
CG13842	5	5	6	6	1	3	1	10	1	1	4	4	1	2	0	2	24	72	9	4	2	2	3	1	4	2	22	30	22	20	9	13	131	149	3	7	54	33	11	5	8	2	2	2	83	46	35	18	2
CG13843	18	24	17	22	20	16	19	17	11	21	12	21	26	32	28	24	15	39	21	14	1	11	9	20	27	5	5	20	21	45	8	16	19	17	6	23	24	45	18	7	18	14	41	24	22	15	23	6	22
CG13847	30	42	27	36	0	2	2	1	1	0	2	0	1	1	2	6	32	77	34	30	7	15	2	2	8	1	4	3	13	18	6	5	13	17	46	36	526	401	3	6	26	39	56	49	4	5	8	14	4
CG13850	732	651	590	735	1130	950	1342	1140	852	1008	888	1033	1245	1238	1498	1455	750	1264	743	521	410	465	1196	1105	4116	1348	494	512	589	453	1121	1287	690	712	913	924	679	923	930	901	1329	1323	847	1021	1131	846	1295	909	1475
CG13855	47	61	42	42	18	6	9	6	2	4	80	90	0	0	1	0	61	162	4	3	22	37	1	0	1	1	43	40	14	15	16	16	67	40	41	37	21	18	1	0	71	52	0	0	37	23	2	0	0
CG13856	17	8	6	8	1	0	0	3	2	2	2	2	0	1	0	0	33	53	5	2	4	5	0	0	0	0	10	7	2	7	4	1	24	15	7	14	5	5	1	0	1	1	0	0	6	6	0	1	1
CG13857	0	0	2	1	0	0	4	2	0	0	0	0	1	0	0	0	0	0	0	0	1	0	0	0	1	0	0	1	6	0	0	0	0	0	1	0	1	0	0	0	0	1	0	0	2	2	2	0	6
CG13862	1	0	0	2	0	0	0	0	0	0	0	0	0	0	0	0	4	0	0	0	0	0	0	0	0	0	0	0	0	0	0	0	15	1	0	0	0	0	0	0	0	0	0	0	0	0	0	0	0
CG13865	1065	1100	979	1399	1192	1146	1071	1175	1207	1545	778	1477	1551	1894	952	1120	894	1610	632	577	391	691	766	774	2680	1207	488	628	691	953	1068	1143	756	1138	782	983	1119	1495	748	1114	1332	1398	1521	1817	1456	1538	1459	1421	1434
CG13868	2425	3282	3787	4579	1282	752	1198	852	708	1493	1282	1868	2987	2424	2829	2396	367	709	959	461	800	1290	1612	1406	7005	2241	1276	2049	1449	4529	6831	2663	1694	2213	1320	2174	2693	969	832	937	1320	1373	2754	1101	5701	6351	3524	2434	3334
CG13869	0	0	0	0	0	0	0	0	0	0	0	0	0	1	0	0	0	0	0	0	0	0	0	0	0	0	0	0	0	1	0	0	0	0	0	0	0	0	0	0	0	0	0	0	0	0	1	0	0
CG1387	21	45	25	34	0	0	1	0	0	1	1	2	1	0	0	0	2	0	1	0	0	0	0	0	0	0	0	0	1	0	1	0	1	0	1	2	0	0	0	1	0	0	0	2	0	0	0	0	0
CG13870	14	9	4	14	0	0	0	0	0	0	0	1	2	2	0	0	4	4	28	1	0	1	0	2	4	0	2	0	3	4	0	0	3	0	2	6	4	2	0	1	3	3	3	2	0	1	4	0	1
CG13871	3	3	11	3	0	0	0	1	0	0	0	0	134	84	194	139	0	1	1	1	7	5	2	0	2	0	0	1	1	1	0	1	3	0	0	1	0	1	153	355	1	0	0	1	1	0	15	3	4
CG13872	0	2	0	0	0	0	0	0	0	1	0	0	0	0	0	0	2	6	0	0	5	8	0	0	0	0	0	0	1	1	0	0	0	0	0	0	0	0	1	1	0	0	2	0	1	1	2	0	0
CG13875	8	10	11	11	8	7	7	5	3	12	5	8	6	7	9	4	8	16	2	3	4	7	9	14	21	10	8	9	6	20	19	12	17	23	15	7	14	3	8	22	162	208	7	8	15	5	10	10	6
CG13876	361	359	339	381	178	168	365	231	300	305	266	282	340	372	447	401	104	155	75	56	257	288	274	210	727	199	107	117	713	586	868	908	480	394	521	571	263	226	605	440	559	540	424	404	356	346	359	310	953
CG13877	11	18	31	33	0	1	1	3	5	1	6	7	8	7	23	9	0	3	3	1	4	4	2	3	0	0	11	22	12	22	12	8	13	35	9	15	0	0	0	1	52	23	17	17	14	34	0	0	2
CG13884	2	4	0	1	6	2	2	2	2	8	17	29	1	2	2	2	1	2	3	0	2	1	1	0	1	0	6	7	0	3	1	2	2	4	1	3	0	0	20	20	0	7	5	4	4	11	3	3	7
CG13887	6568	6874	6876	8173	3109	2688	4034	3671	9950	10972	9360	11071	6749	7070	5836	5653	3573	5551	2516	2039	4717	5600	2744	2341	10026	3008	3904	3775	18296	16155	11295	10849	12594	13222	6515	5721	6992	8139	19945	20994	6959	6308	7256	7645	9326	8990	6840	5889	10446
CG13889	7	19	11	27	223	104	150	103	639	472	452	485	17	23	35	23	2093	3502	1186	700	14	10	5	1	6	1	320	558	832	545	183	64	76	116	329	361	170	81	25	54	290	126	61	46	17	10	179	132	113
CG13890	614	723	687	1020	686	775	858	858	1840	1885	1618	1609	698	828	527	553	516	896	521	529	665	842	546	517	1445	676	673	979	4660	2935	4227	4228	1728	1796	1578	1498	906	1050	1772	1857	1470	1493	1131	1380	1249	1317	1494	1345	1709
CG13891	0	0	0	1	0	0	0	0	3	2	0	5	1	0	1	0	7	4	0	0	1	4	0	1	0	0	0	4	3	4	0	0	1	4	0	0	0	1	2	1	5	0	0	1	4	2	8	2	1
CG13893	162	176	177	122	210	137	189	137	170	93	215	125	105	131	78	56	92	106	218	145	44	44	177	94	243	31	182	89	281	99	241	150	56	58	134	120	186	122	224	153	41	26	116	142	57	44	967	413	414
CG13894	2	116	7	161	3	107	2	184	106	353	133	393	3	53	2	27	12	173	36	299	105	153	2	28	5	5	11	48	13	24	30	21	46	67	263	299	121	234	17	25	76	33	16	269	43	230	21	40	786
CG13895	1192	1274	1233	1532	1322	938	1151	1054	1710	1837	1666	1948	1920	1919	1840	1419	1579	2255	915	818	3221	3270	696	586	1464	393	835	765	971	1270	1242	949	1203	1179	1302	1033	980	904	901	864	1366	1155	998	951	1424	1259	1382	945	3655
CG13896	121	195	183	253	194	215	184	285	418	729	457	880	302	447	243	233	208	483	313	215	161	331	208	249	327	178	209	378	256	715	436	672	368	546	420	626	336	619	434	443	381	493	425	565	253	323	409	425	1165
CG13898	7	1	2	7	0	0	0	1	0	0	0	0	0	0	0	0	4	3	0	0	0	1	0	0	1	0	0	0	4	10	0	0	6	10	1	1	10	11	16	18	1	2	20	6	0	0	0	0	148
CG13900	2629	3576	2497	3573	2939	2518	2697	3768	8001	7084	6766	6499	8131	8416	6358	5735	3449	6565	4740	3160	5509	6840	3183	3045	7406	2971	2094	1540	4398	3941	8161	15655	5799	6547	4426	3600	5430	10272	9376	9184	6319	7852	4714	5963	5080	3637	4390	4615	8695
CG13901	582	595	515	591	313	293	328	238	550	557	456	422	634	682	698	660	222	314	266	218	406	380	261	280	981	320	166	146	1691	874	795	1013	710	764	416	347	556	527	784	783	599	772	584	563	672	539	419	369	665
CG13902	399	417	349	426	271	300	367	339	1264	1247	1079	1037	402	451	351	328	306	490	344	264	217	225	263	214	662	244	330	318	831	713	1069	1145	440	447	598	609	601	471	656	610	694	685	546	472	439	344	406	393	714
CG13905	0	0	0	0	0	0	0	0	0	0	1	0	1	4	0	0	1	0	0	0	0	0	0	0	0	0	0	1	0	0	0	0	0	1	0	0	0	2	0	0	0	0	0	0	0	0	0	1	1
CG13907	1633	4257	2097	6305	151	105	149	157	143	198	310	486	1132	5853	1031	4489	85	333	2215	2051	103	168	145	148	2238	2392	559	3435	715	837	30	36	654	798	718	1068	194	114	463	458	59	63	415	457	239	676	308	2144	1978
CG13912	6	6	7	6	1	0	0	1	7	3	4	1	3	4	11	5	6	9	8	28	4	8	1	0	789	524	1	17	2	6	0	0	1	8	10	1	1	0	6	1	0	1	4	1	0	1	18	7	14
CG13917	852	1080	781	818	354	298	520	529	5597	7169	5563	6236	612	777	780	825	2569	4501	1096	596	4062	3633	753	455	1484	369	874	1577	2456	2291	35402	31038	2505	2034	4651	3994	3078	938	218	188	7747	5409	1434	1601	3604	3356	2407	1832	1526
CG13919	111	139	87	120	238	298	200	252	231	329	170	217	87	122	86	102	78	167	69	67	162	213	80	93	308	126	81	92	176	200	241	456	92	156	232	258	84	113	210	246	303	407	77	108	166	220	155	154	222
CG13920	10	19	19	20	26	36	35	29	35	39	57	66	23	19	11	16	15	28	11	12	22	48	6	9	25	15	24	38	67	93	64	55	36	83	54	113	84	27	45	39	43	72	19	37	99	124	82	106	84
CG13921	6	12	15	28	1108	1562	604	1178	584	1294	632	1003	4	9	5	6	442	1373	26	45	95	90	58	37	5	1	120	261	987	1373	1361	2441	823	1005	1635	2380	842	1321	867	919	181	347	1128	1142	608	503	559	1670	156
CG13924	107	100	127	113	71	61	40	76	26	29	18	22	43	61	97	123	18	56	25	18	87	83	52	14	26	8	31	40	30	51	175	93	80	89	80	47	112	55	180	202	30	32	35	25	50	50	84	94	178
CG13926	300	303	221	318	847	746	757	824	1001	893	891	956	562	583	495	427	213	458	327	262	788	755	920	777	900	231	285	230	1202	617	1362	1315	863	687	893	767	360	407	818	574	824	649	356	404	724	468	683	592	1020
CG13928	11	21	15	19	4	2	33	58	2	9	35	27	3707	3913	5311	4865	63	99	268	143	21	38	200	120	1	0	66	55	1259	1558	4	4	2235	2238	705	590	73	95	7	7	134	141	1757	1475	3354	2231	101	65	521
CG13930	0	3	0	0	0	0	0	0	1	1	4	4	0	0	0	0	0	1	0	0	0	0	0	0	0	0	0	0	4	1	0	0	1	0	44	21	2	0	0	0	1	1	0	8	7	3	0	1	1
CG13931	0	0	0	0	0	0	0	0	5	0	4	1	1	0	0	0	10	18	0	0	0	0	0	0	0	0	0	0	2	7	0	0	0	1	3	3	1	0	0	1	0	0	0	0	0	0	3	0	0
CG13933	625	620	750	777	958	681	713	651	1392	1188	870	825	664	638	462	448	437	675	311	226	240	226	223	209	940	308	400	406	746	696	1366	900	621	602	976	761	705	472	517	570	917	694	457	471	1072	847	1135	730	917
CG13936	29	30	62	44	8	11	12	14	2	2	1	2	12	53	10	30	2	9	3	0	0	1	100	58	5	5	1	1	2	2	3	5	12	13	4	7	0	1	10	3	2	6	12	16	42	18	23	15	97
CG13937	2	6	4	4	73	21	133	52	0	0	2	1	33	26	36	28	8	8	11	4	1	0	6	1	174	5	12	12	18	24	1	0	20	11	28	5	2	0	16	28	8	2	189	119	303	131	7	1	149
CG1394	2	1	0	1	0	0	1	0	0	0	0	0	0	0	0	0	0	3	1	0	1	1	0	0	27	2	1	0	47	25	0	1	1	1	1	1	2	1	1	4	0	0	1	1	0	0	0	0	1
CG13946	0	0	0	0	0	0	0	0	0	0	0	0	0	0	0	0	0	0	1	0	0	0	0	0	0	0	0	0	0	0	0	0	0	0	0	0	0	0	0	0	0	0	0	0	0	0	0	0	0
CG13947	0	0	0	0	0	0	0	0	0	0	0	0	0	0	0	0	0	0	0	0	0	0	0	0	0	0	0	0	0	0	0	0	0	0	0	0	0	0	0	0	0	0	0	0	0	0	0	0	0
CG13949	0	0	0	0	0	0	0	0	0	0	0	3	0	0	0	0	0	0	0	0	0	0	1	0	0	0	2	0	0	0	0	0	0	0	2	1	0	1	1	0	0	0	1	1	1	0	0	1	0
CG13950	1	0	2	3	0	1	1	0	0	0	0	0	1	1	0	0	0	0	0	0	0	0	0	0	0	0	0	0	0	0	0	0	0	2	163	114	1	0	3	7	1	0	1	0	2	0	594	444	1
CG13954	6	4	2	0	0	0	4	1	0	0	0	0	4	0	6	2	7	13	10	1	0	0	5	4	4	0	0	0	3	1	1	0	8	5	0	0	0	0	0	0	16	10	2	1	1	1	5	1	0
CG13955	1	1	0	0	1	7	4	0	0	0	0	1	0	1	1	1	1	2	2	1	1	1	0	2	6	2	0	0	15	27	0	2	1	1	2	6	0	0	0	0	0	0	27	10	0	1	1	0	0
CG13957	598	737	691	1080	1244	1070	713	794	1256	1484	994	1296	747	778	779	873	731	1320	451	353	267	414	373	333	984	461	291	373	556	726	1139	968	428	529	647	614	616	530	475	528	505	470	981	831	871	772	762	749	844
CG13962	28	24	16	19	2	1	0	1	3	4	17	5	11	25	8	6	1	0	1	0	4	1	2	1	5	4	3	3	2	8	9	8	21	17	3	5	0	0	0	0	9	12	3	11	0	0	8	1	26
CG13965	1	0	0	1	1	0	0	0	1	0	1	1	0	0	0	0	0	5	0	1	0	0	0	1	3	0	2	0	1	0	0	0	4	0	2	0	4	1	1	0	1	0	1	0	1	0	6	2	1
CG13970	143	146	143	195	0	0	0	1	1	0	0	0	5	2	11	2	0	0	0	0	21	25	0	0	0	0	0	0	17	14	0	0	5	13	1	0	0	0	1	1	2	2	0	0	0	0	2	5	2
CG13972	1	0	0	0	0	0	0	0	0	0	0	0	0	0	0	0	0	0	0	0	1	0	0	0	0	0	0	0	0	0	0	0	2	4	0	0	0	0	0	0	0	0	0	0	0	0	0	0	0
CG13978	0	0	0	1	0	0	0	0	0	0	1	0	0	0	0	0	0	0	0	0	0	0	0	0	0	0	0	0	1	0	1	0	0	0	0	0	0	0	0	1	0	0	0	0	0	0	0	1	1
CG13982	8	11	11	24	60	54	128	59	5	12	7	12	5	16	5	5	18	36	6	0	1	0	0	0	0	0	38	35	35	51	162	91	109	85	62	42	19	7	68	63	52	36	112	82	11	8	5	8	113
CG13983	1	0	0	1	40	85	15	44	0	0	0	0	0	0	0	0	0	1	0	0	0	0	0	0	0	0	1	0	0	1	0	0	0	1	0	1	0	0	0	0	1	0	0	0	0	0	0	0	446
CG13984	0	0	1	0	0	0	0	0	0	0	0	0	0	0	0	0	0	0	14	14	0	0	0	0	0	0	0	0	0	0	0	0	0	0	0	0	1	0	0	0	0	0	0	0	0	0	1	0	0
CG13989	1	1	1	1	2	1	0	3	0	0	0	0	0	0	0	0	0	0	0	0	1	1	0	0	0	0	0	0	0	1	0	3	0	0	0	0	0	0	0	0	1	0	0	0	0	0	0	0	8
CG1399	8013	8412	9926	8919	7028	4422	5184	4839	9285	7608	9468	8934	4990	3811	5669	4068	9664	14514	7884	4330	3672	3132	2459	1803	4324	1338	5967	4216	3305	4752	12417	3545	4705	4524	6043	5623	7862	5539	3555	2900	3372	1866	16793	9681	6702	5551	2651	2236	5041
CG13991	1	0	0	2	7	1	0	1	0	1	1	1	5	7	0	1	2	9	4	1	16	28	0	0	0	0	1	1	7	4	0	1	0	3	0	0	2	0	0	0	0	2	0	1	1	0	1	1	30
CG13992	24	10	26	7	6	3	1	3	1	1	5	10	5	2	12	4	27	53	2	0	9	9	7	5	13	6	18	18	23	12	0	3	20	16	67	51	11	16	18	14	22	16	6	11	9	4	12	9	20
CG13993	1388	1571	1398	1852	1747	2074	2858	2315	1391	1847	1430	1859	1737	2034	2723	2785	1447	2679	1646	1590	773	932	1251	1250	4069	1473	849	996	2040	2220	3412	4094	2036	2410	2246	2193	2353	4313	1542	1834	1941	2609	1946	2426	2518	2112	2503	2246	3271
CG13994	336	312	330	431	304	347	277	311	242	240	231	237	294	283	417	471	342	542	463	455	235	245	237	252	651	307	186	212	456	431	574	567	267	399	476	529	380	705	307	380	325	416	314	426	418	482	591	489	897
CG13995	5	17	18	23	11	3	45	14	2	2	0	2	2	2	0	0	26	12	47	13	1	1	4	0	2	0	10	6	6	5	3	5	58	29	12	7	7	3	7	4	4	8	9	12	3	19	44	15	2
CG13996	1	0	0	0	0	0	0	0	0	0	0	0	0	0	0	0	0	0	0	0	0	0	0	0	0	0	0	0	0	1	0	0	0	0	0	0	1	0	0	1	0	0	1	0	0	0	0	0	0
CG13998	0	0	0	0	0	0	0	0	0	0	0	0	0	0	0	0	16	26	0	0	0	0	0	0	2	0	0	0	0	0	0	0	4	0	0	0	0	0	0	0	0	0	0	0	0	0	0	1	0
CG13999	1	1	1	3	0	0	0	0	0	0	0	1	0	0	0	0	70	77	1	0	0	0	1	0	2	0	0	0	0	2	1	1	0	7	1	2	0	1	0	0	1	0	0	0	0	0	0	1	0
CG14000	1	2	0	1	0	1	1	1	0	0	0	2	0	0	1	0	1	2	4	8	0	0	20	31	2	2	0	0	0	1	0	0	2	1	0	1	1	1	5	8	0	0	0	2	1	2	0	0	1
CG14005	548	438	480	416	192	153	158	110	590	537	575	574	457	520	498	386	548	869	365	270	312	318	424	391	741	221	173	140	576	399	486	442	606	572	726	653	680	474	904	802	716	628	521	414	350	261	457	351	500
CG14006	8	9	15	6	0	0	0	0	0	0	2	1	0	0	0	0	1	0	0	0	0	1	1	0	2	0	1	0	0	0	1	1	0	0	1	0	9	1	0	4	0	0	0	1	0	1	0	0	5
CG14007	10	12	9	10	0	0	0	0	0	0	0	0	0	0	0	0	0	0	0	0	0	0	0	0	0	0	0	0	0	0	0	0	0	0	0	0	0	0	0	0	0	0	0	0	0	0	0	0	0
CG14010	1	4	0	2	0	0	0	0	0	1	1	1	0	0	0	0	0	2	4	2	1	0	0	0	0	1	0	0	1	2	0	0	1	0	0	0	0	0	1	1	0	0	0	0	0	0	0	0	5
CG14011	0	0	0	0	0	0	0	0	0	0	0	0	0	0	0	0	0	0	0	0	0	0	0	0	0	0	0	0	0	0	0	0	0	0	0	0	0	0	0	0	0	0	0	0	0	0	0	0	0
CG14013	0	0	0	0	0	0	0	0	0	0	0	0	0	0	0	0	0	1	0	0	1	0	0	0	0	0	0	0	0	0	0	0	0	0	0	0	0	1	0	0	0	0	1	0	0	0	0	0	1
CG14014	0	0	0	0	0	0	0	0	0	0	0	0	0	0	0	0	4	2	0	0	0	0	0	0	0	0	0	0	0	0	0	0	0	1	0	0	0	0	0	0	0	0	0	1	0	1	0	0	0
CG14015	86	59	101	68	4	4	0	4	21	10	13	3	11	10	71	71	11	11	4	3	2	1	0	6	4	1	25	26	61	30	1	6	24	17	55	22	19	9	11	9	9	3	11	16	5	4	14	16	6
CG14017	1	1	1	1	0	0	0	0	0	0	0	0	0	0	0	0	1	0	0	0	0	0	0	0	0	0	0	0	0	0	0	0	0	0	0	0	0	0	0	0	0	0	2	0	0	1	0	0	0
CG1402	0	1	0	0	0	0	1	0	0	0	0	0	1	0	0	0	1	0	0	0	0	0	0	0	0	0	0	0	0	1	0	0	4	2	0	2	3	1	1	1	0	0	2	3	0	0	6	0	0
CG14020	21	31	20	39	14	17	11	11	0	4	4	10	22	8	5	10	4	17	4	2	0	0	1	9	1	2	2	5	26	17	2	4	16	25	6	7	8	8	25	21	17	7	1	4	6	8	6	9	33
CG14022	0	1	0	0	2	0	0	1	0	0	0	0	0	3	1	1	0	5	2	0	0	1	1	0	0	0	1	10	0	0	0	0	0	2	0	0	5	0	2	6	0	0	0	0	0	0	3	3	1
CG14024	3	8	5	7	4	1	2	4	1	8	3	1	2	11	12	14	23	65	10	5	7	10	4	5	1	3	2	14	6	6	1	3	16	26	9	17	32	45	5	14	17	15	12	14	3	5	22	33	4
CG14034	0	2	2	5	0	0	0	0	0	1	0	0	0	0	0	0	0	1	0	0	0	0	0	1	0	0	0	1	0	1	0	0	2	0	0	0	2	0	0	1	0	0	0	1	1	1	0	1	1
CG14036	131	142	161	204	17	12	15	13	6	10	18	7	53	80	117	73	88	111	57	50	26	28	9	9	13	1	12	28	49	64	113	86	79	60	63	50	44	3	74	59	61	41	59	58	53	30	87	36	33
CG14040	807	845	1006	1228	422	477	375	465	627	1024	526	902	667	619	558	540	667	1374	351	314	255	407	223	243	897	364	313	467	760	1225	1446	1507	532	834	538	762	661	789	780	880	347	388	633	783	726	882	823	734	859
CG14042	0	0	0	0	0	0	0	0	0	0	0	0	0	0	0	0	0	0	0	0	0	0	0	0	0	0	0	0	0	0	0	0	0	0	0	0	0	0	0	0	0	0	0	0	0	0	0	0	0
CG14043	796	821	899	923	791	703	829	774	1005	1183	817	909	927	968	831	817	931	1642	1007	814	501	578	623	624	2305	879	645	662	1220	794	1299	1492	548	634	620	604	1559	1564	1353	1407	668	653	897	1146	1612	1459	962	822	1489
CG14044	124	114	149	104	1	0	7	2	2	0	2	2	4	8	1	3	45	59	0	1	3	3	2	8	7	2	10	9	8	8	6	2	8	15	2	7	178	11	3	11	6	8	8	3	9	6	8	0	16
CG14050	5	40	13	58	0	6	3	35	18	38	32	25	11	27	6	17	48	79	7	21	10	6	171	164	41	29	2	4	30	31	17	10	16	36	55	47	17	39	44	68	2	6	22	22	1	4	253	213	8
CG14052	1	5	11	9	2	0	0	0	1	3	3	10	0	0	21	17	35	54	7	2	5	2	0	0	1	0	0	1	19	9	1	0	12	5	36	62	0	1	1	1	1	6	0	0	0	0	3	0	5
CG14053	2	5	4	1	0	0	2	0	0	0	3	2	0	0	0	0	25	46	2	2	2	4	526	662	88	89	1	6	1	1	0	0	2	5	2	3	2	5	2	3	0	0	0	0	0	1	1	2	0
CG14054	10	18	18	22	18	4	8	14	22	32	16	25	10	11	2	10	22	34	11	3	6	6	7	9	10	2	5	7	7	7	17	6	17	5	17	16	10	7	9	6	12	20	10	14	19	17	14	4	10
CG14057	303	341	261	436	517	549	494	399	293	322	285	293	517	600	719	649	320	617	356	269	222	261	357	344	1612	510	202	317	687	546	522	709	398	536	441	401	687	1050	544	450	487	645	384	431	444	504	596	499	453
CG14062	1	4	0	2	0	0	0	0	0	0	0	0	0	0	0	0	0	3	0	0	0	0	0	0	0	0	0	0	0	0	0	0	0	0	5	2	0	0	0	0	0	0	0	0	0	0	2	1	1
CG14069	0	1	0	0	0	0	0	0	0	0	0	0	0	0	0	0	0	0	0	0	0	0	0	0	0	0	0	0	0	0	0	0	0	0	0	0	0	0	0	0	0	0	0	0	0	0	0	0	6
CG1407	1081	1357	1314	1747	1759	1946	1788	2227	1663	2520	1662	2713	2539	3022	1685	1817	1212	2424	1111	886	504	748	948	974	3242	1369	750	1230	785	1499	1629	2082	986	1264	977	1213	1126	2032	1489	1690	993	1072	1246	1557	2098	2130	2121	1940	2090
CG14070	0	0	0	0	0	0	0	0	0	0	0	0	0	0	0	0	0	0	0	1	0	0	0	0	0	0	0	0	0	0	0	0	0	0	0	3	0	0	0	0	0	0	0	0	0	0	0	0	0
CG14071	0	1	0	1	0	0	0	0	0	0	0	0	0	0	0	0	0	0	0	0	0	0	0	0	0	0	0	0	0	0	0	0	0	0	0	0	0	0	0	0	0	0	1	0	0	0	0	0	4
CG14072	9	2	6	4	10	17	2	1	0	0	0	0	0	0	0	0	0	0	106	73	1	1	0	0	0	0	1	0	3	9	0	0	1	1	3	5	1	0	0	0	18	19	7	4	0	0	0	0	24
CG14073	4330	8193	5692	7818	992	3804	1046	6428	1241	1708	1246	1639	1097	2398	1169	2705	2032	4823	1513	2054	627	755	1123	1171	1186	1207	604	1176	286	1028	1720	3043	3817	4300	1260	2285	2393	6308	2327	3884	974	3159	3028	5726	1851	4202	1717	3443	2227
CG14074	86	122	104	114	75	64	61	76	230	259	140	201	96	93	94	113	97	190	97	84	23	34	87	112	180	58	63	68	27	89	138	161	99	74	138	104	162	147	134	137	89	93	161	142	91	110	189	143	165
CG14075	0	0	1	0	0	0	0	1	0	0	0	0	4	3	1	0	0	0	6	1	0	0	0	0	5	0	0	0	0	0	9	22	1	0	0	3	0	0	0	0	1	0	0	0	0	0	3	0	0
CG14077	0	0	0	0	0	0	0	0	0	0	0	0	0	0	0	0	0	0	3	0	0	0	0	0	0	0	0	0	0	0	0	0	0	0	0	0	0	0	0	0	0	0	0	0	1	0	0	1	0
CG14079	290	394	308	393	110	117	117	252	104	135	130	150	143	185	102	138	269	505	59	64	247	143	298	299	87	1	66	165	341	396	12	47	363	602	607	932	31	73	200	251	88	218	184	218	47	148	187	226	151
CG14082	0	0	0	0	0	0	0	0	0	1	0	0	0	0	0	0	0	2	0	1	1	0	1473	1715	4	0	0	0	0	0	0	1	1	0	0	0	0	0	1	0	2	0	0	1	2	0	224	90	4
CG14085	5	9	1	3	0	4	0	0	3	1	1	2	2	1	0	0	9	10	4	0	8	1	144	115	0	1	7	2	10	8	1	1	5	4	207	189	1	0	1	1	6	4	7	10	2	0	15	2	7
CG14086	0	0	0	0	0	0	0	0	5	0	3	0	0	1	0	0	0	0	0	1	0	0	0	0	0	0	0	0	1	0	1	0	0	0	0	1	0	0	0	0	0	0	1	1	1	1	1	0	0
CG14088	0	0	0	1	0	0	0	0	0	0	0	0	0	0	0	0	0	1	0	0	0	0	1	1	0	0	0	0	0	0	0	0	0	0	3	2	0	0	0	0	0	0	0	0	0	0	1	1	1
CG14089	0	0	0	0	0	0	0	0	0	0	0	0	0	0	0	0	0	0	0	0	0	0	0	0	0	0	0	0	0	1	0	0	0	2	0	0	0	0	0	0	0	0	0	0	0	0	0	0	0
CG1409	0	0	0	0	0	0	0	0	0	0	0	0	0	0	0	0	0	0	0	0	0	0	0	0	0	0	0	0	0	0	0	0	0	0	0	0	0	0	0	0	0	0	0	0	0	0	0	0	0
CG14095	0	0	0	0	0	0	0	0	1	0	0	1	1	1	2	2	0	0	0	0	0	0	0	1	123	88	0	1	13	12	2	0	0	1	1	0	0	0	0	1	0	0	0	0	0	0	0	0	0
CG14096	0	0	0	0	0	0	0	0	0	0	0	0	2	2	4	2	0	0	0	0	0	0	0	0	0	0	0	0	0	0	0	0	0	0	0	0	0	0	0	0	0	0	0	0	0	0	0	0	0
CG14100	430	553	540	607	432	316	559	257	404	274	449	365	538	570	720	635	352	517	275	195	246	268	420	311	1105	280	208	159	694	427	575	553	668	529	766	535	329	290	418	455	616	569	516	444	450	363	659	498	639
CG14102	277	199	345	340	258	92	194	174	291	265	189	164	343	351	306	338	282	489	245	143	184	149	237	194	793	186	141	184	266	329	535	470	262	246	301	301	357	378	272	320	183	99	473	421	346	256	487	424	412
CG14103	1917	1938	2151	2649	1991	1479	2293	1319	2054	1775	1281	1074	1815	2013	1948	2083	1914	2909	1350	1071	783	880	2111	1784	4474	1487	940	919	1965	2055	2552	2332	1258	1443	2031	1756	1868	1492	1792	1944	1580	1198	1813	1899	1813	1327	3069	2569	1920
CG14104	138	170	145	192	60	79	42	49	216	189	88	141	147	173	122	157	120	177	138	111	90	68	185	216	356	91	145	131	245	280	189	178	127	114	224	222	146	91	188	165	193	159	125	132	132	131	146	105	114
CG14105	1	0	1	0	1	0	0	0	0	0	0	0	0	1	0	1	0	0	0	0	0	0	0	0	0	0	1	0	0	1	8	1	1	0	0	2	1	0	0	1	0	0	0	0	0	0	0	0	1
CG14106	0	1	1	0	0	0	0	0	0	0	0	0	0	0	0	0	0	1	0	0	0	0	0	0	0	0	0	0	1	0	10	0	1	1	9	7	0	1	0	0	0	0	1	0	0	0	1	0	0
CG14107	18	13	10	7	2	1	1	0	3	11	3	10	3	7	12	11	67	154	4	5	7	10	17	8	3	3	4	8	3	9	1	0	8	5	8	30	5	1	7	10	7	14	2	2	2	1	25	19	6
CG14109	21	28	18	48	5	6	6	10	0	1	3	8	0	0	7	2	3	5	0	1	0	2	0	0	0	0	1	1	3	7	0	2	15	53	1	4	1	0	2	0	14	37	3	1	2	1	0	0	2
CG14110	20	13	4	21	1	2	1	1	4	11	8	17	23	8	10	6	81	158	4	6	4	16	10	3	9	2	11	18	3	7	1	1	9	11	21	13	3	7	3	8	9	13	3	2	2	6	24	25	22
CG14111	0	0	0	0	0	0	0	0	0	0	0	0	0	0	1	0	5	3	0	0	0	0	0	0	0	0	0	0	0	0	0	1	0	0	0	0	0	0	0	0	0	0	0	0	0	1	1	0	1
CG14113	0	0	0	0	0	0	0	0	0	0	0	0	0	0	0	0	0	0	0	0	0	0	2	2	0	0	0	0	0	0	0	0	0	0	0	0	0	0	0	0	0	0	0	0	0	0	0	0	0
CG14115	0	0	0	0	0	0	0	0	0	0	0	0	0	0	0	0	0	1	0	0	0	0	0	0	0	0	0	0	0	0	0	0	0	0	0	0	0	0	0	0	0	0	0	0	0	0	0	0	4
CG14117	147	197	250	249	191	164	223	159	426	398	375	396	283	230	570	560	172	304	224	127	78	86	155	128	403	112	258	314	166	336	360	327	182	172	406	398	189	137	204	159	278	188	195	181	250	253	301	223	299
CG14118	3	2	0	0	0	0	0	0	0	0	0	0	0	0	0	0	0	1	2	0	0	0	1	0	4	1	0	0	0	0	0	0	3	2	0	0	0	0	0	0	9	7	0	0	1	0	0	1	1
CG14120	1	0	1	0	0	0	1	0	0	0	0	0	1	0	0	0	0	0	0	0	0	0	0	0	1	1	0	0	2	2	0	0	1	0	1	1	0	0	0	0	4	0	2	2	0	1	0	0	1
CG14125	3	1	8	1	0	1	0	0	0	0	0	0	0	0	0	0	0	1	48	16	0	0	0	0	0	0	0	0	1	1	0	0	5	1	0	0	0	0	1	0	0	0	3	0	3	0	5	1	1
CG14128	109	75	113	85	0	0	0	0	1	2	4	0	0	0	0	0	0	1	1	0	0	0	0	0	0	0	0	1	0	1	0	0	1	0	0	1	0	0	0	0	1	0	0	0	0	0	0	0	0
CG14130	292	184	355	313	105	60	100	94	133	127	111	112	243	236	205	223	164	260	124	75	68	28	140	92	475	117	105	87	121	207	249	192	262	173	226	182	153	109	184	180	149	117	169	178	330	227	203	202	393
CG14131	47	47	51	67	8	0	2	2	10	7	5	8	18	8	9	15	11	35	7	2	2	4	11	11	10	2	2	1	10	14	11	15	17	10	14	6	16	4	15	7	22	14	58	29	16	13	49	3	16
CG14132	1	2	6	3	1	2	0	29	0	1	0	0	3	5	2	0	0	0	0	1	0	1	23	25	7	2	0	0	0	0	0	1	2	0	1	6	24	41	0	2	0	6	17	9	12	4	7	1	20
CG14135	277	268	259	312	101	146	179	139	206	420	165	287	187	231	242	234	378	630	199	180	52	56	110	100	323	136	117	176	88	392	342	410	152	208	177	266	252	241	101	144	186	183	256	249	220	224	393	347	333
CG14137	2	2	3	0	0	0	0	0	0	0	0	0	0	0	0	0	1	0	0	0	0	0	0	0	0	0	0	0	0	0	0	0	0	0	0	0	0	0	0	1	0	0	0	0	0	0	0	0	9
CG14141	122	107	88	166	34	45	31	97	32	37	16	13	145	156	135	171	47	66	47	20	66	41	21	28	405	151	12	44	40	47	50	78	130	97	46	56	104	37	124	123	68	74	42	131	270	250	31	31	15
CG14142	10	14	2	3	2	1	7	4	3	48	6	17	8	1	3	1	264	416	3	0	8	2	4	6	7	1	24	57	20	126	1	0	17	33	6	7	2	3	8	12	3	2	45	41	24	32	8	7	44
CG14143	0	0	1	0	0	0	0	0	0	0	0	0	0	0	1	1	0	0	0	0	0	1	0	0	0	0	0	0	1	1	0	0	11	16	1	1	0	1	3	1	0	0	1	4	2	2	0	0	2
CG14147	0	0	0	0	0	0	0	0	0	0	0	0	0	0	0	0	0	0	0	0	0	0	0	0	0	0	0	0	0	0	0	0	0	0	0	0	0	0	0	0	0	0	0	0	0	0	0	0	0
CG14151	0	0	0	0	0	0	0	1	0	0	0	0	0	1	0	0	0	0	0	0	0	0	0	0	0	0	0	0	0	0	0	0	0	0	0	1	0	0	0	0	0	4	0	0	0	0	0	0	1
CG14153	6	1	6	0	6	6	6	1	0	0	3	1	4	4	13	16	1	1	1	0	3	1	5	1	10	0	0	1	9	18	5	3	3	0	224	149	4	12	4	12	6	3	7	3	0	4	1	1	4
CG14154	0	1	4	1	1	1	14	8	2	1	1	2	8	12	5	15	5	2	1	0	4	3	5	1	5	1	1	1	2	1	7	2	4	2	11	9	8	14	5	0	7	1	25	17	4	5	3	2	7
CG1416	3792	4139	3284	4004	7461	7410	9447	9216	4453	5664	5017	6725	5433	6338	7118	7141	5074	9152	2924	2648	3477	4377	3120	2954	11144	4132	1707	1850	4882	3995	5935	5967	4524	5022	5291	5445	3962	6530	7350	7670	4117	4115	3939	5626	6638	5490	5695	4732	7171
CG14160	0	0	0	0	0	0	0	0	0	0	0	0	0	1	0	0	0	0	4	4	0	0	0	0	0	0	0	0	1	1	0	0	0	0	0	0	0	0	0	0	0	0	1	2	1	0	1	0	258
CG14164	0	0	0	0	0	0	0	0	0	0	0	0	0	0	0	0	0	0	0	0	0	0	0	0	0	0	0	0	0	0	0	0	0	0	0	0	0	0	0	0	0	0	0	0	0	0	0	0	0
CG14174	221	302	222	379	361	281	345	263	420	391	376	382	394	361	473	456	187	377	195	167	163	179	326	253	689	205	211	183	339	285	360	406	265	180	352	336	376	289	213	221	292	221	281	283	333	286	252	222	294
CG14177	0	1	0	0	0	0	0	0	0	0	0	0	1	0	0	1	1	0	0	1	0	0	0	0	0	0	0	0	0	0	0	0	0	0	0	0	0	0	0	0	0	1	0	0	0	0	0	1	0
CG1418	1163	1007	1149	1230	1388	1031	1271	964	842	1064	675	835	1874	1956	1709	1514	861	1335	424	398	415	471	560	453	3074	777	546	571	669	735	1613	1204	535	580	841	867	695	628	1356	1387	537	398	1072	1085	1951	1394	1717	1059	1784
CG14182	140	188	157	185	210	208	224	155	362	464	403	370	162	197	148	162	189	319	216	138	144	141	290	222	277	104	182	172	504	449	367	354	218	157	265	256	315	244	188	198	236	185	282	302	221	175	354	274	413
CG14183	36	59	30	39	14	20	19	42	23	31	69	90	403	458	132	119	190	340	155	144	9	12	28	20	114	35	63	103	37	146	164	143	110	141	111	140	105	106	180	208	25	43	77	27	178	193	239	252	70
CG14184	713	838	770	961	703	915	635	869	763	886	648	910	726	939	525	548	599	1213	684	486	290	419	499	456	1283	601	406	693	700	974	1231	1223	708	960	660	970	748	1089	479	506	477	637	753	809	706	794	732	750	814
CG14185	0	0	0	0	0	0	0	0	0	0	0	0	0	0	0	0	0	0	0	0	0	1	0	0	0	0	0	0	0	0	0	0	0	1	1	0	1	0	0	0	0	0	0	0	0	0	0	0	1
CG14186	1	1	1	0	0	0	2	0	0	0	1	1	1	3	2	5	1	1	0	0	0	1	1	0	0	0	1	0	0	0	0	0	0	0	2	1	0	0	0	0	5	1	0	3	0	1	1	0	13
CG14187	0	0	0	0	0	0	0	0	0	0	0	0	0	0	0	0	0	0	0	0	0	0	0	0	0	0	0	0	0	0	0	0	0	0	0	0	0	0	0	0	0	1	0	0	0	0	0	0	1
CG14190	0	1	0	0	0	0	0	1	0	0	0	0	0	0	0	0	1	1	1	0	0	0	0	0	17	1	0	0	0	0	0	0	1	1	0	0	4	0	0	0	0	0	0	0	1	0	0	0	0
CG14191	0	1	0	0	0	0	0	1	0	0	0	0	3	4	0	2	0	0	1	0	0	0	0	0	7	3	1	0	0	0	0	1	0	0	1	1	8	4	0	0	0	0	0	0	1	0	0	0	1
CG14194	1313	1961	1754	2416	1264	1766	1346	2037	1547	2139	1204	1852	2652	3074	2205	2074	810	1594	1090	969	874	1268	805	797	1661	1105	647	1197	2066	2811	3260	5063	1445	2136	1709	2616	1525	3186	1682	1719	1222	1648	2441	2819	2216	2834	2190	2267	1771
CG14195	9	11	11	19	0	0	1	3	347	237	403	330	1	2	1	0	4	17	22	20	740	749	6	15	196	88	335	247	1148	563	0	1	226	198	191	152	0	0	1061	880	268	176	1	6	0	0	2	2	2
CG14196	111	110	25	40	4	4	1	1	6	22	39	14	31	48	22	24	9	13	1	0	68	63	26	9	19	4	3	1	56	33	1	0	291	137	12	24	761	396	3	0	21	15	9	3	62	16	1375	1106	83
CG14200	2468	3089	2729	3469	2250	2196	1909	2799	2869	3447	2373	2984	3765	3550	2761	2497	1433	2659	2013	1157	1980	2306	1015	855	2815	968	892	1158	1535	2451	3677	3751	2419	2971	2762	3046	3208	3652	1784	1719	1617	1443	3433	3449	2896	2828	3964	3246	3682
CG14204	0	2	3	8	0	0	1	1	0	1	0	0	3	0	2	1	0	2	0	1	3	3	1	0	1	0	1	0	0	3	18	25	3	8	3	3	2	0	0	1	3	2	17	23	1	0	16	16	2
CG14205	3	0	1	3	0	0	0	2	0	0	2	2	2	2	5	1	5	13	0	0	33	49	0	0	0	0	0	0	6	5	25	16	2	3	5	5	14	6	0	0	2	1	142	96	0	0	9	5	39
CG14207	2083	2148	2412	2579	1738	1694	2048	2079	2516	3088	2505	2738	1783	2022	2192	1854	2980	4557	1300	901	2432	1810	1444	1322	5067	1866	578	711	4666	4120	11213	5980	3740	2536	2936	2798	1909	2515	1055	1042	6276	3492	1659	2015	5172	2492	2353	1911	6912
CG1421	0	0	0	0	0	0	0	0	0	0	0	0	0	0	0	0	0	0	0	0	0	0	0	0	0	0	0	0	0	0	0	0	0	0	0	0	0	0	0	0	0	0	0	0	0	0	0	0	0
CG14210	362	487	291	421	624	711	619	551	214	240	252	274	773	761	989	975	337	532	410	255	214	232	297	294	1360	453	157	108	690	422	452	1191	621	676	474	445	392	905	226	252	509	753	382	522	613	415	538	469	715
CG14212	11	17	17	13	48	47	32	46	13	16	18	27	41	51	23	24	50	63	19	15	1	4	24	15	68	26	7	10	16	11	45	24	26	20	26	10	28	19	35	38	14	4	57	30	27	16	25	38	63
CG14215	2693	2816	2712	3394	3310	2231	2703	2350	3142	2293	2701	2065	3775	3976	3564	3065	3951	6725	1887	1331	2152	1678	2341	2106	5260	1659	991	741	2775	1666	4792	4484	3228	2409	3431	2657	3058	2752	3452	3942	2559	2023	3597	3844	4380	2894	4203	3600	4724
CG14218	6	5	6	12	2	1	6	1	7	2	3	0	1	2	2	1	5	13	0	1	6	21	0	0	0	0	0	0	7	16	2	1	15	10	5	2	0	0	0	1	4	0	27	18	0	0	12	7	0
CG14219	0	0	1	0	0	0	0	0	0	0	1	1	1	0	2	7	0	0	1	0	59	52	0	0	0	0	0	1	1	1	5	3	0	0	1	0	1	0	0	1	0	1	45	26	0	0	3	3	2
CG14220	750	862	683	955	540	533	426	473	584	841	538	640	587	659	779	687	778	1236	479	357	331	421	446	414	1322	515	244	249	906	885	1449	1622	589	719	706	767	943	1169	550	549	644	668	681	736	861	951	1021	915	1055
CG14221	35	46	53	47	48	26	60	30	14	15	51	27	102	111	90	89	46	85	21	21	4	11	31	12	111	35	43	32	66	44	15	17	29	19	41	19	69	32	76	80	19	11	36	25	26	27	172	159	73
CG14223	589	552	778	840	699	416	518	439	301	252	242	156	788	1000	711	603	413	595	336	178	298	175	49	49	102	24	48	16	411	444	2687	1571	573	379	478	434	777	284	580	864	547	292	998	848	867	518	907	738	225
CG14227	30	37	13	36	8	4	4	27	8	3	23	17	33	45	16	13	53	130	0	7	12	10	2	7	6	1	19	14	7	7	10	18	38	35	7	14	25	21	31	20	8	12	14	14	40	28	41	40	58
CG14229	498	557	537	587	299	378	343	374	362	541	267	389	577	623	580	670	451	978	315	293	245	400	196	173	642	243	185	329	917	1097	681	948	508	698	655	665	346	678	511	526	375	501	657	774	679	701	720	678	551
CG14230	842	1025	807	1030	1428	1254	1629	1311	741	680	730	624	1477	1453	2012	1930	974	1574	846	584	459	509	554	548	2891	896	376	260	918	629	1404	2290	929	884	925	670	1173	1905	742	724	854	1048	1128	1308	1286	906	1673	1551	2067
CG14231	763	690	744	755	545	444	505	381	556	294	507	320	807	810	949	682	610	911	399	251	297	267	388	307	1476	457	216	139	1264	456	688	449	739	474	876	386	919	657	456	330	547	370	596	521	633	404	716	567	899
CG14232	669	845	648	806	572	612	541	623	596	920	581	762	1068	1036	884	1007	624	1261	366	284	252	379	379	360	1113	605	314	422	721	699	865	1186	604	673	582	715	426	866	795	860	367	502	794	873	1001	999	1238	1249	1247
CG14234	3	3	7	4	0	1	3	1	1	0	3	7	1	1	1	3	12	20	2	4	1	1	1	3	4	1	3	9	11	13	1	3	7	9	15	11	3	2	4	8	4	5	10	0	7	1	31	33	7
CG14237	1	0	1	1	1	0	0	0	5	0	2	0	20	9	2	3	0	4	2	3	0	0	0	0	2	0	0	2	2	0	3	0	1	1	0	1	4	0	3	1	0	0	1	0	1	0	4	1	0
CG14238	16	15	3	4	1	0	2	1	2	3	3	1	21	23	15	17	2	19	74	63	2	3	0	5	7	0	12	19	3	4	1	1	31	36	14	4	5	0	4	16	12	2	1	4	6	5	13	13	2
CG14244	1	1	0	0	0	0	0	0	0	0	0	0	0	0	0	0	0	0	0	0	0	0	0	0	0	0	0	0	0	0	0	0	0	0	0	0	0	0	0	0	0	0	0	0	0	0	0	0	0
CG14245	2	0	1	0	0	0	0	0	0	0	0	0	2	19	2	6	0	0	0	0	0	0	0	0	0	0	0	2	0	0	0	0	0	0	0	0	0	0	0	0	0	0	0	0	0	0	0	0	0
CG14246	1	1	0	0	0	0	0	0	0	0	0	0	1	0	0	0	0	0	0	0	0	0	0	0	0	0	0	0	0	1	0	0	0	0	0	0	0	0	0	0	0	1	1	0	0	0	0	0	0
CG14247	29	45	22	12	0	2	0	0	0	0	3	0	7	2	1	1	3	7	4	0	1	1	0	0	1	0	27	25	2	1	0	0	3	2	1	0	0	2	3	1	0	1	0	0	0	1	2	2	0
CG14252	162	150	137	197	153	151	121	195	171	240	161	248	193	177	208	216	144	331	120	120	70	101	130	106	304	139	71	102	129	223	254	351	108	162	170	235	168	248	241	241	141	125	249	353	203	239	255	250	235
CG14253	1376	1394	974	1224	3385	1841	3095	1394	7	3	10	10	3133	2492	4232	3036	724	357	651	210	8	4	118	111	646	129	130	49	25	20	61	45	119	93	679	1163	765	120	12632	18876	380	41	17959	22812	12854	8660	2341	2649	3597
CG14257	9	7	9	17	6	4	13	3	2	1	5	3	14	12	2	6	27	107	3	0	49	63	0	0	1	1	2	1	8	11	4	4	40	25	18	7	3	4	5	3	4	0	4	2	53	28	160	54	4
CG14258	2	37	2	34	0	1	0	42	0	0	0	0	0	0	0	0	2	14	4	0	1	0	0	0	3	0	3	1	0	1	0	0	0	0	2	89	1	1	2	2	0	1	0	1	6	5	2	8	6
CG14259	3	14	3	6	0	0	0	1	0	0	0	0	0	0	0	0	3	7	0	1	0	0	0	0	2	0	2	2	0	1	0	0	0	0	1	2	2	4	0	7	0	0	0	1	2	1	1	2	1
CG14260	31	41	41	56	13	21	20	9	80	46	31	29	56	66	62	56	26	72	19	12	10	14	47	47	44	1	22	10	44	40	37	35	31	31	35	46	45	14	14	14	35	20	80	53	26	19	116	70	28
CG14262	29	31	49	53	15	4	11	9	64	47	26	14	61	46	43	54	24	47	17	7	12	8	52	32	48	4	16	16	40	27	39	38	34	17	22	27	46	19	17	14	38	4	72	56	14	14	74	50	27
CG14265	0	0	0	0	0	0	0	0	0	0	0	0	0	0	0	0	0	0	2	0	0	0	0	0	0	0	0	0	0	0	0	0	0	0	0	0	0	0	0	0	0	0	0	0	0	0	0	0	0
CG14269	11	20	6	8	2	1	4	4	22	23	23	20	5	13	43	48	12	17	1	0	22	29	1	0	4	1	1	0	132	104	15	147	32	63	16	9	2	4	4	6	2	4	31	20	1	1	8	23	1
CG1427	553	501	597	656	448	327	405	292	760	631	589	474	1187	1229	1167	1071	726	1142	575	301	216	142	520	380	1846	398	460	363	827	611	917	708	571	497	726	584	939	447	715	644	888	575	1108	877	1093	959	747	535	701
CG14270	304	299	243	345	592	666	750	663	879	1106	841	1090	646	701	549	554	331	610	443	379	274	328	311	255	737	313	296	359	1621	941	911	1104	584	647	734	716	347	505	211	194	712	856	310	408	566	419	665	507	1283
CG14273	0	1	2	1	0	0	0	0	0	1	0	1	0	0	0	0	0	0	0	1	0	0	89	113	1544	2001	2	4	2	0	0	0	45	38	12	16	0	0	1581	1194	0	0	0	0	66	34	6	4	0
CG14274	0	0	0	0	0	0	0	0	0	0	5	3	1	1	0	4	3	0	2	2	1	0	2	1	3	4	54	24	0	0	0	0	52	30	573	503	0	0	42	42	0	0	7	4	2	2	0	0	2
CG14275	5	3	3	10	0	0	1	0	83	97	167	230	4	13	71	40	1	3	112	67	70	87	1	0	1	1	572	151	16	9	0	0	8	20	7	6	4	0	39	18	4	1	121	49	3	3	5	0	1
CG14277	1	0	0	0	0	0	0	1	1	0	2	3	0	0	1	0	0	0	1	0	1	0	0	0	1	0	0	0	0	0	0	0	1	0	0	0	2	0	1	0	0	0	11	9	1	0	0	0	0
CG1428	13	11	6	11	0	0	0	0	0	0	0	0	0	0	0	0	0	0	11	4	0	0	1	0	2	0	0	0	0	0	0	0	0	0	0	0	2	0	21	28	0	0	8	3	0	0	0	0	0
CG14280	1	1	0	0	0	0	0	0	1	2	1	0	0	0	0	0	0	3	0	0	2	1	0	0	0	0	1	1	13	13	0	0	2	2	12	2	1	0	1	1	1	0	1	0	1	0	2	0	0
CG14282	1	0	0	0	2	0	0	0	0	0	0	0	0	1	0	1	0	2	1	0	0	0	1	2	0	0	0	0	0	2	0	0	1	2	0	0	1	1	0	0	0	0	0	1	1	0	1	1	0
CG14285	156	148	193	240	12	10	11	14	18	29	25	26	42	18	50	54	37	51	6	1	5	13	27	10	47	16	37	12	96	110	25	23	46	48	56	49	66	30	15	24	16	10	78	74	11	25	33	49	86
[truncated: 14,895 more rows]
[truncated: 41 more columns]
